# Supplementary material for: Horizontal gene transfer converts non-toxigenic Clostridium difficile strains into toxin producers
Source: Nat Commun. 2013 Oct 17;4:2601. doi: 10.1038/ncomms3601 (PMC3826655; doi:10.1038/ncomms3601)
Supplement: Supplementary Dataset 1 — Sequence of the chromosomal DNA used to compare the donor- and recipient-specific DNA in the transconjugants. [file ncomms3601-s1.zip]

Archive with 30 entries (30 files):
- SNPsRegion29.fasta
- SNPsRegion28.fasta
- SNPsRegion27.fasta
- SNPsRegion26.fasta
- SNPsRegion25.fasta
- SNPsRegion24.fasta
- SNPsRegion23.fasta
- SNPsRegion22.fasta
- SNPsRegion21.fasta
- SNPsRegion20.fasta
- SNPsRegion19.fasta
- SNPsRegion18.fasta
- SNPsRegion17.fasta
- SNPsRegion16.fasta
- SNPsRegion15.fasta
- SNPsRegion14.fasta
- SNPsRegion13.fasta
- SNPsRegion12.fasta
- SNPsRegion11.fasta
- SNPsRegion10.fasta
- SNPsRegion9.fasta
- SNPsRegion8.fasta
- SNPsRegion7.fasta
- SNPsRegion6.fasta
- SNPsRegion5.fasta
- SNPsRegion4.fasta
- SNPsRegion3.fasta
- SNPsRegion2.fasta
- SNPsRegion1.fasta
- SNPsRegion30.fasta
