# Supplementary material for: Horizontal gene transfer converts non-toxigenic Clostridium difficile strains into toxin producers
Source: Nat Commun. 2013 Oct 17;4:2601. doi: 10.1038/ncomms3601 (PMC3826655; doi:10.1038/ncomms3601)
Supplement: Supplementary Dataset 1 — Sequence of the chromosomal DNA used to compare the donor- and recipient-specific DNA in the transconjugants. [file ncomms3601-s1.zip › SNPsRegion29.fasta]

>630
ACCTTTAAATTAGATAATATCCTTAAATCAAAATTCATTTCATATATCTTTTCAAAGAAGATTTCTACGGCATTTT
TACTGGTTAGTATTAGATAATTATACTTATTTATATTTTTTATTTCATTTTCTAAGTTAATATTATTTTGTATTTT
TTCTACCTTAATAGTAGGTATTTCTATAGGATTTCCACCTAAATCCATTATTTTTTCTACCAATACACTATTTTGA
TTTCTAGACCTAGTTACAGCAATACTTTTTCCAAATAAAGGCTTACTTTCAAAGAAGTTCAACTTTTCTCTAAGTC
CTACAACACTCCCAACTACTATAAGAGTTGGCGGTTTTACTTCTTCTTTAATAGCAGTTTCATAAACATTTTCAAG
TGTAGATGTAACAACTCTTTGATTATATCTAGTTGCCCAACTTATAAGAGCAACAGGTGTATCCTTATCTTTTCCT
TCTTTCATTAAGTTTTCACTTATTTTCTCTAGGTTTGAAATTCCCATCAAAAACACAAGAGTACCTTTGTTATTTG
CAAGAGCATTCCAGTTTAATTCTCCACTATCATCACCCTTCAAATGACCTGTTATTACATGAAATGACGAAGCATG
GTCTCTATGTGTTATAGGAATACCCGCATAACATAAACCTCCTATAGCAGAAGTTATACCTGGAACTACTTCAAAT
TCTATACCTTCATCTACTAAAGTCTCTGCTTCTTCTCCCCCTCTACCAAATACATAAGGGTCTCCTCCTTTAAGAC
GAGTTACAATTTTTCCTTCTTTAGCTTTTTCTGCTATAATTCTATTTATATCTTCTTGTGGCAAAATATGATTACT
TGATGCCTTGCCTACATATATAAGTTCACAATCAGGCTTAGCTTCTCTTAAATAACTACTATTTGCTAATCTATCA
TATACTATTACATCCGATTTTCTTATACACTCTAAACCTTTTAAAGTCATGAGTTTATAATCACCTGGTCCTGCCC
CTACTAAGTAAACCTTACCCTTCATAATTCTCATACTCCTTCAATACAAGTTTAGCTAACTTTAAACCTAACTCTC
TAGGAGAAGAAATATCTCCATCTATAGACTTGATTACTACTTTTTTTCCTTCTGAATCTCCATATAAGCCAGTAAG
ATGTATTTTATCTTGGATTATTTCACAATAAGCTGCCATTGGAATATGACAACTTCCATTTACACCATCTAAAAAA
CCTCTTTCAGCCAATATTTGGATTTCTGTATTCTCATCCTTCAGTGAATTTACTATTCCCTCTATCGCACTATCAT
TGCTTCTAATTTCTATAGCTAAAGCTCCTTGGGCAGGTGCTGGAATAACAACATCAACAGGTAAATAAGAACTTAT
TTTATCTTGCAAATTAGCTCTAATTATTCCTGATGCTGCCAACACAATACCATGCATGTTTTCATCTTTTATTTTT
CGTATCCTAGTTTCCACATTACCTCTAACTTGTACTATATTTAAATCAGGTCTTTGTTTCAATAATTGAAACTTCC
TTCTTTTACTTCCTGTTCCTATTACTGCTCCATGAGGTAAATCATCTAAATTTTTATATCCTTCTCTAAGTATTAG
AACATCTCTTGGGTCTTCTCTCTTAGGCGTATGAGCAAATTTTAGTCCATTTGCTAAATAAGAAGGCATATCTTTC
ATACTATGTACTGCTATGTCTATTTTTCCATCTAATAATTGTTGCTCTATTTCTTTGACAAACAATCCTTTATCAC
CTATTTTATCCAGTGAAACATTTTGAATTAAATCTCCTTTTGTCTTTATGATTTTAATCTCAAAACTAATTTCTGG
ATACTTCTTTTTTAATTCATTTATTACCCATTCTGTTTGTATAAGCGCTAGATTACTACCCCTAGTTCCAACCACT
ATATTCATATTAAGTCTCCTTTAAATATTGCTTTCACCTATTTTATTTTATTATCTTTATTTACTAGTATAGTAGA
AAAATAAGATATCTTATCTTCAAGGTGCGCTTCTTTTAAATCTGTAAACACATTTTCGCTTTCTTGGGAAGAATTA
CTTACTAAAATAGCATGTTCTATTAAATCATACTTTTCTAATTTTTTTATTATTTCTTTAAAATTTTTATATACTT
TCATCAATACTATTGAATTATAATTTTGCAAAGCATACTCTATCTTATCATCTTCCATAGTACAAGGAATTACCAC
TAAAGCTTCTTTATCCATGACTAATGGAAAATTCTGATTAGATGCTATATTGGAAAATGATGAAATTCCTGGTATA
GTTTCGACTTCTACCTCTCCTAATATTCTTTTCATTATATATACATATGTACTATAAATCATAGGGTCTCCTAATG
TAACAAATCCTACATTTTTACCATCATTAACATCTGATATAATTTCTTGTGCCACATTGTCCCAAGCTAAACTTTT
TTCATTCCCATCAAAACTCATTGGGAAATGCCTAGACTTTATTTCCACTGATTCAGGTAAATATTCACTAACTATT
GATAAAGCTAGACTATCTCCACCCTTTTTTGATTCTGGAGTGTATAGAATATCCAGTTTCTTTAAAGTATTAACCG
CTTTTATCGTAAGTAAAGAACCATCTCCTGGCCCTGCTCCTATACCATAGAACTTCGCATTCTCTGCACATTTTAC
AGCATGACGAACAAATTTATCTTGTATATAAGAATTTTCTCCTAGTCCTTTTAAATGAACTCTTACGTTAAATCCA
TTTTCTTCTAATATTGTTTTCCAAGAATCTTCTTCATCTCCTGCCATATCATTTATAGCATGGTCTCCTGCAACTA
ACATAAATGGCATCAAATTTACAGTTTTTATATTTCCTTCTTTTAATCTTCTTATTACATGTTCTATTTCTGGATA
CCCTTCAACTGTACCAACATAAGCATTTATTCCATTATCCCTAAGCATGTATTCCAATGCTGGATACGCTGAATGT
GATTCATGAAGTGTTCCATGTCCCATAAATACTACTGCTTCATTACTTTCCATATGAGGAATTTGATGCTTAATTG
CCTCTACAGCTTCCTGATAATCTTCAATATGTGTAAGCAAAGGTCTTCCTAATACAATCTTTTTGAATTTAGAAGA
ATATCCATCTACTTGTTCTTTTAATTTGTTAAATTCTTCGCCACATATAATATGAAGTGTTTGGATTATTACTTCA
TCATATCCTTGTTCATATATTTTATCTAAAGCCTGTATTGGATTATCTATTTCTATTCCATCCCTTTTTTTTATTT
TATTTATTATCATATTTGATGTATAAGCTCTAAAAAAATCATGGCTTTTTAACGAATTTTTTATTTTATCTTCACA
TATATCTATTGTCTTTTCTCTCGTTTCATGATAGCTTGTACCAAAACTCACTACTAATAAGGCTTTCTTCATATAT
TCTCCTCCTAAAAATTACACAAGTATGTCTTTAATTTTATTTATGTCATTAAATACATTTTCGTAGTTAATCGATT
CTCTTTTTATAATTATTACTGGTATATTGAAAGTTTTACATGCATTTACCTTCTCTAAGAACCCACCAGCTATTCC
ACTTTCTTTTGTTATGACTAAATCTATATTGTAATGTTTATATGTTTCTTCATTTATATACTGGCTAAATGGACCT
TTCATAGCTACTATATTATCTGCACTTAAACCTAATTTTTCACAACTTAATATGACTTCACTCGTTGGAAGAACTC
TAACAACTAAATTTTTATCACTTATTTCCTCTATAAATCTGTTCAAATTTTTACTTCCTGTTCCTATGAATATATT
TGTCCCTATTTTATTTGCTATTTCACAGGCTTCTTCAATTGTATCTACTATAAATTTATTATCATAATCTATTTCT
TCAATTAAAGATTTTCTCTCAAACCTTATATAATCTATATTCAATAGTTTTGCACAAGTAATAGCAGTTTTGGATA
CTTCAACTGCATAAGGATGAGTGGCATCTATTATTTTTACTATATTATTATCTTTTATAAATTTTAGCATATCTTC
TTTTCCAAGCTTACCTAAAATTACATTCTCTGCATGTTGTTGTGCAAGTTCCCTTCCATAATCTGTAGTAACTGAA
AGGATATATGGTTGATTTTTCAGTTCATTTATCTTATCACATATAGATAAACTATCTGAAGTTCCTCCTAAAATCA
AAATCATACTGTATAACCTCTTGGAGTTATCATCAATTCACCATTAATATAGGTAGACTTATTTCCTATTATAACC
ATTGTAGTCATATCGACTTTTTCAAAGTCCATATTTTCAAAAGTACATACAAACTTTTCTTCTTTTTCTCTACCTA
CATCTTTTACCACTCCAACAGGTGTATCTCCACCTTTAAACTCACCCATTATTTTAAATGCTTTGCTTAGATGTTC
ACTTCTTCCCTTACTTCTTGGATTATACAAACAAATTACAAAATCGGCTTCAGCAGCCAATCTCAATCTTTTTTCA
ATTACTTCCCACGGAGTCATTAAATCACTCAAACTTATATGACAGAAATCATGCATAATAGGAGCTCCAAGTATAG
CTGCTGCACCAATACTTGCAGTAACACCTGGAATTACCTTTACTTTTATATCTTCATCTTCTTTAGATATTAATTC
TAAAATAAGACCTGCCATCCCATATATTCCAGCATCACCACTACTTACAACTGCTACTTTTTTTCCTTTTTTTGCT
TCCTCTACTGCTTGTTTACATCTATCAACTTCTTGCCTCATACCATTTTGGATTATTTCTTTATCTTGTATAAATT
CTTCTATTAGTTTTATATAAGTCTTATATCCAACAATAGCCTCAGAATCTTCTATTGCTTTTATTGCTTCTAAAGT
CATTGTATCTTTACTTCCTGGTCCAATTCCTACAACGTATATCATATTTTTATTCTCCCCACTGAAAAAGTTATTC
CTTTATATTTATGTTTTTCAACTAACAAATTACCTTTGCTCAAAAGATATGCTACAGGTTCTGCTACTGAATACAC
ACCCACATTTTTTTTAACAAAATCAGATTTATCAAAAAGATTATCAACCTTAGATATTTCATCTACTGAAAATGTT
TTAAATGGCACCTTCAATATTTTTGATAATTCAATTATTGCTTTTTCGTCTTTTTTCAGTTCTATACTTCCAACTG
TGTTTATTGCTCTAATATCTATATTTTGTTTATTAAGAAACTCTTCAAGTGAATTATACATCAGTTCACTATCTGT
GTTTCTTCTACAGCCAATTCCTATCACTATATCTCTTGGAATTACCTTTATTATTTTTTGGGTACTATAGCAATGT
TCAAATTTATTATCTAGGTTTAAATTCTCAATATCTTCAATACAATTTATTTTATTGCTTACTACAACTAATTTTT
CTATATATGTGTTTGAAAAACTATCTCTTAACTCATCCTTACTTTCTATAAGTTTAAATCCCCTAGTATCAACTTG
ATATCCTTCATCAACATATAATCCAACACATTTATTATTCACTAGCATAGAATTTACTTCTTTTACACTTTCTCTA
AAATTATCAATATGTGCATTTAGTTTTTTTGCTATCATATCTAAGGAAGCTTTTTGATTTATATCAGTAGCTGTTG
TTATTACTGGATTAGCATCAATAAGACTACTTATGTACTGTGTCAAGCTGTTTGCCCCTCCAATATGACCACTCAA
TAAACTTATTACGTTTTTGCCTTTTTCATCCATTACCAAAATTGCAGGGTCACTAAACTTACTTATTATGTATGGT
GCTATACTTCGTACAACTATACCTGTAGCCATTATAAATACTATGTAATCAAATTTGCTAAATATTTCTCCTACAA
AATCACTTAACTTCTTTTGAACTGTATGTACACATGTTTCTTCAACAACTAAATTACTTTTTTTATTTTTTACTTG
ATATATAACACAGTTATTTACTAGAGAATTTATCTTTAGAGCTAATTTTTTTCCATTTTCTGTAATACAGATTATA
GCAATATTACCCTCTATATTCATGTTTGAAATCCTTATCATATAACTTTGAATTATTATACTCTTCTCCTAAAAAT
CTCCCAACCATTATTAAAGCAGTCTTATTTATGTTGTTTTCTTTAACTTTTACAGCTATATCACTTAAAGTTCCTT
TAACTATTTTTTCATCTGCCCAAGTTGCTTTGTATATAACTGCTATAGGAGTATCTTTTGGATATCCACCTTCCAG
TAATTTAGACACAACTTTCTCAATTTCTTGAACAGATAAAAATATTACCATAGATGTCTGATGCTTAGCATATGAT
TGTATTGATTCTTTCTCTGGAACCGGAGTTCTGCCTTCCATTCTTGTTATAATTACACTTTGAGAAATTTCTGGAA
CTGTATATTCAACCCCTAAAGATGATGCTGCCCCTAAAAAAGAACTTACTCCTGGAGTACAGTCATAATCTATATT
CAATTTATTTAAATCTTCCACTTGTTCTCTAATTGAACCATATATAGAAAAATCACCTGTTTGCAGTCTTACAACA
GATTTATTATTTTCTATACCTTCTCTCATAACATCTATTATCTCTTGTAAATCCATATGTGCACTATTATGTATTT
GGCAATCTTCTTTACAGTATTCCAAAAGTTCAGGATTAACAAGTGAACCTGCATATATCACTACATCTGCATTACT
TAATAATTTGTATCCTTTTAATGTTATCAGCTCTTTATCTCCAGGTCCTGCTCCTACAAAATGTACTTTATTCATC
ATCATTTTCCCCTTTTTCACAAGATATTATATATATAGGATTTAGTGGTTTAAAATATTCACCTTTTCCTAGTTTC
TCTAGTTTAGAAACATTCAAAACACATACATCTATTTCTTTAAATCCATGCTTTTTAAGCAGTTTTAAAGTTTGAT
TAAATGTATCTATTATTATAAAATTAGCTACAAGTCTTCCTCCTGTAACGAGATTTTTTTTAGACCATTCTATTAT
TTCTTCCAGATTATTTCCTGTTCCCCCAAGAAAAATAGACTCAACTTTAACATTTAACCCTAGATTAATTGGAGCA
TATCCTTTTATCACTTCTATATTTTTTAAGTTGAATTTTTTTTTATTTTTCTCTATAAGCTCTATAGCATCATCAT
TTTTCTC---------------------------------TATAGATATAACCTTTAAATTAGGATAATTATATGC
AGCTTCAACACTTACACTTCCTGTACCAGCCCCTATGTCTATGAGGTTTTTAGCATTTACTAAATTTAACTTACTT
ATTGATATTGCTCTAACCTCTTCCTTAGTAATTGGAACTTTACCTGTTATAAACTCACTATTCCTCATCTAAAATC
ACCACAACATTCATATCAAAATTGTCTATTCTTATTATCTCTTCTGGTTTTGCTATTGTTATTTTTTCATTGTCAT
ATGACAGATTTTCTCCTACAACAATAATTTTATTTAGATTTCTATCTATTATTTCTCTACTTATTTGTTTTGGTCC
TATCTTTGAATCTGTAACCATACATACTTTTTTATGTGATAATATGTAATCAAAATCTGGTACTTTGCCATGACTA
CTTGTAATATATACATCATTCATATCTACATATATTTTTGAAAATATGTACTGTAATGAACTAATCCCAGAAACCA
TGTTTAACATCTTATTATCAATATTTTTAGATAGATATCTACCTATCCCATATATTAATGGGTCCCCAGATGCTAT
TATTGATATTTGCTTTTCTTTATTGTTATTTATGTACTCTATAATTTCTCTTAAATTAGAATCCAGAACTATTTTT
TCTCCTTCAAAATTTTTTATAGACTCTAAATTTCTTTTACCACCAATTAATACATCAGAAGTGGAAATTAAATTTT
CACCTTTTTTTGTTATATAGTCTAAGTTGCCAGGTCCTAGACCTATTATGTTTATCATATAAAGACCTCCACTAAA
TCATCTGTATTATCCGATTTACCTAATAAAGACTTATCCATTGAAAATATGATTACTTCCACATCAATATCATCTG
AATCTTCATTCAAGTATTGCTTTACTCTCTCCCTACATTTATTACTTAATATATTATATACTTCTCTATATTCACT
ATTATTTATTAGCTCTACAGCTTCTTCAGTAGTTACGCATTGATTTATTTTATTTAAAAATTCGTATCTAGCTCCC
ATTAAAGCTAAGTTTGCCACTAATATCTCACTTCTAGCATCTGCTACCTTACTATGAGTATTAAAAATACCAGCAG
ATACTTTTATAAATTTACCTATATGACCTGCCATTAAGATTTTCTTATATCCTATTCTTTGAGCTTCTTTAATCAT
ATAGCCTATAAAATTACTTACCCTAACTACATACTTAATATCTAAGTTTAATTTTTCTCTTATAAACTGTTCTCCA
TGATTTCCTGGAACCAATATTATTTTATCTAAGCCTTGTTCTTTTTTCATCTGAAGTTCTATAGATAGAGACTTCT
TCCAACCATCATCACTCATAGGTTCAACAATCCCAGTTGTACCTATTATAGATATTCCTCCAACTATACCTAATCT
TGGATTAAATGTTTTTTTTGCTACAGTTTCTCCTTGTGGAGCAAAGATTGTTATTTTTAAAACTTTATCATTTCCA
AGTATAGATTCAAAATTATCTCCTATAAGCTTTCTTATTTCATGATTTATCATTTTAAGTGGAGTCGGATTTATAG
CAGGTTTACCAACATCCACGCTAAGACCTTTTTTCGTAACCACACCAATACCAGTTCCGCCATAAACCCTAATAAA
CTTATAGAGCTCACTTTTACACTCACTATTGGTGCTTAAACTATCTATATCCTTTAGAGTAAGATACCCTTTGTTC
TTATCATTTTTAGCTACAATTTCAGCTCTTGCATAAATATCCATGGTATGAGTTGCATCTATATCATCTCCACCAT
CTTTTTTTATGGAACATTCCACAAATGTATCAGAAATATTTATATTATCAACTTTTAGTAGTAATGGTATCCCCTT
AGGAGTATCTATATTTATAGTATTGATTCTATTTTTTGTAATCAACATATATACAGCAGCCTTAGATGCACCTGTT
GCACATGAACCTGTAGTATATCCTCTTCTATATTTTTTTCCATCTATATATACATATTCTTCCATATAGATACCTA
CATAGTATATAATATAGCATTTACTATTGCTGCTGCTAAATTACTGCCACCTTTTCTACCTTTAGAAATTATATAT
GGTATATCTGTTTTTTCAACTTCATCTTTTGATTCTTGTGCTCCTACAAAACCTACAGGAACTCCTATAACTGCAT
CTAAATCTAATCTACCTTCTGATTTCATCTCCATAACTTTATACAAAGCTGTTGGAGCATTACCTAAAACGAATAT
TTTTCTTCCTTCTTCTTTAGCTGCAATTTCTACTGCTGCCATAGAACGAGTAATTCCTTTTTCTTTAGCTAATTTT
ACAGTTTCATCATCTGCCACTAAACATTTATACTTACATCCTAATGATTCTAACTTTCTTTTATTTATACCACTAA
GAGCCATATTTGTATCAGTATAAATACTTGCATTATTTTTTAATGCATCTATTATACTATCAACTGCTTCTTCTGA
TATTTTTAATATATCTAAGTAATCAAAATCAGCAGTAGTATGTATAGCTCTTTTTATTATTTTTTCTTCGATATTA
TTCTTAAATTTATAATCTGGTCTAATTTCGTCTATTATTTCTTGTATCAATTCAAAACTTTTTTCTTCTATTTTCA
TAGGATTCTTTATGTATTCCATTCTATTTCCCCCTTAATTCCTCCATTAATTATGTTTTGTGTATAAATTTTATTA
TAGACAGAATTTATGTTAGATTCACATAAGGCATCTATCATCTTTTTATCATTCATAAACTTATCAATTAAAATAC
CTACTACAGTTCCACTGTGAGCAATATTTACTCCATATGCTCCATATTTTTTTGATATTTTTATTATTTCATTTAA
A
>CD37
ACCTTTAAATTAGATAATATCCTTAAATCAAAATTCATTTCATATATCTTTTCAAAGAAGATTTCTACGGCATTTT
TACTAGTTAGTATTAGATAATTATACTTATTTATATTTTTTATTTCATTTTCTAAGTTAATATTATTTTGTATTTT
TTCTACCTTAATAGTAGGTATTTCTATAGGATTTCCACCTAAATCCATTATTTTTTCTACCAATACACTATTTTGA
TTTCTAGACCTAGTTACAGCAATACTTTTTCCAAATAAAGGCTTACTTTCAAAGAAGTTCAACTTTTCTCTAAGTC
CTACAACACTCCCAACTACTATAAGAGTTGGCGGTTTTACTTCTTCTTTAATAGCAGTTTCATAAACATTTTCAAG
TGTAGATGTAACAACTCTTTGATTATATCTAGTTGCCCAACTTATAAGAGCAACAGGGGTATCCTTATCTTTTCCT
TCTTTCATTAAGTTTTCACTTATTTTCTCTAGGTTTGAAATTCCCATCAAAAACACAAGAGTACCTTTGTTATTTG
CAAGAGCATTCCAGTTTAATTCTCCACTATCATCACCCTTCAAATGACCTGTTATTACATGAAATGACGAAGCATG
GTCTCTATGTGTTATAGGAATACCCGCATAACATAAACCTCCTATAGCAGAAGTTATACCTGGAACTACTTCAAAT
TCTATACCTTCATCTACTAAAGTCTCTGCTTCTTCTCCCCCTCTGCCAAATACATAAGGGTCTCCTCCTTTAAGAC
GAGTTACAATTTTTCCTTCTTTAGCTTTTTCTGCTATAATTCTATTTATATCTTCTTGTGGCAAAATATGATTACT
TGATGCCTTGCCTACATATATAAGTTCACAATCAGGCTTAGCTTCTCTTAAATAACTACTATTTGCTAATCTATCA
TATACTATTACATCCGATTTTCTTATACACTCTAAACCTTTTAAAGTCATGAGTTTATAATCACCTGGTCCTGCCC
CTACTAAGTAAACCTTACCCTTCATAATTCTCATACTCCTTCAATACAAGTTTAGCTAACTTTAAACCTAACTCTC
TAGGAGAAGAAATATCTCCATCTATAGACTTGATTACTACTTTTTTTCCTTCTGAATCTCCATATAAGCCAGTAAG
ATGTATTTTATCTTGGATTATTTCACAATAAGCTGCCATTGGAATATGACAACTTCCATTTACACCATCTAAAAAA
CCTCTTTCAGCCAATATTTGGATTTCTGTATTCTCATCCTTCAGTGAATTTACTATTCCCTCTATCGTACTATCAT
TGCTTCTAATTTCTATAGCTAAAGCTCCTTGGGCAGGTGCTGGAATAACAACATCAACAGGTAAATAAGAACTTAT
TTTATCTTGTAAATTAGCTCTAATTATTCCTGATGCTGCCAACACAATACCATGCATGTTTTCATCTTTTATTTTT
CGTATCCTAGTTTCCACATTACCTCTAACTTGTACTATATTTAAATCAGGTCTTTGTTTCAATAATTGAAACTTCC
TTCTTTTACTTCCTGTTCCTATTACTGCTCCATGAGGCAAATCATCTAAATTTTTATATCCTTCTCTAAGTATTAG
AACATCTCTTGGGTCTTCTCTCTTAGGCGTATGAGCAAATTTTAGTCCATCTGCTAAATAAGAAGGCATATCTTTC
ATACTATGTACTGCTATGTCTATTTTTCCATCTAATAATTGTTGCTCTATTTCTTTGACAAACAATCCTTTATCAC
CTATTTTATCCAGTGAAACATTTTGAATTAAATCTCCTTTTGTCTTTATGATTTTAATCTCAAAACTAATTTCTGG
ATACTTCTTTTTTAACTCATTTATTACCCATTCTGTTTGTATAAGCGCTAGATTACTACCCCTAGTTCCAACCACT
ATATTCATATTAAGTCTCCTTTAAATATTGCTTTCACCTATTTTATTTTATTATCTTTATTTACTAGTATAGTAGA
AAAATAAGATATCTTATCTTCAAGGTGCGCTTCTTTTAAATCTGTAAACACATTTTCGCTTTCTTGGGAAGAATTA
CTTACTAAAATAGCATGTTCTATTAAATCATACTTTTCTAATTTTTTTATTATTTCTTTAAAATTTTTATATACTT
TCATCAATACTATTGAATTATAATTTTGCAAAGCATACTCTATCTTATCATCTTCCATAGTACAAGGAATTACCAC
TAAAGCTTCTTTGTCCATGACTAATGGAAAATTCTGATTAGATGCTATATTGGAAAATGATGAAATTCCTGGTATA
GTTTCGACTTCTACCTCTCCTAATATTCTTTTCATTATATATACATATGTACTATAAATCATAGGGTCTCCTAATG
TAACAAATCCTACATTTTTACCATCATTAACATCTGATATAATTTCTTGTGCTACATTATCCCAAGCTAAACTTTT
TTCATTCCCATCAAAACTCATTGGGAAATGCCTAGACTTTATTTCCACTGATTCAGGTAAATATTCACTAACTATT
GATAAAGCTAGACTATCTCCACCCTTTTTTGATTCTGGAGTGTATAGAATATCCAGTTTCTTTAAAGTATTAACCG
CTTTTATCGTAAGTAAAGAACCATCTCCTGGCCCTGCTCCTATACCATAGAACTTCGCATTCTCTGCACATTTTAC
AGCATGACGAACAAATTTATCTTGTATATAAGAATTTTCTCCTAGTCCTTTTAAATGAACTCTTACGTCAAATCCA
TTTTCTTCTAATATTGTTTTCCAAGAATCTTCTTCATCCCCTGCCATATCATTTATAGCATGGTCTCCTGCAACTA
ACATAAATGGCATCAAATTTACAGTTTTTATATTTCCTTCTTTTAATCTTCTTATTACATGTTCTATTTCTGGATA
CCCTTCAACTGTACCAACATAAGCATTTATTCCATTATCCCTAAGCATGTATTCCAATGCTGGATACGCTGAATGT
GATTCATGAAGTGTTCCATGTCCCATAAATACTACTGCTTCATTACTTTCCATATGAGGAATTTGATGCTTAATTG
CCTCTACAGCTTCCTGATAATCTTCAATATGTGTAAGCAAAGGTCTTCCTAATACAATCTTTTTGAATTTAGAAGA
ATATCCATCTACTTGTTCTTTTAATTTGTTAAATTCTTCGCCACATATAATATGAAGTGTTTGGATTATTACTTCA
TCATATCCTTGTTCATATATTTTATCTAAAGCCTGTATTGGATTATCTATTTCTATTCCATCCCTTTTTTTTATTT
TATTTATTATCATATTTGATGTATAAGCTCTAAAAAAATCATGGCTTTTTAACGAATTTTTTATTTTATCTTCACA
TATATCTATTGTCTTTTCTCTCGTTTCATGATAGCTTGTACCAAAACTCACTACTAATAAGGCTTTCTTCATATAT
TCTCCTCCTAAAAATTACACAAGTATGTCTTTAATTTTATTTATGTCATTAAATACATTTTCGTAGTTAATCGATT
CTCTTTTTATAATTATTACTGGTATATTGAAAGTTTTACATGCATTTACCTTCTCTAAGAACCCACCAGCTATTCC
ACTTTCTTTTGTTATGACTAAATCTATATTGTAATGTTTATATGTTTCTTCATTTATATACTGGCTAAATGGGCCT
TTCATAGCTATTATATTATCTGCACTTAGACCTAATTTTTCACAACTTAATATGACTTCACTCGTTGGAAGAACTC
TAACAACTAAATTTTTATCACTTATTTCCTCTATAAATTTGTTCAAATTTTTACTTCCTGTTCCTATAAATATATT
TGTCCCTATTTTATTTGCTATTTCACAGGCTTCTTCAATTGTATCTACTATAAATTTATTATCATAATCTATTTCT
TCAATTAAAGATTTTCTCTCAAACCTTATATAATCTATATTCAATAATTTTGCACAAGTAATAGCAGTTTTGGATA
CTTCAACTGCATAAGGATGAGTGGCATCTATTATTTTTACTATATTATTATCTTTTATAAATTTTAGCATATCTTC
TTTTCCAAGCTTACCTAAAATTACATTCTCTGCATGTTGTTGTGCAAGTTCCCTTCCATAATCTGTAGTAACTGAA
AGGATATATGGTTGATTTTTCAGTTCATTTATCTTATCACATATAGATAAACTATCTGAAGTTCCTCCTAAAATTA
AAATCATACTGTATAACCTCTTGGAGTTATCATCAATTCACCATTAATATAGGTAGACTTATTTCCTATTATAACC
ATTGTAGTCATATCGACTTTTTCAAAGTCCATATTTTCAAAAGTACATACAAACTTTTCTTCTTTTTCTCTACCTA
CATCTTTTACCACTCCAACAGGTGTATCTCCACCTTTAAACTCACCCATTATTTTAAATGCTTTGCTTAGATGTTC
ACTTCTTCCCTTACTTCTTGGATTATACAAACAAATTACAAAATCGGCTTCAGCGGCCAATCTCAATCTTTTTTCA
ATTACTTCCCACGGAGTCATTAAATCACTCAAACTTATATGACAGAAATCATGCATAATAGGAGCTCCAAGTATAG
CTGCTGCACCAATACTTGCAGTAACACCTGGAATTACCTTTACTTTTATATCTTCATCTTCTTTAGATATTAATTC
TAAAATAAGACCTGCCATCCCATATATTCCAGCATCACCACTGCTTACAACTGCTACTTTTTTTCCTTTTTTTGCT
TCCTCTACTGCTTGTTTACATCTATCAACTTCTTGCCTCATACCATTTTGGATTATTTCTTTATCTTGTATAAATT
CTTCTATTAGTTTTATATAAGTCTTATATCCAACAATAGCCTCAGAATCTTCTATTGCTTTTATTGCTTCTAAAGT
CATTGTATCTTTACTTCCTGGTCCAATTCCTACAACGTATATCATATTTTTATTCTCCCCACTGAAAAAGTTATTC
CTTTATATTTATGTTTTTCAACTAACAAATTACCTTTGCTCAAAAGATATGCTACAGGTTCTGCTACTGAATACAC
GCCCACATTTTTTTTAACAAAATCAGATTTATCAAAAAGATTATCAACCTTAGATATTTCATCTACTGAAAATGTT
TTAAATGGCACCTTCAATATTTTTGATAATTCAATTATTGCTTTTTCGTCTTTTTTCAGTTCTATACTTCCAACTG
TGTTTATTGCTCTAATATCTATATTTTGTTTATTAAGAAACTCTTCAAGTGAATTATACATCAGTTCACTATCTGT
GTTTCTTCTACAACCAATTCCTATCACTATATCTCTTGGAATTACCTTTATTATTTTTTTGGTACTATAGCAATGT
CCAAATTTATTATCTAGGTTTAAATTCTCAATATCTTCAATACAATTTATTTTATTGCTTACTACAACTAATTTTT
CTATATATGTGTTTGAAAAACTATCTCTTAACTCATCCTTACTTTCTATAAGTTTAAATCCCCTAGTATCAACTTG
ATATCCTTCATCAACATATAATCCAACACATTTATTATTCACTAGCATAGAATTTACTTCTTTTACACTTTCTCTA
AAATTATCAATATGTGCATTTAGTTTTTTTGCTATCATATCTAAGGAAGCTTTTTGATTTATATCAGTAGCTGTTG
TTATTACTGGATTAGCATCAATAATACTACTTATGTACTGTGTCAAGCTGTTTGCCCCTCCAATATGACCACTCAA
TAAACTTATTACGTTTTTGCCTTTTTCATCCATTACCAAAATTGCAGGGTCACTAAACTTACTTATTATGTATGGT
GCTATACTTCGTACAACTATACCTGTAGCCATTATAAATACTATGTAATCAAATTTGCTAAATATTTCTCCTACAA
AATCACTTAACTTCTTTTGAACTGTATGCACACATGTTTCTTCAACAACTAAATTACTTTTTTTATTTTTTACTTG
ATATATAACACAGTTATTTACTAGAGAATTTATCTTTAGAGCTAATTTTTTTCCATTTTCTGTAATACAGATTATA
GCAATATTACCCTCTATATTCATGTTTGAAATCCTTATCATATAACTTTGAATTATTATACTCTTCTCCTAAAAAT
CTCCCAACCATTATTAAAGCAGTCTTATTTATGTTGTTTTCTTTAACTTTTACAGCTATATCACTTAAAGTTCCTT
TAACTATTTTTTCATCTGCCCAAGTTGCTTTGTATATAACTGCTATAGGAGTATCTTTTGGATATCCACCTTCCAG
TAATTTAGACACAACTTTCTCAATTTCTTGAACAGATAAAAATATTACCATAGATGTCTGATGCTTAGCATATGAT
TGTATTGATTCTTTCTCTGGAACCGGAGTTCTGCCTTCCATTCTTGTTATAATTACACTTTGAGAAATTTCTGGAA
CTGTATATTCAACCCCTAAAGATGATGCTGCCCCTAAAAAAGAACTTACTCCTGGAGTACAGTCATAATCTATATT
CAATTTATTTAAATCTTCCACTTGTTCTCTAATTGAACCATATATAGAAAAATCACCTGTTTGCAGTCTTACAACA
GATTTATTATTTTCTATACCTTCTCTCATAACATCTATTATCTCTTGTAAATCCATATGTGCACTATTATGTATTT
GGCAATCTTCTTTACAGTATTCCAAAAGTTCAGGATTAACAAGTGAACCTGCATATATCACTACATCTGCATTACT
TAATAATTTGTATCCTTTTAATGTTATCAGCTCTTTATCTCCAGGTCCTGCTCCTACAAAATGTACTTTATTCATC
ATCATTTTCCCCTTTTTCACAAGATATTATATATATAGGATTTAGTGGTTTAAAATATTCACCTTTTCCTAGTTTC
TCCAGTTTAGAAACATTCAAAACACATACATCTATTTCTTTAAATCCATGCTTTTTAAGCAGTTTTAAAGTTTGAT
TAAATGTATCTATTATTATAAAATTAGCTACAAGTCTTCCCCCTGTAACAAGATTTTTTTTAGACCATTCTATTAT
TTCTTCCAGATTATTTCCTGTTCCCCCAAGAAAAATAGACTCAACTTTAACATTTAACCCTAGATTAATTGGAGCA
TATCCTTTTATCACTTCTATATTTTTTAAGTTGAATTTTTTTTTATTTTTCTCTATAAGCTCTATAGCATCATCAT
TTTTCTC---------------------------------TATAGATATAACCTTTAAATTAGGATAATTATATGC
AGCTTCAACACTTACACTTCCTGTACCAGCCCCTATGTCTATGAGGTTTTTAGCATTTACTAAATTTAACTTACTT
ATTGATATTGCTCTAACCTCTTCCTTAGTAATTGGAACTTTACCTGTTATAAATTCACTATTCCTCATCTAAAATC
ACCACAACATTCATATCAAAATTGTCCATTCTTATTATCTCTTCTGGTTTTGCTATTGTTATTTTTTCATTGTCAT
ATGACAGATTTTCTCCTACAACAATAATTTTATTTAGATTTCTATCTATTATTTCTCTACTTATTTGTTTTGGTCC
TATCTTTGAATCTGTAACCATACATACTTTTTTATGTGATAATATGTAATCAAAATCTGGTACTTTACCATGACTA
CTTGTAATATATACATCATTCATATCTACATATATTTTTGAAAATATGTACTGTAATGAACTAATCCCAGAAACCA
TGTTTAACATCTTATTATCAATATTTTTAGATAGATATCTACCTATCCCATATATTAGTGGGTCCCCAGATGCTAT
TATTGATATTTGCTTTTCTTTATTGTTATTTATGTACTCTATAATTTCTCTTAAATTAGAATCCAGAACTATTTTT
TCTCCTTCAAAATTTTTTATAGACTCTAAATTTCTTTTACCACCAATTAATACATCAGAAGTGGAAATTAAATTTT
CACCTTTTTTTGTTATATAGTCTAAGTTACCAGGTCCTAGACCTATTATGTTTATCATATAAAGACCTCCACTAAA
TCATCTGTATTATCCGATTTACCTAATAAAGACTTATCCATTGAAAATATGATTACTTCCACATCAATATCATCTG
AATCTTCATTCAAGTATTGCTTTACTCTCTCCCTACATTTATTACTTAATATATTATATACTTCTCTATATTCACT
ATTATTTATTAGCTCTACAGCTTCTTCAGTAGTTACGCATTGATTTATTTTATTTAAAAATTCGTATCTAGCTCCC
ATTAAAGCTAAGTTTGCCACTAATATCTCACTTCTAGCATCTGCTACCTTACTATGAGTATTAAAAATACCAGCAG
ATACTTTTATAAATTTACCTATATGACCTGCCATTAAGATTTTCTTATATCCTATTCTTTGAGCTTCTTTAATCAT
ATAGCCTATAAAATTACTTACCCTAACTACATACTTAATATCTAAGTTTAATTTTTCTCTTATAAACTGTTCTCCA
TGATTTCCTGGAACCAATATTATTTTATCTAAGCCTTGTTCTTTTTTCATCTGAAGTTCTATAGATAGAGACTTCT
TCCAACCCTCATCACTCATAGGTTCAACAATCCCAGTTGTACCTATTATAGATATTCCTCCAACTATACCTAATCT
TGGATTAAATGTTTTTTTTGCTACAGTTTCTCCTTGTGGAGCAAAGATTGTTATTTTTAAAACTTTATCATTTCCA
AGTATAGATTCAAAATTATCTCCTATAAGCTTTCTTATTTCATGATTTATCATTTTAAGTGGAGTCGGATTTATAG
CAGGCTTACCAACATCCACACTAAGCCCTTTTTTCGTAACCACACCAATACCAGTTCCGCCATAAACCCTAATAAA
CTTATAGAGCTCACTTTTACACTCACTATTGGTGCTTAAACTATCTATATCCTTTAGAGTAAGATACCCTTTGTTC
TTATCATTTTTAGCTACAATTTCAGCTCTTGCATAAATATCCATGGTATGAGTTGCATCTATATCATCTCCACCAT
CTTTTTTTATGGAACATTCCACAAATGTATCAAAAATATTTATATTATCAACTTTTAGTAGTAATGGTATCCCCTT
AGGAGTATCTATATTTATAGTATTGATTCTATTTTTTGTAATCAACATATATACAGCAGCCTTAGATGCACCTGTT
GCACATGAACCTGTAGTATATCCTCTTCTATATTTTTTTCCATCTATATATACATATTCTTCCATATAGGTACCTA
CATAGTATATAATATAGCATTTACTATTGCTGCTGCTAAATTACTGCCACCTTTTCTACCTTTAGAAATTATATAT
GGTATATCTGTTTTTTCAACTTCATCTTTTGATTCTTGTGCTCCTACAAAACCTACAGGAACTCCTATAACTGCAT
CTAAATCTAATCTACCTTCTGATTTCATCTCCATAACTTTATATAAAGCTGTTGGAGCATTACCTAAAACGAATAT
TTTTCTTCCTTCTTCTTTAGCTGCAATTTCTACTGCTGCCATAGAACGAGTAATTCCTTTTTCTTTAGCTAATTTT
ACAGTTTCATCATCTGCCACTAAACATTTATACTTACATCCTAATGATTCTAACTTTCTTTTATTTATACCACTAA
GAGCCATATTTGTATCAGTATAAATACTTGCATTATTTTTTAATGCATCTATTATACTATCAACTGCTTCTTCTGA
TATTTTTAATATATCTAAGTAATCAAAATCAGCAGTAGTATGTATAGCTCTTTTTATTATTTTTTCTTCGATATTA
TTCTTAAATTTATAATCTGGTCTAATTTCGTCTATTATTTCTTGTATCAATTCAAAACTTTTTTCTTCTATTTTCA
TAGGATTCTTTATGTATTCCATTCTATTTCCCCCTTAATTCCTCCATTAATTATGTTTTGTGTATAAATTTTATTA
TAGACAGAATTTATGTTAGATTCACATAAGGCATCTATCATCTTTTTATCATTCATAGACTTATCAATTAAAATAC
CTACTACAGTTCCACTGTGAGCAATATTTACTCCATATGCTCCATATTTTTTTGATATTTTTATTATTTCATTTAA
A
