# Supplementary material for: Horizontal gene transfer converts non-toxigenic Clostridium difficile strains into toxin producers
Source: Nat Commun. 2013 Oct 17;4:2601. doi: 10.1038/ncomms3601 (PMC3826655; doi:10.1038/ncomms3601)
Supplement: Supplementary Dataset 1 — Sequence of the chromosomal DNA used to compare the donor- and recipient-specific DNA in the transconjugants. [file ncomms3601-s1.zip › SNPsRegion28.fasta]

>630
CAAAAGCTCCACCTAATATAAATAATACATTAGTAGTATCTATCTTTAAAAATTCTTGATGAGGATGTTTTCTTCC
TCCTTGTGGTGGAACATTTGCAACAGTACCTTCTAATATTTTTAGAAGTGCTTGTTGAACACCTTCACCACTAACA
TCTCTAGTTATAGATGGGTTTTCAGATTTTCTTGCAATCTTATCTATCTCATCTATATATATTATACCTCTTTCAG
CTTTTTCTATATCAAAATCAGCAGCTTGAATAAGTTTTAAAAGTATATTTTCAACGTCTTCTCCAACATATCCAGC
TTCAGTCAATGATGTAGCATCTGCCATTGCAAAAGGTACATTTAGAGTTCTTGCTAGAGTTTGAGCAAGTAATGTC
TTTCCAGAACCTGTAGGTCCTAATAAAAGTATATTACTCTTTTGAATTTCTATATCCTTACTACTAGATTTTTTAC
TGTATATTCTCTTATAATGATTATAAACCGCAACTGATAAAGCTTTTTTAGCTTTTTCTTGACCTATTACATAATC
ATTTAGAATCTCCATCATTTCCTTTGGTTTTGGTAAAGATGTAGTATCCTCATCTATAGTATCTTCTATCTCTTCT
TGAATAATTTCGTCACAAAGTTCAACACACTCGTCACAAATATATACATTTGGACCTGCAATTAATCTTCTTACTT
GATCTTGATTTTTACCGCAGAATGAACACTTTAATTGTCGTTTTTCTTCATATTTAGACATATTAACACCTCTCTC
TATCTACGGTCTCTTTGTAAATACTTCATCTATTAAACCATATTCTTTGGCTTCTAGTGCACTCATGAAGTTATCA
CGTTCAGTATCCATTTTAATTTTTTCTAATGGCTGACCAGTTCTTTCAGATAATATCTCATTTAAAGTTTCTTTTA
TTTTTAAAATTCTCTTTGCATGAATTTCTATATCTGTTGCTTGACCTTGAGCTCCACCTAATGGTTGATGTATCAT
TATTTCACTATTTGGTAGTGCTAGTCTTTTTCCTTTTGCTCCTGCTGCCAACAAGAATGCTCCCATAGAAGCAGCC
ATACCTATACATATAGTACTTACATCTGGTTTGATGTATTGCATAGTATCATATATAGCCATTCCAGAAGTTATAC
TTCCTCCTGGAGAATTTATATATAAATGTATATCTTTGTCTGGGTCTTCAGCTTCTAAAAATAATAGCTGTGCTAC
TATAAGCCCTGCTGTGGCATCGTTAACTTGATCTCCTAAGAAGATTATTCTGTCTTTTAATAGTCTAGAAAAAATA
TCATAAGATCTTTCTCCTCTTCCTGTTTGTTCAACAACTACAGGTACTAATGCCATGGTTTCATACCCCCTTTATT
CTATATAATTTACAGTAGCTTTTTTTAAGCTACTGTAAATTATTATACGCATTTAACTAAATTATATTTGCACATC
ATTATATACTAAACATTTCATAACGTCAACTATATTAGTTAGCGTTTATTTTATTAAGCTATTGTTGCATTATCAA
CTAATAAATCTATTGTTTTTCTTATTTTTATTTGACCTTTTATATCTTCTTTGTCGGCATCTCTTAAAGAAGCTTC
TATTTTTTCCACTTCCATATTGTAAGCAGAAGCCATTTTTTCTAACTCAGCCTTAAATTCTTCTTCTGTTGCTTCA
ATTCCTTCAGCTTTAGTTATTGCTTCTAATACTAAAGAAGACTTAACTAATTTTTTAGCATCTTCTTTTCTCTCTT
CTCTTAATTCTTCCATAGTTCTACCAGTCATCTCTAGTAATTGTTGTAATCCAAATCCTTGATATTGTAATTGGTA
GTTAAGTTCATTTAACATATTATCTATTTGATGTTGTATCATAACTTCTGGTATTTCTATTTCTGTATTTTCAGCA
ACTTTTTCTACTACTGAATTTCTAGTTTCTGCATCTGCTCTATTTTTAGCTTCTTCTTCTAACTTAGCTCTTACAT
CTGCTTTTAATTCATCTAAAGAATCAAATTCACTAGTATCTTTAGCAAATTCATCATCAAGTGCAGATAATTCTTT
TACTTTTACATCATTTATTTTTACATTAAATACAACTGGTTTTCCAGCTAAATCTTGTGAGTGATATTCTTCTGGG
AAAGTAACATTAACTTCTACTTCTTCACCAGCTTTTTTACCTACTAATTGTTCTTCAAATCCTGGTATAAATGTGT
TTGAACCTATAACTAAGTTATAATTTTCACCTTTACCACCATCAAAAGCTACACCATTTTCAAAACCTTCGAAGTC
TATTATAGCTGTATCTCCATCTTCTAAAGCTTTGTCTTCTACACTTACTAATCTGGCATTTTTTTCAACCATTTCT
TGTAGTTTAGCATCAACATTTTCGTCACTTACAGTATTCTCAACCTTAGCTATTTCTATACCCTTGTAGTTTCCTA
ATTCAAACTCTGGTTTAACTTCTACATTAAGAACCATAACCAACCCATTGTCTTTACTTATTTCTTCTATATCTAA
ATCTGGATTGTCTATTGGGTCTATGTCTAATTCCTTGATAGCTTCTGGATAAACTTCTGGGAATAATATTTCTATA
GCATCATTGTAGAATATACCTTTTCCATATTGAGTCTCTATAACAATTCTTGGAGCTTTACCTTTTCTAAATCCAG
GTATATTGTATTTATTTCTGCTTTTATTATAAGCCTTATTTACTGCTGCTTCAAATTTATTGTTATCTACTGTTAT
TTTTAAAGTAACTTTATTACCCTCTTTTTTAATTAGTTCTGCTTTCATCCTTCTAATCCTCCTAGTGATATTTATG
TAATACCCGATAACGGTATTATAATTCATTCTATTTATAATTCAACCACTTAATTATATCACATAAGTTTTTTTAT
TTACAAGTGTTCCATTAATATCGTTGTACTTATTTGATAAAATTTAATTTTTTGAGCGTTTTTTGCCATTTTTTTA
GATAAATACACCTTTATATGCGTATTTCTTCAATTTTTATGTCATCTTCTTCTATATCCATAATGACAAAACTTTT
ATACGATACTCCTCTTGGAAGTGAAGTGCTTCCAGGATTTATGTAAAGTACACCATCTTTAATTTCTCTAAATGGG
GTATGGGTATGGCCAAATATAACTATATCAGCATCAACTTCAGTTGCCTTTTTTTCTAACATATTAGTTCCATATT
TTACACCATACTTATCTCCATGGCATAAGAATATGGTTTTATTTGCCACTTCAAAGACAACTTCTTCCTCAACAGC
ATCAAAGTCACAATTACCTTTAACTGCAATAATACCTACATTAGTCATGCTATGAATATATCTTGAATCAGTAAAG
TTATCTCCTGCATGAATTATTAGGTCACATTCTTTCAAATATGGTATTGTTTTTTCCATATTTTTAATCATCATAT
GTGTGTCGCTTACTATGCCTATTTTCATTACTTCACTACCCTTTTTATAAACTCTTGTTTCATAAGTTTTAGTGCG
TTCGCTCTATGACTGATTGAATTTTTTATAACACTAGGTATTTCACCAAAAGTCTTATCATATCCTTTTACTATAA
ATAAGCTATCATATCCAAAACCATTTTTACCTTTTTCTTCAAATCCTATCATTCCTTCACAAATTCCTCTTACTAC
AAATTCTTTTCCATCAGGAAAAACTACTGCTATTGCAGAGACGAATCTTGCATTTCTTTTGCTCATTGGTATATTT
TGCATAGCTTTTAACAGTTTTTTTCTATTTTCTTCATCTGTTGCATGTTCTCCTGCATATCTAGCTGAATAAACAC
CAGGTTTTTTGCCTAAAGCATCTACTTCTAAGCCAGAATCATCTGATATTGCTATAAGTTTAGTCTTTTTTGCTAT
TGTTCTAGCTTTTATCAACGCATTATGCTCAAATGTTTTTCCATCTTCTACTATCTCTATACCTGCTAAATCAACA
TCTTTTAAAGAGTACACTTTATATTCAAAATCTTTTAAGATTTCACCTATTTCTTCTAGCTTATGAGCATTATTAG
TAGCAATCACTACTTCATTACCATAATCCATACCCAATATCTCATCTGATATTTCACCTAAAGCTTCTCTTTGAAG
CCTTATTAATTCTTTATTCCCTTTTTCACCTAACTCTAACAATAAATTTAAATCTGCTCTCGAAAAAGGTTTCTCT
TCTCCTGTCCCCTGTACTTCTACAAACTCACACTTATCAGTCATTATTATATTCATATCTACCTGTGCTTTAGAAT
CTTCTTCATAACATAAATCTAGCATGTGTATTCCATTTACAATACCAACACTAATTGCAGATACAAAATTTGTTAT
TGGCATCTCTTTTATTGTCTTTGCTTTATATAATTTATATATTGCTTCTGCAACTGCTACAAATGCCCCTGTTATA
GATGCAGTTCTAGTTCCACCATCTGCCTGAATCACATCACAATCTACCCAAATAGTTCTTTCTCCTAATTTATTCA
AGTCTACAACAGACCTTATTGCTCTTCCTATTAACCTCTGTATTTCTTGTGTTCTTCCATCAATTTTTCCCCTAGA
TGCATCTCTTATCTTTCTTTGTTGTGTTGCTCTTGGTAGCATAGAATATTCAGCATTTATCCATCCAGTACCACTA
TTTCTTAAAAAAGGAGGAACTTTTTCTTCCACTGATGCAGTGCATATAACCTTTGTCTCTCCCATTTCTATAAGAA
CAGAACCTTCTGCATACTTTGTATAATCTCTAGTTATCTTTACAGGTCTTATCTGTTCATTACTTCTATCATAACT
TCTGGTCATTTTTTATATCCTTTCTCATATTTTTTATTTTTTATAAATTTATTTTTATAATTTTTAATTTTGTCAA
ATATTAATTATTGTCATTTTTCGTAATCTTATTAGCTTACTGAACTATTCTATCATTAATTATAGTAGTTTTCTAC
TAAATTAAGCGACTTTTTAACTCTCTAATACAGCTTTTACTTCATCTTTCGATGATAACTTTAATAATTCTAAAAA
TCTCTCTTCATCTATAACTTTAATTCCTAAATCATTTGCTTTAGTAAGTTTAGAACCAGCTTCTTCACCTGCCAAA
ACAAATGTTGTCGATTTACTAACACTAGATGTAGCTTTTCCACCTCTTTTTTCTATCATTTCTTTTGCATCATTTC
TTTTTAATGTAGGAAGTGTACCAGTCAATACGATTTTCATCCCTTCAAATATTTTTTCTACTTTTTCACCTGTATT
ATCCAATGATTTTGTATTTACTCCTACATTTTTTAACTTGTTTATAACGTTCATATTTTTGTCTTCCTTAAAAAAC
TCGACAACGCTGTTTGCCATTATACTTCCAAATTCCTCTAATTCTTCTAGTTGCTCACTAGTTGCAGAAATTACTT
CATCTAAATCCTTAAAGTTATATGCAAGTATCTTAGCTGCTTTAACTCCTATAAATTTAATACCTAATCCATTTAT
AAGTCTCCATAAATCATTTTCTTTTGATTTTTCAATTGAATTTATTAAATTGTCAGCAGATTTTTCGCCCATTCTC
TCTAGGTCGACTACATCTTCCTTTTTTATATAATATAAATCAGATACATCTTGAATAATTTTTTCATTTAATAGCA
GTGTAATTATAGATTCTCCCAATCCATCTATATTCATTGCATCCCTTGACACAAAGTGTATAATTCCCCTTCTTAT
TTGGGCTGGGCAAGACATATTGATACATTTTACAGCAGCCTCTCCTTCTAATCTTATTGTTGGCTCTGAACAAACT
GGACACTTTTCTGGCATTTTAAAATCTATTTCATCTCCAGTACGTTCTTCTTTTATAACTTCTAAAACTTGAGGTA
TTATGTCCCCTGCTTTTTGAACTAATACTGTATCATTTATTTTTATATCTTTTTCTCTTATATAATCTTCATTGTG
AAGTGTAGCTCTACTTACAGTAGTACCTGCAAGTCTGACTGGTTCAAGAATTGCTGAAGGTGTTATTGTACCAGTT
CTCCCAACTTCTACTATTATATCTACTATTTTAGTTTTCTTCTTTTCTGCTGGGAATTTATATGCAATTGCCCATC
TAGGACTTTTGGCTGTATATCCCATTTCGTCTCTTTGTTTTATATTGTTTACTTTTATTACCATACCATCTATTTC
GTAGTCTAAATTACCCCTGTTATCTGTCCAGTATTCAATATGCTCAATAACTTCATCTATACTTTTACAAACTTTA
TAACTCTGACTTACTGAAAATCCTAGTTTTTCTAAGTACTCTAGTGATTCACTGTGACTTTCTAAATCGTATTCTT
CTATATTTTCCATATTAAATACAAATATATCTAATGGTCTCTTTGCTGTTAGTTTTGGGTCTAATTGTCTCAATGA
ACCAGCTGCAAGATTCCTTGGATTAGCAAATAATGGCTGTTCTTGTTCTTCTTGTTGTTCATTTACTTTTCTAAAA
TTATCTTTTGATATATATACTTCTCCTCTAACTATTAGTTCTTTTTTATCATTTATCTTAAGAGGTATGCTTTTTA
CTGTCATTAAGTTTTGAGAAATATCTTCTCCTACAACTCCATCTCCTCTAGTTGCTCCTTTTTCAAACTCTCCATT
GTTATAAGTTAGACCTACAGAAAGACCATCTATTTTAAATTCAACAACATATTCAACATTTTCTCCCACATATTCT
TGAACTCTCTTATCAAAATCTCTCAAATCTTGCTCTGAAAAAGCATTTGATAAACTCAACATAGGAGTTTTATGTA
CAATTTGATTGAACTTATCTAATGGCTTACCTCCTACCCTATTTGTTGGAGAATCAATTCTCTTTAGTTCTGGATG
TTCTTCTTCTAAAGAAATTAACTCCTTCATTAACTTATCGTATTCATAATCTGATATTTCTGGGCTATCTTGATTA
TAATACCTTTCATTATGGTAGTTTATTGTCTCTATAAGTTTATTAATTTCATCTTTTACGCTCACTTTTTGCACCT
CTTCATATTTTTAAAATTAAATTATTTTGAAATTTCCCTATAATTAATTATCTCCTATTTATATATTTTTTAGTAT
ATCACTTTTTTGGCTTTAAATTTATTACAAAAAAAACTCTTATTAGTATCTTTAATACGACTAATAAGAGTTTTTA
TTTTTATCAAAATTTTTTATTTTTAATAGCCTCTTGATATGTCTACAACATTATCTACAGGTTTATTCTCCATTAT
ATAGTGTTTCAAATTATTATAAACCATATTAAATGTTCTCTCTTTGTTTTTATCTGACACCCAAGAATTATGAGGA
GTTACTATGACATTTTCGCACTCCCACAACTTATTGTCCTTGTTTAAAGGTTCACTTTCAAATACGTCTAATGCTA
CCCCTCTAAATTTCTCTACACATTCTTCTAAATCTTTCTGATTAACTGTATTTCCTCTACCTACATTTATAAATAC
AGAACCATCTTTCATAAGTTTAAACATATCTTTGTTTACTATTCCATCTGTACTTTTTGTAGAAGGCATTGCTACA
ACTACTATATCACATTCTTCAAATACAATATTCATATCCTCAGTAGCAAAACACTTATCAAAGTATTTTTTACTAC
TTCCATCAGTATTGACACCCCATATTTCTACACCAAAAGCTTTTAATCTTTTTGCTGCTTCTGAAGATATAGTACC
TGTTCCTAAAAATCCAACTCTTTGTCCATACAATTCTGATACAGAAAAATCCATCTTCCATTCTTTATTTTGTTGT
TGTTTAAAAAATTTTGCACTATTTTTATATATTTCTAAAATATACAATACAATACTTTCACCAATAGGTACACTAT
ATCCGCCTCTATTATTAGCTATCTTAATATTTCTCTTCAATACCTCTTCTTTTGGAAGTTGGTCTATACCTACACT
AGTTGTCTGTATATATTGTAAATTTTTCATCTTAGAAATATCTAATCTCTCAAATGGATTGTATGTAACTAGTACA
TCTGCTGTATTTACATCCTCATTATTTTCAATACTATCTTCAGAGTAATGTATGACATCATAGCCTAATTCTCTTA
TTTTATCAAATTTTTCTTTTCCATAATTTATTGTAAATAAAACTTTCATCTCAAATCTCCTCCATCTACCCACATT
TAAAATTTTATATTCTAAAATATAATATGATACTCAATGTACATTAGTTAAAATTACTATAAGATATCTTAAATTT
ACTTATGTTCAATTGTTTTTCCTAAAGACATAGCATTACGTTCTTGAACTAAATTTTCTATTAAATTATTCAATGT
CCAATCAATAGATGTCTCTGTTACCATAGCTGTAAAAGGTCTATTTATTCTCACTTTTTTTAGCCCTTCTAAAAAT
GCATTTACTTGTGTGCTTGGAGTGTTATTAAATATTACAGACTTACTCTTAATCCCATTTTCACATTCACTTGATA
TATTTCCATCTAAAATGTCTCTTATTATATTCTCTCCATTTTTATCACTTAAGATGATATGGTCTCTTATTCCAGC
AAAGTTACTTACATTTTTAATTAATGATAATTCTTTTTTATTAAAGTTTACAAGCATAATACACTTCCTGTCGTGT
ATTTTATCTAGGTTATTATTATTTATTTTTTCAAATGACATTTTATCCATCCTTTCATTTATTTATATACTTTAAT
TTACCCCATACATTTAAAATAATCAATTTTTATAGTTAATTTTTATATTAATACCCAAATTATATTTAAATAGTTA
GGCTATCCAAAACTAATATATAAAATTAGAATAATTAGATTAATATCTACAAATCATAACCTAAAGGAGAGATACC
ATGAATACATTACTAAACAATAAATTTAGCATTAAAAACTTTTCAAATGCTTGGGTTATAGTACTTGGTTGTATGT
TGATACAAGCTGTTCCATTTAGTATTGTAGCAAGTATACAGCCTCAATTTATAAGTTATGTTGTAGAAGGAGAAGG
CTTTAGTTTAGCTTCTTTTTCTCTAATATTCACTATTGGTACTATTGCCTCAGCAATTGCATCACCTTTTATAGGT
GTATTATTTTCTAAAGTCAATATTAAGATACTATATTTATTAGGTTGTATAATTTCTAGTATTGCTTTTGCTACTT
TTTCTATATGTACTGAACTATGGCAATTTTACACTGTATCATGTATTGTTCAAATTGGCGCTACAATTATATCTGC
TATAGGAATACCTGTTTTAATAAGTGCTTGGTTTGATGAAGAAAGCAAAGGAAAAGCTTTGGGCTTTGCTTTTGCT
GGTGGTTCTATTGGTAGTATATTTCTACAACCACTTGCAGTTCGCTTATTAGCAACTCAAGGATACAGTCGTTCTT
ATCTAATATTTGGAATTATAGCATTAATAGTTGGTATACCTGTAATATTATTCATACTCAGGATGCCTAAAGATAT
TAATGAAAAGGTAAAATCTAAAGGTAAAAAAGAGAAAGCATCTGATACAATTTCTCCTTCAGTATGGGGTTATACA
TTAAAAGAAGCTAAAAAAATTAAATATTTTTGGATTATGACTATTGGATTTATATTTGTTGGTATATATGTTTCAT
CATTATCCGTACAATATCCAACTTATCTTAGAAATTATCTAAATCCTATTCTAATAGGAACAGTAGGCTCCACATT
TGCTTTATTTGCTCTCATTGGTAATTTATTTGGAGGATTATTGTTTGATAAATTCGGTCAAACAAAGCCACTTATT
ATATCTTTTGTATTGGTTCTTATAGCAACTTTATCATTACTATTGGTAGATAAATCTTCTACTTTTGCATTTGTAT
TTGCCATTTTGAAAGGTCTTTCTGTATTTGCTTATATGATTGGTCCTGCTTATTTAACTGGCTCTTTCTTTGGTCA
AAAGGAGTTTGGTAGCATATATGGAATCGTACAATTAATTTTTGCAGTGGGATTTGCATTAGGTTCAACATTATTT
GGATTGTTAGTTGATAATTTTGGATACAGATTTTCTTGGTCTAT
>CD37
CAAAAGCTCCACCTAATATAAATAATACATTAGTAGTATCTATCTTTAAAAATTCTTGATGAGGATGTTTTCTTCC
TCCTTGTGGTGGAACATTTGCAACAGTACCTTCTAATATTTTTAGAAGTGCTTGTTGAACACCTTCACCACTAACA
TCTCTAGTTATAGATGGGTTTTCAGATTTTCTTGCAATCTTATCTATCTCATCTATATATATTATACCTCTTTCAG
CTTTTTCTATATCAAAATCAGCAGATTGAATAAGTTTTAAAAGTATATTTTCAACGTCTTCTCCAACATATCCAGC
TTCAGTCAATGATGTAGCATCTGCCATTGCAAAAGGTACATTTAGAGTTCTTGCTAGAGTTTGAGCAAGTAATGTC
TTTCCAGAACCTGTAGGTCCTAATAAAAGTATATTACTCTTTTGAATTTCTATATCCTTACTACTAGATTTTTTAC
TGTATATTCTCTTATAATGATTATAAACCGCAACTGATAAAGCTTTTTTAGCTTTTTCTTGACCTATTACATAATC
ATTTAGAATCTCCATCATTTCCTTTGGTTTTGGTAAAGATGTAGTATCTTCATCTATAGTATCTTCTATTTCTTCC
TGAATAATTTCGTCACAAAGTTCAACACACTCGTCACAAATATATACATTTGGACCTGCAATTAATCTTCTTACTT
GATCTTGATTTTTACCGCAGAATGAACACTTTAATTGTCGTTTTTCTTCATATTTAGACATATTAACACCTCTCTC
TATCTACGGTCTCTTTGTAAATACTTCATCTATTAAACCATATTCTTTGGCTTCTAGTGCACTCATGAAGTTATCA
CGTTCAGTATCCATTTTAATTTTTTCTAATGGCTGACCAGTTCTTTCAGATAATATCTCATTTAAAGTTTCTTTTA
TTTTTAAAATTCTCTTTGCATGAATTTCTATATCTGTTGCTTGACCTTGAGCTCCACCTAATGGTTGATGTATCAT
TATTTCACTATTTGGTAGTGCTAGTCTTTTTCCTTTTGCTCCTGCTGCCAACAAGAATGCTCCCATAGAAGCAGCC
ATACCTATACATATAGTACTTACATCTGGTTTGATGTATTGCATAGTATCATATATAGCCATTCCAGAAGTTATAC
TTCCTCCTGGAGAATTTATATATAAATGTATATCTTTGTCTGGGTCTTCAGCTTCTAAAAATAATAGCTGTGCTAC
TATAAGCCCTGCTGTGGCATCGTTAACTTGATCTCCTAAGAAGATTATTCTGTCTTTTAATAGTCTAGAAAAAATA
TCATAAGATCTTTCTCCTCTTCCTGTTTGTTCAACAACTACAGGTACTAATGCCATGGTTTCATACCCCCTTTATT
CTATATAATTTACAGTAGCTTTTTTTAAGCTACTGTAAATTATTATACGCATTTAACTAAATTATATTTGCACATC
ATTATATACTAAACATTTCATAACGTCAACTATATTAGTTAGCGTTTATTTTATTAAGCTATTGTTGCATTATCAA
CTAATAAATCTATTGTTTTTCTTATTTTTATTTGACCTTTTATATCTTCTTTGTCAGCATCTCTTAAAGAAGCTTC
TATTTTTTCTACTTCCATATTGTAAGCAGAAGCCATTTTTTCTAACTCAGCCTTAAATTCTTCTTCTGTTGCTTCA
ATTCCTTCAGCTTTAGTTATTGCTTCTAATACTAAAGAAGACTTAACTAATTTTTTAGCATCTTCTTTTCTCTCTT
CTCTTAATTCTTCCATAGTTCTACCAGTCATCTCTAGTAATTGTTGTAATCCAAATCCTTGATATTGTAATTGGTA
GTTAAGTTCATTTAACATATTATCTATTTGATGTTGTATCATAACTTCTGGTATTTCTATTTCTGTATTTTCAGCA
ACTTTTTCTACTACTGAATTTCTAGTTTCTGCATCTGCTCTATTTTTAGCTTCTTCTTCTAACTTAGCTCTTACAT
CTGCTTTTAATTCATCTAAAGAATCAAATTCACTAGTATCTTTAGCAAATTCATCATCAAGTGCAGATAATTCTTT
TACTTTTACATCATTTATTTTTACATTAAATACAACTGGTTTTCCAGCTAAATCTTGTGAGTGATATTCTTCTGGG
AAAGTAACATTAACTTCTACTTCTTCACCAGCTTTTTTACCTACTAATTGTTCTTCAAATCCTGGTATAAATGTGT
TTGAACCTATAACTAAGTTATAATTTTCACCTTTACCACCATCAAAAGCTACACCATTTTCAAAACCTTCGAAGTC
TATTATAGCTGTATCTCCATCTTCTAAAGCTTTGTCTTCTACACTTACTAATCTGGCATTTTTTTCAACCATTTCT
TGTAGTTTAGCATCAACATTTTCGTCACTTACAGTATTCTCAACCTTAGCTATTTCTATACCCTTGTAGTTTCCTA
ATTCAAACTCTGGTTTAACTTCTACATTAAGAACCATAACCAACCCATTGTCTTTACTTATTTCTTCTATATCTAA
ATCTGGATTGTCTATTGGGTCTATGTCTAATTCCTTGATAGCTTCTGGATAAACTTCTGGGAATAATATTTCTATA
GCATCATTGTAGAATATACCTTTTCCGTATTGAGTTTCTATAACAATTCTTGGAGCTTTACCTTTTCTAAATCCAG
GTATATTGTATTTATTTCTGCTTTTATTATAAGCCTTATTTACTGCTGCTTCAAATTTATTGTTATCTACTGTTAT
TTTTAAAGTAACTTTATTACCCTCTTTTTTAATTAGTTCTGCTTTCATCCTTCTAATCCTCCTAGTGATATTTATG
TAATACCCGATAACGGTATTATAATTCATTCTATTTATAATTCAACCACTTAATTATATCACATAAGTTTTTTTAT
TTACAAGTGTTCCATTAATATCGTTGTACTTATTTGATAAAATTTAATTTTTTGAGCGTTTTTTGCCATTTTTTTA
GATAAATACACCTTTATATGCGTATTTCTTCAATTTTTATGTCATCTTCTTCTATATCCATAATGACAAAACTTTT
ATACGATACTCCTCTTGGAAGTGAAGTGCTTCCAGGATTTATGTAAAGTACACCATCTTTAATTTCTCTAAATGGG
GTATGGGTATGGCCAAATATAACTATATCAGCATCAACTTCAGTTGCCTTTTTTTCTAACATATTAGTTCCATATT
TTACACCATACTTATCTCCATGGCATAAGAATATGGTTTTATTTGCCACTTCAAAGACAACTTCTTCCTCAACAGC
ATCAAAGTCACAATTACCTTTAACTGCAATAATACCTACATTAGTCATGCTATGAATATATCTTGAATCAGTAAAG
TTATCTCCTGCATGAATTATTAGGTCACATTCTTTCAAATATGGTATTGTTTTTTCCATATTTTTAATCATCATAT
GTGTGTCGCTTACTATGCCTATTTTCATTACTTCACTACCCTTTTTATAAACTCTTGTTTCATAAGTTTTAGTGCG
TTTGCTCTATGACTGATTGAATTTTTTATAACACTAGGTATTTCACCAAAAGTCTTATCATATCCTTTTACTATAA
ATAAGCTATCATATCCAAAACCATTTTTACCTTTTTCTTCAAATCCTATCATTCCTTCACAAATTCCTCTTACTAC
AAATTCTTTTCCATCAGGAAAAACTACTGCTATTGCAGAGACGAATCTTGCATTTCTTTTGCTCATTGGTACATTT
TGCATAGCTTTTAACAGTTTTTTTCTATTTTCTTCATCTGTTGCATGTTCTCCTGCATATCTAGCTGAATAAACAC
CAGGTTTTTTGCCTAAAGCATCCACTTCTAAGCCAGAATCATCTGATATTGCTATAAGTTTAGTCTTTTTTGCTAT
TGTTCTAGCTTTTATCAACGCATTATGCTCAAATGTTTTTCCATCTTCTACTATCTCTATACCTGCTAAATCAACA
TCTTTTAAAGAGTACACTTTATATTCAAAATCTTTTAAGATTTCACCTATTTCTTCTAGCTTATGAGCATTATTAG
TAGCAATCACTACTTCATTACCATAATCCATACCCAATATCTCATCTGATATTTCACCTAAAGCTTCTCTTTGAAG
CCTTATTAATTCTTTATTCCCTTTTTCACCTAACTCTAACAATAAATTTAAATCTGCTCTCGAAAAAGGTTTCTCT
TCTCCTGTCCCCTGTACTTCTACAAACTCACACTTATCAGTCATTATTATATTCATATCTACCTGTGCTTTAGAAT
CTTCTTCATAACATAAATCTAGCATGTGTATTCCATTTACAATACCAACACTAATTGCAGATACAAAATTTGTTAT
TGGCATCTCTTTTATTGTCTTTGCTTTATATAATTTATATATTGCTTCTGCAACTGCTACAAATGCCCCTGTTATA
GATGCAGTTCTAGTTCCACCATCTGCCTGAATCACATCACAATCTACCCAAATAGTTCTTTCTCCTAATTTATTCA
AGTCTACAACAGACCTTATTGCTCTTCCTATTAACCTCTGTATTTCTTGTGTTCTTCCATCAATTTTTCCCCTAGA
TGCATCTCTTATCTTTCTTTGTTGTGTTGCTCTTGGTAGCATAGAATATTCAGCATTTATCCATCCAGTACCACTA
TTTCTTAAAAAAGGAGGAACTTTTTCTTCCACTGATGCAGTGCATATAACCTTTGTCTCTCCCATTTCTATAAGAA
CAGAACCTTCTGCATACTTTGTATAATCTCTAGTTATCTTTACAGGTCTTATCTGTTCATTACTTCTATCATAACT
TCTGGTCATTTTTTATATCCTTTCTCATATTTTTTATTTTTTATAAATTTATTTTTATAATTTTTAATTTTGTCAA
ATATTAATTATTGTCATTTTTCGTAATCTTATTAGCTTACTGAACTATTCTATCATTAATTATAGTAGTTTTCTAC
TAAATTAAGCGACTTTTTAACTCTCTAATACAGCTTTTACTTCATCTTTCGATGATAACTTTAATAATTCTAAAAA
TCTCTCTTCATCTATAACTTTAATTCCTAAATCATTTGCTTTAGTAAGTTTAGAACCAGCTTCTTCACCTGCCAAA
ACAAATGTTGTCGATTTACTAACACTAGATGTAGCTTTTCCACCTCTTTTTTCTATCATTTCTTTTGCATCATTTC
TTTTTAATGTAGGAAGTGTACCAGTCAATACGATTTTCATCCCTTCAAATATTTTTTCTACTTTTTCACCTGTATT
ATCCAATGATTTTGTATTTACTCCTACATTTTTTAACTTGTTTATAACGTTCATATTTTTGTCTTCCTTAAAAAAC
TCGACAACGCTGTTTGCCATTATACTTCCAAATTCCTCTAATTCTTCTAGTTGCTCACTAGTTGCAGAAATTACTT
CATCTAAATCCTTAAAGTTATATGCAAGTATCTTAGCTGCTTTAACTCCTATAAATTTAATACCTAATCCATTTAT
AAGTCTCCATAAATCATTTTCTTTTGATTTTTCAATTGAATTTATTAAATTGTCAGCAGATTTTTCGCCCATTCTC
TCTAGGTCGACTACATCTTCCTTTTTTATATAATATAAATCAGATACATCTTGAATAATTTTTTCATTTAATAGCA
GTGTAATTATAGATTCTCCCAATCCATCTATATTCATTGCATCCCTTGACACAAAGTGTATAATTCCCCTTCTTAT
TTGGGCTGGGCAAGACATATTGATACATTTTACAGCAGCCTCTCCTTCTAATCTTATTGTTGGCTCTGAACAAACT
GGACACTTTTCTGGCATTTTAAAATTTATTTCATCTCCAGTACGTTCTTCTTTTATAACTTCTAAAACTTGAGGTA
TTATGTCCCCTGCTTTTTGAACTAATACTGTATCATTTATTTTTATATCTTTTTCTCTTATATAATCTTCATTGTG
AAGTGTAGCTCTACTTACAGTAGTACCTGCAAGTCTGACTGGTTCAAGAATTGCTGAAGGTGTTATTGTACCAGTT
CTCCCAACTTCTACTATTATATCTACTATTTTAGTTTTCTTCTTTTCTGCTGGGAATTTATATGCAATTGCCCATC
TAGGACTTTTGGCTGTATATCCCATTTCGTCTCTTTGTTTTATATTGTTTACTTTTATTACCATACCATCTATTTC
GTAGTCTAAATTACCCCTGTTATCTGTCCAGTATTCAATATGCTCAATAACTTCATCTATACTTTTACAAACTTTA
TAACTCTGACTTACTGAAAATCCTAGTTTTTCTAAGTACTCTAGTGATTCACTGTGACTTTCTAAATCGTATTCTT
CTATATTTTCCATATTAAATACAAATATATCTAATGGTCTCTTTGCTGTTAGTTTTGGGTCTAATTGTCTCAATGA
ACCAGCTGCAAGATTCCTTGGATTAGCAAATAATGGCTGTTCTTGTTCTTCTTGTTGTTCATTTACTTTTCTAAAA
TTATCTTTTGATATATATACTTCTCCTCTAACTATTAGTTCTTTTTTATCATTTATCTTAAGAGGTATGCTTTTTA
CTGTCATTAAGTTTTGAGAAATATCTTCTCCTACAACTCCATCTCCTCTAGTTGCTCCTTTTTCAAACTCTCCATT
GTTATAAGTTAGACCTACAGAAAGACCATCTATTTTAAATTCAACAACATATTCAACATTTTCTCCCACATATTCT
TGAACTCTCTTATCAAAATCTCTCAAATCTTGCTCTGAAAAAGCATTTGATAAACTCAACATAGGAGTTTTATGTA
CAATTTGATTGAACTTATCTAATGGCTTACCTCCTACCCTATTTGTTGGAGAATCAATTCTCTTTAGTTCTGGATG
TTCTTCTTCTAAAGAAATTAACTCCTTCATTAACTTATCGTATTCATAATCTGATATTTCTGGGCTATCTTGATTA
TAATACCTTTCATTATGGTAGTTTATTGTCTCTATAAGTTTATTAATTTCATCTTTTACGCTCACTTTTTGCACCT
CTTCATATTTTTAAAATTAAATTATTTTGAAATTTCCCTATAATTAATTATCTCCTATTTATATATTTTTTAGTAT
ATCACTTTTTTGGCTTTAAATTTATTACAAAAAAAACTCTTATTAGTATCTTTAATACGACTAATAAGAGTTTTTA
TTTTTATCAAAATCTTTTATTTTTAATAGCCTCTTGATATGTCTACAACATTATCTACAGGTTTATTCTCCATTAT
ATAGTGTTTCAAATTATTATAAACCATATTAAATGTTCTCTCTTTGTTTTTATCTGACACCCAAGAATTATGAGGA
GTTACTATGACATTTTCGCACTCCCACAACTTATTGTCCTTGTTTAAAGGTTCACTTTCAAATACGTCTAATGCTA
CCCCTCTAAATTTCTCTACACATTCTTCTAAATCTTTCTGATTAACTGTATTTCCTCTACCTACATTTATAAATAC
AGAACCATCTTTCATAAGTTTAAACATATCTTTGTTTACTATTCCATCTGTACTTTTTGTAGAAGGCATTGCTACA
ACTACTATATCACATTCTTCAAATACAATATTCATATCCTCAGTAGCAAAACACTTATCAAAGTATTTTTTACTAC
TTCCATCAGTATTGACACCCCATATTTCTACACCAAAAGCTTTTAATCTTTTTGCTGCTTCTGAAGATATAGTACC
TGTTCCTAAAAATCCAACTCTTTGTCCATACAATTCTGATACAGAAAAATCCATCTTCCATTCTTTATTTTGTTGT
TGTTTAAAAAATTTTGCACTATTTTTATATATTTCTAAAATATACAATACAATACTTTCACCAATAGGTACACTAT
ATCCGCCTCTATTATTAGCTATCTTAATATTTCTCTTCAATACCTCTTCTTTTGGAAGTTGGTCTATACCTACACT
AGTTGTCTGTATATATTGTAAATTTTTCATCTTAGAAATATCTAATCTCTCAAATGGATTGTATGTAACTAGTACA
TCTGCTGTATTTACATCCTCATTATTTTCAATACTATCTTCAGAGTAATGTATGACATCATAGCCTAATTCTCTTA
TTTTATCAAATTTTTCTTTTCCATAATTTATTGTAAATAAAACTTTCATCTCAAATCTCCTCCATCTACCCACATT
TAAAATTTTATATTCTAAAATATAATATGATACTCAATGAACATTAGTTAAAATTACTATAAGATATCTTAAATTT
ACTTATGTTCAATTGTTTTTCCTAAAGACATAGCATTACGTTCTTGAACTAAATTTTCTATTAAATTATTCAATGT
CCAATCAATAGATGTCTCTGTTACCATAGCTGTAAAAGGTCTATTTATTCTCACTTTTTTTAGCCCTTCTAAAAAT
GCATTTACTTGTGTGCTTGGAGTGTTATTAAATATTACAGACTTACTCTTAATCCCATTTTCACATTCACTTGATA
TATTTCCATCTAAAATGTCTCTTATTATATTCTCTCCATTTTTATCACTTAAGATGATATGGTCTCTTATTCCAGC
AAAGTTACTTACATTTTTAATTAATGATAATTCTTTTTTATTAAAGTTTACAAGCATAATACACTTCCTGTTGTGT
ATTTTATCTAGGTTATTATTATTTATTTTTTCAAATGACATTTTATCCATCCTTTCATTTATTTATATACTTTAAT
TTACCCCATACATTTAAAATAATCAATTTTTATAGTTAATTTTTATATTAATACCCAAATTATATTTAAATAGTTA
GGCTATCCAAAACTAATATATAAAATTAGAATAATTAGATTAATATCTACAAATCATAACCTAAAGGAGAGATACC
ATGAATACATTACTAAACAATAAATTTAGCATTAAAAACTTTTCAAATGCTTGGGTTATAGTACTTGGTTGTATGT
TGATACAAGCTGTTCCATTTAGTATTGTAGCAAGTATACAGCCTCAATTTATAAGTTATGTTGTAGAAGGAGAAGG
CTTTAGTTTAGCTTCTTTTTCTCTAATATTCACTATTGGTACTATTGCCTCAGCAATTGCATCACCTTTTATAGGT
GTATTATTTTCTAAAGTCAATATTAAGATACTATATTTATTAGGTTGTATAATTTCTAGTATTGCTTTTGCTACTT
TTTCTATATGTACTGAACTATGGCAATTTTACACTGTATCATGTATTGTTCAAATTGGCGCTACAATTATATCTGC
TATAGGAATACCTGTTTTAATAAGTGCTTGGTTTGATGAAGAAAGCAAAGGAAAAGCTTTGGGCTTTGCTTTTGCT
GGTGGTTCTATTGGTAGTATATTTCTACAACCACTTGCAGTTCGCTTATTAGCAACTCAAGGATACAGTCGTTCTT
ATCTAATATTTGGAATTATAGCATTAATAGTTGGTATACCTGTAATATTATTCATACTCAGGATGCCTAAAGATAT
TAATGAAAAGGTAAAATCTAAAGGTAAAAAAGAGAAAGCATCTGATACAATTTCTCCTTCAGTATGGGGTTATACA
TTAAAAGAAGCTAAAAAAATTAAATATTTTTGGATTATGACTATTGGATTTATATTTGTTGGTATATATGTTTCAT
CATTATCCGTACAATATCCAACTTATCTTAGAAATTATCTAAATCCTATTCTAATAGGAACAGTAGGCTCCACATT
TGCTTTATTTGCTCTCATTGGTAATTTATTTGGAGGATTATTGTTTGATAAATTCGGTCAAACAAAGCCACTTATT
ATATCTTTTGTATTGGTTCTTATAGCAACTTTATCATTACTATTGGTAGATAAATCTTCTACTTTTGCATTTGTAT
TTGCCATTTTGAAAGGTCTTTCTGTATTTGCTTATATGATTGGTCCTGCTTATTTAACTGGCTCTTTCTTTGGTCA
AAAGGAGTTTGGTAGCATATATGGAATCGTACAATTAATTTTTGCAGTGGGATTTGCATTAGGTTCAACATTATTT
GGATTGTTAGTTGATAATTTTGGATACAGATTTTCTTGGTCTAT
