# Supplementary material for: Horizontal gene transfer converts non-toxigenic Clostridium difficile strains into toxin producers
Source: Nat Commun. 2013 Oct 17;4:2601. doi: 10.1038/ncomms3601 (PMC3826655; doi:10.1038/ncomms3601)
Supplement: Supplementary Dataset 1 — Sequence of the chromosomal DNA used to compare the donor- and recipient-specific DNA in the transconjugants. [file ncomms3601-s1.zip › SNPsRegion27.fasta]

>630
TTTTCATTTGTTTTAGTTTTTATTTTATTTAAAGTTTTCACTTATTTAAGTTTTTATTTTCCTTAAATTTTTCATT
TATTTATTAAGTTTTTATTTTCCTTAAATTTTTCATTTGTTTATTAAGTTTTTCTTTTCCTTAAGTCTTTTATTTA
CTTTGGCATTCACCATTCCAAACTATATCTCTATATTTATCAGGGTCAGTATCTCCTTCTGTACTTATTAATAATA
CTTTAGAGTTCTCATCTAGTTTCAAAGCTTCTCTTAAGTCTTTTAAATCTTCACTTTCAAGGATTGAAACTAATGC
TCCAGTTGTAACTGCTCCAGATTCTCCAGAGATTACTTTCTCATCTCCTCTTAGAGGGTTTCCTAATATTCTCATA
CCTTTAGCAGATACCCAGTCTGGTGCTGAAACGAATGCTGATGAATAATTTTTTAACACTTCAAAACCTATAGTGT
TTGGTTCTCCACAAGCAAGCCCTGCCATTATAGTTGGCATATCTCCTCCAACAAATCTTGGTTTTCCATCTCCAGC
TTCTGCTGATTTATAGTAACAATCAGCCTCATCAGCCTCTACTACTACTGTTATTGGGCATTCATCATATATTGAA
GCAACATACCCTTGAACTGCACCAGCAAGTGAACCAACTCCTGCTTGAACAAATACGTGTGTTGGTCTATCTACTC
CATATTCTTTTAATTGTTCTATAGCTTCTTTAGCCATAGTTCCATATCCTTGCATTATCCATGCTGGTATTTCTTC
ATATCCATCCCATGCTGTATCTTGAACCATTACTCCATGGTCATCAGCTTCTGCATAATCATTAGCTAATCTTACT
GCATCATCATAGTTTAAGTCTGTTATACTAGCATCTGCACCTTCTCCTTTGATTTTATTTAATCTAAATTCAGAAG
AACCTTTTGGCATTAATACAACAGATTTTTGACCTAATTTATTAGCTGTCCAAGCAACTCCTCTACCATGATTTCC
ATCTGTGGCTGTAAAGAAAGTTATTTCTCCTAATTTTTCTTTTATTTCTTTTGAAGTTAATTTATCATACCCTAAC
TCAGATATATCTGTATCTAATCTTTGAGCTAAGTATCTACCCATAGAGTAAGAACCACCTAAAACTTTAAATGCAT
TTAAACCAAATCTATAAGATTCGTCTTTAACATATATTCCGCTTACGCCTAGTGATTTTGCTAAGTTATCTAATTT
AACTAAAGGAGTCTTTTCATATTGTGGAAAGCTCTCATGAAAAGCTTTAGCCTTTGCAATTTCTTCATCTTTTAAA
AATTCAATTCCTTTTTCTTTTTCCTCTGATTTAGGTAAGTTATTTAATTTCCATTTTATTTCTCTCATTTATTTTA
TATTCCCCTTTCAAATTTTTCGGTGTCATTTTAATTTTTTATCTTTGTGCCTTATAGCAAAGCAATTACCGTGCCA
ATATTATTTATTCTAAAAACAATTTTTTTATGTTGGAATTACATACTTTTATAAAATTTCTTTAAAGTTTATAAAT
TTTGAGTGTGAAAAATAAGATTTATAAAAGAAAAAATTCTCATATTGGGAAATTTTTATCAATACGAGAATTATCA
ATTCGAGAAATCGTTTATTTATCTTAATTCTTCCTTTATTATGCTCTTATTTTTTATATATCTATTGTTTTGTCAG
ATATATTACTACTTTTATTTTCTATAAATATATGGCTATAACCTTCTTACGCATAAACTCTATAAATTTATATACT
TTATATTCTTTATTACCCAAATATTCTTTATTACCCAAAGCCTCCAAAATGGCTTAAATCTTTTCATAGCTTCTTA
CAGAAGTTTACATGAGCGTCCCCCCAATAAGCAAAAGTGCAATATGTGTACCATTGTGCCCTACTTGCGACTATTG
AGCTGTCGAAATTCGCAACTTCGCATTTATCTGATGAAATGCACTATACAAAATATTCATAACATCCACAACAGAG
TTAAAGTTACCTATTCATATTCACTGTAAAAATTTCTTCCACAGGAAATGTAATTTTAACCAATCCTATTGAGACA
AACTCACCACTTATTTTTTTGAACTCACGCAGTAATACATCACTTGCCCGAAAAAAAGCCTCACTTTCATCATCTC
CAGTAAGTGCTATTGTGCAATGGGGTACCCAACGATTGGGGTG-TACCATTCCCAACCATTTGAATCAAAATCTTG
TAGTACCTCATATAATTCTCTCTGAAACTGATACATACTGCTATTCATTATAGGTGATACAAACACCGTTTTAGTA
TCATTAAACATGCCTACTGAACCAATGTAAGCAGGTATTACCTTATGGTTTTGTGCAAACCCCTTTAGCTTGTCTA
TGCAACAAGCCTCATCCACATCATTGAAACAAGCCAAAGTAAAATGAGGTCTTGTTTTCCATTCTAAGTACTTCGT
ACTAATTTTTTCATCAGCGATTTTTTTAGATAAATCAAAAAGTTGCTTTTCCGTTTTTTTATCATAATATAGCTCT
ATCGCATATTGCATAATAACACCTTCACCATAAAGTAAAAATACCTATCTATAAAAACACACAAATACCTATCATT
TTAATATTATATTACTACTGTTCCTCTTCCAATTTTCTATATAGTGTAGCCAAACCTATGCCTAAGTCTTTTGCTA
TCTTCTTCTTCGTCTTTGTATCTCTTCCATACTTATTCAACAACTTATTTATGTAAGTCAACTCTAATTCTTTAAT
TGAAAGTATCCTTTCTTGATTCTCTACTATCCCTCCAACTATATCATCTTCAAATATTATATTTACATCCTTATTT
TTATAAATATTTCCATTAATATTATAATAGTTTAAAATATCTAATGGAAGCATATCTTTATATATTATTCCATCAT
CTCCAACCAAATTCATCATATATTCAACTGCATTTTCCAGTTCCCTTATATTTCCCGGCCAATTATAGTTAATCAA
CATATTCATTACATTTTCTTCTATTTTATTTAACTGAATCCCTAGTTCTAAAGAATATTTAGAAGCAAACTTCATC
ATTATTGCCTCAATATCATCCTTTCTTTCCCTAAGAGGTGGCAAATTTATAGGAATTACATTTAATCTATAGTATA
AATCATCCCTAAACTTACCTTCATTTACTAATTTCAATAAGTTTTTATTTGTAGCAGCAATCACTCTTATATCTAA
ATCTATAAGTTTATTTGACCCAATTCTCGCAAATTTTCTCTCTTGTAAAACTCTAAGTAACTTTGCTTGTAAAGGC
ATTGACAAATCTCCTATTTCATCAAGAAATATAACACCTTCATTTGCAAGTTCAAATTTACCTACTTTACCTCCAC
TACTAGCTCCACTAAATGCACCTTTTATATAGCCAAATAGCTCACTTTCAAGGAGATTTTCTGGAATAGCAGCACA
GTTTATCGCAATAAATGGCTTGTTCCATCTGCTACCTTCAGCATGTATAGCCCTAGCAATTAGCTCTTTACCCGTA
CCACTTTCCCCAGTTATAAGTACAGTTGAATTTGACTTTGCTAATTTCTTAGTTCTCTCTTTTACTTTTAACATTG
CTTCTGAATTTCCAATTATAGACTCTATATCACTATTTCCCCAACCACTATTCACTTTTCCATGTCCTTTATGATT
GATATATGTCTTGTCAAATATTATTATTTTGTCGTATTGATTTATATATGGATATACCGGAATTATTTTGGCATTT
ATATTATAAATTTTGTTATCAATATCAATTTCTAGTAATTCATGTCCATTTGAGGAAGATTCAACAGATACTATAT
TTACTATATTTTCTATTATATTTTTATCTATATCTAATTTTTTTAGAGCTATATTGTTTATATAAGATATTTTGCT
ATTTATGTCTAGTATTATAACGCCTTTTTCAACATTTTCAATGATTTCTATCATCATATCCATTTTTCTACTGCTA
TTTTTTGACGCTTCATGTTCTTCTATTTTCATAGAAATTAAATCGCATATATGATTGACAAATTTTAAATAATTAT
CTATTTTTGCACTTATTTCTACTTTTTTAGTTTTATCTGTACTAATAGCACCAATTACTCCTATAGTTCGATTATT
ATATTTTATTGGAACTGCTATTATTACTTTATTTAGGCATTTCATGTAATGGGAACATTCTATACAAAGCTGATTA
TCACATATATCCAATACGACTAATTCCTGACCTTTCTGTATAACATTGTCATAAATAAAGCCCTCAGTAACAACGC
TTTCATTTATCTTTGATTTATACAGACCTGTGCCACTAATTCTTATTAATCTATCGTCAACTATTTCAATATCTAC
ATCTAACACACTAGCTACTGTTTCAGTGTATTTTATCATTTCTTGTTGAAATTCTTTTAATTTACTTAACATAGTT
TCCCCCATTAGAATTTAATTTACCAAATTATCAGTTTAGCTATATTTTAACATATAGTCACTCTTTAAAATATATA
TAAAACATTACTTATTTATATATTTGCGTTAAAACAGACAATATTAATTTATAAAAAGTTTGTTTTATATAGTAAC
CTTAATTATAATATGCAGACAATAAAATAAATCACAATACAATAATAAAAAAAAGCTTTCCTCATATAACAAATAT
ATTTTTGACATAAAAATATACATTATATGAGAAAAGCTCAATAGTTAAATATTTAGATAGATTTTTATATAGACTT
TTTTAATATAAACTTTTTTAATTGTAGACTTTTTTTATTAGTTTTTAATTTTTATTAGTTTTGTTATTGGTTTTAT
TGTTATAATACTTATAATACTGCCATTGCTTCAATTTCTAAAACTGCATCTTTTGGTAATTGAGCAACTTGTACGC
ATGACCTTGCTGGTGGATTTTCTTTAAAATATGTAGCATATACTTCATTAATATCATTAAAATCCTTTAAATCTTT
TACGAATACTGTAGTCTTAAATATTTTATCCATACTTGTACCAGCTTGTTCTAATATTGCTTTTACATTATCTAAA
GAAGCTTTTGTTGCTTCTTTTGGGTCAGATACTAACTCGCCAGTCTTCATATCTATTGGAAGTTGACCTGATGTAG
AAACTATGTTTCCAACTTGAATTGCTTGAGAATATGGTCCAATTGCTCCTGGAGCTTTCTCTGTAGCTATTACTAC
TTTTGACATGACTTCACCTCCTATTATTAAGTTATATTTACAGGAAAATAAAATTTCCTAAACACCAATATTAATA
CGAACCTTTAGATTAAATTTCAAATCTAAAACTTCAAATAATCAATACTTAGATGATTATGTTTATTTGTGTCTTG
TTAACTTTTATTAAAGCAATTAACGTGCCAAACTTTATTTATATATAAAATTTTGTGAAGTCATTCAAAATAGTTA
CTTCTGAATTTTTTCGTAAAAAAACGCTCTAAAATTACTTTTTTATGATGTCAATTTTTTTCTCATATCTAGAAAT
TTACCAACATGAGAATTCTTGTTTTGAGAATTTACAGATTAAAGTTATTTTTTAACCTTAAATTCTGAACCTCCCA
TGACTAAAGTCACAGGGTTCCTGCTTCATAGAATTTTGCATAATCAAGTTATTACATATGAAAGAACTATAGTTGA
CAATCCCACTATTATAAATAATAAAACCTTTACCCATACCTTATTTACCCTAGTTATCATAGAGCCTATTGAAAAT
ATAACAGCTAAATATAATAATAACCAAAAAATTATCAATATCTACCACTGTTGCTGAAAATCCAAAAAACTACCTT
TTGATAGTATTACTTAACAATCTAATTAATCTCATAATAAATTTACAACTTATAAATAAATTGTTATATTGGCCGT
ATCTCAACAACTTTCTCCTTTCCTAGTTTTAAATCTTTTATAGAATTGTACCACGTCTAAGTAAATTTTCATACTA
TTAAGTCTTATTTCTAATAAATCATTAGCTCTCATTCTATGCCCAATAATGTAAGATTGCAGTAATTTTATTGATT
TTCATAGTTTTATTTAATATACTTATATTAATTATTTTCATATGAAATTATTATTTATATAGGGGGATTTTTTTAA
TATGAGCAAAAGTGAATTAACAGCAGAAACAACAGAAGAAATGTTAGAAGTACTAAGTGGTAAAGATTATGATATT
GCATGTCATTTACATGAACTTGGTAAATCATTAGATTGTAAAATTGAACCAAAAACAGGTGCTCGTTCTTACAAAA
TAGTATATTCAACTAAGAAACCAAAACGTAGCTTATTTACTATTGAATGTAATGAAAAAAAATGGAGAGTTAAAGC
AAATCTTTTTCATCTAAATACATATAAAGATGCTGTGGAGGAATGCTCTAAAACTATTAAAGATAGTATAACTAAA
ACTCGTACTTGTAAGAAATGTAATTCAAAGTGTATTGGAGGTTCTTCGTTTGAATTAGATGGAAAGTCTTACCTGA
CTTGCATAGGAAGTGGTCATTATTTTGCAAATATGGAAGAAATGGATTGGAAAAACCTAGAAAAATTAATTACTAA
AGAAAATAATATTATGCAGGAATCTGTATAGTTTTTTAAGGATAATTATTAAAATATATGAGCAACAACAGATACT
TAAATAGGCATAAAAAAATAAAGGGTATAATAAGGATATAGAATAAAAATAAATGATATAGCACAAAGAGGCTGTC
TCAAAATACAGATAAGCCTCTTTTTATTGTTGAAATGATAAGAATATATTCAATTTTATACAATTTTATACAAACA
TACTACGCCAACTTACCCATTTCATATGCCTGTTTCATTGCCTTACTTCCCTTAATATCACCTACATTCCAAGCAC
CTACACCATATACTATACCTTTTTCCTTAGAGCCATTTAGACATGATGTAAATCCTCTAAATCCTTCTATTGTTCT
TTCCATATCAGCCACATTTTCATCTGCTGCTGTAACGATAAAATAGAAATCTTTATCACAAATTTCAGTATATCTA
GAGCAAGTTCTATCAATCATAGTTTTCATTTGCGCATTCATAGTATAAAAATAAACTGGAGTCGCTAAAACAATCA
CATCTGCCCCAATCATTTTTTCAAGAATTTCTCCCATGTCATCTGTCTGTGAACAATTTGCTTCTTTTTCATAACA
AGCACCACATCCAGTACAATAGTTAATATCTTTATCTTTTAAAAATATCTTCTCCACTTGATTTTTAGATTCTAAT
ACCCCTTGTATAAACTGGTCACACAATAAATCAGAATTTCCACCTTTTCTAGGACTAGCTGATACTATTAATACAT
TTTTACTCATAAGATACTGCCTCCATTTTCTTATTTCTACTGCTCTTTAATACTTTTTCTTTCTCAATAATACCTT
CTTCATATCTATCAATCTTAAAATTTAATCGTTCCAAAGTTTTTTGCATTTCTTCTATTCTTTTTGCTAGTTGGTT
TCTCTGCTCTATTAAAAGTTCTTTTCTAGCTTTGATAGTACTGCTCCCTTGTTGAAACATAGCTACATACTCAATT
AATGTTTCAATAGAAAGACCTGCACCTCTCATACACTTTATGAAATTAACCCACTCACAATCTTCTTCTGTAAAAG
ACCTAATTCCACTTTTATTTCTATTTACAGGTGGTATTAAACCAATTCGTTCATAATATCGTAAAGTATCCGCTGA
AAGCTCGTATTTTTTACTAACTTCTGAAATCGTCATACATATCTTCTCCTCTTGATATTGTATAGATTGAATTATT
TCTCAAAGGTTTCTGCTACATTCTTTAAAGCATCTATAATTTTAATGTGTTGAGGACAGCTTTCTTCACATTGTTT
ACATTCAATACAATCTGAGGCCTTTCCATAAGTTTTAGTATAATTATTATAGTAGACCATCTGTGTTGAAAATCCA
GTATTAAGAGCTTGTTTTTCTGCATTGTACAACGCAAAATAGTTTGGAATAGCGATATTTTTTGGACAGCCTTCTA
CACAATACTGACAGGCAGTACAAGGAACTAAAATTGATTCGTTGATAATCTCTACTGCTTCATCTATAATATTATA
TTCCTCTTGTACGAATGGTTTGAAATTTTGCATATATCCTGTATTGTCTAATAATTGTTCCATATTTGACATCCCA
CTTAAGACCATCATAACATTATCTTTACTTGCTGCAAAACGTATTGCCCAAGATGAAATTGACATATCTGGATTGT
AGTCATTCAATAATTTCTCTGCTTTTTCTGGTATCTTTGCAAGTGTACCTCCTTTTACTGGCTCCATAACAATTAC
AGGCTTATTATGCTTCTCTGCCACCTCGTAGCATTTTCTAGATTGTATGCTTTCATTATCCCAATCTAAATAATTA
ATCTGTAATTGCACGAAGTCTACTTCTGGATGCTCACTCAAGACTTTATCCAATAATTCTGCACTATCATGAAAAG
AAAAACCAATATTCTTTATTTTTCCTTCTTTTTTCTTTTCTTCAATAAACTTAAAGCTATCAAATTTTTTAGCTAC
TTCATAATGTGACACGCCTATATTGTGTAAAAGATAGTAGTCAAAATAGTCTACACCACATTTTTCTAATTGCTCA
TTAAAAATGGTTTCTTGCTCTTCTTTTTTCTTTAAAGCCATTAATGGAAGTTTTGTAGCTATAGTAAAACTCTCTC
TTTTGTGTCTTTTTACTAGAGATTCTCTAAGTGCTATCTCACTTTTTCCCATGTGATACACATAAGCCGTATCAAA
ATATGTAAATCCCCTTTCTAGAAAAGTGTCTACCATTTTATTTAAATGTTCCATATCAATAGTTGTAACATCATTT
TCATCTTTTATTGGTAAACGCATTAATCCAAATCCTAATTTTTTTGCCTCCATTGTTTTACTTCCCCCTTTAAAAC
TTGTTTGTTTTTTCTCTCTACTTTAACTATTCTTACAAGTATATAATTCTTGTATAATTATACTTTACTACTTGGA
GTTAACTTCAAGTCAATAGATTTTTTTATTTTTAAGACAAATATTATAAAAATACAGTTCTTTAATATTAATCCAT
TACATGTTTCTTTCACCCTCCAATTCTCAAACTTCACAAACTCCAACATGTAAAGAAATATATACTTTAAGAAATT
AAGTCCATTAATATTACTACAAATACTTTTTAGATATGTTTAAAAAGAAATTTCACCTAAAAGATTTAGAAAAGAT
TTAGAAATAGGTCTTGTGTCTATTTTAAAATATATAAAAGAGTGGTAAAGACTTATTTATAAGATAAAAAATGAAT
AGTGTATACCCTTTTTAAAAAGTTTTTTCCTTTTTATATTTGTGATACAATGTTAAATATAAAAAGGAAAATTTTG
TATTAAAGAAATCTTATTTGTTGATTTTGTAACTTCAAACTCAGTATCAATTTGATTTTAAGATTATATTTTATTA
AGTATGCTAAATAACAAATTTTTAAAGATTGTGAGGTAAAAATATGAATAAGAAAAATTTAGCTATATTAATATCA
GGTATGATGTTTTTTTCTAGTTCTTCAGCAATTTTTGCAGACAATACTACAAAGCAAGAAAGATTAATAGGTAAAA
CAAGATATGAAACAGCAGTAGAAGTAAGTAAATTGGGATGGGTTCAATCAAAAACAGCCATTATAGTTAATGGTAA
TTCTATTCAAAGTGCGCTTTGTGCAAATCCATTTGCTAAGCTAAAGAATGCACCTATACTTTTAGTAAACAACAAC
AGTATTGAAAATTCAACTAAGGCTGAGCTTAAAAGGCTTGGTGTAGATAATGTGTACATTGTAGATAGTGGAAATA
GCATTTCTTCTAAAGTAGAAAATGAAATAAAATCACTTAACATAAAAATAAATAAAATAGTAGGAAACAATATATA
TGAAATGTCTACAAATGTACTTAAAGAAATAGATAAGATAAAAAAGATAGAAAATGTTGCAGTTGTAAATGGACTA
AAGGGACTATCTGATGCAGTTAGTATAGCTTCTCCAGCAGCAATA
>CD37
TTTTCATTTGTTTTAGTTTTTATTTTATTTAAAGTTTTCACTTATTTAAGTTTTTATTTTCCTTAAATTTTTCATT
TATTTGTTAAGTTTTT-------------------------------------CTTTTCCTTAAGTCTTTTATTTA
CTTTGGCATTCACCATTCCAAACTATATCTCTATATTTATCAGGGTCAGTATCTCCTTCTGTACTTATTAATAATA
CTTTAGAGTTCTCATCTAGTTTCAAAGCTTCTCTTAAGTCTTTTAAATCTTCACTTTCAAGGATTGAAACTAATGC
TCCAGTTGTAACTGCTCCAGATTCTCCAGAGATTACTTTCTCATCTCCTCTTAGAGGGTTTCCTAATATTCTCATA
CCTTTAGCAGATACCCAGTCTGGTGCTGAAACGAATGCTGATGAATAATTTTTTAACACTTCAAAACCTATAGTGT
TTGGTTCTCCACAAGCAAGCCCTGCCATTATAG-------------------------------------------
----------------------------------------------------------------------------
----------------------------------------------------------------------------
----------------------------------------------------------------------------
----------------------------------------------------------------------------
----------------------------------------------------------------------------
----------------------------------------------------------------------------
------------------------------------------------------------TTTGTCATACCCTAAC
TCAGATATATCTGTATTTAATCTTTGAGCTAAGTATCTACCCATAGAGTAAGAACCACCTAAAACTTTAAATGCGT
TTAAGCCAAATCTATAAGATTCATCTTTAACATATATTCCGCTTACGCCTAGTGATTTTGCTAAGTTATCTAATTT
AACTAAAGGAGTCTTTTCATATTGTGGAAAGCTCTCATGAAAAGCTTTAGCCTTTGCAATCTCTTCATCTTTTAAA
AATTCAATTCCTTTTTCTTTTTCCTCTGATTTAGGTAAGTTATTTAATTTCCATTTTATTTCTCTCATTTATTTTA
TATTCCCCTTTCAAATTTTTCGGTGTCATTTTAATTTTTTATCTTTGTGCCTTATAGCAAAGCAATTACCGTGCCA
ATATTATTTATTCTAAAAACAATTTTTTTATGTTGGAATTACATACTTTTATAAAATTTCTTTAAAGTTTATAAAT
TTTGAGTGTGAAAAATAAGATTTATAAAAGAAAAAATTCTCATATTGGGAAATTTTTATCAATACGAGAATTATCA
ATTCGAGAAATCGTTTATTTATCTTAATTCTTCCTTTATTATGCTCTTATTTTTTATATGTCTATTGTTTTGTCAG
ATATATTACTACTTTTATTTTCTATAAATATATGGCTATAACCTTCTTACGCATAAACTCTATAAATTTATATACT
TTATATTCTTTATTACCCAAATATTCTTTATTACCCAAAGCCTCCAAAATGGCTTAAATCTTTTCATAGCTTCTTA
CAGAAGTTTACATGGTCGTCCCCCCAATAAGCAAAAGTGCAATATGTGTACCATTGTGCCCTACTTGCGACTATTG
AGCTGTCGAAATTCGCAACTTCGCATTTATCTGATGAAATGCACTATACAAAATATTCATAACATCAACAACAGAG
TTAAAGTTACCTATTCATATTCACTGTAAAAATTTCTTCCACAGGAAATGTAATTTTAACCAATCCTATTGAGACA
AACTCACCACTTATTTTTTTGAACTCACGCAGTAATACATCACTTGCCCGAAAAAAAGCCTCACTTTCATCATCTC
CAGTAAGTGCTATTGTGCAATGGGGTACCCAACGATTGGGGTGGTACCATTCCCAACCATTTGAATCAAAATCTTG
TAGTACCTCATATAATTCTCTCTGAAACTGATACATACTGCTATTCATTATAGGTGATACAAACACCGTTTTAGTA
TCATTAAACATGCCTACTGAACCAATGTAAGCAGGTATTACCTTATGGTTTTGTGCAAACCCCTTTAGCTTGTCTA
TGCAACAAGCCTCATCCACATCATTGAAACAAGCCAAAGTAAGATGAGGTCTTGTTTTCCATTCTAAGTACTTCGT
ACTAATTTTTTCATCAGCGATTTTTTTAGATAAATCAAAAAGTTGCTTTTCCGTTTTTTTATCATAATATAGCTCT
ATCGCATATTGCATAATAACACCTCCACCATAAAGTAAAAATACCTATCTATAAAAACACACAAATACCTATCATT
TTAATATTATATTACTACTGTTCCTCTTCCAATTTTCTATATAGTGTAGCCAAACCTATGCCTAAGTCTTTTGCTA
TCTTCTTCTTCGTCTTTGTATCTCTTCCATACTTATTCAACAACTTGTTTATGTAAGTCAACTCTAATTCTTTAAT
TGAAAGTATCCTTTCTTGATTCTCTACTATCCCTCCAACTATATCATCTTCAAATATTATATTTACATCCTTATTT
TTATAAATATTTCCATTAATATTATAATAGTTTAAAATATCTAATGGAAGCATATCTTTATATATTATTCCATCAT
CTCCAACCAAATTCATCATATATTCAACTGCATTTTCCAGTTCCCTTATATTTCCCGGCCAATTATAGTTAATCAA
CATATTCATTACATTTTCTTCTATTTTATTTAACTGAATACCTAATTCTAAAGAATATTTAGAAGCAAACTTCATC
ATTATTGCCTCAATATCATCCTTTCTTTCCCTAAGAGGTGGCAAATTTATAGGAATTACATTCAATCTATAGTATA
AATCATCCCTAAACTTACCTTCATTTACTAATTTCAATAAGTTTTTATTTGTAGCAGCAATCACTCTTATATCTAA
ATCTATAAGTTTATTTGACCCAATTCTCGCAAATTTTCTCTCTTGTAAAACTCTAAGTAACTTTGCTTGTAAAGGC
ATTGACAAATCTCCTATTTCATCAAGAAATATAACACCTTCATTTGCAAGTTCAAATTTACCTACTTTCCCTCCAC
TACTAGCTCCACTAAATGCACCTTTTATATAGCCAAATAGCTCACTTTCAAGGAGATTTTCTGGAATAGCAGCACA
GTTTATCGCAATAAATGGCTTGTTCCATCTGCTACCTTCAGCATGTATAGCCCTAGCAATTAGCTCTTTACCCGTA
CCACTTTCCCCAGTTATAAGTACAGTTGAATTTGACTTTGCTAATTTCTTAGTTCTCTCTTTTACTTTTAACATTG
CTTCTGAATTTCCAATTATAGACTCTATATCACTATTTCCCCAGCCACTATTCACTTTTCCATGTCCTTTATGATT
GATATATGTCTTGTCAAATATTATTATTTTGTCGTATTGATTTATATATGGATATACCGGAATTATTTTGGCATTT
ATATTATAAATTTTGTTATCAATATCAATTTCTAGTAATTCATGTCCATTTGAGGAAGATTCAACAGATACTATAT
TTACTATATTTTCTATTATATTTTTATCTATATCTAATTTTTTTAGAGCTATATTGTTTATATAAGATATTTTGCT
ATTTATGTCTAGTATTATAACGCCTTTTTCAACATTTTCAATGATTTCTATCATCATATCCATTTTTCTACTGCTA
TTTTTTGACGCTTCATGTTCTTCTATTTTCATAGAAATTAAATCGCATATATGATTGACAAATTTTAAATAATTAT
CTATTTTTGCACTTATTTCTACTTTTTTAGTTTTATCTGTACTAATAGCACCAATTACTCCTATAGTTCGATTATT
ATACTTTATTGGAACTGCTATTATTACTTTATTTAAGCATTTCATGTAATGGGAACATTCTATACAAAGCTGATTA
TCACATATATCCAATACGACTAATTCCTGACCTGTCTGTATAACATTGTCATAAATAAATCCTTCTGTAACAACGC
TTTCATTTATCTTTGATTTATACAGACCTGTACCACTAATTCTTATTAATCTATCGTCAACTATTTCAATATCTAC
ATCTAACACACTAGCTACTGTTTCAGTGTATTTTATCATTTCTTGTTGAAATTCTTTTAATTTACTTAACATAGTT
TCCCCCATTAGAATTTAATTTACCAAATTATCAGTTTAGCTATATTTTAACATATAGTCACTCTTTAAAATATATA
TAAAACATTACTTATTTATATATTTGCGTTAAAACAGACAATATTAATTTATAAAAAGTTTGTTTTATATAGTAAC
CTTAATTATAATATGCAGACAATAAAATAAATCACAATACAATAATAAAAAAAAGCTTTCCTCATATAACAAATAT
ATTTTTGACATAAAAATATACATTATATGAGAAAAGCTCAATAGTTAAATATTTAGATAGATTTTTATATAGACTT
TTTTAATATAAACTTTTTTAATTGTAGACTTTTTTTATTAGTTTTTAATTTTTATTAGTTTTGTTATTGGTTTTAT
TGTTATAATACTTATAATACTGCCATTGCTTCAATTTCTAAAACTGCATCTTTTGGTAATTGAGCAACTTGTACGC
ATGACCTTGCTGGTGGATTTTCTTTAAAATATGTAGCATATACTTCATTAATATCATTAAAATCCTTTAAATCTTT
TACGAATACTGTAGTCTTAAATATTTTATCCATACTTGTACCAGCTTGTTCTAATATTGCTCTTACATTATCTAAA
GAAGCTTTTGTTGCTTCTTTTGGGTCAGATACTAACTCGCCAGTCTTCATATCTATTGGAAGTTGACCTGATGTAG
AAACTATGTTTCCAACTTGAATTGCTTGAGAATATGGTCCAATTGCTCCTGGAGCTTTCTCTGTAGCTATTACTAC
TTTTGACATGACTTCACCTCCTATTATTAAGTTATATTTACAGGAAAATAAAATTTCCTAAACACCAATATTAATA
CGAACCTTTAGATTAAATTTCAAATCTAAAACTTCAAATAATCAATACTTAGATGATTATGTTTATTTGTGTCTTG
TTAACTTTTATTAAAGCAATTAACGTGCCAAACTTTATTTATATATAAAATTTTGTGAAGTCATTCAAAATAGTTA
CTTCTGAATTTTTTCGTAAAAAAACGCTCTAAAATTACTTTTTTATGATGTCAATTTTTTTCTCATATCTAGAAAT
TTACCAACATGAGAATTCTTGTTTTGAGAATTTACAGATTAAAGTTATTTTTTAACCTTAAATTCTGAACCTCCTA
TGACTAAAGTCACAGGGTTCCTGCTTCATAGAATTTTGCATAATCAAGTTATTACATATGAAAGAACTATAGTTGA
CAATCCCACTATTATAAATAATAAAACCTTTACCCATACCTTATTTACCCTAGTTATCATAGAGCCTATTGAAAAT
ATAACAGCTAAATATAATAATAACCAAAAAATTATCAATATCTACCACTGTTGCTGAAAATCCAAAAAACTACCTT
TTGATAGTATTACTTAACAATCTAATTAATCTCATAATAAATTTACAACTTATAAATAAATTGTTATATTGGCCGT
ATCTCAACAACTTTCTCCTTTCCTAGTTTTAAATCTTTTATAGAATTGTACCACGTCTAAGTAAATTTTCATACTA
TTAAGTCTTATTTCTAATAAATCATTAGCTCTCATTCTATGCCCAATAATGTAAGATTGCAGTAATTTTATTGATT
TTAATAGTTTTATTTAATATACTTATATTAATTATTTTCATATGAAATTATTATTTATATAGGGGGATTTTTTTAA
TATGAGCAAAAGTGAGTTAACAGCAGAAACAACAGAAGAAATGTTAGAAGTACTAAGTGGTAAAGATTATGATATT
GCATGTCATTTACATGAACTTGGTAAATCATTAGATTGTAAAATTGAACCAAAAACAGGTGCTCGTTCTTACAAAA
TAGTATATTCAACTAAGAAACCAAAACGTAGCTTATTTACTATTGAATGTAATGAAAAAAAATGGAGAGTTAAAGC
AAATCTTTTTCATCTAAATACATATAAAGATGCTGTGGAGGAATGCTCTAAAACTATTAAAGATAGTATAACTAAA
ACTCGTACTTGTAAGAAATGTAATTCAAAGTGTATTGGAGGTTCTTCGTTTGAATTAGATGGAAAGTCTTACCTGA
CTTGCATAGGAAGTGGTCATTATTTTGCAAATATGGAAGAAATGGATTGGAAAAACCTAGAAAAATTAATTACTAA
AGAAAATAATATTATGCAGGAATCTGTATAGTTTTTTAAGGGTAATTATTAAAATATATGAGTAACAACAGATACT
TAAATAGGCATAAAAAAATAAAGGGTATAATAAGGATATAGAATAAAAATAAATGATATAGCACAAAGAGGCTGTC
TCAAAACACAGATAAGCCTCTTTTTATTGTTGAAATGATAAGAATATATTCAATTTTATACAA----------ACA
TACTACGCCAACTTACCCATTTCATATGCCTGTTTCATTGCCTTACTTCCCTTAATATCACCTACATTCCAAGCAC
CTACACCATATACTATACCTTTTTCCTTAGAGCCATTTAGACATGATGTAAATCCTCTAAATCCTTCTATTGTTCT
TTCCATATCAGCCACATTTTCATCTGCTGCTGTAACGATAAAATAGAAATCTTTATCACAAATTTCAGTATATCTA
GAGCAAGTTCTATCAATCATAGTTTTCATTTGTGCATTCATAGTATAAAAATAAACTGGAGTCGCTAAAACAATCA
CATCTGCCCCAATCATTTTTTCAAGAATTTCTCCCATGTCATCTGTCTGTGAACAATTTGCTTCTTTTTCATAACA
AGCACCACATCCAGTACAATAGTTAATATCTTTATCTTTTAAAAATATCTTCTCCACTTGATTTTTAGATTCTAAT
ACCCCTTGTATAAACTGGTCACACAATAAATCAGAATTTCCACCTTTTCTAGGACTAGCTGATACTATTAATACAT
TTTTACTCATAAGATACTGCCTCCATATTCTTATTTCTACTGCTCTTTAATACTTTTTCTTTCTCAATAATACCTT
CTTCATATCTATCAATCTTAAAATTTAATCGTTCCAAAGTTTTTTGCATTTCTTCTATTCTTTTTGCTAGTTGGTT
TCTCTGCTCTATTAAAAGTTCTTTTCTAGCTTTGATAGTACTGCTCCCTTGTTGAAACATAGCTACATACTCAATT
AATGTCTCAATAGAAAGACCTGCACCTCTCATACACTTTATGAAATTAACCCACTCACAATCTTCTTCTGTAAAAG
ACCTAATTCCACTTTTATTTCTATTTACAGGTGGTATTAAACCAATTCGTTCATAATATCGTAAAGTATCCGCTGA
AAGCTCGTATTTTTTACTAACTTCTGAAATCGTCATACATATCTTCTCCTCTTGATATTGTATAGATTGAATTATT
TCTCAAAGGTTTCTGCTACATTCTTTAAAGCATCTATAATTTTAATGTGTTGAGGACAGCTTTCTTCACATTGTTT
ACATTCAATACAATCTGAGGCCTTTCCATAAGTTTTAGTATAATTATTATAGTAGACCATCTGTGTTGAAAATCCA
GTATTAAGAGCTTGTTTTTCTGCATTGTACAACGCAAAATAGTTTGGAATAGCGATATTTTTTGGACAGCCTTCTA
CACAATACTGACAGGCAGTACAAGGAACTAAAATTGATTCGTTGATAATCTCTACTGCTTCATCTATAATATTATA
TTCCTCTTGTACGAATGGTTTGAAATTTTGCATATATCCTGTATTGTCTAATAATTGTTCCATATTTGACATCCCA
CTTAAGACCATCATAACATTATCTTTACTTGCTACAAAACGTATTGCCCAAGATGAAATTGACATATCTGGATTGT
AGTCATTCAATAATTTCTCTGCTTTTTCTGGTATCTTTGCAAGTGTACCTCCTTTTACTGGCTCCATAACAATTAC
AGGCTTATTATGCTTCTCTGCCACCTCGTAGCATTTTCTAGATTGTATGCTTTCATTATCCCAATCTAAATAATTA
ATCTGTAATTGCACGAAGTCTACTTCTGGATGCTCACTCAAGACTTTATCCAATAATTCTGCACTATCATGAAAAG
AAAAACCAATATTCTTTATTTTTCCTTCTTTTTTCTTTTCTTCAATAAACTTAAAGCTATCAAATTTTTTAGCTAC
TTCATAATGTGACACGCCTATATTGTGTAAAAGATAGTAGTCAAAATAGTCTACACCACATTTTTCTAATTGCTCA
TTAAAAATGTTTTCTTGCTCTTCTTTTTTCTTTAAAGCCATTAATGGAAGTTTTGTAGCTATAGTAAAACTCTCTC
TTTTGTGTCTTTTTACTAGAGATTCTCTAAGTGCTATCTCACTTTTTCCCATGTGATACACATAGGCTGTATCAAA
ATATGTAAATCCCATTTCTAAAAAAGTGTCTACCATTTTATTTAAATGTTCCATATCAATAGTTGTAACATCATTT
TCATCTTTTATTGGTAAACGCATTAATCCAAATCCTAATTTTTTTGCCTCCATTGTTTTACTTCCCCCTTTAAAAC
TTGTTTGTTTTTTCTCTCTACTTTAACTATTCTTACAAGTATATAATTCTTGTATAATTATACTTTACTACTTGGA
GTTAACTTCAAGTCAATAGATTTTTTTATTTTTAAGACAAATATTATAAAAATACAGTTCTTTAATATTAATCCAT
TACATGTTTCTTTCACCCTCCAATTCTCAAACTTCACAAACTCCAACATGCAAAGAAATATATACTTTAAGAAATT
CAGTCCATTAATATTACTACAAATACTTTTTAGATATGTTTAAAAAGAAATTTCACCTAAAATGTTTATAAAAGAT
TTAGAAATAGGTCTTGTGTCTATTTTAAAATATATAAAACAGTGGTAAAGACTTATTTATAAGATAAAAAATGAAT
AGTGTATACCCTTTTTAAAAAGTTTTTTCCTTTTTATATTTGTGATACAATGTTAAATATAAAAAGGAAAATTTTG
TATTAAAGAAATCTTATTTGTTGATTTTGTAACTTCAAACTCAGCATCAATTTGATTTTAAGATTATATTTTATTA
AGTATGCTAAATAACAAATTTTTAAAGATTGTGAGGTAAAAATATGAATAAGAAAAATTTAGCTATATTAATATCA
GGTATGATGTTTTTTTCTAGTTCTTCAGCAATTTTTGCAGACAATACTACAAAGCAAGAAAGATTAATAGGTAAAA
CAAGATATGAAACAGCAGTAGAAGTAAGTAAATTGGGATGGGTTCAATCAAAAACAGCCATTATAGTTAATGGTAA
TTCTATTCAAAGTGCGCTTTGTGCAAATCCATTTGCTAAGCTAAAGAATGCACCTATACTTTTAGTAAACAACAAC
AGTATTGAAAATTCAACTAAGTCTGAGCTTAAAAGGCTTGGTGTAGATAATGTGTACATTGTAGATAGTGGAAATA
GCATTTCTTCTAAAGTAGAAAATGAAATAAAATCACTTAACATAAAAATAAATAAAATAGTAGGAAACAATATATA
TGAAATGTCTACAAATGTACTTAAAGAAATAGATAAGATAAAAAAGATAGAAAATGTTGCAGTTGTAAATGGACTA
AAGGGACTATCTGATGCAGTTAGTATAGCTTCTCCAGCAGCAATA
