# Supplementary material for: Horizontal gene transfer converts non-toxigenic Clostridium difficile strains into toxin producers
Source: Nat Commun. 2013 Oct 17;4:2601. doi: 10.1038/ncomms3601 (PMC3826655; doi:10.1038/ncomms3601)
Supplement: Supplementary Dataset 1 — Sequence of the chromosomal DNA used to compare the donor- and recipient-specific DNA in the transconjugants. [file ncomms3601-s1.zip › SNPsRegion26.fasta]

>630
CCCATATTTTTTTGCCAGTTTTGCAACTCCTATTGGAGCCTTGCCCATAGCAGTTTGATTGTCCAATCTACCTTCA
CCAGTTATGACAAAATCTGCATCTTTTAACTCTTCCTCTAATTTAATTTCTTCTAATATTATTTTTATTCCAGATT
CTAATTTTGAATCTAAAAATGCTAAAAAAGCAAAACCTAATCCTCCTGCTGCTCCTGCTCCTTCTACATTAGCTAC
ATCTTTACTTAAGTAATTTTTAACTACTTTGGAAAAATTTCTAAGCCCATTATCTAACTCCTCAATTATTTCTGAT
GTTGCACCTTTTTGAGACCCGTATATGTATGCAGCTCCATTTTTCCCAAACAGCGGATTATTTACATCACAGGCTA
TTTTAAACTTACATTCATCTAATTCCTTTAATCTATTTTCTATTTTTATATGTCTTATTTCATTTAAAACTTTTCC
ACCTAATCCTACTAACTTGTTATTTTTATCATAAAACTCAAACCCTAAGGCTTGAAGCATACCTATCCCAGCATCA
TTAGTAGCACTTCCACCTATCCCAACTATAAAATTTCTATAGCCTTTATTTATTGCTTCCTTTATTATTTCCCCAA
CACCATAAGTTGTAGTGTATAAAGGATTTCTAAGTTCAGTCGGAACCAATGTTAATCCTGATGCTTGAGCTATTTC
TATTATTGCTGTACTTGTATTTTTTAATAATCCATATGTTGCATCCACTTTTTTAGCTATTGGTCCAGTAACTTCT
ATAGTCTCTTTTTTACCATTCATCCCTTGAACTAAAGCATCTACTGTCCCTTCACCACCATCAGCAAGTGGCAATA
TCTTTACTTGCGCATCTTCTTTAACCTTCAATATCCCCTTTTTTATTGCATTTCCTGCCTCTATTGAAGATAAGCT
TCCTTTCAAAGAATCTATAGAAATTAATATTTTCATACTTATCTACTCCTTTTTATTACTCCTTATTTTAAACATA
TAATTTTATAAGCTTAATTTATCTTTTATTTTATACTCTACATCTCTCTTTGTATACAACTTATACCATTAATATT
CTTTTATCTTATAAAAAGGGAGTGTCTCAAAATAAATTTCTTAGTTCATGAGACACTCTTTTGTATAAAATCAAAT
ATATGTTTATTATTTCAACAATGATAAGGAGGATTATCTCTATTTTAAGATAATTCCTTTTTAGCACTATCTAATC
ATTTTTAGCACTATTTAACCAGTATAGTTTTAACTTGGTTCATTAAGCACTCTACATTTACAGAGTTATTATCTAT
TGATATAGATTCTAATTCTTTTTCATTTAGGTTAATCCATTTAGCTGTTTTAATATTTTTGTTAAATACTATGTTA
GCTGATTTTGTTTCTTCTTTAGAATTATAAAATCTAACTACTAATGCCTCTTCTTTTTCAGCCTTTTTTACAACAC
TTAACACAAGGTCCTTATTAGTTTCCTTAAGTAAACTATATGAATAATCTACTTCTATTTCTGATTGATTCAATTT
CATAGCATTATATGGCATTTTATTATAAGTTTGTATTTTTGTTAAATACTCTTTAGCCATATTTGCAACATTTGCT
TCTAGTGTAGATTTTTCATGAGTAACTATTGCTAAGTCTATTTTTATATCTCCTATCATTTGAGAATCTGGAGTAG
GCAACTTTATTCCTGATGGACGACCTGGGCGTCTTGCCATTTCTTCTTTACCTAGGAATCCTACACTTCTAAATAA
TGTTATAGCTATTGTGTCAAATTTTTCCCCTACTATTTCAAACTCTCTTGTACTGTTTGTAAGAACAGCTACTCCA
TGCTCTTTGTCAGACAATCCAACGAATGTTAGCATTGGATATATAGAATCTGGTCTTTCACTCCATTCTTCCTGTT
GCCAAACTTCCATAGCATCATCATACACACTTCTCTTTATATGTCCAAACTGATTATCAGACACAGAAAACTTTGA
AGCTATATTTGTTGGTATATAAGTTCTAACCCTACAATCTCTTGCTTGGTTATTTATGTTGAATACTACATCTATT
ATAGCTTTATCATTTGGAACATTTATAACTATATCAAAGTCAATAAATGAATCTGCTCTATTATTTTTTCTAGCTT
GTATATCTTTTGGTACTTTTAATCTATAATTTATCTTTATCTCATTATTAAATCTATTTTTCTTTATAGTGGAATT
TGCTACTATATTATCGTTAAATATTAATTTCTCATTTGGAAGTGGTGAAAAATCATACTCATCTCCTTCATCTCCT
CCATTTTCCATCAATAATACATTTTCAAAAGTTTTATTTAATTTTTTATCAAATATCTTTAATGTCCCGTTTTCAT
TAACTTGAATAGTATAAAAGTCATTATCTACCATGTCACATACTTCATAAGCTTTTTCTAACATATGTTCAACTTC
TTTTATCATATACGCCTTATACCCCATTGCAGGTATTTTATCTTTAAAGTTTATTGTATATACCATAAATGAATCA
TAGTTTCCATAATGAACAATTTGACGGTCTATTAATCCTGCATCTATTGCTTCTTTATGTACCACTTCAAAATCCA
ACTTATTATTATCTTTATCAAATATTTCAAATGCTTTCATTTTAGTTATAACTTGGGTGCTCACTATTTCATTCCT
ATCGTAAGGCATTAAGTTAAATGCTACTAACTTATCTAAAGCCATTTCACAACTCATTGCATCAACTATTCTTCTT
TTGTAAAATGTTATTAATTGGTCTACTTTTTCCTCAGCTAAGAAAAATCTATTCATTATTTCATGGTGAACTTTAT
CTGAACAACAACATCCAATGCTGTCATGAGCATGATTTTTCATTATTTCTTTCCAAATTAACTCTATTAATCCATG
ATGATATTCAAATCCTAGAGAATATGCAATAGAAGCTAGTGGCTCCAATATGTTAGTTATCTTTGATTCTATTCTA
GCATTTGCTGATTTTATATCCATTCTTGTTGAGAATATACTTCTATGAACCCTCATATATTTCCCATCTAAAAATT
CCCCTTTTATTGTATCTATATCCTCATTTTTTTCTAGCTCTTTAAATATGTTTTCATATCTACTTAAGAAAAATTT
TCTCTCTGGATAACATTCTTTTAATTTATATATAACTTCAAATATATTCTTTTGAATTGGCATTTGGTCATGTCCA
TTTGGAAGTATTATATGGTCAGTAGTTGCACCCTTATCAAGAACCGGTAAATATTTATCCATTCTTGTTCTTAGCT
CATCTTCATTCATTGGTAGATATTTTCCTATTGCATAACCTAATGGAAGTATTTGAACCAAAACAGAAGACTCATC
ATCACTCTTCCAATTAAACTCTGTTTTATTAGTTCCTTTTCTTTCAGAACATCCTCTCCAAAACATTGAGTATTTT
ATATCAAACCCATTTAGTATTTGTGGCATTTGAGCACTTTGACCAAATGAATCTGGTAAATATCCTATTTTCATAT
ATTCTCCAAATTCATCACAATCTTTTATTCCATATAGTAAATTTCTAAGTATGGATTCTCCACCAACTACCATTTC
ATCAGTTTGAGTATACCAAGGACCTATTATTAGCCTTCCTTCTTGAACTAATTTTTTTATTCTCTCCTTACATTCA
GGCTTAACTGCTAAATAATCTTCTAATATAGCAGTTTGACCATCCATCACATAATATGGATAGTTATGATTATTTT
CTAACATATCCATTATTTCTTCCATATTATTTACAAGTAATATTCTAGATTCCTCAGTTGAGAAGTACCATTCTCT
ATCCCAATGCATATGAGGAACTATGTGTACATTTTTTTTCATTGCTTATCCTCCAAAACTTATCTGATAATATTTT
CTGTCTAATTAAAAATCCAATAAAAATACTACTGAGTTTACAAAATTTTTTAATATTTATTTTATCACTATAATTA
AACCTTTGATTTAAATATCTAATAACGTATCTTTTAATGTATCTTTCTTTGATTTTTTTGTTTCCTAGTTATTATT
AATAATATTGCTGATATTATAGCTCCAAGTACTGCCGCAAAGAACCATATTGATGCTATAATAAATCCTGACATAC
TTCCCTCTAAAAGCGCCAATGAGAATATCCCCGCTCCAGGCACTTGAAGACCTATATTGAAGAATGCTACTATAGA
CCCAGTTATGGCTGAACCAGCTACCAATGATGGTATAACACGGATTGGGTCCTCTATCATAAATGGTATTGCACCT
TCAGTTATTCCAGCCAATCCTAATATCCAAGTTTGCTTTCCTATTTCCTTTTCTGATTCTGAAAATAAATCTCTGC
CTAAAACAGTAGCTATTGTAACTCCAAAAGCTGAAACCATCTTAACTGATGCAAATATTGCATAAGGTATAAAATT
TCCACTTGCTATTGCTCCTATTGCAAATGTATAGGCTGCTTTATTTATTGGTCCACCTAAGTCAAATGAAACCATA
GCTCCTATTATTGCACCTAGTAGTATTGCATTTACTCCAGTCATCCCATTTAACCAATTTATAAGACCATTGTTAA
GTGCTGCTACAGGCTTTCCTACTACAAATAACATCAATAAACCTACTACCAAAGAACCAACTACTGGATATACCCA
AAAACTTACGAATCCAGCTAATGTGCCTTTGGCTGGTATATTCTTCTTTAAAAATTTTACTATATAACCAGCAAGT
AAACCTCCTAACATACCTCCAAGAAATCCACTACCTATTAAATCAGCTGCTAGACCTGCTGCAAATCCTGGTCCAA
GACCTGGTTTTTCAGCTAGTGAGTAAGACATATATGCTGATAATACTGGAACCATCAATGTACCTAACATACCTCC
AGAAAGCTTTCTTAATTGCCATAACCAAGAACCTTCTTGATTGTATAGTTCTTGTAGACCAAATGCTTGAGATGCT
AATACTGCAAATGCAAGTATCATACCTCCTGCCACAATAAGTGGTATTATATGAGATACTCCTGTAAGTATTGCTG
ATTTTACATCTTTTTTCCATGATGATTTTTCACAATATGATATATCAGATGATTTTTCTATATAATCACCTTTACC
TTGTTTTTGTGCTACTTCTAAAGCTTCGTATATTATTTCTTTTGCTCTTTTTAGTGGAGCTGCTACTGACGTTTTT
ATGTTTGGCAAATGTTCAAATCTTTCTGTATTTTTAGGTGCTACATCTGTTGCATATATTATTGCATCTGCCCTTT
TTATTATATCTGGTGTATGAGGGTCCACCATACCATTAGCTCCTTGCTTTTCTACATACACATCCACACCGATTTC
TTTACCAGCTTTAATTAATGCTTCTGCTGACATATATGTATGTGCTATACCTGCAGGGCATGCTGTTATTGCTAAT
ATAATTTTTTTTGATTCATTTTGAATCCTAATCTCTTCTTTTATTTGTTCTTTCTTTTCTTTTATATCTAAGTTAT
TAAATAACTCTTTCTTAGTTTTTGAATTTAACAACATATTCATATAATCTTCATTTGACAGTCTAGTAACTAACTC
AGAAAGTATTTGTATGTGTGTATTTCCACCTTCATTTTCTGGTACTGCTATTAAAAATATTATCTCTACTTTATTA
TTTGGGTCTACGCTTTCCCAATCTTCTATTGGTGTCTCTAAGGTCATAGCTGCAAATGCAGCTTCTTTAACTGACT
TAGATTTTCCATGAGGAATTGCAAGCCCTCTTTCAAAACCTGTTGGAGATAAAGTTTCTCTGTACATTACAGCTTC
TAAATATTCCTCATAAGATGTTAACTTGCCTTCATCATATAGCTTTCTTGCTAAGAACTTTATTGCGTCTTTCTTT
GTTTTTATTTTTTGTTTTAAAAAAACAAGGTTTTCATTTGTGATTTTCTTAAATTCCAAAATTACGCCCTCCTTAA
ATCATTTAATGCTATGAATATAGCATAAAATAAATTATGAAAATGTTTTTTTGAAATTATACACACAATTTCTTCT
TAAAAAATAAAGATTTGTGTATTTATACACAAATCTCTATCTTAACCAGTATTGCTCTATTATTGCTCTCATAATC
ATCATAATTGGAACCTTATCTGATATATTGTACCCATTTACTTGTTTAATTGTTGAATAGCAATATAAACTTATAT
CTGCAATTTGTTGCAATTGATTTTCACATATATGTGTTAGAGCTACTACCTTACAACCCTTATTAACTGCTGTCTT
TGCTGCTTCTATAACTTCTTTCGTTTCTCCACTTAAACTAAGTGCAAAAAACATATCTTGTTCACCTAATTTTCCT
ATATCATGAAGTACTTCATGTCTTTGACTATAGTAAGTTATATTATCATGCCCACCTCTAATTTCTTTTACTAATA
TCTCACATAAAGGAATGTTTTGACCTATTCCATAAACTATAATACTCCTAGATTTTTGAATTATATCTGCTACTTT
ATTTATTTTTTCATAATCTATTAGCTCTAATGTCTTTTTTATATCTGATTCAAAACCATTTTTTGGCTCTTTATTC
TCATTTTTTAACTCTTCTTTTAAATTATTTTTTAGTTGAGAGAAACCATCATACTCCATTTTTTTACATAGCCTAA
CTATGGTATTTGGGACAGTAAAAAATTTATCTGCTAAAGATTGTATTGATAATTTTACTATTTCTTCTTTGTTTTT
TCTCATATATTCAATTATCATGTCTTCTGTATCTGTAAATTTATACTCATATTTTTTTGCTCTTTCATAAAATTCC
ATAGTTTCTCCTCCATCTATTTTATTATTCATAAGTAAAATTCAAAAATATTAGCTAAAATTTTCGTTAATATAAT
TATAATTTAATATTTTTAATTTATTAATGCATACTACTCTTTTTATTATACATAAAAAATGTGTACTTCCTATATT
GATAGAGATGATTCAA------------------------------------------------------------
----------------------------------------------------------------------------
----------------------------------------------------------------------------
----------------------------------------------GTTTTTATTTTGATACATCTCTATCA----
----------------------------------------ATATTTTTTTAGAAAATACACATTTTTTTCAAA---
-------------------------------------TACTTATTTTTAATTAAAAC----TTTAGGTAATCTA--
-----------------------------TTCTTTATATATAATTATTAGA-----------CTTGAAAATATCTT
TAAAATCAACCAATTCAATATTATTTCTTTTTAACCACATTTTAACTTCCTTATCACATAGCATTGCATGTTCATA
TACTCTCTCTTGAATAAGAGAAGATGATTTTATAAGACTATAATCTATAAATCCTGGATGAGTAACC---------
-------------------------------------------ATCAATGTTATATCTTTATCTAAATTTATATAT
TTTTCTTCAAATAATTTAACAAAAGATTTATTTAACTTGTAAAAATCATTCTGAGGATATTTACTTGGCATGCTAA
TACATGAATCCAAATAATAGGGACAACTTGGTATACCGTATTCTTTTGCAGCATCACACATTGCTGATATTGATAC
ATCTTCTTCTATACCATGTATATCAATATACTCAGGCAATTTACTCATATACAACTTGTAAGTTTCAATTTGAGCA
CAAACTTCTTCATATACTTCTTCATAATTAAAAACCTCTTTACCTGTCAGTAGTTGCGTTCTTCTTATTTTGCTAG
AAACAAATTTTCCACCTTCATCTAACAAATTCTTTATCTTAATATGTTCTTTGCAACAAGGTTCTCCTATTACTAA
ATTAACATGTAAACCAAAACATACATCATCATTTTTTACCATTTCTATAGCTTGTCTTGAAAAAGGCATATTCACC
ATGATTCCAGCACTTGTAACAATACCGTTCTTATAAGAAGATATTATCCCTAGTGTAACACCTTCTGAATATCCTA
TATCATCTGCCCTAACTACTAATTTCTTCATTTTATGCATCTGCCTGCTTTCTCAACTCATCAAGTTGCATTTCCA
TCTCATCCTTTACTTTAACAACATCCGTTCCTATGATGATTTGAACTGATGTATTACTCAATTTAATTACCCCTTT
GGCTCCTGTTTTTTTAATATTATCATCATTCAAAATAGTGGCATCCTTCACTTCTAAACGTAATCTCGTCATACAA
TTATTAAGAGTCACTATATTTTCATAACCACCACAATTTTTAATTATCTGTTTAGCCATATATGAAAAATTACCAT
GAGAAAGTTTTAAATTCTTTTCTTTTTCACTAACTTTATCACCTATCTCTATCTCAACTTCACGTCCTGGTGTTTG
CACATTATCTTTTATTATTATATATTTAAATGTTACATAATATAATACAAAGAATACAACTCCTACAGGTATAACT
AACCACGCTTTATCTCCATAACTAAAACTTAAGACATAGTCAATTATACTTGCTCCATTAAATGAACCCAAGCGAG
CACCCAGTAAATATAGTACAACTCCACCTAGACCAGAATAAAAAGAATGAATTATATATAACTTTGGAGATGCAAA
TAAAAACGAAAATTCTATTGGTTCAGTTACTGTTGCCATAAAAGAAGTCAATGCTCCAGCGGTCATTGCACCTTTT
ACTTCTTGCTTCTTTTTATCTTGTGCTGTTTTATATATAGCATAAGAAATAGCAGGTATTGAAAACATCATAATTA
TGTAAAATCCTGTCCAGAAGAATCCTGCATTTGGGTCTCCTGCCATAAATCTAGGAATTTCTCCTCTTATAACTTC
TCCTGTTGATGTTGTATATTCACCCATTTCAAATAATATGTAAGCATTTAAAACTTGATGTAACCCAGTTGGTATT
AGTGCACGGTTACAGAATAAAAACAAGAATATTCCTATTGCACCAGCTCCTCCCAACCAAAAACCAAATTGATTCA
TTGCAGCTTGTGGATATATCCATAATAAACTAAATATATATGATAAAATTAAAGCAACCACTGGTGATAGTGTAAT
TACACATTTTTCTCCTGCAAAGAAGCTTAAAAATGCTGGAACTTTAACTTTATATGTTTTATTGTAAGTCCATGCT
ATACAAGCTCCAACAATTATCCCACCAAATACACCTGCATTTAATGTATCATTCAATAACTCTAAATTTGACTTAA
ATATCATATATGCAACTACGGCTGCAACCATTACACTTGTCTTGTCTTTAGACTTTGAGTAGGCACTAGCTGCTCC
TAATAAAAATAAGTAGTCCACATTTGAAAATACTATATTAGATATATTAGATATAGCTGGCACATTGAGCATATTT
GGACCAAATAATAATCCTAATATACCTGCTGCTGGCATTACAGCTATTGGCACCAGCATAGTCTTTCCTAAAAGTG
ACAGTTGTTGCATCATTTTGTTTAAGAACCTCTTCATATCCAATCCCCTTTCTATTTCGGTTTAATTTTTTGTGAA
AACGATTTATTCACATTTTATATTTTAAATATTATATTTGTTTAAACAAATTGTCAATATTTTTTATTCATTTTAT
TTTTATCATTTAGTTTAACATATAAATCCTTTTAAGTGTATTGCTATATCTAGCCTATTTTTTTAATTCATTTTTT
TTATTTTAAAAATATGTTTAACCATGTATTTGAAACAACCCACAAAATAATTCTATTTTGTCCTTTTTATGGTTGA
TATGATTCTATTTTCACTATACATGTCTAAACACATTTGATATAATTTGTTCATATCAGTTCAATAATATTACTAA
AGACCTTTAAGGAGGGATAGGGGTATATGGCTAAAAATAAATTTTCAGAGATATATGAAGTATTGAAAGAGGAAAT
ACTTGATGGTAAATATACAAGTAATATGATGCTGCCTACTGAACTTCAACTTATTGAAAGGTTTTCATGTAGCAGA
AACACTGTACGTAGAGCAATTTCTCAATTAAACACAGAAGGATATGTTCAAAGTATAAAAGGCAAGGGTGTTGTAG
TGTTAGAAAATAGTTGTTCTAATGATTTTTTTCTAAATATGCACAATTTCAAAGGTGTAGAATCGATTGTAGAAGA
TAAAAAGGTTAATACTGCTACTAGTGTTCTCAACTTCAGCAAAATCTTAATTGATAATAAGTTATCTAAAAAGACA
GGTTTTAAAGTTGGTAGTGAAGTATATT
>CD37
CCCATATTTTTTTGCCAGTTTTGCAACTCCTATTGGAGCCTTGCCCATAGCAGTTTGATTGTCCAATCTACCTTCA
CCAGTTATGACAAAATCTGCATCTTTTAACTCTTCCTCTAATTTAATTTCTTCTAATATTATTTTTATTCCAGATT
CTAATTTTGAATCTAAAAATGCTAAAAAAGCAAAACCTAATCCTCCTGCTGCTCCTGCTCCTTCTACATTAGCTAC
ATCTTTACTTAAGTAATTTTTAACTACTTTGGAAAAATTTCTAAGCCCATTATCTAACTCCTCAATTATTTCTGAT
GTTGCACCTTTTTGAGACCCGTATATGTATGCAGCTCCATTTTTCCCAAACAGCGGATTATTTACATCACAGGCTA
TTTTAAACTTACATTCATCTAATTCCTTTAATCTATTTTCTATTTTTATATGTCTTATTTCATTTAAAACTTTTCC
ACCTAATCCTACTAACTTGTTATTTTTATCATAAAACTCAAACCCTAAGGCTTGAAGCATACCTATCCCAGCATCA
TTAGTAGCACTTCCACCTATCCCAACTATAAAATTTCTATAGCCTTTATTTATTGCTTCCTTTATTATTTCCCCAA
CACCATAAGTTGTAGTGTATAAAGGATTTCTAAGTTCAGTCGGAACCAATGTTAATCCTGATGCTTGAGCTATTTC
TATTATTGCTGTACTTGTATTTTTTAATAATCCATATGTTGCATCCACTTTTTTAGCTATTGGTCCAGTAACTTCT
ATAGTCTCTTTTTTACCATTCATCCCTTGAACTAAAGCATCTACTGTCCCTTCACCACCATCAGCAAGTGGCAATA
TCTTTACTTGCGCATCTTCTTTAACCTTCAATATCCCCTTTTTTATTGCATTTCCTGCCTCTATTGAAGATAAGCT
TCCTTTCAAAGAATCTATAGAAATTAATATTTTCATACTTATCTACTCCTTTTTATTACTCCTTATTTTAAACATA
TAATTTTATAAGCTTAATTTATCTTTTATTTTATACTCTACATCTCTCTTTGTATACAACTTATACCATTAATATT
CTTTTATCTTATAAAAAGGGAGTGTCTCAAAATAAATTTCTTAGTTCATGAGACACTCTTTTGTATAAAATCAAAT
ATATGTTTATTATTTCAACAATGATAAGGAGGATTATCTCTATTTTAAGATAATTCCTTTTTAGCACTATCTAATC
ATTTTTAGCACTATTTAACCAGTATAGTTTTAACTTGGTTCATTAAGCACTCTACATTTACAGAGTTATTATCTAT
TGATATAGATTCTAATTCTTTTTCATTTAGGTTAATCCATTTAGCTGTTTTAATATTTTTGTTAAATACTATGTTA
GCTGATTTTGTTTCTTCTTTAGAATTATAAAATCTAACTACTAATGCCTCTTCTTTTTCAGCCTTTTTTACAACAC
TTAACACAAGGTCCTTATTAGTTTCCTTAAGTAAACTATATGAATAATCTACTTCTATTTCTGATTGATTCAATTT
CATAGCATTATATGGCATTTTATTATAAGTTTGTATTTTTGTTAAATACTCTTTAGCCATATTTGCAACATTTGCT
TCTAGTGTAGATTTTTCATGAGTAACTATTGCTAAGTCTATTTTTATATCTCCTATCATTTGAGAATCTGGAGTAG
GCAACTTTATTCCTGATGGACGACCTGGGCGTCTTGCCATTTCTTCTTTACCTAGGAATCCTACACTTCTAAATAA
TGTTATAGCTATTGTGTCAAATTTTTTCCCTACTATTTCAAACTCTCTTGTACTGTTTGTAAGAACAGCTACTCCA
TGCTCTTTGTCAGACAATCCAACGAATGTTAGCATTGGATATATAGAATCTGGTCTTTCACTCCAGTCTTCCTGTT
GCCAAACTTCCATAGCATCATCATACACACTTCTCTTTATATGTCCAAACTGATTATCAGACACAGAAAACTTTGA
AGCTATATTTGTTGGTATATAAGTTCTAACCCTACAATCTCTTGCTTGGTTATTTATGTTGAATACTACATCTATT
ATAGCTTTATCATTTGGAACATTTATAACTATATCAAAGTCAATAAATGAATCTGCTCTATTATTTTTTCTAGCTT
GTATATCTTTTGGTACTTTTAATCTATAATTTATCTTTATCTCATTATTAAATCTATTTTTCTTTATAGTGGAATT
TGCTACTATATTATCGTTAAATATTAATTTCTCATTTGGAAGTGGTGAAAAATCATACTCATCTCCTTCATCTCCT
CCATTTTCCATCAATAATACATTTTCAAAAGTTTTATTTAATTTTTTATCAAATATCTTTAATGTCCCGTTTTCAT
TAACTTGAATAGTATAAAAGTCATTATCTACCATGTCACATACTTCATAAGCTTTTTCTAACATATGTTCAACTTC
TTTTATCATATACGCCTTATACCCCATTGCAGGTATTTTATCTTTAAAGTTTATTGTATATACCATAAATGAATCA
TAGTTTCCATAATGAACAATTTGACGGTCTATTAAACCTGCATCTATTACTTCTTTATGTACCACTTCAAAATCCA
ACTTATTATTATCTTTATCAAATATTTCAAATGCTTTCATTTTAGTTATAACTTGGGCGCTTACTATTTCATTCCT
ATCGTAAGGCATTAAGTTAAATGCTACTAACTTATCTAAAGCCATTTCACAACTCATTGCATCAACTATTCTTCTT
TTGTAAAATGTTATTAATTGGTCTACTTTTTCCTCAGCTAAGAAAAATCTATTCATTATTTCATGGTGAACTTTAT
CTGAACAACAACATCCAATGCTGTCATGAGCATGATTTTTCATTATTTCTTTCCAAATTAACTCTATTAATCCATG
ATGATATTCAAATCCTAGAGAATATGCAATAGAAGCTAGTGGCTCCAATATGTTGGTTATCTTTGATTCTATTCTA
GCATTTGCTGATTTTATATCCATTCTTGTTGAGAATATACTTCTATGAACCCTCATATATTTCCCATCTAAAAATT
CCCCTTTTATTGTATCTATATCCTCATTTTTTTCTAGCTCTTTAAATATGTTTTCATATCTACTTAAGAAAAATTT
TCTCTCTGGATAACATTCTTTTAATTTATATATAACTTCAAATATATTCTTTTGAATTGGCATTTGGTCATGTCCA
TTTGGAAGTATTATATGGTCAGTAGTTGCACCCTTATCAAGAACCGGTAAATATTTATCCATTCTTGTTCTTAGCT
CATCTTCATTCATTGGTAGATATTTTCCTATTGCATAACCTAATGGAAGTATTTGAACCAAAACAGAAGACCCATC
ATCACTCTTCCAATTAAACTCTGTTTTATTAGTTCCTTTTCTTTCAGAACATCCTCTCCAAAACATTGAGTATTTT
ATATCAAACCCATTTAGTATTTGTGGCATTTGAGCACTTTGACCAAATGAATCTGGTAAATATCCTATTTTCATAT
ATTCTCCAAATTCATCACAATCTTTTATTCCATATAGTAAATTTCTAAGTATGGATTCTCCACCAACTACCATTTC
ATCAGTTTGAGTATACCAAGGACCTATTATTAGCCTTCCTTCTTGAACTAATTTTTTTATTCTCTCCTTACATTCA
GGCTTAACTGCTAAATAATCTTCTAATATAGCAGTTTGACCATCCATCACATAATATGGATAGTTATGATTATTTT
CTAACATATCCATTATTTCTTCCATATTATTTACAAGTAATATTCTAGATTCCTCAGTTGAGAAGTACCATTCTCT
ATCCCAATGCATATGAGGAACTATGTGTACATTTTTTTTCATTGCTTATCCTCCAAAACTTATCTGATAATATTTT
CTGTCTAATTAAAAATCCAATAAAAATACTACTGAGTTTACAAAATTTTTTAATATTTATTTTATCACTATAATTA
AACCTTTGATTTAAACATCTAATAACGTATCTTTTAATGTATCTTTCTTTGATTTTTTTGTTTCCTAGTTATTATT
AATAATATTGCTGATATTATAGCTCCAAGTACTGCCGCAAAGAACCATATTGATGCTATAATAAATCCTGACATAC
TTCCCTCTAAAAGCGCCAATGAGAATATCCCCGCTCCAGGCACTTGAAGACCTATATTGAAGAATGCTACTATAGA
CCCAGTTATGGCTGAACCAGCTACCAATGATGGTATAACACGGATTGAGTCCTCTATCATAAATGGTATTGCACCT
TCAGTTATTCCAGCCAATCCTAATATCCAAGTTTGCTTTCCTATTTCCTTTTCTGATTCTGAAAATAAATCTCTGC
CTAAAACAGTAGCTATTGTAACTCCAAAAGCTGAAACCATCTTAACTGATGCAAATATTGCATAAGGTATAAAATT
TCCACTTGCTATTGCTCCTATTGCAAATGTATAGGCTGCTTTATTTATTGGTCCACCTAAGTCAAATGAAACCATA
GCTCCTATTATTGCACCTAGTAGTATTGCATTTACTCCAGTCATCCCATTTAACCAATTTATAAGACCATTGTTAA
GTGCTGCTACAGGCTTTCCTACTACAAATAACATCAATAAACCTACTACCAAAGAACCAACTACTGGATATACCCA
AAAACTTACGAATCCAGCTAATGTGCCTTTGGCTGGTATATTCTTCTTTAAAAATTTTACTATATAACCAGCAAGT
AAACCTCCTAACATACCTCCAAGAAATCCACTACCTATTAAATCAGCTGCTAAACCTGCTGCAAATCCTGGTCCAA
GACCTGGTTTTTCAGCTAGTGAGTAAGACATATATGCTGATAATACTGGAACCATCAATGTACCTAACATACCTCC
AGAAAGCTTTCTTAATTGCCATAACCAAGAACCTTCTTGATTGTATAGTTCTTGTAGACCAAATGCTTGAGATGCT
AATACTGCAAATGCAAGTATCATACCTCCTGCCACAATAAGTGGTATTATATGAGATACTCCTGTAAGTATTGCTG
ATTTTACATCTTTTTTCCATGATGATTTTTCACAATATGATATATCAGATGATTTTTCTATATAATCACCTTTACC
TTGTTTTTGTGCTACTTCTAAAGCTTCGTATATTATTTCTTTTGCTCTTTTTAGTGGAGCTGCTACTGACGTTTTT
ATGTTTGGCAAATGTTCAAATCTTTCTGTATTTTTAGGTGCTACATCTGTTGCATATATTATTGCATCTGCCCTTT
TTATTATATCTGGTGTATGAGGGTCCACCATACCATTAGCTCCTTGCTTTTCTACATACACATCCACACCGATTTC
TTTACCAGCTTTAATTAATGCTTCTGCTGACATATATGTATGTGCTATACCTGCAGGGCATGCTGTTATTGCTAAT
ATAATTTTTTTTGATTCATTTTGAATCCTAATCTCTTCTTTTATTTGTTCTTTCTTTTCTTTTATATCTAAGTTAT
TAAATAACTCTTTCTTAGTTTTTGAATTTAACAACATATTCATATAATCTTCATTTGACAGTCTAGTAACTAACTC
AGAAAGTATTTGTATGTGTGTATTTCCACCTTCATTTTCTGGTACTGCTATTAAAAATATTATCTCTACTTTATTA
TTTGGGTCTACGCTTTCCCAATCTTCTATTGGTGTCTCTAAGGTCATAGCTGCAAATGCAGCTTCTTTAACTGACT
TAGATTTTCCATGAGGAATTGCAAGCCCTCTTTCAAAACCTGTTGGAGATAAAGTTTCTCTGTACATTACAGCTTC
TAAATATTCCTCATAAGATGTTAACTTGCCTTCATCATATAGCTTTCTTGCTAAGAACTTTATTGCGTCTTTCTTT
GTTTTTATTTTTTGTTTTAAAAAAACAAGGTTTTCATTTGTGATTTTCTTAAATTCCAAAATTACGCCCTCCTTAA
ATCATTTAATGCTATGAATATAGCATAAAATAAATTATGAAAATGTTTTTTTGAAATTATACACACAATTTCTTCT
TAAAAAATAAAGATTTGTGTATTTATACACAAATCTCTATCTTAACCAGTATTGCTCTATTATTGCTCTCATAATC
ATCATAATTGGAACCTTATCTGATATATTGTACCCATTTACTTGTTTAATTGTTGAATAGCAATATAAACTTATAT
CTGCAATTTGTTGCAATTGATTTTCACATATATGTGTTAGAGCTACTACCTTACAACCCTTATTAACTGCTGTCTT
TGCTGCTTCTATAACTTCTTTCGTTTCTCCACTTAAACTAAGTGCGAAAAACATATCTTGTTCACCTAATTTTCCT
ATATCATGAAGTACTTCATGTCTTTGACTATAGTAAGTTATATTATCATGCCCACCTCTAATTTCTTTTACTAATA
TCTCACATAAAGGAATGTTTTGACCTATTCCATAAACTATAATACTCCTAGATTTTTGAATTATATCTGCTACTTT
ATTTATTTTTTCATAATCTATTAGCTCTAATGTCTTTTTTATATCTGATTCAAAACCATTTTTTGGCTCTTTATTC
TCATTTTTTAACTCTTCTTTTAAATTATTTTTTAGTTGAGAGAAACCATCATACTCCATTTTTTTACATAGCCTAA
CTATGGTATTTGGGACAGTAAAAAATTTATCTGCTAAAGATTGTATTGATAATTTTACTATTTCTTCTTTGTTTTT
TCTCATATATTCAATTATCATGTCTTCTGTATCTGTAAATTTATACTCATATTTTTTTGCTCTTTCATAAAATTCC
ATAGTTTCTCCTCCATCTATTTTATTATTCATAAATATAATACT-CTGTATTATCTAAATTTTTTA----------
------GTAATATTTTTAATTTTTTCACATATATTATACCTTTTATTATACATAAAAAATAAGTACTTCCTATATT
GATGGAGATAATTTAAAAGTGTGTTGTTTAATATACTTAGTTATCTTTTGAATATAATCGATTTGACATTATCATT
AACAGATATTAGAATTTAAGATAGATTAATTTTTATCGCAACTTGATAAATCATAACTTAATTCTATATAAGTGAG
GTGAAAAGAGTATGTTTACAGATATAAGAAGCAAACGAGTTATATTTGTTGCCCATTGTGTGCTAAATCAAAATTC
TATTTCAGATGGTACTGCTGATTATCCTAGCACAAATACGGATGTTGTTCGTATTCTAATATATTTATGTTATTAA
CAAGGATGTAAAGCCTAATTTTACAAAGGTTCTACATCCTATATTCATTTACAGAAGATGCATTTGTCAAAAAAAT
CCTAAAATTTTGTCAGCAAACTAATTATATATCTTGCTATTTTATTTTGATTTACACAATATTTAGTTAATATAAA
ACCTTATATGTTGATAGAAAATCAACATGACCTTTAGATTTAATTGTTAGTTTTTAAAAGCTCTTTAAAAGGTCTC
TAAAATCAACCAACTCAATATTATTTCTTCTTAACCATATTTTAACTTCCTTATCACATAGCATTGCATGTTCATA
TACTCTCTCTTGAATAAGAGAAGATGATTTTATAAGACTATAATCTATAAATCCTGGATGAGTAACCCTGAACCTC
CCATGACTAAAGTCACAGCACGAGTGTGCGTAGCTATTTTTTAATCAATGTTATATCTTTATCTAAATTTATATAT
TTTTCTTCAAATAATTTAACAAAAGATTTATTTAACTTGTAAAAATCATTCTGAGGATATTTACTTGGCATGCTAA
TACATGAATCCAAATAATAGGGACAACTTGGTATACCATATTCTTTTGCAGCATCACACATTGCTGATATTGATAC
ATCTTCTTCTATACCATGTATATCAATATACTCAGGCAATTTATTCATATACAACTTGTAAGTTTCAATTTGAGCA
CAAACTTCTTCATATACTTCTTCATAATTAAAAACCTCTTTACCTGTCAGTAGTTGCGTTCTTCTTATTTTGCTAG
AAACAAATTTTCCACCTTCATCTAACAAATTCTTTATCTTAATATGTTCTTTGCAACAAGGTTCTCCTATTACTAA
ATTAACATGTAAACCAAAACATACATCATCATTTTTTACCATTTCTATAGCTTGTCTTGAAAAAGGCATATTCACC
ATGATTCCAGCACTTGTAACAATACCGTTCTTATAAGAAGATATTATCCCTAGTGTAACACCTTCTGAATATCCTA
TATCATCTGCCCTAACTACTAATTTCTTCATTTTATGCATCTGCCTGCTTTCTCAACTCATCAAGTTGCATTTCCA
TCTCATCCTTTACTTTAACAACATCCGTTCCTATGATGATTTGAACTGATGTATTACTCAATTTAATTACCCCTTT
GGCTCCTGTTTTTTTAATATTATCATCATTCAAAATAGTAGCATCCTTCACTTCTAAACGTAATCTCGTCATACAA
TTATTAAGAGTCACTATATTTTCATAACCACCACAATTTTTAATTATCTGTTTAGCCATATATGAAAAATTACCAT
GAGAAAGTTTTAAATTCTTTTCTTTTTCACTAACTTTATCACCTATCTCTATCTCAACTTCACGTCCTGGTGTTTG
CACATTATCTTTTATTATTATATATTTAAATGTTACATAATATAATACAAAGAATACAACTCCTACAGGTATAACT
AACCATGCTTTATCTCCATAACTAAAACTTAAGACATAGTCAATTATACTTGCTCCATTAAATGAACCCAAGCGAG
CACCCAGTAAATATAGTACAACTCCACCTAGACCAGAATAAAAAGAATGAATTATATATAACTTTGGAGATGCAAA
TAAAAACGAAAATTCTATTGGTTCAGTTACTGTTGCCATAAAAGAAGTCAATGCTCCAGCGGTCATTGCACCTTTT
ACTTCTTGCTTCTTTTTATCTTGTGCTGTTTTATATATAGCATAAGAAATAGCAGGTATTGAAAACATCATAATTA
TGTAAAATCCTGTCCAGAAGAATCCTGCATTTGGGTCTCCTGCCATAAATCTAGGAATTTCTCCTCTTATAACTTC
TCCTGTTGATGTTGTATATTCACCCATTTCAAATAATATGTAAGCATTTAAAACTTGATGTAACCCAGTTGGTATT
AGTGCACGGTTACAGAATAAAAACAAGAATATTCCTATTGCACCAGCTCCTCCCAACCAAAAACCAAATTGATTCA
TTGCAGCTTGTGGATATATCCATAATAAACTAAATATATATGATAAAATTAAAGCAACCACTGGTGATAGTGTAAT
TACACATTTTTCTCCTGCAAAGAAGCTTAAAAATGCTGGAACTTTAACTTTATATGTTTTATTGTAAGTCCATGCT
ATACAAGCTCCAACAATTATCCCACCAAATACACCTGCATTTAATGTATCATTCAATAACTCTAAATTTGACTTAA
ATATCATATATGCAACTACGGCTGCAACCATTACACTTGTCTTGTCTTTAGACTTTGAGTAGGCACTAGCTGCTCC
TAATAAAAATAAGTAGTCCACATTTGAAAATACTATATTAGATATATTAGATATAGCTGGCACATTGAGCATATTT
GGACCAAATAATAATCCTAATATACCTGCTGCTGGCATTACAGCTATTGGCACCAGCATAGTCTTTCCTAAAAGTG
ACAGTTGTTGCATCATTTTGTTTAAGAACCTCTTCATATCCAATCCCCTTTCTATTTCGGTTTAATTTTTTGTGAA
AACGATTTATTCACATTTTATATTTTAAATATTATATTTTTTTAAACAAATTGTCAATATTTTTTATTCATTTTAT
TTTTATCATTTAGTTTAACATATAAATCCTTTTAAGTGTATTGCTATATCTAGTCTATTTTTTTAATTCATTTTTT
TTATTTTAAAAATATGTTTAACCATGTATTTGAAACAACCCACAAAATAATTCTATTTTGTCCTTTTTATGGTTGA
TATGATTCTATTTTCACTATACATGTCTAAACACATTTGATATAATTTGTTCATATCAGTTCAATAATATTACTAA
AGACCTTTAAGGAGGGATAGGGGTATATGGCTAAAAATAAATTTTCAGAGATATATGAAGTATTGAAAGAGGAAAT
ACTTGATGGTAAATATACAAGTAATATGATGCTGCCTACTGAACTTCAACTTATTGAAAGGTTTTCATGTAGCAGA
AACACTGTACGTAGAGCAATTTCTCAATTAAACACAGAAGGATATGTTCAAAGTATAAAAGGCAAGGGTGTTGTAG
TGTTAGAAAATAGTTGTTCTAATGATTTTTTTCTAAATATGCACAATTTCAAAGGTGTAGAATCGATTGTAGAAGA
TAAAAAGGTTAATACTGCTACTAGTGTTCTCCACTTCAGCAAAATCTTAATTGATAATAAGTTATCTAAAAAGACA
GGTTTTAAAGTTGGTAGTGAAGTATATT
