# Supplementary material for: Horizontal gene transfer converts non-toxigenic Clostridium difficile strains into toxin producers
Source: Nat Commun. 2013 Oct 17;4:2601. doi: 10.1038/ncomms3601 (PMC3826655; doi:10.1038/ncomms3601)
Supplement: Supplementary Dataset 1 — Sequence of the chromosomal DNA used to compare the donor- and recipient-specific DNA in the transconjugants. [file ncomms3601-s1.zip › SNPsRegion25.fasta]

>630
TTCTGCTCTAGCATTATAACTTCAGATTCTTCACTATCTTTTACAAGATAATTTTTTAATTCCTCCTCCTCAGTAA
GAAAGGCACTATCATCAATCTGAACAAACCCACGGTTCATAAGTAGCTTTAAAATCTGGCTTTTTTGAGCTTCTAA
GCCAACAATAGATATTTTGTTCATATTAACTATTGCCATATTATCTCACTACCTTTCCAATAACCGCTTCAATAGC
CTTACTTTTTCTTTCTTCAGCAGTTTTTTCAATTTTCAGACATTCACTTTTAGCATTAGCTAAGATTTTATCAACC
TCTGCTCTACTGTCGGTGACTGCCTTCTCAATAAGAGTTTCTTCCATAAGCTTTGCTTGTTTTTTTACATCAGCAA
ATATGCTTTCACATTTGTTTACAGCATCAGCTCTGATAGACTCTGCATCAGTAACAGCTTTTACTTTGATACTGTC
TGCTGTCTGCTCTGCCTCAACAATGCTTTTTATTATTTCAAAAGCCATCCAAATCACCTCTCTTACCTTTTTACTA
TGTATATAACCAATTAGATTTTTTTATTCTAATTAGATTACTACCTCATTGTTAAAGTATAAACAGCATTTTTATA
TAATAATTAATATTTTTCAACGTTTATTTCTTAATAAAACATATTTTAGAATAGTACTTGCCTAGATTTACATCCT
TTTTTGACTTACTTTTAGACTATGACATGAGTATGGTTTTTAAATACCATTATTTTCAATAATTATAATTTAAAGC
GATATAGTTTGTCAATAGCGTTATTTTGTTTTAAAATTAACGTTATGTCGACATTTTAAATTTTTATTTTATTTTT
TTTATAATTTTAATTTAATTTATTACATATAAAAGTTTTTTATATTCTTTTTCAACCTCTAACCATTGAAGTTTAT
TGTTTTTTTTGAATTTTTAGAAATATCTCGCACTATTTTATCTAACTTTTATAAATCATCAAGCTATATCGATTTT
TGTCACCTTATTTTTAATCTAATTTTTTTATATCTAGTTAGAAATAAATCAATATTTTTAAAGATTGATAAAACTT
ACACCTAGTTCTAATAGTTTTATTTTAAGGCAATGTATTAATCTTAAGTAGATAATATCATTAGTTACTCTATATA
TTCGACAACATTATAAAAAAATCCTCGTACCAATCACTCCAATCTTCAATAGGATATGCTGCTCCTCCATTTACAC
TTTTCAGTAGATTGGATGTATATTCTTCTCCCATAGAAAAAAGTTCCCCTACTGTCATATCATAACCTCTAGATGT
AACAACCTTACAAAATGAATCCATAACATCACGTTGTTCTCTTGTTTTTATAAGTTCCTTTCTAAATTCATCATCA
TTCTTAGCTTCTTCTAAAATTTTAGTTAATTTTTCATTCATTATGTATTTCTCCTTTTAAGTAGTCTTTCTGTAAA
CTTCAATAAGCTTTATATAAAAAGGAAGCCATCCTAAATAAACTAAGATGACTTCGCTTAACTGTTAGCAACACAT
TTACTAGTATAAAATAATTGGTGTACCTGGTTCTATATTTTCATATATTTTCTTTGCCTTAGAAAAAGGTGTATTT
ACACATCCATGTGAACCTGAAGACTTATATATACTTCCACCAAAAGAATTTCTCCAAGTAGCATCATGAATGCCTA
TGTTCCCATTAAATGGAAGCCAATAACTTACAGGTGAACTGTAACCTTGACCAGTTAATGAAACATTTCTAGCCTT
ATAATTAAGAGGATATATACCTGATGGTGTAGCAAATCCTCTAGCTAAATCACCTGTTACAACGTCTGTTGATACA
AGCATTTCTCCATTTTTAAAGAACCACATATGTTGGCCAGAAAGACTAATCTCTACATATGTATTTCCAATATCAT
CTTTATTACGAGATACAGCTTTTTGTATGTAAATAGGTTCTCTTGTAACATTTTTACCAGCTTTTACAACATCAAC
TAATGCTTCAGCTTCTTTCTTTTTATCTATCAACCAACCATAAATTCCACCTGAAATTGTAATATCTTTACCTGTG
GCAGTTTTAAATGGTCTTGAGTCACCAAAAGTACTGTATTTTTTACTTAAACCTCTTGTATATTCTACCATAGCAT
CATTATCAAAAGTTATGTCATAATTCTTTTCTGAGTCTACTTTTAACCATTTATTAATTTCAGAACCATCTAAAGT
TTCCTTACGGTCACTAAAATCATATGTAACGACTACACCAACATACTTATCTAATGTCTTAATAGCTTGTTTCAAC
TTTTCTGAATCCTTTGTGTTGTTTGGTGCTTCATAAACTTTACTTTCATCCAGAGAAATAGAAGTATTCCCAGAAT
TAATTGAGTTTTGTACTAACTTATAAAAATCATCTTTTTTCACTTTGTTTCCAAGTACCTCTGGTACTATAACATA
AGCGTTTTTAGTGCTATCATACTTAGGATAAGCACTCTTAGGTTCTACAACATTTTTACTATCAAAACAAGATAAA
GCATTAAACCTTTTTTCTAGTAAATCTTTATTATATGAAAGAGTTATCATATTATTATACTCTTTAGATTTAAATA
TTCCACCAATCCATCCAATAGCGCTCTGACTATCTTTTATCTTTTGAACTTTATCATCTGGTGTAAATTTTAAATC
AATATCTTTTGCTTTTATTTGTTCTTTCTTATTGTTTCTTTCCTCTAAGTTTAAAGTATAGGAATTAGTACTAGAT
GCTAACAAATCATTTACTTGCTCAACTGTTTTTCCTGAAGCCTTTACGCCATTAATAGTCGTTCCAAAGTAAAAAT
GATTTCTAAAAAAGATTGCCATTCCTATATAAGCTACAAACAAAACACCTACTACTATAGCTATCTTAAATTTTAG
ATTTTTTTGTCCACTTTCTTGTTTTACCTCTTTTCCATCAATCATAATTAAATCCTTCCTTACATTGTAATTACCT
ATGTACCTTATTGGTTTTTAAACAAAACCATGTATGCCTTATTTTATATACCCAAATTACTGTATCATTATTTATA
TTTTTAAATATATAGTTATTTCTATAAAACCATTTTATCTTTTAGATAAAATGATTATTATAAATCCCCCCTTTCA
AAATCCCTTAAACACAATCTCTGCTATATTAATATATTACCATACTTTTAATAATCGTGGGACTATCTATCTATTT
TTGTAACACTAAACTACTATTTTAAAAAAGAAACTAATTTTGTGTTAGTTTCTTTATCTTAACTTATTTTTATATT
GAATTTTAGCTTAACATAACGTTGTTATATAGATTCTATTTAATTATTTTAGTTTCTATATCTTTTCCATCTGCAT
ATTCTTTAAGTAATTCCTTAGCATATCCAAAATATTCTTCAATATCAGATTCTTGACTAAAAGAAAATATACAAAT
TAATATTTCATTTGCATCTTCTGTTATCATTGCTCTTTCAGAATCACTAGTTGGACTCCCAAATTTACCCACTGAA
TCAGACAATATAGGAAGATTTTCTATATTTATTAATTCTTTCCCAATACCCTTATACTGTTCTCCTTCATCTCCTA
CAGTAAAACATACTGGTGAATGTAATTTGCTTACATTATATGTACCTACTGGATATAATGATTTTATTGATATTAA
ATTGTTTATTTCTACTATATTATTTATTGTATAAAGACCCTTCCCTTGAATAATTCTTCTAACCAATGCTTCTGAA
GATGTTCTATATCTACTTGGATTTTTTCCAAGCTCTTTATAAGCATTTCTTGCATCTTTAATTTTATCTAGTTTCG
TAATGTCTTCAACTTTTAGACTTTGATTTATAGTATCACAAAACTCATTTATTTCATTAATTAATTTTTCTGAGCT
TTTATTTACTGCTACTTTTGCTTGAATGCAACCCAGCTTAGCATTAGGCCATCTTTCCTTAAGTTTGTCATCAATA
CTTATATCTATCATACTTAAACAACTCCTATACACTAAATTTTTATTAAAGTTTTTATCATCTATACATTATAGTA
CTATTCTTTTGTTAATAACATGTTTATTAGCAAAATAAATTTATTTTTAATATAATTTTTATAAAATACAATTATT
TTTTGCTTTATATTAGACAATACATTGATAAAATAAAAAAACACTAATTATTTAGCAATGATTTATTAAAATCAAG
CATTCATAATAGTGCTTTATATAAAAATCAAATTTTGTTTTAAAGTAAATCTAAAAAATTCTTAGCTGGCATTGGT
CGTGCAAAATAAAATCCTTGAACTAAATCACATCCAAATTGTTTCATTAACTCAGCTTGTTCTTTACTCTCAACAC
CTTCTATAATTACAACTAAATCTAGTGATTTTGCTAGAGACACTATTGATTTTGCTATATTGCGACTTCTCTCATC
ATGTTCAATGCCACCAAGAAAAGACTTATCTAGCTTCAATATATCAATTGGCATATCTCTTAAACAACTAATAGAA
GAATATCCTGTACCAAAGTCATCCATAGAAATAGAAAATCCATACGTCCTCAACTCATTTAAAACATTCTTTAAAA
TATTTAACTCATTAATAGCCACAGTTTCTGTTATCTCTATTTCAATGAAATCTGAACTTAAATTATACATTTTTAT
TGTTTTATTGATAAATTTTACAATATCTGGTTGATACAACTCGACCCTAGATAAATTTACTGAAACTGGAACTATC
TTTTTACCTTGCTTTTTCCATTCATATAAATCATTGCAAACCCTTTCAAATACAAATCTCCCAATTTTTAAAATCA
ACTTACTTTTCTCTGCTATTGGAATAAATACTGCGGGACTTATAAAACCATGTTCTGGATGATTCCATCTTATTAG
TGCTTCACTCCCTATCATTTCTCCAGTTACAAGTGAAAACTTAGGTTGATAATACACTTCAAATTGATTTTTTACC
AATGCTATTTTTATATCATCTAAAATCATTGATTCCTCACTAAGCTTATTCCTAACATCTTCATTATAAATAGCAT
AATTTATATTTTTACCTTTAGCAACAGACCTAGCCATATTTGCTTTATTTACAGCCTTTTGAATATCTACTTCACC
TTCTTCAACAAAATAAATACCCACACACAGAGAAATTTCAAAGACTATACTCAAATTACTTTCAATATTACTTCGT
ATATTATCAAGTTTTCTTATAATTTTATTTCTTCCATTTTTATAATCACAGAAAATTGCAAAATAATCACTTGAAA
GTCGTGCATATACCTCACCTTCTGTTAATTCTTCTTTTAAAGCTTTTGCTATTGTAATTAATAAATTGTCACCAAA
TTCATATCCAAAAGTATCATTAATCATCTTAAAGTTATTAATATCAAAATATACTATAATATAATTTAAAGATGGT
TTATCTAAAAGATACTTACTACATTCTCTATAAAATTTATTTTGATTTCCTATATATGTAACTTTATCTTCATAAG
CCAAACTTAATATTTCTTTTTCATTAGATTTTTTTATATAAATTATATAAAAAATAATTGCAATAAATATTAATAC
AATAGATAACACTGCATATACAGCTCTGTTGATTATTTGTTTTGAATTACTAAATACAACAGTTTCTGGAATTGAA
AAAATTAAATTCCAGTCTTTTATATAATTATTTTCACTATTCCCATTATCCATAGTGGCATATCCTAAATATCTTC
TTTCTTCCAACATATTTAATACAGTTGCACCTGTTTTATTTTCTTGCAATTCTTTTTTTAATCTATTTACTTCTTG
AATATCATTATCCTGTTTTAACAATTTATAAATATTTTTTGATAGGCTATCCCCTTGTGGATGAAGGATAATTGTA
CCATTATTTTTTACAACATAAGATATACTATTATTTTCATAAAAAGATATATTAATAAGTTTCATCAGAGTATTGA
TATTGTAAGTACAATATAAAACTCCAACTACTTTATCATTATTTAATAATGGTACTGAAATAGCAATCTTCTTTAT
AGACTTATTTACTTCATCAACATATGGACTTGAAACATACTTCTTACCTTTAATTGAGTTTTTGAAAAATTCTCTA
TCTTTCACTGAAAACTTATCGCCTTTGGTATTTTCAGCATTACCATTTATATCAACTATTGCCATAGTGTAAAATT
TTTGATTTTCCATTTCATCTAAAAGATTTTTCATTTTTTCCTCATTAGGTATATCTGGATTTGAAGCATAATAGTT
AGAAAAAATATTTAAAACATCTAAATCTTTTTCAATTTGTCTTTGTGCTAGTTGAGAGCCTTGTACTGCAACTTCT
TTTATATGTATTTTTGCCTCTGACATAAGAAGATGTTTTGTATCTTCTATATAGATATACCCCATTGTCAAAAATA
ATGATGTTAAAAAAAGAATTGTAATTAATGTAAAACTTTTATTTCTCCCTGTCATTCGACTCCTCCCCTAATTAGT
CAATACTTCATATAGATAATATATCCTTTTTATACCAATTCATCATTTATATTGTATATAACTATTCTTAAATGTT
ACACATAAAATCAACATAATAACCATAAAAACATTCTTTTATTATTATAATAACACTATTTAATTGAATTTTAAAT
TAAAGAATAAAAACTATCCATTTTCTCAAACAAAAAAACTCTTATACAATAAAACTTTGTTTTATGTATAAGAGTT
TTTATTTTATCTATTTTATAGCAAACTTATCTTCCATAATATGAATTTAAATACATATCTTTTATTTCATTCATAA
GTGGATATCTTGGATTTGCTCCTGTACATTGGTCATCAAATGCTTGAATTACCATTTCATCTATTGAATCCATAAA
CTTAGATTCTTCAACGCCAAACTCTTTTATAGATTTAGGAATACCAACTTTAAGTTTTAAATCTTCAATAGCTACC
AATAAACTTTGGAATTTCTCTTCATCAGAATTTCCTTTTAATCCTAAAAATGAAGCTATTCCAGCATATCTCTTTA
ATGCTTCTGGATATTTATATTGAGAGAATGCTCCCATTTTCTTTGGTGCATCTGAAGAATTAAATTTCATAACTTC
TGTTATCAAAAGAGCATTTGCAACACCATGTGGTACATGGTGGAAAGCACCTAATTTATGAGCCATAGAGTGACAA
ACACCCAAAAATGCATTTGCAAAAGCCATACCTGCCATTGTAGAAGCATTTGCCATTTTTTCTCTAGCTTCTGGGT
CTTTTGCACCATTATCATATGCACGTGGAAGATATTCAAATATACTCTTAATAGCTTGTAAAGCTAATCCATTTGT
ATAATCGGTTGCAAGCATAGATACATATGCTTCTAATGCATGAGTTAAAGCATCTATACCAGAAGCAGATGTTAAG
CTTTTTGGCATATTCATCATCATATCAGAATCAACTATAGCCATATTTGGCATCAGTTCATAATCTGCTAATGGAT
ATTTTACTCCTGTATCTTGGTCAGTTATAACAGCAAATGGTGTTACTTCTGAACCAGTACCTGCTGATGTTGGTAT
AGCTACAAAATTAGCTTTTTCACCCATTTTAGGGAATGTATATACCCTTTTTCTTATATCCATAAATCTCATAGCT
AGGTCTTGGAAATCTACATCTGGATGCTCATACAATGTCCACATTATCTTTCCTGCATCCATTGCACTTCCTCCAC
CTATAGATATTATTACATCTGGATTAAATTCTCTCATAGCTTTAGCGCCTATCTTAGCACATTCCAAAGTTGGGTC
TGGTTCTACTTCAAAGAATGTAGTGTGCTTAATATTCATTTCATCTAATAAATCAGTAACTGCTTTAGTATATCCA
TTATTGTAAAGGAATGTATCTGTTACAATAAAAGCTCTCTTCTTATTCATTACATCTTTAAGTTCTTTTAATGCTA
CTCCTAAACAACCTTTTTTGAAATAAACTTTTTCTGGTGCTCTAAACCAAAGCATATTTTCTCTCCTCTCAGCTAC
TGTTTTAATATTAAGTAAATGCTTAACTCCTACATTTTCAGATACTGAATTTCCACCCCAAGACCCACATCCTAAA
GTAAGAGAAGGAGCTAGTTTAAAATTATATAAGTCCCCTATACCACCTTGAGAAGAAGGAGTATTAATTAAAATTC
TACAAGTTTTCATGGCTGAAGTAAACTTATCAAGTTTTTCTCTTTGATTTACATCATCAATATATAATGAAGATGT
ATGCCCAAATCCACCATCTTCTACTAATTTTTCTGCTTTTCTAACTGCATCATCAAAATCACTTGCCTTGTACATT
GCAAGTACTGGTGAAAGTTTCTCATGAGCAAAAGCTTCTTCTATTTCAACTGATTCTACTTCACCTATTAAAACCT
TAGTATCTACTGGGACTTCAAAGCCTGCAAGTTTTGCTATAGTACAAGCTGTTTGCCCAACTATTTTAGAATTTAA
TCCTCCATTTACTAAAATTATATTTCTTATTTTTTCTGTTTCATCTTTATCTAATAAATAAGCACCACGCTCTTTA
AATTCTTTTTTGACTTCATTGTATATATTTTCTAATACTATAACCGATTGTTCAGAAGCACATATCATACCATTGT
CAAAAGTCTTAGATACAAGAATTGAGTTTACAGCAGTTTTTATATCTGCACTATCATCAATTATTGCTGGAGTATT
ACCTGCACCAACTCCAATAGCTGGTTTTCCAGATGAATATGCTGATTTAACCATTCCAGGACCTCCTGTAGCAAGG
GTCAAATCCACTTCTTTCATAACAGTTGTAGTTAATTCTAAAGATGGCTCATCTATCCATCCTATTATACCTTCAG
GAGCTCCAGCTAAAACAGCAGCCTCAAGAACAACTTTTGCAGCCTCTATAGTAGAATTTTTTGCTCTTGGATGTGG
AGAGAAAATTATTCCATTTCTAGTTTTTAAAGCTAAAAGTGCTTTAAAGATAGCAGTAGAAGTTGGATTAGTTGTA
GGTACAACTGCTGCAATAACACCTATTGGTTCAGCAATTTTAGTCATACCAAATGCTTCGTCTTTCTCTATAACAC
CACAAGTTTTAGTTTCTTTATATGCATTATATATATACTCTGAGGCATAATGATTCTTTATAACCTTATCTTCAGC
AATTCCCATACCAGTTTCTTTTTGTGCCATTATAGCTAGAGGAACTCTTTGCTTATTAGCTGCCAAAGATGCTGCT
AAAAAAATTTTATCTACCTGCTCTTGACTATATGTAGCAAATATTTTTTGAGCTTCTCTGATTTTTGCTAGTTTTT
TAACTAAGCTTTCAACGTTATTTACAGTATCTAAACCAACTGACATAACTTCATTTTCTTTTTTATTTTCTATTAT
TACTTGTTCTTTATGAGCCATTTTAACAACCTCCTGAGATAGTTTTTTATTTATTATGTTAATTTATTAACATTAT
AGCATTTACTTTTCCTATTTTCAAGTTATTTTTTTAACATTTTATTTTTTATCTAATATAACATCATTTCTACTAA
TAATATCTGGCTTTACAAATACTTAATTTAACTAGATATCACTTTATTTTTTACGCAAATCACTAATGAAATCATC
TAAAAACTTAAGGATAACGTTATTTTTTTAACGTTTATATTTTTGTATTTTTTGCAAATAAAACTTTATAAAAAGA
ATTTTTAATATGATACTCTATCAAGTTTAAAAATAAAAATCCTTGAAAATGAAAATTAAAACTTAATTAACAAGTT
AAAGTAAATATAGTTAAATGTACAAACATTTACAACATATAGTATAATTAAAAAAATATATATTCATGATTTTTAT
ATAATATGAAATAAAATATATTTAATATTATATAGATAAATTTGAAGTTTATAAGAAGGAGGATAAGCATGAAAAA
ATTAAAAACAATTAGCGTTTTTTCTTTGATTATAAGTGTAATTTTAACGATTGGAGGTATTGGAATAGTAACTTAT
TATGTAGATAATTTGTTTATTAGAGGACTATCGGTATTTGTTTT
>CD37
TTCTGCTCTAGCATTATAACTTCAGATTCTTCACTATCTTTTACAAGATAATTTTTTAATTCCTCCTCCTCAGTAA
GAAAGGCACTATCATCAATCTGAACAAACCCACGGTTCATAAGTAGCTTTAAAATCTGGCTTTTTTGAGCTTCTAA
GCCAACAATAGATATTTTGTTCATATTAACTATTGCCATATTATCTCACTACCTTTCCAATAACCGCTTCAATAGC
CTTACTTTTTCTTTCTTCAGCAGTTTTTTCAATTTTCAGACATTCACTTTTAGCATTAGCTAAGATTTTATCAACC
TCTGCTCTACTGTCGGTGACTGCCTTCTCAATAAGAGTTTCTTCCATAAGCTTTGCTTGTTTTTTTACATCAGCAA
ATATGCTTTCACATTTGTTTACAGCATCAGCTCTGATAGACTCTGCATCAGTAACAGCTTTTACTTTGATACTGTC
TGCTGTCTGCTCTGCCTCAACAATGCTTTTTATTATTTCAAAAGCCATCCAAATCACCTCTCTTACCTTTTTACTA
TGTATATAACCAATTAGATTTTTTTATTCTAATTAGATTACTACCTCATTGTTAAAGTATAAACAGCATTTTTATA
TAATAATTAATATTTTTCAACGTTTATTTCTTAATAAAACATATTTTAGAATAGTACTTGCCTAGATTTACATCCT
TTTTTGACTTACTTTTAGACTATGACATGAGTATGGTTTTTAAATACCATTATTTTCAATAATTATAATTTAAAGC
GATATAGTTTGTCAATAGCGTTATTTTGTTTTAAAATTAACGTTATGTCGACATTTTAAATTTTTATTTTATTTTT
TTTATAATTTTAATTTAATTTATTACATATAAAAGTTTTTTATATTCTTTTTCAACCTCTAACCATTGAAGTTTAT
TGTTTTTTTTGAATTTTTAGAAATATCTCGCACTATTTTATCTAACTTTTATAAATCATCAAGCTATATCGATTTT
TGTCACCTTATTTTTAATCTAATTTTTTTATATCTAGTTAGAAATAAATCAATATTTTTAAAGATTGATAAAACTT
ACACCTAGTTCTAATAGTTTTATTTTAAGGCAATGTATTAATCTTAAGTAGATAATATCATTAGTTACTCTATATA
TTCGACAACATTATAAAAAAATCCTCGTACCAATCACTCCAATCTTCAATAGGATATGCTGCTCCTCCATTTACAC
TTTTCAGTAGATTGGATGTATATTCTTCTCCCATAGAAAAAAGTTCCCCTACTGTCATATCATAACCTCTAGATGT
AACAACCTTACAAAATGAATCCATAACATCACGTTGTTCTCTTGTTTTTATAAGTTCCTTTCTAAATTCATCATCA
TTCTTAGCTTCTTCTAAAATTTTAGTTAATTTTTCATTCATTATGTATTTCTCCTTTTAAGTAGTCTTTCTGTAAA
CTTCAATAAGCTTTATATAAAAAGGAAGCCATCCTAAATAGACTAAGATGACTTCGCTTAACTGTTAGCAACACAT
TTACTAGTATAAAATAATTGGTGTACCTGGTTCTATATTTTCATATATTTTCTTTGCCTTAGAAAAAGGTGTATTT
ACACATCCATGTGAACCTGAAGACTTATATATACTTCCACCAAAAGAATTTCTCCAAGTAGCATCATGAATGCCTA
TGTTCCCATTAAATGGAAGCCAATAACTTACAGGTGAACTGTAACCTTGACCAGTTAATGAAACATTTCTAGCCTT
ATAATTAAGAGGATATATACCTGATGGTGTAGCAAATCCTCTAGCTAAATCACCTGTTACAACGTCTGTTGATACA
AGCATTTCTCCATTTTTAAAGAACCACATATGTTGGCCAGAAAGACTAATCTCTACATATGTATTTCCAATATCAT
CTTTATTACGAGATACAGCTTTTTGTATGTAAATAGGTTCTCTTGTAACATTTTTACCAGCTTTTACAACATCAAC
TAATGCTTCAGCTTCTTTCTTTTTATCTATCAACCAACCATAAATTCCACCTGAAATTGTAATATCTTTACCTGTG
GCAGTTTTAAATGGTCTTGAGTCACCAAAAGTACTGTATTTTTTACTTAAACCTCTTGTATATTCTACCATAGCAT
CATTATCAAAAGTTATGTCATAATTCTTTTCTGAGTCTACTTTTAACCATTTATTAATTTCAGAACCATCTAAAGT
TTCCTTACGGTCACTAAAATCATATGTAACGACTACACCAACATACTTATCTAATGTCTTAATAGCTTGTTTCAAC
TTTTCTGAATCCTTTGTGTTGTTTGGTGCTTCATAAACTTTACTTTCATCCAGAGAAATAGAAGTATTCCCAGAAT
TAATTGAGTTTTGTACTAACTTATAAAAATCATCTTTTTTCACTTTGTTTCCAAGTACCTCTGGTACTATAACATA
AGCGTTTTTAGTGCTATCATACTTAGGATAAGCACTCTTAGGTTCTACAACATTTTTACTATCAAAGCAAGATAGA
GCGTTAAATCTTTTTTCTAATAAATCTTTATTATATGAAAGATTTACCATATTATTATACTCTTTAGACTTAAATA
TTCCACCAATCCATCCAATAGCGCTCTGACTATCTTTTATCTTTTGAACTTTATCATCTGGTGTAAATTTTAAATC
AATATCTTTTGCTTTTATTTGTTCTTTCTTATTGTTTCTTTCCTCTAAGTTTAAAGTATAGGAATTTGTACTAGAT
GTTAACAAATCATTTACTTGCTCAACTGTTTTTCCTGAAACCTTTACGCCATTAATAGTCGTTCCAAAGTAAAAAT
GATTTCTAAAAAAGATTGCCATTCCTATATAAGCTACAAACAAAACACCTACTACTATAGCTATCTTAAATTTTAG
ATTTTTTTGTCCACTTTCTTGTTTTACCTCTTTTCCATCAATCATAATTAAATCCTTCCTTACATTGTAATTACCT
ATGTACCTTATTGGTTTTTAAACAAAACCATGTATGCCTTATTTTATATACCCAAATTACTGTATCATTATTTATA
TTTTTAAATATATAGTTATTTCCATAAAACCATTTTATCTTTTAGATAAAATGATTATTATAAATCCCCCCTTTCA
AAATCCCTTAAACACAATCTCTGCTATATTAATATATTACCATACTTTTAATAATCGTGGGACTATCTATCTATTT
TCGTAACACTAAACTACTCTTTTAAAAAAGAAACTAATTTTGTGTTAGTTTCTTTATCTTAACTTATTTTTATATT
GAATTTTAGCTTAACATAACGTTGTTATATAGATTCTATTTAATTATTTTAGTTTCTATATCTTTTCCATCTGCAT
ATTCTTTAAGTAATTCCTTAGCATATCCAAAATATTCTTCAATATCAGATTCTTGACTAAAAGAAAATATACAAAT
TAATATTTCATTTGCATCTTCTGTTATCATTGCTCTTTCAGAATCACTAGTTGGACTCCCAAATTTACCCACTGAA
TCAGACAATATAGGAAGATTTTCTATATTTATTAATTCTTTCCCAATGCCCTTATACTGTTCTCCTTCATCTCCTA
CAGTAAAACATACTGGTGAATGTAATTTGCTTACATTATATGTACCTACTGGATATAATGATTTTATTGATATTAA
ATTGTTTATTTCTACTATATTATTTATTGTATAAAGACCCTTCCCTTGAATAATTCTTCTAACCAATGCTTCCGAA
GATGTTCTATATCTACTTGGATTTTTTCCAAGCTCTTTATAAGCATTTCTTGCATCTTTAATTTTATCTAGTTTCG
TAATGTCTTCAACTTTTAGACTTTGATTTATAGTATCACAAAACTCATTTATTTCATTAATTAATTTTTCTGAGCT
TTTATTTACTGCTACTTTTGCTTGAATGCAACCCAGCTTAGCATTAGGCCATCTTTCCTTAAGTTTGTCATCAATA
CTTACATCTATCATACTTAAACAACTCCTATACACTAAATTTTTATTAAAGTTTTTATCATCTATACATTATAGTA
CTATTCTTTTGTTAATAACATGTTTATTAGCAAAATAAATTTATTTTTAATATAATTTTTATAAAATACAATTATT
TTTTGCTTTATATTAGACAATACATTGATAAAATAAAAAAACACTAATTATTTAGCAATGATTTATTAAAATCAAG
CATTCATAATAGTGCTTTATATAAAAATCAAATTTTGTTTTAAAGTAAATCTAAAAAATTCTTAGCTGGCATTGGT
CGTGCAAAATAAAATCCTTGAACTAAATCACATCCAAATTGTTTCATTAACTCAGCTTGTTCTTTACTCTCAACAC
CTTCTATAATTACAACTAAATCTAGTGATTTTGCTAGAGACACTATTGATTTTGCTATATTGCGACTTCTCTCATC
ATGTTCAATGCCACCAAGAAAAGACTTATCTAGTTTCAATATATCAATTGGCATATCTCTTAAACAACTAATAGAA
GAATATCCTGTGCCAAAGTCATCCATAGAAATAGAAAATCCATGCTTCCTCAATTCATTTAAAACATTCTTTAAAA
TATTTAACTCATTAATAGCCACAGTTTCTGTTATCTCTATTTCAATGAAATCTGAACTTAGATTATACATTTGTAT
TGTTTTATTGATAAATTTTACAATATCTGGTTGATACAACTCGACTCTAGATAAATTTACTGAAACTGGAACTATC
TTTTTACCTTGCTTTTTCCATTCAGATAAATCATTGCAAACCCTTTCAAATACAAATCTCCCAATTTTTAAAATCA
ACTTACTTTTCTCTGCTATTGGAATAAATACTGCGGGACTTATAAAACCATGTTCTGGATGATTCCATCTTATTAG
TGCTTCACTCCCTATCATTTCTCCAGTTACAAGTGAAAACTTAGGTTGATAATACACTTCAAATTGATTTTTTACC
AATGCTATTTTTATATCATCTAAAATCATTGATTCTTCACTAAGCTTATTCCTAACATCTTCATTATAAATAGCAT
AATTTATATTTTTACCTTTAGCAACAGACCTAGCCATATTTGCTTTATTTACAGCCTTTTGAATATCTACTTCACC
TTCTTCAACAAAATAAATACCCACACACAGAGAGATTTCAAAGACTATACTCAAATTACTTTCAATATTACTTCGT
ATATTATCAAGTTTTCTTATAATTTTATTTCTTCCATTTTTATAATCACAGAAAATTGCAAAATAATCACTTGAAA
GTCGTGCATATACCTCACCTTCTGTTAATTCTTCTTTTAAAGCTTTTGCTATTGTAATTAATAAATTGTCACCAAA
TTCATATCCAAAAGTATCATTAATCATCTTAAAGTTATTAATATCAAAATATACTATAATATAATTTAAAGATGGT
TTATCTAAAAGATACTTACTACACTCTCTATAAAATTTATTTTGATTTCCTATATATGTAACTTTATCTTCATAAG
CCAAACTTAATATTTCTTTTTCATTAGATTTTTTTATATAAATTATATAAAAAATAATTGCAACAAATATTAATAC
AATAGATAACACTGCATATACAGCTCTGTTGATTATTTGTTTTGAATTACTAAATACAACAGTTTCTGGAATTGAA
AAAATTAAATTCCAGTCTTTTATATAATTATTTTCACTATTCCCATTATCCATAGTGGCATATCCTAAATATCTTC
TTTCTTCCAACATATTTAATACAGTTGCACCTGTTTTATTTTCTTGCAATTCTTTTTTTAATCTATTTACTTCTTG
AATATCATTATCCTGTTCTAACAATTTATAAATATTTTTTGATAGGCTATCCCCTTGTGGATGAAGGATAATTGTA
CCATCATTTTTTACAACATAAGATATACTATTATTTTCATAAAAAGATATATTAATAAGTTTCATCAGAGTATTGA
TATTGTAAGTACAATATAAAACTCCAACTACTTTATCATTATTTAATAATGGTACTGAAATAGCAATCTTCTTTAT
AGACTTATTTACTTCATCAACATATGGCCTTGAAACATACTTCTTACCTTTAATTGAGTTTTTGAAAAATTCTCTA
TCTTTCACTGAAAACTTATCACCTTTGGTATTTTCAGCATTACCATTTATATCAACTATTGCCATAGTGTAAAATT
TTTGATTTTCCATTTCATCTAAAAGATTTTTCATTTTTTCCTCATTAGGTATATCTGGATTTGAAGCATAATAGTT
AGAAAAAATATTTAAAACATCTAAATCTTTTTCAATTTGTCTTTGTGCTAGTTGAGAGCCTTGTACTGCAACTTCT
TTTATATGTATTTTTGCCTCTGACATAAGAAGATGTTTTGTATCTTCTATATAGATATACCCCATTGTCAAAAATA
ATGATGTTAAAAAAAGAATTGTAATTAATGTAAAACTTTTATTTCTCCCTGTCATTCGACTCCTCCCCTAATTAGT
CAATACTTCATATAGATAATATATCCTTTTTATACCAATTCATCATTTATATTGTATATAACTATTCTTAAATGTT
ACACATAAAATCAACATAATAACCATAAAAACATTCTTTTATTATTATAATAACACTATTTAATTGAATTTTAAAT
TAAAGAATAAAAACTATCCATTTTCTCAAACAAAAAAACTCTTATACAATAAAACTTTGTTTTATGTATAAGAGTT
TTTATTTTATCTATTTTATAGCAAACTTATCTTCCATAATATGAATTTAAATACATATCTTTTATTTCATTCATAA
GTGGATATCTTGGATTTGCTCCTGTACATTGGTCATCAAATGCTTGAATTACCATTTCATCTATTGAATCCATAAA
CTTAGATTCTTCAACTCCAAACTTTTTTATAGATTTAGGAATACCAACTTTAAGTTTTAAATCTTCAATAGCTACC
AATAAACTTTGGAATTTCTCTTCATCAGAATTTCCTTTTAATCCTAAAAATGAAGCTATTTCAGCATATCTCTTTA
ATGCTTCTGGATATTTATATTGAGAGAATGCTCCCATTTTCTTTGGTGCATCTGAAGAATTAAATTTCATAACTTC
TGTTATCAAAAGAGCATTTGCAACACCATGTGGTACATGGTGGAAAGCACCTAATTTATGAGCCATAGAGTGACAA
ACACCCAAAAATGCATTTGCAAAAGCCATACCTGCCATTGTAGAAGCATTTGCCATTTTTTCTCTAGCTTCTGGGT
CTTTTGCACCATTATCATATGCACGTGGAAGATATTCAAATATACTCTTAATAGCTTGTAACGCTAATCCATTTGT
ATAATCGGTTGCAAGCATAGATACATATGCTTCTAATGCATGAGTTAAAGCATCTATACCAGAAGCCGATGTTAAG
CTTTTTGGCATATTCATCATCATATCAGAATCAACTATAGCCATATTTGGCATCAGTTCATAATCTGCTAATGGAT
ATTTTACTCCTGTATCTTGGTCAGTTATAACAGCAAATGGTGTTACTTCTGAACCAGTACCTGCTGATGTTGGTAT
AGCTACAAAATTAGCTTTTTCACCCATTTTAGGGAATGTATATACCCTTTTTCTTATATCCATAAATCTCATAGCT
AGGTCTTGGAAATCTACATCTGGATGCTCATACAATGTCCACATTATCTTTCCTGCATCCATTGCACTTCCTCCAC
CTATAGATATTATTACATCTGGATTAAATTCTCTCATAGCTTTAGCGCCTATCTTAGCACATTCCAAAGTTGGGTC
TGGTTCTACTTCAAAGAATGTAGTGTGCTTAATATTCATTTCATCTAATAAATCAGTAACTGCTTTAGTATATCCA
TTATTGTAAAGGAATGTATCTGTTACAATAAAAGCTCTCTTCTTATTCATTACATCTTTAAGTTCTTTTAATGCTA
CTCCTAAACAACCTTTTTTGAAATAAACTTTTTCTGGTGCTCTAAACCAAAGCATATTTTCTCTCCTCTCAGCTAC
TGTTTTAATATTAAGTAAATGCTTAACTCCTACATTTTCAGATACTGAATTTCCACCCCAAGACCCACATCCTAAA
GTAAGAGAAGGAGCTAGTTTAAAATTATATAAGTCCCCTATACCACCTTGAGAAGAAGGAGTATTAATTAAAATTC
TACAAGTTTTCATGGCTGAAGTAAACTTATCAAGTTTTTCTCTTTGATTTACATCATCAATATATAATGAAGATGT
ATGCCCAAATCCACCATCTTCTACTAATTTTTCTGCTTTTCTAACTGCATCATCAAAATCACTTGCCTTGTACATT
GCAAGTACTGGTGAAAGTTTCTCATGAGCAAAAGCTTCTTCTATTTCAACTGATTCTACTTCACCTATTAAAACCT
TAGTATCTACTGGGACTTCAAAGCCTGCAAGTTTTGCTATAGTACAAGCTGTTTGCCCAACTATTTTAGAATTTAA
TCCTCCATTTACTAAAATTATATTTCTTATTTTTTCTGTTTCATCTTTATCTAATAAATAAGCACCACGCTCTTTA
AATTCTTTTTTGACTTCATTGTATATACTTTCTAATACTATAACCGATTGTTCAGAAGCACATATCATACCATTGT
CAAAAGTCTTAGATACAAGAATTGAGTTTACAGCAGTTTTTATATCTGCACTATCATCAATTATTGCTGGAGTATT
ACCTGCACCAACTCCAATAGCTGGTTTTCCAGATGAATATGCTGATTTAACCATTCCAGGACCTCCTGTAGCAAGG
GTCAAATCCACTTCTTTCATAACAGTTGTAGTTAATTCTAAAGATGGCTCATCTATCCATCCTATTATACCTTCAG
GAGCTCCAGCTAAAACAGCAGCCTCAAGAACAACTTTTGCAGCCTCTATAGTAGAATTTTTTGCTCTTGGATGTGG
AGAGAAAATTATTCCATTTCTAGTTTTTAAAGCTAAAAGTGCTTTAAAGATAGCAGTAGAAGTTGGATTAGTTGTA
GGTACAACTGCTGCAATAACACCTATTGGTTCGGCAATTTTAGTCATACCAAATGCTTCGTCTTTCTCTATAACAC
CACAAGTTTTAGTTTCTTTATATGCATTATATATATACTCTGAGGCATAATGATTCTTTATAACCTTATCTTCAGC
AATTCCCATACCAGTTTCTTTTTGTGCCATTATAGCTAGAGGAACTCTTTGCTTATTAGCTGCCAAAGATGCTGCT
AAAAAAATTTTATCTACCTGTTCTTGACTATATGTAGCAAATATTTTTTGAGCTTCTCTGATTTTTGCTAGTTTTT
TAACTAAGCTTTCAACGTTATTTACAGTATCTAAACCAACTGACATAACTTCATTTTCTTTTTTATTTTCTATTAT
TATTTGTTCTTTATGAGCCATTTTAACAACCTCCTGAGATAGTTTTTTATTTATTATGTTAATTTATTAACATTAT
AGCATTTACTTTTTCTATTTTCAAGTTATTTTTTTAACATTTTATTTTTTATCTAATATAACATCATTTCTACTAA
TAATATCTAGCTTTACAAATACTTAATTTAACTAGATATCACTTTATTTTTTACGCAAATCACTAATGAAATCATC
TAAAAACTTAAGGATAACGTTATTTTTTTAACGTTTATATTTTTGTATTTTTTACAAATAAAACTTTATAAAAAGA
ATTTTTAATATGATACTCTATCAAGTTTAAAAATAAAAATACTTGAAAATGAAAATAAAAACTTAATTAACAAGTT
AAAGTAAATATAGTTAAATGTACAAACATTTACAACATATAGTATAATTAAAAAAATATATATTCATGATTTTTAT
ATACTATGAAATAAAATATATTTAATATTATATAGATAAATTTGAAGTTTATAAGAAGGAGGATAAGCATGAAAAA
ATTAAAAACAATTAGCGTTTTTTCTTTGATTATAAGTGTAATTTTAACGATTGGAGGTATTGGAATAGTAACTTAT
TATGTAGATAATTTGTTTATTAGAGGACTATCGGTATTTGTTTT
