# Supplementary material for: Horizontal gene transfer converts non-toxigenic Clostridium difficile strains into toxin producers
Source: Nat Commun. 2013 Oct 17;4:2601. doi: 10.1038/ncomms3601 (PMC3826655; doi:10.1038/ncomms3601)
Supplement: Supplementary Dataset 1 — Sequence of the chromosomal DNA used to compare the donor- and recipient-specific DNA in the transconjugants. [file ncomms3601-s1.zip › SNPsRegion24.fasta]

>630
ACAATTATTCTTAACAGTCAACATATTTTTCAGTCTTTTTTATATTTTCTGATTTTTCTTTCAATTTTCCTTTTGT
AAAATAAATTGACGCGTTTTATCTACTATTATAAAATGAGGTTATAAATTGATTGATTAGTTACAATACTCTCGAA
ATTTTAAAGGAGGTTTTATGAAATATAAAATTGGTTTTTTGACAACATCTTATTTTATGTCAGATAAGTTTAAACA
AGCTCTTAAAGAATTAAATGATACTTGTGAAATTACATTTATTGAGCTCAAAGGGGAGAATCCTTTTAATAATTTA
CCTAATATATACTATGAGCAAGTAGATAATTTTGATGGATTTGTATGCAGTGGTATAGTTCCATATAGTGAACTTA
TAATAAATATAAAAGACATAAAAGTTCCATTAAATTTTTTAAAGCTTGATGAAAGAGATTTTTATAAATACTTATT
CAAATTATTAAATAGCCAAAAAGATATTGACTTTACAAAATCATTTATGGATTTTTTAAGAGAGGACAACAATTAT
TATGATATATATTCATTAATAGACTCTAATAAATGTCCATATACAATTAAAGATTTTAATATCCCTCAACCTGTAT
ATGACTTTAAAAAATTAAATGATAAATTATTGGAAATACATTTAGACTTATTGCGAGATAATAAGATTAACCTTTC
TTTTACTAGAAATTACATCATTAGTTGTGAACTTAATAAGCTTGGATATGATTGTATTTACATGGTTCCATCTACA
GAATCAATCCTGAATACATTTAAATCTCTGGTGAATGAAATAACATTACAAAACTTAGACAAAAATAAATCTGCAA
CTTGTATAGTTACAGTAAATAGTTCAGAGTACATAAATGAAGATTTGATATTTAAAAATGATGAGATACAAAATCA
AATATATAACACTATATTAAATTCTCTATCAAGACATGGATTCTATGGAGTTCAGGTCAAAAAAAATGATATGAAA
ATAGAGATACACACTACTAAAGAAATGTTAAACAATATGACCAATAACTATACAGATTTTTTTATTTCAGAAGATT
TAAAAGAAATTAAATATAGCTTAAATATAGGTTGGGGCATTGGAAATACAAATATTCATGCAGAGCAAAATGCTCG
TCAAGCTAATGGTAAATCTGCTTCTTTGAATGGAAACTGTACTTTTATAGTAAATGATACTAATGATACAATAGGC
CCTTTATATTCAAATAAAAATTCTAATAATATTGAAGATAGCTCAATAGCCAATAAAGTTGCTTCTTTTATACCTC
TATCTAATACAAATGTATCTAAAATCATGTGTATGATTAATGATAGAAATTCAAATAATGTGTCAGCAGAAATATT
AGCAGACTATATGAACATAACTCTTAGAAGTGCTAATAGAATATTGAGTATCTTATATAAAGCAGGAATTGCAACT
ATTGTAAATACAAAACTCGATAATCAAAGAGGAAGGCCAAAAAAAATATATAAAGTTGATTTCTTATCTTTTCTAA
ATAAGATGCAGAAATTAAATTCTTAATATTTAATTTTTTAATAAAAGCAATGTATTTTCTCTAATTTTAAAGAATC
AAAATGTTTAAATTTTATTAGAATATACAACTTTTTACTTTAAAATACCTAAACCTTTTATCAGTGAAATAAACCA
TAATATATCGTAACTTATTAGAAAAACAAAATAATTTCATATACAAATAATAAAATAGCCACTACAATCCATAATT
TGCAGTGGCTACTTTTTACACTATCACTTATTACTTATTTTTAAAAATTAATTGTATTTTTTAAATAATTTATACA
CACCTATTATCAGTAAAGCAATAAATACAAGTATATCTATAAAAATAATTATTGTAACATGTCTGGCAATATTGTA
AATAAAAAATATAGAGAATATTTCTATAGACAACGCTACAAAACACATAAAATTCGTTAAATAATCTGCAATAGTA
TCACTATAAAAAGCATGTATTTGTAACCATCTCCATATAAATGGACGTAAAAGGATTCTGAATACAACACAAATGA
CAGGGTAGGCATAAATAAATTTTTTATCTACATAATTAGCTACACCATTATTCCATTGGATAGGAATTTGAGGTGG
CAACTTTGGAAATACCGTTATTGCAATTTAAACACTACCTCTCTATTCTATTAATTTATAACTATAATATAGTCTT
AAATATTTTCACTCTATAAAATTGTATATTTAGTATATCTTAAAATCAAACTAATTATCTTTTATAAGTTTTCATA
CAATAATATCTCCTTTCAATAATATATCTTTTTTTATATTTAAAACTATCTTATTTTCTATAAAATAATGTATAAA
CAAGGTTTACAGTCAAGTATTTTTATTATTTTTTTGATTTCATAAAAAAAGCATAGCAAATTATTTGCTATACTTT
TTTACTAAATTATTTATTCTATATCTTATATGAACTTATTGTTTAACTACTACACAATACTAGCTTTAATCATCAT
ATTTTTGGCAAACATACTGGCTTCATATATTTCTTGTTCATCTGGATGACTTTGAGATTCCTCATGGTTATTTAAT
TGTTGGCGAATATGTTCGTTGTCAGGAGAAAGTTTTAACATCTCTTTATATTTTGCTTTCAATCCTTCTGCTATCT
TACCTTGACATATGAATGAACCTAGTATTTCATTATCTTTTGGGATAATTGATTCTATCTTTTCTATTATACTAGC
TCCATAACTTCCTTTTTTACTTGCTCCCATTGTTCCAAATAGTGCTATCTTTTTATTGTGAATATTTTCAAGCACT
TGTTTTGAATTTTTATCACAAATTCCCTTGTCCACCCAATAGCCTAAGAATACTATATCATAATTTTCATAGTCAA
TACCATAGTCAACTAATTCATTTACATCTTTAATGTCTTTTTCTTCTTGAATTTCATCATATATAGTATAAGCAAT
CTTTTTAGTATTTCCAGTTAAACTTGAATATAAAACTAAACTTTTCATGATGTCTCCTCCTCTTTATC--------
----TAAATCACCAAAAATATATTAACCTTAACAAATTATTTATTTTTATAAGGATATTCTAATCTAGTATACATC
CAAACTGAGAGCGTGTTTGTAAAGCATCTGCACACTTCTTATTACAATAACAGCACTTTTTAATCTCATCTACTCT
TCCATCTTTTACTTTCTGTAACCAATTACTATCTGCTAGTAATTGTCTTGACATAGAAACCATATCTACTCTATTA
TTTGAAATAATACTTTCTATAAAATCTGGGCTAGACAATTTTCCAACCCCACATACTGGAAGATTTGTGTGTTTCT
TTACCTCATCAGCTAAATATAAAAAACAGCCTTCATCTTTAAAGTAAGGATGATTATTGGTTGGTATAGTATCTTC
TAATTTTGAATGATTTGCAAGTGTTACATGAAAACTGTTTACACCTAGGGATTCAAATTTTTTAACAAAATACTCA
ACTTCCGAAAGTAAAACTCCTGCATTTCCATAATGAGGATTTTCTTGTCTTATTGCAAATTTATAGTCTATTGGAA
TATCCTTAACTTCATCTCGGATACTACTAATTATTTCGCTTGCAAATCTACTTCTATTATCACACGTTCCACCATA
TTCATCATTTCTATTATTAAATATACTTGATGAAAAACTTCCTACAAGCCTATCACCATGAATTTGAATCATGTCA
AAACCTGCTTTTTTTGCATTCAATGCTGTTACTTTAAATAAATTTATAATATTTTTAATTTCTCCTTTGGTCATAT
TTGTTATGTAATCTTTTACTCCGTCATTCATTATTTTTTTTATCTCATCATGTGAAGTAATTCCCATCTTCATAGT
ATCTTTAATTAAATTAACATCATAATCTGAACAAAATAGTTGTGCTGATACCTTTGCACCAGAATTGTGTATTTCA
TCTACAATTTTCTTGTATTTCATGACTCCATCTTCATCCGATAGGCTTATAGCTACCTTATGAAAACTAGGTCTAA
TAGATACATCTCCTAGAGTAATCAGAGCTACTCCTGACTTAGCAATATCAGAAAACTTTTTAATTTTTTCTTCCAA
TTTAAGACCCATGCTTGTAGGTGCAAAAGATACTCTATTTTTTAATTCCAAATTTCCAATTTTAATTGGTTTTAAT
AAATTACAATACATCCTATTCTTCCTCCACAGCTGTTTTTATATCCTTTACCACATGTAAATTCTTTACCAGTTCT
TTATATTCTGTATCCGAGAACTCTTTTTTTATGTGATTATCCCACTTTGAAAATATGTTTTTTATATCCCCTAATA
CTTCCTCACCCTTATCTGTTACTCTCAACTGAAAAGCTCTACTATCATTAGGGTTTTGGATTTTTTCTATGTATCC
ATCTTGTTCTAACCTAGATATAGTTCTTGTTGTATGAGCTTTATCAACTTCAAATTCTGTAGAAACATCATTCAAA
GAACAATTCCTATTTTTATTAATATAAATTAAATAGAAATATAGACCATTCGTAAGTTTATATGGTTTTAAACATT
TTTCACAATAAAGTTTAAAGTTTTTTTGCAAGTTACAAATAATATATGACAAACTTTCATACTGTAAATTTTTAAA
ATCCATCTTAAATTTCCCTTCTATAATTATAATATGTTTGACTATATCAACTATATTATATTAAACAATTAATATA
GTCAAGAATATTTTATTCTCTAAATCTATGTTTTATTAATTCTTTAAAAAACTATTATATAAAATAATCATGATAA
AATTAGAACTTGGAATTTTTAATATGCACTGTACATAAATATATTTTATATAAAAGTTTATATTTTCAAACAAGTA
ATTTTTCGAAAATTGTCTAAATTCAGTAAAAATATGGTAATATATACATAAGCAATATAAATCTATAAAAAGGAGT
GTTACATATGATATCTAATAAAATGCAAACTTTAGTTGCAAATAGTTCTGTTATAAGAGCTATGTTTGAAGAAGGA
AAGAAACTTTCTGATATTTATGGTGAGGAAAATGTTTTTGATTTTAGTATAGGAAATCCAAGTGTTGAACCTCCAG
AGACTATTAAAGCAGTTATAAATGATATTTTAAATGAAGAATCTCCAAATTTAGTTCATGGATATATGAACAACTC
AGGATATGAGGATGTAAGAGATGCTATTGCTGAACACATAAATAAAAAAGATGGATTAAATCTTACAAGAGAAAAT
TTAATTATGACTTGTGGTGCTGCTGGTGGTCTAAATATTATTTTAAAAACTCTTTTAAATCCTGGTGATGAAGTTA
TTGCTTTTGCACCGTATTTTGGTGAGTATAAAAATTATACAGAAAACTATGATGGAAAATTAATAGAAGTTCCTAC
AAATATAGAGACTTTTGAGCCAGATTTAGATGCTCTAAAAAATGCTATTACTCCAAAAACAAGAGCTTTAATAATA
AACACTCCAAATAATCCTACTGGTGTCATATATTCTGAAGAATTATTAAAAAATCTTGGAGAATTATTGGATTCAA
AACAAAAAGAATTTAATACAAGCATATACCTAATTTCTGATGAGCCATATAGAGAAATAATTTATGATGGTGCCAA
AGTTCCTTGTGTACTAAAATACTATAGAAATTCATTTATAGGATACTCTTATAGTAAATCATTATCTCTACCTGGT
GAACGTATAGGATATATTGTTGCTAATGGGCAAATGGATGATTTTGATGATGTTATGTCTTCATTAAATGTTGCAA
ATAGAATACTTGGATTTGTAAATGCTCCTTCTCTTTTTCAAAGGGTTATTGCAAGAAGTTTAGATGCAGAAGTTGA
TGTAAATATTTATAAAAAGAATTTTGACCTTCTATATAATAGTTTAATCGATATGGGATATTCTTGTGTTAAACCT
AATGGTACATTCTATTTGTTCCCAAAAGCTCCAATTGAAGATGATAAAAAATTCTGCAATGATGCAAAACAATTTA
ATTTATTATTAGTACCAGGTTCTTCTTTTGGTTGTCCAGGTCATTTTAGAGTATCATATTGTGTATCTTATGATAA
AGTTAAAAGTTCTTTACCAGCATTTGAAAAATTAGCCAAATTATATAATTTAAAATAACTAAATAAAAGTAATTCA
AATAATTAACTACCTTAGTATAGAATACTTACATTCTATATTAAGGTAGTTTATAATTTTATGTACTATATTTTAT
ACATACCATATTATTCCAATATGCTTGAATATTCTTATCTATAGTACTAATATAAATTACAAGGAGGTGTTTGACT
TGAAAAAAGGTTATGTTTATATAATACTGACTACCTTATTTTTTAGTTCAATGGAAATTAGTCTAAAAACTGTCAC
TAATGACTTTAATCCCTTACAAATAACTTTATCAAGATTTTTTGTTGGCGGTTTAGTCTTACTACCTTTTGCTGTA
AAAAGATTAAGAGCCCTTAGTCTTTCTATTACAAAATCAGACTTAAAATACTTTGCATTTTTAGGTTTTATGTGTG
TAGTAGTAAGTATGTCATTGTATCAACTTGCTGTTCTAAACACAAAGGCATCTGTAGTTGCTGTTTTGTTCAGTTG
TAATCCAGTCTTTGTAATGCTTTTAGCTTACTTAATTTTGAAGGAAAAAATATATAGGCACAATGTAATTTCACTT
ATATTAGAAGTTCTTGGAATTATAGTTATAATAAATCCATTGCATACAAAACTAACTCTTAGTGGAATATTCTTAA
CATTATCTTCTGCTATTATTTTTTCAATGTATACTGTATTTGGTAAAAGAAAAACCTTAAAATTTGGTGGAATAGT
TGTAACCTGCTTTAGCTTTATATTTGGTAGTTTGGAAATGTTGATATTGGTTTTACTCACTAAAATTAATTTTATC
GCAGATATATTAAATAAAAATAAGCTTCATGTATTTGCAAATATCCCTATTTTTAGTGGATATACCTTACACAATA
TGCCCATTATGATTTATGTATTCGTATTTGTTACAGGTGTTGGTTATGCGCTTTACTTTATGGCAATGGAAGCTAC
ATCTACTAGTCTTACATCTTTAGTATTCTTCTTTAAACCAGTAATATCTCCAATACTAGCATTATTAATACTTAAA
GAAATTATCCCTATAAACATGGTTGTAGGAATTTTATTGATAGTAATTGGTTCAATAATTTCTATTATACCTACGA
TAATTACTCAAATGCATAATAAACACGTTGAAGCCTTGTATAAGGAGTAGTAATTGATAATCTATCATAGTTATAC
ATAAGACAAAATTTATTAGATTTAAACGCAATATAAAAGAGATGCCATTATAATAGCATCTCTTTATTTATATTTA
TTTTAAACTTATTAAAACTCTATTTAGCTAAATTTTGCAAAAAGCTATAAGTTTGTGGACAAGCTGATTTTAACTT
ACTATTTGTATCTTGATTTAAATAGTAATATGCAAATGATTCTGCAAAAAATTCTTCTGGATATACACCTAAGTAG
TTTACATTACCTAAAGAACGACCTTCTTTAGCAAATATTTGTTTGAATTGTGCTGATTTAGATATATCATTTAATA
CTATATGGTCTATTGCATGTGCTGTTTCATGTAATTCTAAATTTATTGCATCATGCCCTTTACCTTTGTTACTAAA
TCCTATTCTAAGAGCTACTGTACTTCCACCTAAACCTGGAACATCATCCCAAGTTTTTCCAGTACCTTCCCATCCC
TTAGGAACTACACCTTTTAAATAAGCATATTCTTTTTCATCTGTTAACTTTCCACTTAATAATTTTATTTTTAAGT
TATTTTGCTTTAATGCATTTAAATACTTTCCATCTATATTAGCTAATCTATTTACCATAGCATTAGCTTCGTTTTT
ATCGTAATTTCCAGTTGGAAAAACTACTATTTGACTAAGTGTGTCTTTATTTTGTTGTATAGTAGTACTATCTGCA
TGTGCACTTACTGGAACTGAACTTATTAAGAATATTGATATTATAGCTATTAATAATTTTTTACTTGGTCTCATAT
TATTCCCTCCTTTGAGTTAGGCCGGGAGTAATAAATTTCAAAATAAAAAAGATACCCAAGAGTATCTTTGTATATA
CAAAAAGAAATTTTTACTCTTTTCGGCAACTGGCTGGCATGGTTTACTAAACTTTAGCCCCTATAGCTTTGCGTGA
CTAGGTTTCCCTAGTTTTGCCTCATTTAATTTTATATCTATATTATAGCTTATATCTTTTTAATTGTCTATATCCC
TTTGGAACTTTTTTCTAAAAAGTTATTATTTTTTTACATAAATCTTCAAAAAAAAATATCTTCTAACAATATTTTC
ATTATTAAATATTGTTTTAGAAGATATTTTTTAATATAACTTATATTTTTTATAATGTTAGGGTCTAATTTGTATT
TTTATTTCTTCTTAATACGATAAGTCCTACAATAGCTCCTATAACTAAAAGTATTTCTCCAATAATTGTAGTACTA
TCCCCTGTTTTTGGTGGTACTGGTGGATTTACCAAAGTATCATCTTTAACTTTATTATTTTTTTCTTCTGACACTG
ATGGCTTTACTACTTCTGGTATTGGAATAATCTGTTTAACAGGAGTTTCTATCATCTCTTCTGATGGTGGTACTGG
AGGATTCAATACCTCTGGTATTGGCGGATTTATTATATCTTCTGATGGTGGTACTGGTGGATTTATA---------
---------------------ACTATAGTATCCTCTGTATCAGATGAACTTGATGGTTTCCTTGGTTTATCTGTGC
TTGGTGGTACTGGTGGATTTACTATTGGTTCATCTGTATTTGGTGGTGCTGGTGGATTTACTGGTGGATTTTCTTG
TCTTATGTTTTCTATATTTCCAATATCCACTATTCTACCAATATCTTTATTACCAATTTCAACCTTAATTTTATCC
TTCAGTTTTTCATATCCACGTGGAGCCATTATCTCCACTAAATAATATGTTCCTGGGTTTTTTACACTAGATTGAA
TTATACCATCTTCATCACTGACTAAATCCTTAACTACTATATTTCCAAATGCATCTTCTAAATTGAACTTAGCACC
TGAAAGTACATTTTTATCTAAAGCATCCACTTTTTTAGCTTCAAAAGCATAACCTTGCTTAGTAGTCTCTACTCCT
GGAGGACTTGAACCATTAATCTGAGCCACATTTCGTATAGTCTCCCCAACTTTTACATTTGTGAAGTTTGCATCAA
ATGTAACCCAACTTTGCACAGGTTCCCCTTCTTTTATCTGTTTAAATTCGTATTTATTTACTAATCTTATTGTATT
TTTTCCATCTCCAGCTTCTTTTTTAAGTTCAAGATTATCAGAATATTTTATATTAGATATTTCTAGAACTGAGTTT
ACTTCATCTAAAAGATTTACTTGTCCTGCATCATAAACTCCATAAGTTGACATATTGATTTTGTATTTAACAATCT
GGTTATCACTACTGTTTAAAACTTTTTTATCAACTTCTTTTTTTGCGCTTATTAATCCAGAATTTTTCTTAAAGTT
TATCTCATCATTTTTATCAATTTCACTATTATTTGCATCAAGAACAGCTCTATTTATATAGCTATCTTCAATACTA
ATTACCTTTAATGTATAAGCTATAAAAAACTTTGATTCCACTTCTTCTTTACTGAGATTAATTGTAAATCCAGTTA
TAACTTTATCTACTTGCCCACTTTCATTTCTTTTTTCTTCTACTTTATATGAAATATTATTGGCAATTTTTTCTTT
ACTCCAAGGAGTCCAGCTCCCATTCATTGGAATTTCTACAACTCTAAAATCATGCCCAGCTTCTCCTGAAGTAGTT
AATCTCATGCCTTCTGGTATATTATCTGTTATAACAACATTACTTATTGGTGATTTATCATCATTTATTGAAATCT
GATAGTTTATTACTTGACCAACTTGAGTAATATTTGTTGCTCCTGAATGTCCTTTAGTAAGAAGATAATCATCTCC
TCTATCAAAT
>CD37
ACAATTATTCTTGACAGTCAACATATTTTTCAGTCTTTTTTATATTTTCTGATTTTTCTTTCAATTTTCCTTTTGT
AAAATAAATTGACGCGTTTTATCTACTATTATAAAATGAGGTTATAAATTGATTGATTAGTTACAATACTCTCGAA
ATTTTAAAGGAGGTTTTATGAAATATAAAATTGGTTTTTTGACAACATCTTATTTTATGTCAGATAAGTTTAAACA
AGCTCTTAAAGAATTAAATGATACTTGTGAAATTACATTTATTGAGCTCAAAGGGGAGAATCCTTTTAATAATTTA
CCTAATATATACTATGAGCAAGTAGATAATTTTGATGGATTTGTATGCAGTGGTATAGTTCCATATAGTGAACTTA
TAATAAATATAAAAGACATAAAAGTTCCATTAAATTTTTTAAAGCTTGATGAAAGAGATTTTTATAAATACTTATT
CAAATTATTAAATAGCCAAAAAGATATTGACTTTACAAAATCATTTATGGATTTTTTAAGAGAGGACAACAATTAT
TATGATATATATTCATTAATAGACTCTAATAAATGTCCATATACAATTAAAGATTTTAATATCCCTCAACCTGTAT
ATGACTTTAAAAAATTAAATGATAAATTATTGGAAATACATTTAGACTTATTGCGAGATAATAAGATTAACCTTTC
TTTTACTAGAAATTACATCATTAGTTGTGAACTTAATAAGCTTGGATATAATTGTATTTACATGGTTCCATCTACA
GAATCAATCCTGAATACATTTAAATCTCTGGTGAATGAAATAACATTACAAAACTTAGACAAAAATAAATCTGCAA
CTTGTATAGTTACAGTAAATAGTTCAGAGTACATAAATGAAGATTTGATATTTAAAAATGATGAGATACAAAATCA
AATATATAACACTATATTAAATTCTCTATCAAGACATGGATTTTATGGAGTTCAGGTCAAAAAAAATGATATGAAA
ATAGAGATACACACTACTAAAGAAATGTTAAACAATATGACCAATAACTATACAGATTTTTTTATTTCAGAAGATT
TAAAAGAAATTAAATATAGCTTAAATATAGGTTGGGGCATTGGAAATACAAATATTCATGCAGAGCAAAATGCTCG
TCAAGCTAATGGTAAATCTGCTTCTTTGAATGGAAACTGTACTTTTATAGTAAATGATACTAATGATACAATAGGT
CCTTTATATTCAAATAAAAATTCTAATAATATTGAAGATAGCTCAATAGCCAATAAAGTTGCTTCTTTTATACCTC
TATCTAATACAAATGTATCTAAAATCATGTGTATGATTAATGATAGAAATTCAAATAATGTGTCAGCAGAAATATT
AGCAGACTATATGAACATAACTCTTAGAAGTGCTAATAGAATATTGAGTATTTTATATAAAGCAGGAATTGCAACT
ATTGTAAATACAAAACTCGATAATCAAAGAGGAAGGCCAAAAAAAATATATAAAGTTGATTTCTTATCTTTTCTAA
ATAAGATGCAGAAATTAAATTCTTAATATTTAATTTTTTAATAAAAGCAATGTATTTTCTCTAATTTTAAAGAATC
AAAATGTTTAAATTTTATTAGAATATACAACTTTTTACTTTAAAATACCTAAACCTTTTATCAGTGAAATAAACCA
TAATATATCGTAACTTATTAGAAAAACAAAATAATTTCATATACAAATAATAAAATAGCCACTACAATCCATAATT
TGCAGTGGCTACTTTTTACACTATCACTTATTACTTATTTTTAAAAATTAATTGTATTTTTTAAATAATTTATACA
CACCTATTATCAGTAAAGCAATAAATACAAGTATATCTATAAAAATAATTATTGTAACATGTCTGGCAATATTGTA
AATAAAAAGTATAGAGAATATTTCTATAGACAACGCTACAAAACACATAAAATTCGTTAAATAATCTGCAATAGTA
TCACTATAAAAAGCATGTATTTGTAACCATCTCCATATAAATGGACGTAAAAGGATTCTGAATACAACACAAATGA
CAGGGTAGGCATAAATAAATTTTTTATCTACATAATTAGCTACACCATTATTCCATTGGATAGGAATTTGAGGTGG
CAACTTTGGAAATACTGTTATTGCAATTTAAACACTACCTCTCTATTCTATTAATTTATAACTATAATATAGTCTT
AAATATTTTCACTCTATAAAATTGTATATTTAGTATATCTTAAAATCAAACTAATTATCTTTTATAAGTTTTCATA
CAATAATATCTCCTTTCAATAATATATCTTTTTTTATATTTAAAACTATCTTATTTTCTATAAAATAATGTATAAA
CAAGGTTTACAGTCAAGTATTTTTATTATTTTTTTGATTTCATAAAAAAAGCATAGCAAATTATTTGCTATACTTT
TTTACTAAATTATTTATTCTATATCTTATATGAACTTATTGTTTAACTACTACACAATACTAGCTTTAATCATCAT
ATTTTTTGCAAACATACTGGCTTCATATATTTCTTGTTCATCTGGATGACTTTGAGATTCCTCATGGTTATTTAAT
TGTTGGCGAATATGTTCGTTGTCAGGAGAAAGTTTTAACATCTCTTTATATTTTGCTTTCAATCCTTCTGCTATCT
TACCTTGACATATGAATGAACCTAATATTTCATTATCTTTTGGGATAATTGATTCTATCTTTTCTATTATACTAGC
TCCATAACTTCCTTTTTCACTTGCTCCCATTGTTCCAAATAGTGCTATCTTTTTATTGTGAATATTTTCAAGCACT
TGTTTTGAATTTTTATCACAAATTCCCTTGTCCACCCAATATCCTAAGAATACTATATCATAATTTTCATAGTCAA
TACTATAATCAACTAATTCATTTACATCTTTAATGTCTTTTTCTTCTTGAATTTCATCATATATAGTATAAGCAAT
CTTTTTAGTATTTCCAGTTAAACTTGAATATAAAACTAAACTTTTCATGATGTCTCCTCCTCTTTATCTAAATACT
TATCTAAATCACCAAAAATATATTAACCTTAACAAATTATTTATTTTTATAAGGATATTCTAATCTAGTATACATC
CAAACTGAGAGCGTGTTTGTAAAGCATCTGCACACTTCTTATTACAATAACAGCACTTTTTAATCTCATCTACTCT
TCCATCTTTTACTTTCTGTAACCAATTACTATCTGCTAGTAATTGTCTTGACATAGAAACCATATCTACTCTATTA
TTTGAAATAATACTTTCTATAAAATCTGGGCTAGACAATTTTCCAACCCCACATACTGGAAGATTTGTGTGTTTCT
TTACCTCATCAGCTAAATATAAAAAACAGCCTTCATCTTTAAAGTAAGGATGATTATTGGTTGGTATAGTATCTTC
TAATTTTGAATGATTTGCAAGTGTTACATGAAAACTGTTTACACCTAGGGATTCAAATTTTTTAACAAAATACTCA
ACTTCCGAAAGTAAAACTCCTGCATTTCCATAATGAGGATTTTCTTGTCTTATTGCAAATTTATAGTCTATTGGAA
TGTCCTTAACTTCATCTCGGATACTACTAATTATTTCGCTTGCAAATCTACTTCTATTATCACACGTTCCACCATA
TTCATCATTTCTATTATTAAATATACTTGATGAAAAACTTCCTACAAGCCTATCACCATGAATTTGAATCATGTCA
AAACCTGCTTTTTTTGCATTCAATGCTGTTACTTTAAATAAATTTATAATATTTTTAATTTCTTCTTTGGGCATAT
TTGTTATGTAATCTTTTACTCCGTCATTCATTATTTTTTTTATCTCATCATGTGAAGTAATTCCCATCTTCATAGT
ATCTTTAATTAAATTAACATCATAATCTGAACAAAATAGTTGTGCTGATACCTTTGCACCAGAATTGTGTATTTCA
TCTACAATTTTCTTGTATTTCATGACTCCATCTTCATCCGATAGGCTTATAGCTACCTTATGAAAACTAGGTCTAA
TAGATACATCTCCTAGAGTAATCAGAGCTACTCCTGACTTAGCAATATCAGAAAACTTTTTAATTTTTTCTTCCAA
TTTAAGACCCATGCTTGTAGGTGCAAAAGATACTCTATTTTTTAATTCCAAATTTCCAATTTTAATTGGTTTTAAT
AAATTACAATACATCCTATTCTTCCTCCACAGCTGTTTTTATATCCTTTACCACATGTAAATTCTTTACCAGTTCT
TTATATTCTGTATCCGAGAACTCTTTTTTTATGTGATTATCCCACTTTGAAAATATGTTTTTTATATCCCCTAATA
CTTCCTCACCCTTATCTGTTACTCTCAACTGAAAAGCTCTACTATCATTAGGGTTTTGGATTTTTTCTATGTATCC
ATCTTGTTCTAACCTAGATATAGTTCTTGTTGTATGAGCTTTATCAACTTCAAATTCTGTAGAAACATCATTCAAA
GAACAATTCCTATTTTTATTAATATAAATTAAATAGAAATATAGACCATTCGTAAGTTTATATGGTTTTAAACATT
TTTCACAATAAAGTTTAAAGTTTTTTTGCAAGTTACAAATAATATATGACAAACTTTCATACTGTAAATTTTTAAA
ATCCATCTTAAATTTCCCTTCTATAATTATAATATGTTTGACTATATCAACTATATTATATTAAACAATTAATATA
GTCAAGAATATTTTATTCTCTAAATCTATGTTTTATTAATTCTTTAAAAAACTATTATATAAAATAATCATGATAA
AATTAGAAATTGGAATTTTTAATATGCACTGTACATAAATATATTTTATATAAAAGTTTATATTTTCAAACAAGTA
ATTTTTCGAAAATTGTCTAAATTCAGTAAAAATATGGTAATATATACATAAGCAATATAAATCTATAAAAAGGAGT
GTTACATATGATATCTAATAAAATGCAAACTTTAGTTGCAAATAGTTCTGTTATAAGAGCTATGTTTGAAGAAGGA
AAGAAACTTTCTGATATTTATGGTGAGGAAAATGTTTTTGATTTTAGTATAGGAAATCCAAGTGTTGAACCTCCAG
AGACTATTAAAGCAGTTATAAATGATATTTTAAATGAAGAATCTCCAAATTTAGTTCATGGATATATGAACAACTC
AGGATATGAGGATGTAAGAGATGCTATTGCTGAACACATAAATAAAAAAGATGGATTAAATCTTACAAGAGAAAAT
TTAATTATGACTTGTGGTGCTGCTGGTGGTCTAAATATTATTTTAAAAACTCTTTTAAATCCTGGTGATGAAGTTA
TTGCTTTTGCACCGTATTTTGGTGAGTATAAAAATTATACAGAAAACTATGATGGAAAATTAATAGAAGTTCCTAC
AAATATAGAGACTTTTGAGCCAGATTTAGATGCTCTAAAAAATGCTATTACTCCAAAAACAAGAGCTTTAATAATA
AACACTCCAAATAATCCTACTGGTGTCATATATTCTGAAGAATTATTAAAAAATCTTGGAGAATTATTGGATTCAA
AACAAAAAGAATTTAATACAAGCATATACCTAATTTCTGATGAGCCATATAGAGAAATAATTTATGATGGTGCCAA
AGTTCCTTGTGTACTAAAATACTATAGAAATTCATTTATAGGATACTCTTATAGTAAATCATTATCTCTACCTGGT
GAACGTATAGGATATATTGTTGCTAATGGGCAAATGGATGATTTTGATGATGTTATGTCTTCATTAAATGTTGCAA
ATAGAATACTTGGATTTGTAAATGCTCCTTCTCTTTTTCAAAGGGTTATTGCAAGAAGTTTAGATGCAGAAGTTGA
TGTAAATATTTATAAAAAGAATTTTGACCTTCTATATAATAGTTTAATCGATATGGGATATTCTTGTGTCAAACCT
AATGGTACATTCTATTTGTTCCCAAAAGCTCCAATTGAAGATGATAAAAAATTCTGCAATGATGCAAAACAATTTA
ATTTATTATTAGTACCAGGTTCTTCTTTTGGTTGTCCAGGTCATTTTAGAGTATCATATTGTGTATCTTATGATAA
AGTTAAAAGTTCTTTACCAGCATTTGAAAAATTAGCCAAATTATATAATTTAAAATAACTAAATCAAAGTAATTCA
AATAATTAACTACCTTAGTATAGAATACTTACATTCTATATTAAGGTAGTTTATAATTTTATGTACTATATTTTAT
ACATACCATATTATTCCAATATGCTTGAATATTCTTATCTATAGTACTAATATAAATTACAAGGAGGTGTTTGACT
TGAAAAAAGGTTATGTTTATATAATACTGACTACCTTATTTTTTAGTTCAATGGAAATTAGTCTAAAAACTGTCAC
TAATGACTTTAATCCCTTACAAATAACTTTATCAAGATTTTTTGTTGGCGGTTTAGTCTTACTACCTTTTGCTGTA
AAAAGATTAAGAGCTCTTAGTCTTTCTATTACAAAATCAGACTTAAAATACTTTGCATTTTTAGGTTTTATGTGTG
TAGTAGTAAGTATGTCATTGTATCAACTTGCTGTTCTAAACACAAAGGCATCTGTAGTTGCTGTTTTGTTCAGTTG
TAATCCAGTCTTTGTAATGCTTTTAGCTTACTTAATTTTGAAGGAAAAAATATATAGGCACAATGTAATTTCACTT
ATATTAGAAGTTCTTGGAATTATAGTTATAATAAATCCATTGCATACAAAACTAACTCTTAGTGGAATATTCTTAA
CATTATCTTCTGCTATTATTTTTTCAATGTATACTGTATTTGGTAAAAGAAAAACCTTAAAATTTGGTGGAATAGT
TGTAACCTGCTTTAGCTTTATATTTGGTAGTTTGGAAATGTTGATATTGGTTTTACTCACTAAAATTAATTTTATC
GCAGATATATTAAATAAAAATAAGCTTCATGTATTTGCAAATATCCCTATTTTTAGTGGATATACCTTACACAATA
TGCCCATTATGATTTATGTATTCGTATTTGTTACAGGTGTTGGTTATGCACTTTACTTTATGGCAATGGAAGCTAC
ATCTACTAGTCTTACATCTTTAGTATTCTTCTTTAAACCAGTAATATCTCCAATACTAGCATTATTAATACTTAAA
GAAATTATCCCTATAAACATGGTTATAGGAATTTTATTGATAGTAATTGGTTCAATAATTTCTATTATACCTACGA
TAATTACTCAAATGCATAATAAACACGTTGAAGCCTTGTATAAGGAGTAGTAATTGATAATCTATCATAGTTATAC
ATAAGACAAAATTTATTAGATTTAAACGCAATATAAAAGAGATGCTATTATAATAGCATCTCTTTATTTATATTTA
TTTTAAATTTATTAAAACTCTATTTAGCTAAATTTTGCAAAAAGCTATAAGTTTGTGGACAAGCTGATTTTAACTT
ACTATTTGTATCTTGATTTAAATAGTAATATGCAAATGATTCTGCAAAAAATTCTTCTGGATATACACCTAAGTAG
TTTACATTACCTAAAGAACGACCTTCTTTAGCAAATATTTGTTTGAATTGTGCTGATTTAGATATATCATTTAATA
CTATATGGTCTATTGCATGTGCTGTTTCATGTAATTCTAAATTTATTGAATCATGCCCTTTACCTTTGTTACTAAA
TCCTATTCTAAGAGCTACTGTACTTCCACCTAAACCTGGAACATCATCCCAAGTTTTTCCAGTACCTTCCCATCCC
TTAGGAACTACACCTTTTAAATAAGCATACTCTTTTTCATCTGTTAACTTTCCACTTAATAATTTTATTTTTAAGT
TATTTTGTTTTAATGCATTTAAATACTTTCCATCTATATTAGCTAATCTATTTACCATAGCATTAGCTTCGTTTTT
ATCGTAATTTCCAGTTGGAAAAACTACTATTTGACTAAGTGTGTCTTTATTTTGTTGTATAGTAGTACTATCTGCA
TATGCACTTACTGGAACTGAACTTATTAAGAATATTGATATTATAGCTATTAATAATTTTTTACTTGGTCTCATAT
TATTCCCTCCTTTGAGTTAGGCCGGGAGTAATAAATTTCAAAATAAAAAAGATACCCAAGAGTATCTTTGTATATA
CAAAAAGAAATTTTTACTCTTTTCGGCAACTGGCTGGCATGGTTTACTAAACTTTAGCCCCTATAGCTTTGCGTGA
CTAGGTTTCCCTAGTTTTGCCTCATTTAATTTTATATTTATATTATAGCTTATATCTTTTTAATTGTCTATATCCC
TTTGGAACTTTTTTCTAAAAAGTTATTATTTTTTTACATAAATCTTCAAAAAAAAATATCTTCTAACAATATTTTC
ATTATTAAATATTGTTTTAGAAGATATTTTTTAATATAACTTATATTTTTTATAATGTTAGGGTCTAATTTGTATT
TTTATTTCTTCTTAATACGATAAGTCCTACAATAGCTCCTATAACCAAAAGTATTTCTCCAATAATTGTAGTACTA
TCCCCTGTTTTTGGTGGTACTGGTGGATTTACCAAAGTATCATCTTTAACTTTATTATTTTTTTCTTCTGACACTG
ATGGCTTTACTACTTCTGGTATTGGAATAATCTGTTTAACAGGAGTTTCTATCATCTCTTCTGATGGTGGTACTGG
CGGATTCAATACCTCTGGTATTGGCGGATTTATTATATCTTCTGATGGTGGTACTGGTGGATTTATA---------
---------------------ACTATAGTATTCTCTGTATCAGATGAACTTGATGGTTTCCTTGGTTTATCTGTGC
TTGGTGGTACTGGTGGATTTACTATTGGTTCATCTGTATCTGGAGGTATTGGTGGATTTACTGGTGGATTTTCTTG
TTTTAGATTTTCTATATTCCCAATATCTACTATCTTACCAATATCTTCATTACCAATTTCAACCTTAACTTTATCC
TTCAGTTTTTCATATCCACGTGGAGCCATTATCTCCACTAAATAATATGTTCCTGGGTTTTTTACACTAGATTGAA
TTATACCATCTTCATCACTAACTAAATCCTTAACTACTATATTTCCAAATGCATCTTCTAAATTGAACTTAGCACC
TGAAAGTACATTTTTATCTAAAGCATCCACTTTTTTAGCTTCAAAAGCATAACCTTGCTTAGTAGTCTCTACTCCT
GGAGGACTTGAACCATTAATCTGAGCCACATTTCGTATAGTCTCCCCAACTTTTACATTTGTGAAGTTTGCATCAA
ATGTAACCCAACTTTGCACAGGTTCCCCTTCTTTTATCTGTTTAAATTCGTATTTATTTACTAATCTTATTGTATT
TTTTCCATCTCCAGCTTCTTTTTTAAGTTCAAGATTATCAGAATATTTTATATTAGATATTTCTAGAACTGAGTTT
ACTTCATCTAAAAGATTTACTTGTCCTGCATCATAAACTCCATAAGTTGACATATTGATTTTGTATTTAACAATCT
GGTTATCACTACTGTTTAAAACTTTTTTATCAACTTCTTTTTTTGCGCTTATTAATCCAGAATTTTTCTTAAAGTT
TATCTCATCATTTTTATCAATTTCACTATTATTTGCATCAAGAACAGCTCTATTTATATAGCTATCTTCAATACTA
ATTACCTTTAATGTATAAGCTATAAAAAACTTTGATTCCACTTCTTCTTTACTGAGATTAATTGTAAATCCAGTTA
TAACTTTATCTACTTGCCCACTTTCATTTCTTTTTTCTTCTACTTTATATGAAATATTATTGGCAATTTTTTCTTT
ACTCCAAGGAGTCCAGCTCCCATTCATTGGAATTTCTACAACTCTAAAATCATGCCCAGCTTCTCCTGAAGTAGTT
AATCTCATGCCTTCTGGTATATTATCTGTTATAACAACATTACTTATTGGTGATTTATCATCATTTATTGAAATCT
GATAGTTTATTACTTGACCAACTTGAGTAATATTTGTTGCTCCTGAATGTCCTTTAGTAAGAAGATAATCATCTCC
TCTATCAAAT
