# Supplementary material for: Horizontal gene transfer converts non-toxigenic Clostridium difficile strains into toxin producers
Source: Nat Commun. 2013 Oct 17;4:2601. doi: 10.1038/ncomms3601 (PMC3826655; doi:10.1038/ncomms3601)
Supplement: Supplementary Dataset 1 — Sequence of the chromosomal DNA used to compare the donor- and recipient-specific DNA in the transconjugants. [file ncomms3601-s1.zip › SNPsRegion23.fasta]

>630
TAACTATTATTAATAGTAATTTCCAATTATAATAATACTATATGCAATTGTAATTAATCATATAATTATTATTATA
TGCAATTATTATTAATTTAGAAAGGAGCTTCAAAATGTTTAGAAAAGTATTGCATTATTTAACACTACTTTCTATT
TCTATTTTTTTTATTGTTGGATGTTCAAATTCACAAAACAATCAAAACGAAAATCAAAATAAGGAAACACAGTTAC
AAGAAGATAAGGAAAAAATAGATAGTGGTAAAGATACTTCCAATGTAATAGTTTCAGACGGAACAGATAAACCATC
AAAAGCCACTACTAATAATGATAATAATAAATTAGATGTATCTTCTTTAGATAACACTACTCTTGATTGGTTTTAT
ATACCAAACAATAAGCATAAAACACCAGAAGTAAATACGGACATTGAATTTAAATTTTCTGACTATGATGCCCTAT
ACAATGGACCTACAAAAGATGGTCAAAAAACACTATATCTTACATTTGATGAAGGTTATGAAAATGGATACACTAC
AAAAATACTCGACACTCTAAAACAAAACCAGGTTAAAGCAGTTTTTTTTGTTACAGCTCCATATATAAAAGAAAAT
AAAGATTTAGTAAAAAGAATGGTTTCTGAGGGACATATAGTTGGAAATCATAGTAAAACCCATCCATCTATGCCAA
CAAAAACAAGCAATCTAAAAAACTTTAATGACGAATTATATGATGTTGAAAAGTTATATAAAGATGTAACTGGGAA
AGATATGGTTAAATTTTTTAGACCTCCTATGGGAAAATACTCAGAAAAAAGCTTGGCAATGACTAAAAATTTAGGA
TACAAGACTGTATTTTGGAGTTTTGCATACAGAGACTGGGATACTGATAAACAACCATCACATGAAGAAGCAACGC
AAAAAATAATGGATAATCTACATGATGGTTCTATCTTGTTACTACATGCAGTTTCCAAAACTAGTACAGAAATTTT
AAATGATTTTATATCAAATGCAAGAAAACTAGGATATGAATTTGAACTCTTGGAGTATTAATATTTATAATTACAT
CTAAAGTCTACAAACTAATATAGTTAATATAATATAGGTTATAAAATAATAAATTAAAATTAGAATTTTTGTTTGG
TGATAGTATAGGTAAAAACTTGTGATAGCTTATATATGTTGGTGGGACAGGGCAATAAAACATCAAAAAATTTGGC
AAGATATTAAATATAGATAACAGTATTTTAGATGTTATATTTAGATGTTATGTATAGTATAATGAAAAATATTATT
TTATTAAAGAATACTAATAAAAATATCAATAAAAATAGATGTATGGCTTAGAATTAGTAAAACAATTATAATAAAT
TATAGCTACACATCTATTTTTAATTTATACAATTAAAGATTTATTCGATTTATTAAATAATAAACATTGCTACTAT
GGTTGTTACAACCAATCCGGTTATAACTGGGACAAAGTTTCGCTTTGCCAATTCTATTGGACTAACTCCACAAATT
GCCGCTGCTGAAATAAGACCCCAAGGAACTAGACAGCCTCCACCTACCCATATACCACTGATTTGTCCTAATGCAG
CTAGTGCACCAACACTTGCATTTATAGCAGTTCCAAATACAGAGGCAAGTGAACCAACTAATGAAATCCCAGAAAA
TCCAGAACCATCAAGCCCAGTTATTGCTCCCACTACAGTTTCTATACCTGATACGGCAAATTTATTAAGTGGTATT
GTTTGAGAAAGAGCTATGCCTATATCTGATAATAAACCTTGTGAACCTGGTGCTAATACTTTTCCAAATACACCTG
TCAATGGTGCAACTTCACCCATATAGAAAAATGCTGCTATTGGTATAATTGCTCCAAATATTTTTATCCCAAACAC
AAAACCATCAATTATATTCTCACATACATTTTCAAGACTATCTTTGCCAAAATTTATAACATTTATAATTATTATT
AAAAATACTGCTGTTCCACCCAAAAGAGCTGATGCATCTCCTCCTTTTAGGTCAAATACATACATAGCAATTATAT
CAGCAAGAAATCCCAAAGCTACTAAAATAGTTGCTATTTTAGATTTTCCATTGAACTCTTCTACTTCTTCACTTTC
AAAACCTTTTAGTTCTTCTCTAAACATTCCTTTGTTAATATCTCTTTTTAATGTATAAAATGCCATAGATATGGTT
ACGATTCCCATCACCCAAAACAAAATCATACCATCATTTATAACATATGATACTGCAACACCTGCTGCACCAGCTG
TTATACTTGGAGCTCCTTGAATAACAAAGTCTGTAGATAAGGCAAGACCATGACCAAATAAATTTAATGCTACTGC
AACACCAATTGCTGGTAGCCCAGCTCTCATAGCAACAGGTAAAAATACAGCTCCAACTAAGGCAACAGCTGGAGTT
GGCCAGAAAAACCAAGAAAGAACTAACATAACAAATCCAGTTACAAAAAATGCTGTATTAGAATTTTTTATAACTC
TCGAAAATGGTCTCACCATATACTGTATAGCATTATTGGCTTCTAGGGCTTTAGATAATGCAACCATAATAGCTAT
AATCAAGATAATTGGACCCAACTCATTTAAAGATATAATAAAAGAGTTAAACACTGCTGTTATAGCACCAAAAATG
TTTTTTTCAAAGAACAACCCCATAAAAAAAACACCTAATATACATGGTACTATTGTATCCTTTTTCATAATCATAG
TAATTAATATAATTACCATAAATAGAATGTAAATATAATGTGCTCCTGTCAAAACCATATTATTATGTCCCCTTTT
TTTAAGATAATAATATTATATGGTCTTGTAAGTAAACTTGTTACTTGCCTAGAGGTACACAATATTGAACATCCCA
TAACTAAAGTCACATGCTTCCTGCTTCATAGAATTTTACATAAGCAATTACACAATATATAATAGCAATTACACAA
TATATAATAGCAATTACACAATATATAATAGCAATTACACAATATATAATTTAAATTTTTATGATTCTTTTGCTGG
AATAGATATTTCAATAGCAAATTCTTTATCATCTGAATTTACATTTATGCTTCCATTATGATATGCAACTATTTTC
TCACAATTTTTTATACCAATTCCAAAACTTTCTACATTCTTAGAAAAATTACTTACTCTATTTTTTTGTATAATTA
GTAATTTAGAATCCTCTACTTTAATTAAAAATACTATAGGCTTATCTTTCCTAGCATATTTTATTATATTAGAACA
TAAATTATCAAATATCCTTCTAAATTGTGTAACATCTACATAAATATGATATTGGTTATAAAGTTCATTTTCTATT
GTTATATGAAATCCTTTCTCCTCCAATGTATATGAACTATCTAAAAGTAATTGAAAAATAAATTCATTAGCATTTA
TTTTTTCATACCCTTTTGAAACTTCCTCTCCAGAATTAACAAAATGCGTAAAAAGGTCATCTGTTAAATCTTTTAT
TTGATATGCTTTAGACCTTACATTTTTTATGTATTGTTCCAATTGCTCAGGACTATTGTATTTATGGTCTTTAATC
AAATCTAAATAACAAATTACTGACGTTAATGGAGTTCTAACATCATGTGATATTGAAGTTACTATATCTTTATTTT
TATTCTTCATCTCCCTTTCTTTTATAAGTTGATTCTCCAATGTATGACTCATCTCATTAATACTAGATGCAAGTGA
TGATAATTCATCATTACCTTTTACTGGTATTCTATACTTTAAACTGCCACTCTCTACTATCTTTATACCCATTTCT
ATTTTCCTTAGGTACTTTATCTTTCTACTAAACAACAGTAAAAATGTTATAATAAATGTAAGTGCCATAAATGTAA
TAGAAATTGCTTCTATAAAATTTTGAAATCTAAATCTAAATAAAGCTACTACAACTATATTAGCTTTAATATCAGA
AAATTGTATCTCATAGTTTCTAGCCATGGGACTGCTATAAAACTCATTTTCCTCACTCTTATCAGGTACTTCATTA
GGATAGTATAATGTATCATAAAAAACCTTATTTCCTTTATATATCTTCATAGAAACAAACCAATTATCACTATTCC
ATTTTGCTATATCATCTCCATCATCTGCTCTTATACCATTGTTATTCACATAAGTTTGAAAATTATCCATAAGTTG
ATTTACTTCTCTTTTAAAATATACTTTCCCTTCTGATACATCTTTTACTATAGATTCAACAGCAGAGTAAAATGGT
ATATTTAAAATGAAAGCCACTGCAGCTGAGATTACTACATATATCAATAGTATAACTCCCAACTTAGATGGCTTAA
TTTTGTTAATCAATATAATACCCCTTTCCCCATGCGGTTTTTATATATTGTGGATTTTTTTGGTCTTTTTCTAACT
TTTTTCTTAAATTTCTAATATGAACCATTATTGTATTATTTGCTGTATAAAAATACTGCTCATCCCAAATAGTTTC
ATATAAATTTTCAGACGAAAAAACTTTTTTTCTATTTTTCAACATAAGAATTAATATACTATATTCTATAGTTGTC
AAAAACACAGGTTCTCCATTTAGTGTAACATCTTGAGTATCTAAATTGACACATAACTCTTTTGTTTTTAATATAT
TTGGCTCTCTTTCCTTTTCCTTTCCCTGGTATATATAATAACGTCTAAGTAGCGACTTAACCCTTGAAATTAGTTC
AGAATATGAAAAAGGCTTTGATAAATAGTCATCTCCTCCTGCTGAAAATCCAATAACTTTATCAGAGTCTTGAGTT
TTTGCAGTTAAAAATAATATTGGTGCTGTCGTTTTTTCTCTAATTTCATTACATGCAACAAATCCTGTTTTTACAG
GCATTACAACATCCAAAATAATCAAATCAATCGTACTATCTACTAAGTTTACAGCTTCTTCTCCATTCGTTGCCAT
AATAACTTCATAACCTTCACCAGTTAAAAGTATTTCTACGATTTCCCTAATCTCAGGATTATCATCAGCTACTAAA
ATTTTTTTTGGAATCTCTTTATTCATCACCAAGCTCCTTTTTTTGCTATATTTCTTAAATATTTCAAACTATATAA
AATATTATACTTTATTAGCAAAAGCTTAGCAATGTCACACGTTTTAATAGTTTCTACTCCTGTAAACATGTTTAAA
GCTTAATTAAAATATACACACAAATTGACATATTAATAAAAATAATCTATATAATATTATCTTACATAAGCAACTT
TTTTCACTGCTTTTACTTTTTCAGAAGATTTTACATGTACTACTATACATATCAATCCACTTATAGCTACAAATGC
ATAAAAACTTATTCCCCTACTAAGTAACATTGCCGGAACTAATAAGTGACCAGGGAAAAATATCTTAAATAATGTC
ATAAAACTATTTTCAGAAGCTCCAACAGCCCCTGGCAATGGTAATGAAGAAACAGCAATATTAAGCAAGGATTGTA
TCGCTAATATCTCAAATACAGTATATGTTGATAGATGAAAAGCTTTGTATACAAAGAAAGGAACTAAAAACATAGC
TGTTATTTGTACAATAGTTATGACTAAAATTTGGACTACAAGTTTTGGATTCTGCTTTATATATTGAGCACCTTTA
ACATACTCTTCAATTTGAGATATTATAACTTTTCTTGAACTTTCAACATCTTTTATTATTCTTAACTTACCTAATA
AATTTGTTATTGATATTATAAAATTGTTTACAAGTTTTTTTGAAAATATAATTGCAATTACTCCAATGACAAGAGC
AACATTTGTTATTACACCATATATTAGTAAAATGTTCATACCACTTACATTGTTTAATATAAACTCACGTTCCATA
ATGAACATTATTCCACTATATGCCAGTATAACTACTTGGTGAATAACAACAATGACTAATAGTATAAGTGAAGAAT
ATGATATATTTATATCGTCTTTTTTCATATAATAAACTTGTGCTGGTTGACCACCTGATGCTGAAGGCGTAATAGA
ACTAAAATAAAATCCAATAAAAGCATATCCCATACATTTTAAAAGAGTAGTCTTTTGGTTTAAAGCTTTCATACCT
AAGTATATATTTATACCTTCACAGGCAACATATATAAACATCATTGCAAATCCAATTAGTATAAACATAGGGCTTG
CACCTTTTAATGATTTTATCAATGATTCAACTGACTGCCCTCTAAAAACAAAATATCCTGTTATGCCCATTAGTAA
AACTAAAAAAGCTACACTACCTAGGCATTTATTTTTCTTTTCAGTTTTACTTATCATAACTACATCCTTTCTGGTG
TTACGAACTTTAAACCACTGGCTTTAAGTTTTGGAATAGCTATCTTTAAAGCTTCAATAGTACGCTCAGGTGCACC
TACTGCACCACCTGAATTTTCACCTGCATCATGTAAACAAATTATAGAATTTTCTTTTGTTCTACTCATTAACTTG
TTTATAATAATGTCTACTGTACTATCTTTCTCCCAATCTTCTGCCATTACATCCCACAAAGTCATTTTTAGATTAT
ATTTTTTAACAAATGAATTTGAAAATATATTAGTATGACCCCATGGTGGACGATAGTAGTTTACATCTACACCTAA
ATTTTTCATTATATTTGTACTTTCAATAAAATCTTTTTTAACATAACTATAACTATAAAGCCATGCATTTCTGTGT
TCCAATGAATGTAAACCAACTATATGATTTTCTCTCAACATTCTTTTTATAATTTCAGGCTCTTTTTCAGCATTCT
TTGCTACTACAAAAAACATAGCTTGTATATCATTTTCTTTTAACACATCTAGTAATTTTTCTGTATATCTCTTATC
TGGACCATCATCAAATGTAAGTGCAATTTCATTTTCTCCAGCCATATTTTTTAATACCTCTTTATTTAATAGTTTA
TTATAGTATGTAGGTATAATTGAATGGACTAAAAAAATCAATGCAACAACGATAATTAAACCTACTACATACATTC
TCTACACGCTCCTTGTTCATCAAGTGAAAATAAAATATTCTCTAAGGTATTATTATCAAATTGTTTTTTTAATTCT
TTCATGTTACTGCTCATTTCTTTAAGAGTAGCATCATCATAAATTAAATCTTTTATCTCATCTACATAGTATTTTT
TATTTTTACCAAGTATTCTCCCAATTTCATTATTTAATATAAAACTAGCATTATCTATCTCTTGTTGTAAAAATGG
ATTAAATGCCAATATTGGAAGTTCTGAATAAATTGTTTCAAATAGTGTTATTCCACCTGGTTTAGAAATAATAAGG
TCAGAATCTTTCATATATTTATATACTTCATTGGTGTAACCTACTACCTCTATATTTTCATATCTACCATATAGTT
TATAGTACATTTTTTTATTATTACCAGTTATTACAGTAGTTTTTACTCCTTCTAAACTATTTAATTCTTTGTAAAA
TTGTTCTGATTTAGGCAGTAATCCTAATCCTCCACCCATTATAAGAATATTTTTTTTAGTTGAATGATTTACATGT
TCTATTCTTTTAAATTCTTTTTTTACTGGAATACCATTAACTTTAATCTTAGATTCATCTATTCCTTTAAAAACAA
GTTCTTCCTTAGTAGATTTACTAGCTACTAAATAACAGTCTGTATTTTTACTAATCCATTCTGAGTGACTACTTAT
ATCAGTTATACATGTTATTAAAGGAAGATTTGAGTTATATTTTTCCTTATATCTTGATACTAATTGAGAACAAAAT
GGAAAAGTTGAAATAACTACTGTTGGTTGTACTTCATGAAGTAATGTATCTAATTTATTTAAAAAATAATCTGAAA
AAGTAAATTTTATATCTTTCTTTCCATTTTCAGCACATTTATAAAATAAATTATAAAGACTACTTCCCCGATTTAC
AAGAATAGAAAAAGTCTTGTACATTTTATCTGAATAGTTAGGCATAATGTACTCAAATATATCTTTAATTATTATT
TCTGAATTATCAAATTTTGCTTTTATATCTTCACTTAAAGAATTTGATGCTGAGTAATGACCCATACCAAATTTTC
CTGTAAGAATTAATACCTTCATAAGATTCCCTCCTCGTTAAAGCTTTTCTTTTCATATGATTACTATACTTATAAG
TATAGACTTTAAATCTTTAGAAAAACCTAGTATAATTCTTAAGAAATCTTAAAGTTTTAATTAAAAAATACAAAGA
GACCATCTAAAAATAGAGATAACCATATTTTTTATTATTTAAATAATACAAATATGTTCGATTCCATACAAAAAAG
TGCCTCATAAACTAAAAAGTTCATTTTGAGACACCTTTTTTATATCTAAATATATTCAAATACATACACAATCATT
GTAATTATTTAAATGTATTTTATTTAGTTGTTCTTTATAATTAATCCATAACATTATATTCTTCATATAAAGGATA
TTTTTCAGTTAAACCAACAACCAATGTTCTAGCCTTAGATTCTTCATCATAAGTTAAACATAGGTCTATAGCCTCA
GCGATTATTGCCATATCTTCTTCTTTCATACCTCTAGTAGTTACAGCTGGAGTACCAAGTCTTATTCCACTTGTAA
CAAGAGCACCATTTGGGTCAAATGGAATTGTATTTTTATTAGCTGTTATATAAGCATCATCCAATCTCTTTTCTGC
TGCTTTACCAGTTATATTTTTATTAGTCAAATCTAATAGTATTAAATGATTATCTGTACCTCCAGAAATCAATTTA
AAATCTCTTTTAATAAGTTCTTCAGCTAAGGCTTTTGCATTTTTAGCAACTTGTACCTGATATTCTTTAAACTCAT
CACTTAAAGCTTCTTTAAAGCAAACTGCCTTAGAAGCAATTATATGTTCAAGAGGTCCACCTTGAATACCAGGGAA
TATTGCTTTGTCTATGTCTTTAGCATATTTTTCTTTACAAAGAATAACACCCCCACGAGGTCCTCTTAAAGTTTTG
TGAGTTGTTGTTGTAACAAAATCAGCCACTTCACATGGATTTTGGTGAAGACCAGCAGCCACAAGACCTGCTATAT
GAGCCATATCTACCATAAGCAATGCTCCAACCTCATCAGCTATCTCTCTAAACTTTTTAAAATCTATTTCTCTAGG
ATATGCACTTGCTCCTGCAACTATCATTTTAGGTTTTACTTCATGTGCTATCTTTCTAACTTCATCAAAATCTATA
AGTCCACTGTCTTTATCTATACCATATTCATAAAATTTATAATATTGACCAGAAATATTAACTGGAGCACCATGAG
TTAAATGTCCACCTTGAGATAAATTCATTCCCATAACAACATCACCTGGTTTTAACATAGCAAAATATACACCAAT
ATTTGCATTTGCTCCAGAGTGAGGTTGAACATTAGCATGTTCTGCTCCAAATATTTTTTTGATTCTATCTATTGCA
AGAGTTTCAACTTCATCTATGTATTCACATCCACCATAATATCTTTTGCCTGAGTAACCTTCTGCATACTTATTTG
TAAGATGACTTCCCATAGTTTCCATTACTGGAACTGATACTATGTTTTCAGATGCTATTAATTCAATATTTCTTTG
TTGTCTTTTTAACTCTCTTTTCATACTTTCATAAATCTCAGGGTCCGCTTTTTTCAAGTTCTCAAACATATTACTC
CTCCTAGTTATTATTTAAATTTTATTTTTACAGACATTTCATAATTTTCGTTTTTATCAATATGATAATTTATTAT
TATAGTCCTTTACCAATTAATAGTCAAGTGTTTTGCCATTTTTCCATATTTAACATAGTTACTTTCTTTATTTTTA
AGTTAAAATATAATAAATAATATTGTCTAATTCTTTTAATTGGATATAATTTAAATGTGACTATTTTGAAACAAAA
AAAAGATAATATATTTATATAGATATTAAGGAATATTACTTAAAAATTTGATATAATTTCAATATTACGTTTTTTA
ATTTGGAGGTGTATTTATGAATCAAAATGAGGAACTTGAATATA
>CD37
TAACTATTATTAATAGTAATTTCCAATTATAATAATACTATATGCAATTGTAATTAATCATATAATTATTATTATA
TGCAATTATTATTAATTTAGAAAGGAGCTTCAAAATGTTTAGAAAAGTATTGCATTATTTAACACTACTTTCTATT
TCTATTTTTTTTATTGTTGGATGTTCAAATTCACAAAACAATCAAAACGAAAATCAAAATAAGGAAACACAGTTAC
AAGAAGATAAGGAAAAAATAGATAGTGGTAAAGATACTTCCAATGTAATAGTTTCAGACGGAACAGATAAACCATC
AAAAGCCACTACTAATAATGATAATAATAAATTAGATGTATCTTCTTTAGATAACACTACTCTTGATTGGTTTTAT
ATACCAAACAATAAGCATAAAACACCAGAAGTAAATACGGACATTGAATTTAAATTTTCTGACTATGATGCCCTAT
ACAATGGACCTACAAAAGATGGTCAAAAAACACTATATCTTACATTTGATGAAGGTTATGAAAATGGATACACTAC
AAAGATACTCGACACTCTAAAACAAAACCAGGTTAAAGCAGTTTTTTTTGTTACAGCTCCATATATAAAAGAAAAT
AAAGATTTAGTAAAAAGAATGGTTTCTGAGGGACATATAGTTGGAAATCATAGTAAAACCCATCCATCTATGCCAA
CAAAAACAAGCAATCTAAAAAACTTTAATGACGAATTATATGATGTTGAAAAGTTATATAAAGATGTAACTGGGAA
AGATATGGTTAAATTTTTTAGACCTCCTATGGGAAAATACTCAGAAAAAAGCTTGGCAATGACTAAAAATTTAGGA
TACAAGACTGTATTTTGGAGTTTTGCATACAGAGACTGGGATACTGATAAACAACCATCACATGAAGAAGCAACGC
AAAAAATAATGGATAATCTACATGATGGTTCTATCTTGTTACTACATGCAGTTTCCAAAACTAGTACAGAAATTTT
AAATGATTTTATATCAAATGCAAGAAAACTAGGATATGAATTTGAACTCTTGGAGTATTAATATTTATAATTACAT
CTAAAGTCTACAAACTAATATAGTTAATATAATATAGGTTATAAAATAATAAATTAAAATTAGAATTTTTGTTTGG
TGATAGTATAGGTAAAAACTTGTGATAGCTTATATATGTTGGTGGGACAGGGCAATAAAACATCAAAAAATTTGGC
AAGATATTAAATATAGATAACAGTATTTTAGATGTTATATTTAGATGTTATGTATAGTATAATGAAAAATATTATT
TTATTAAAGAATACTAATAAAAATATCAATAAAAATAGATGTATGGCTTAGAATTAGTAAAACAATTATAATAAAT
TATAGCTACACATCTATTTTTAATTTATACAATTAAAGATTTATTCGATTTATTAAATAATAAACATTGCTACTAT
GGTTGTTACAACCAATCCGGTTATAACTGGGACAAAGTTTCGCTTTGCCAATTCTATTGGACTAACTCCACAAATT
GCCGCTGCTGAAATAAGACCCCAAGGAACTAGACAGCCTCCACCTACCCATATACCACTGATTTGTCCTAATGCAG
CTAGTGCACCAACACTTGCATTTATAGCAGTTCCAAATACAGAGGCAAGTGAACCAACTAATGAAATCCCAGAAAA
TCCAGAACCATCAAGTCCAGTTATTGCTCCCACTACAGTTTCTATACCTGATACGGCAAATTTATTAAGTGGTATT
GTTTGAGAAAGAGCTATGCCTATATCTGATAATAAACCTTGTGAACCTGGTGCTAATACTTTTCCAAATACACCTG
TCAATGGTGCAACTTCACCCATATAGAAAAATGCTGCTATTGGTATAATTGCTCCAAATATTTTTATCCCAAACAC
AAAACCATCAATTATATTCTCACATACATTTTCAAGACTATCTTTGCCAAAATTTATAACATTTATAATTATTATT
AAAAATACTGCTGTTCCACCCAAAAGAGCTGATGCATCTCCTCCTTTTAGGTCAAATACATACATAGCAATTATAT
CAGCAAGAAATCCCAAAGCTACTAAAATAGTTGCTATTTTAGATTTTCCATTGAACTCTTCTACTTCTTCACTTTC
AAAACCTTTTAGTTCTTCTCTAAACATTCCTTTGTTAATATCTCTTTTTAATGTATAAAATGCCATAGATATGGTT
ACGATTCCCATCACCCAAAACAAAATCATACCATCATTTATAACATATGATACTGCAACACCTGCTGCACCAGCTG
TTATACTTGGAGCTCCTTGAATAACAAAGTCTGTAGATAAGGCAAGACCATGACCAAATAAATTTAATGCTACTGC
AACACCAATTGCTGGTAGCCCAGCTCTCATAGCAACAGGTAAAAATACAGCTCCAACTAAGGCAACAGCTGGAGTT
GGCCAGAAAAACCAAGAAAGAACTAACATAACAAATCCAGTTACAAAAAATGCTGTATTAGAATTTTTTATAACTC
TCGAAAATGGTCTCACCATATACTGTATAGCATTATTGGCTTCTAGGGCTTTAGATAATGCAACCATAATAGCTAT
AATCAAGATAATTGGACCCAACTCATTTAAAGATATAATAAAAGAGTTAAACACTGCTGTTATAGCACCAAAAATG
TTTTTTTCAAAGAACAACCCCATAAAAAAAACACCTAATATACATGGTACTATTGTATCCTTTTTCATAATCATAG
TAATTAATATAATTACCATAAATAGAATGTAAATATAATGTGCTCCTGTCAAAACCATATTATTATGTCCCCTTTT
TTTAAGATAATAATATTATATGGTCTTATAAGTAAACTTGTTACTTGCCTAGAGGTACACAATATTGAACATCCCA
TAACTAAAGTCACATGCTTCCTGCTTCATAGAATTTTACATAAGCAATTACACAATAT------------------
------------------------ATAATAGCAATTACACAATATATAATTTAGATTTTTATGATTCTTTTGCTGG
AATAGATATTTCAATAGCAAATTCTTTATCATCTGAATTTACATTTATGCTTCCATTATGATATGCAACTATTTTC
TCACAATTTTTTATACCAATTCCAAAACTTTCTACATTCTTAGAAAAATTACTTACTCTATTTTTTTGTATAATTA
GTAATTTAGAATCCTCTACTTTAATTAAAAATACTATAGGCTTATCTTTCCTAGCATATTTTATTATATTAGAACA
TAAATTATCAAATATCCTTCTAAATTGTGTAACATCTACATAAATATGATATTGGTTATAAAGTTCATTTTCTATT
GTTATATGAAATCCTTTCTCCTCCAATGTATATGAACTATCTAAAAGTAATTGAAAAATAAATTCATTAGCATTTA
TTTTTTCATACCCTTTTGAAACTTCCTCTCCAGAATTAACAAAATGCGTAAAAAGGTCATCTGTTAAATCTTTTAT
TTGATATGCTTTAGACCTTACATTTTTTATGTATTGTTCCAATTGCTCAGGACTATTGTATTTATGGTCTTTAATC
AAATCTAAATAACAAATTACTGACGTTAATGGAGTTCTAACATCATGTGATATTGAAGTTACTATATCTTTATTTT
TATTCTTCATCTCCCTTTCTTTTATAAGTTGATTCTCCAATGTATGACTCATCTCATTAATACTAGATGCAAGTGA
TGATAATTCATCATTACCTTTTACTGGTATTCTATACTTTAAACTGCCACTCTCTACTATCTTTATACCCATTTCT
ATTTTCCTTAGGTACTTTATCTTTCTACTAAACAACAGTAAAAATGTTATAATAAATGTAAGTGCCATAAATGTAA
TAGAAATTGCTTCTATAAAATTTTGAAATCTAAATCTAAATAAAGCTACTACAACTATATTAGCTTTAATATCAGA
AAATTGTATCTCATAGTTTCTAGCCATGGGACTGCTATAAAACTCATTTTCCTCACTCTTATCAGGTACTTCATTA
GGATAGTATAATGTATCATAAAAAACCTTATTTCCTTTATATATCTTCATAGAAACAAACCAATTATCACTATTCC
ATTTTGCTATATCATCTCCATCATCTGCTCTTATACCATTGTTATTCACATAAGTTTGAAAATTATCCATAAGTTG
ATTTACTTCTCTTTTAAAATATACTTTCCCTTCTGATACATCTTTTACTATAGATTCAACAGCAGAGTAAAATGGT
ATATTTAAAATGAAAGCCACTGCAGCTGAGATTACTACATATATCAATAGTATAACTCCCAACTTAGATGGCTTAA
TTTTGTTAATCAATATAATACCCCTTTCCCCATGCGGTTTTTATATATTGTGGATTTTTTTGGTCTTTTTCTAACT
TTTTTCTTAAATTTCTAATATGAACCATTATTGTATTATTTGCTGTATAAAAATACTGCTCATCCCAAATAGTTTC
ATATAAATTTTCAGACGAAAAAACTTTTTTTCTATTTTTCAACATAAGAATTAATATACTATATTCTATAGTTGTC
AAAAACACAGGTTCTCCATTTAGTGTAACATCTTGAGTATCTAAATTGACACATAACTCTTTTGTTTTTAATATAT
TTGGCTCTCTTTCCTTTTCCTTTCCCTGGTATATATAATAACGTCTAAGTAGAGACTTAACCCTTGAAATTAGTTC
AGAATATGAAAAAGGCTTTGATAAATAGTCATCTCCTCCTGCTGAAAATCCAATAACTTTATCAGAGTCTTGAGTT
TTTGCAGTTAAAAATAATATTGGTGCTGTCGTTTTTTCTCTAATTTCATTACATGCAACAAATCCTGTTTTTACAG
GCATTACAACATCCAAAATAATCAAATCAATCGTACTATCTACTAAGTTTACAGCTTCTTCTCCATTCGTTGCCAT
AATAACTTCATAACCTTCACCAGTTAAAAGTATTTCTACGATTTCCCTAATTTCAGGATTATCATCAGCTACTAAA
ATTTTTTTTGGAATCTCTTTATTCATCACCAAGCTCCTTTTTTTGCTATATTTCTTAAATATTTCAAACTATATAA
AATATTATACTTTATTAGCAAAAGCTTAGCAATGTCACACGTTTTAATAGTTTCTACTCCTGTAAACATGTTTAAA
GCTTAATTAAAATATACACACAAATTGACATATTAATAAAAATAATCTATATAATATTATCTTACATAAGCAACTT
TTTTCACTGCTTTTACTTTTTCAGAAGATTTTACATGTACTACTATACATATCAATCCACTTATAGCTACAAATGC
ATAAAAACTTATCCCCCTACTAAGTAACATTGCCGGAACTAATAAGTGACCAGGGAAAAATATCTTAAATAATGTC
ATAAAACTATTTTCAGAAGCTCCAACAGCCCCTGGCAATGGTAATGAAGAAACAGCAATATTAAGCAAGGATTGTA
TCGCTAATATCTCAAATACAGTATATGTTGATAGATGAAAAGCTTTGTATACAAAGAAAGGAACTAAAAACATAGC
TGTTATTTGTACAATAGTTATGACTAAAATTTGGACTACAAGTTTTGGATTCTGCTTTATATATTGAGCACCTTTA
ACATACTCTTCAATTTGAGATATTATAACTTTTCTTGAACTTTCAACATCTTTTATTATTCTTAACTTACCTAATA
AATTTGTTATTGATATTATAAAATTGTTTACAAGTTTTTTTGAAAATATAATTGCAATTACTCCAATGACAAGAGC
AACATTTGTTATTACACCATATATTAGTAAAATGTTCATACCACTTACATTATTTAATATAAACTCACGTTCCATA
ATGAACATTATTCCACTATATGCCAGTATAACTACTTGGTGAATAACAACAATGACTAATAGTATAAGTGAAGAAT
ATGATATATTTATATCGTCTTTTTTCATATAATAAACTTGTGCTGGTTGACCACCTGATGCTGAAGGTGTAATAGA
ACTAAAATAAAATCCAATAAAAGCATATCCCATACATTTTAAAAGAGTAGTCTTTTGGTTTAAAGCTTTCATACCT
AAGTATATATTTATACCTTCACAGGCAACATATATAAACATCATTGCAAATCCAATTAGTATAAACATAGGGCTTG
CACCTTTTAATGATTTTATCAATGATTCAACTGACTGCCCTCTAAAAACAAAATATCCTGTTATGCCCATTAGTAA
AACTAAAAAAGCTACACTACCTAGGCATTTATTTTTCTTTTCAGTTTTACTTATCATAACTACATCCTTTCTGGTG
TTACGAACTTTAAACCACTGGCTTTAAGTTTTGGAATAGCTATCTTTAAAGCTTCAATAGTACGCTCAGGTGCACC
TACTGCACCACCTGAATTTTCACCTGCATCATGTAAACAAATTATAGAATTTTCTTTTGTTCTACTCATTAACTTG
TTTATAATAATGTCTACTGTACTATCTTTCTCCCAATCTTCTGCCATTACATCCCACAAAGTCATTTTTAGATTAT
ATTTTTTAACAAATGAATTTGAAAATATATTAGTATGACCCCATGGTGGACGATAGTAGTTTACATCTACACCTAA
ATTTTTCATTATATTTGTACTTTCAATAAAATCTTTTTTAACATAACTATAACTATAAAGCCATGCATTTCTGTGT
TCCAATGAATGTAAACCAACTATATGATTTTCTCTCAACATTCTTTTTATAATTTCAGGCTCTTTTTCAGCATTCT
TTGCTACTACAAAAAACATAGCTTGTATATCATTTTCTTTTAACACATCTAGTAATTTTTCTGTATATCTCTTATC
TGGACCATCATCAAATGTAAGTGCAATTTCATTTTCTCCAGCCATATTTTTTAATACCTTTTTATTTAATAGTTTA
TTATAGTATGTAGGTATAATTGAATGGACTAAAAAAATCAATGCAACAACGATAATTAAACCTACTACATACATTC
TCTACACGCTCCTTGTTCATCAAGTGAAAATAAAATATTCTCTAAGGTATTATTATCAAATTGTTTTTTTAATTCT
TTCATGTTACTGCTCATTTCTTTAAGAGTAGCATCATCATAAATTAAATCTTTTATCTCATCTACATAGTACTTTT
TATTTTTACCAAGTATTCTCCCAATTTCATTATTTAATATAAAACTAGCATTATCTATCTCTTGTTGTAAAAATGG
ATTAAATGCCAATATTGGAAGTTCTGAATAAATTGTTTCAAATAGTGTTATTCCACCTGGTTTAGAAATAATAAGG
TCAGAATCTTTCATATATTTATATACTTCATTGGTGTAACCTACTACCTCTATATTTTCATATCTACCATATAGTT
TATAGTACATTTTTTTATTATTACCAGTTATTACAGTAGTTTTTACTCCTTCTAAACTATTTAATTCTTTGTAAAA
TTGTTCTGATTTAGGCAGTAATCCTAATCCTCCACCCATTATAAGAATATTTTTTTTAGTTGAATGATTTACATGT
TCTATTCTTTTAAATTCTTTTTTTACTGGAATACCATTAACTTTAATCTTAGATTCATCTATTCCTTTAAAAACAA
GTTCTTCCTTAGTAGATTTACTAGCTACTAAATAACAGTCTGTATTTTTACTAATCCATTCTGAGTGACTACTTAT
ATCAGTTATGCATGTTATTAAAGGAAGATTTGAGTTATATTTTTCCTTATATCTTGATACTAATTGAGAACAAAAT
GGAAAAGTTGAAATAACTACTGTTGGTTGTACTTCATGAAGTAATGTATCTAATTTATTTAAAAAATAATCTGAAA
AAGTAAATTTTATATCTTTCTTTCCATTTTCAGCACATTTATAAAACAAATTATAAAGACTACTTCCCCGATTTAC
AAGAATAGAAAAAGTCTTGTACATTTTATCTGAATAGTTAGGCATAATGTACTCAAATATATCTTTAATTATTATT
TCTGAATTATCAAATTTTGCTTTTATATCTTCACTTAAAGAATTTGATGCTGAGTAATGACCCATACCAAATTTTC
CTGTAAGAATTAATACCTTCATAAGATTCCCTCCTCGTTAAAGCTTTTCTTTTCATATGATTACTATACTTATAAG
TATAGACTTTAAATCTTTAGAAAAACCTAGTATAATTCTTAAGAAATCTTAAAGTTTTAATTAAAAAATACAAAGA
GACCATCTAAAAATAGAGATAACCATATTTTTTATTATTTAAATAATACAAATATGTTCGATTCCATACAAAAAAG
TGCCTCATAAACTAAAAAGTTCATTTTGAGACACCTTTTTTATATCTAAATATATTCAAATACATACACAATCATT
GTAATTATTTAAATGTATTTTATTTAGTTGTTCTTTATAATTAATCCATAATATTATATTCTTCATATAAAGGATA
TTTTTCAGTTAAACCAACAACCAATGTTCTAGCCTTAGATTCTTCATCATAAGTTAAACATAGGTCTATAGCCTCA
GCGATTATTGCCATATCTTCTTCTTTCATACCTCTAGTAGTTACAGCTGGAGTACCAAGTCTTATTCCACTTGTAA
CAAGAGCACCATTTGGGTCAAATGGAATTGTATTTTTATTAGCTGTTATATAAGCATCATCCAATCTCTTTTCTGC
TGCTTTACCAGTTATATTTTTATTAGTCAAATCTAATAGTATTAAATGATTATCTGTACCTCCAGAAATCAATTTA
AAATCTCTTTTAATAAGTTCTTCAGCTAAGGCTTTTGCATTTTTAGCAACTTGTACCTGATATTCTTTAAACTCAT
CACTTAAAGCTTCTTTAAAGCAAACTGCCTTAGAAGCAATTATATGTTCAAGAGGTCCACCTTGAATACCAGGGAA
TATTGCTTTGTCTATGTCTTTAGCATATTTTTCTTTACAAAGAATAACACCCCCACGAGGTCCTCTTAAAGTTTTG
TGAGTTGTTGTTGTAACAAAATCAGCCACTTCACATGGATTTTGGTGAAGACCAGCAGCCACAAGACCTGCTATAT
GAGCCATATCTACCATAAGCAATGCTCCAACCTCATCAGCTATCTCTCTAAACTTTTTAAAATCTATTTCTCTAGG
ATATGCACTTGCTCCTGCAACTATCATTTTAGGTTTTACTTCATGTGCTATCTTTCTAACTTCATCAAAATCTATA
AGTCCACTGTCTTTATCTATACCATATTCATAAAATTTATAATATTGACCAGAAATATTAACTGGAGCACCATGAG
TTAAATGTCCACCTTGAGATAAATTCATTCCCATAACAACATCACCTGGTTTTAACATAGCAAAATATACACCAAT
ATTTGCATTTGCTCCAGAGTGAGGTTGAACATTAGCATGTTCTGCTCCAAATATTTTTTTGATTCTATCTATTGCA
AGAGTTTCAACTTCATCTATGTATTCACATCCACCATAATATCTTTTGCCTGAGTAACCTTCTGCATACTTATTTG
TAAGATGACTTCCCATAGTTTCCATTACTGGAACTGATACTATGTTTTCAGATGCTATTAATTCAATATTTCTTTG
TTGTCTTTTTAACTCTCTTTTCATACTTTCATAAATCTCAGGGTCCGCTTTTTTCAAGTTCTCAAACATATTACTC
CTCCTAGTTATTATTTAAATTTTATTTTTACAGACATTTCATAATTTTCGTTTTTATCAATATGATAATTTATTAT
TATAGTCCTTTACCAATTAATAGTCAAGTGTTTTGCCATTTTTCCATATTTAACATAGTTACTTTCTTTATTTTTA
AGTTAAAATATAATAAATAATATTGTCTAATTCTTTTAATTGGATATAATTTAAATGTGACTATTTTGAAACAAAA
AAAAGATAATATATTTATATAGATATTAAGGAATATTACTTAAAAATTTGATATAATTTCAATATTACGTTTTTTA
ATTTGGAGGTGTATTTATGAATCAAAATGAGGAACTTGAATATA
