# Supplementary material for: Horizontal gene transfer converts non-toxigenic Clostridium difficile strains into toxin producers
Source: Nat Commun. 2013 Oct 17;4:2601. doi: 10.1038/ncomms3601 (PMC3826655; doi:10.1038/ncomms3601)
Supplement: Supplementary Dataset 1 — Sequence of the chromosomal DNA used to compare the donor- and recipient-specific DNA in the transconjugants. [file ncomms3601-s1.zip › SNPsRegion22.fasta]

>630
ACCTGTCAATGTCTTTAATAATCCTGCTGGACCTGTTACAAATACAACTCCAACCAATACTAAAAGAATAACACTA
AATATTCTCATTGCTATTTTTGCACCATTTCCTAGATAAAGGCCTACCAACTCTGATGCAGATGTACCTTTGTTTT
TCATTGATAGATATCCTGAAGCAAAATCGTGTACTCCACCAGCAAAGATTGTTCCAAACACAATCCATAAAAATGC
TGATGGTCCAAATAATGCTCCTTGTATAGCTCCAAATATCGGACCTAACCCTGCTATATTTAGAAACTGAATTAAA
AAGATTCTCTTCCATTTCATTGGCACATAATCTACTCCATCCCTACAAGCTATAGCTGGAGTTTGATTTTTGTCAT
TGGTTCCAAAAACCTTTTCTACAAAAGTACCATAGACAAAATAACCTACTATAAGTACTACTATTGAACCTAAAAA
GCTTACCATAAATTCATCCCCTTAGTTTTTATATAATTGCTTTATAAATTTTTATGAGTTTAAGAAAACTATTTCC
AGTTCAAATAGTAATACTTTTTTATGCTAATATAAATATTAATTACATTAAGTGCATATTTAAGTACATGAAATGA
CTTTATATATGCATTAACAGCCTAAATTCTTTTACTTTGCTTCTACTTACAGTTACTTCATAATCACTATTTTTTA
ATTTTAATATGTATGTATTATTAAACCATGGTATAATTTCTTTTACTTTGGTTAAGTTTACGATATAAGACCTATG
TGTTCTAAAAAATGTTTTATCATTTATAAGATTTTCGACTTCTGATATGCCTTCTTTTAATATAAACTTTTCTTTC
TCAGTATATATAAATGTCTGCCTTTCATTAGCTTCACAGTAATATATATCATCAATATCTATTACAACTAATTTAT
CACCTTTCCAAAGGCTAATTTTATGTGTTATTTCTTCTATCTCCTGATTTACTGCTTCCTTCTTATATTTGTATAA
ATTACTATTTACATTAGATAGTTCAATATCACTCATCTCACTTTTTTCTAATTTATTCAGCATAGAAATAATTCTC
TCTTCAGAATATGGTTTCAATATATAATCAAATACATCCAAAGAAAAAGCATCTACTGCATAACTTTCATATGCTG
TTATAAAAACAATTTTAGGTCTTGATTTAAACTGATTTAATGTTTTTGCAAGTAGCATTCCATCAAGATGAGGTAT
ATTTATATCTAAAAAAATTACATCTATTTTATTTTCCTGAATAAAGTCTAACACCTCTATACCATTGGTAAATTCA
CTTACTACCTCTATTCCACTTTTATTTTCAATAAAATATCTCAATTCCTTTCTTGCTGGAAATTCATCTTCCACTA
TTATAGCTCTCATACTTCTACTCCTTTACATAAAATACTATCAAAGTCCCATTATCTATTCTTCTTATATTAAGCC
CTCTTCCATACATCAGTTTAAGCCTTAAATGTACATTATAAAGCCCAATCTTATTTTCTGGCATATTATCTTGATA
TACATTATTTATAATTTCCTCACTTATACCTATACCATTATCCTCTATTGATATTCTCACAGTATTTTCTAATGAA
TACGGTAACTTTTTTATGGATATTTTCACTACACCAGCTCTACCACTTTCTAAAATACCATGTATTATTGCATTTT
CCACTAATGGTTGTATAATCAAACTTGGAATCTTTATATTTACATCTTCTATATCATAAGATACAGTTAGTAATTC
TCCAAACCTAGCTTTTTCTATCTCTACAAAAGATTTAACTTGTTCAATCTCTTTATTTATATCAATTAAGTTATCA
CTATATTCAAGATTATATCTTAGATAAGTTGATAAATTTATTATTAACTCTCTAGCCTTATCTGGACTAAATCTTA
TAAATGAAGCTATTGTGTTTAGGGAATTAAACAAAAAATGTGGATTAATTTGTCTTTGAAGTGCTTTTATTTCTGC
TTTATTTCTCGCTTCTATATCTTTTTTATCTTTCTCAATCCCCTCTACTATAGATATAACAAATCCTATTCCAATC
TGCCCAACTATTAAAGGTAAATATATTCCACCGATTATTTGAATTGCTAAAGAATGTGGATATGATATTAAGTATA
TAAGTAATATAGTAAAACTTTCAGAAATCATGCCTACCAATATTCCATACATTACTCTATGTTGTTTTGGTATCCT
CTTATATAGAAATCCTGATAATACACCTGCTAGTATACTTGATAAAAGACATGGAACAGATGTTATCCCCCCAATA
TCCATAAAATATCTATGAATCCCTGAAAAAACTCCTGCTGTAATACCTACCATTGGACCAAATAAAATGCCACCTG
ATACTATAGATATTATTCTAGTGTTTACTATTGACCCCATATAATTTATACCACTATAAGTTCCAAATATGGCTAA
AAAAGTAAAAACTAATGCTATACAGACCAAGTCATTAAAACTATATTCTTCCTTTTGAAATATCTGCTTAAATATT
TTTAACTTTGTTATTAGAAGAAACAATACTACAATAAGGCTTGTCTTTTCTATTAATGCGATTAAAATTGATGTTT
TCATAATCCCCCTTTAAAAAATAAATTTTTACACACTCTAAATTTATTATGGTTGTTATAAATTACATATTTGAAG
TAATCCTATCACAAAACTTTCCACATTTAATCTTTTAATTAAATAAGAAATAGTTGTACTTCTATTAACAACTAAT
ACTAGCTAGCATAAGCTTGTAATAACTTGTAGTTATTATTAACTTTACAATTCTAGTATTTAATTTTATACTTTAG
AAATCTCTTTTCTTAGAAATAATACTTTCGAATATCATATAATACAATATTATGTAGATTCTTACTCATACAACAT
ATTTCTTTAAAAATTTTATACTATTCTTTGTTCAAATATCTCATTTGATTTAATTGTGTTAAACACACATTATCAT
CTCTCTGTTATATATTTATTATATAGCCGTATATCGATAAAGTAAATAAATCCCATATTTAAAATAATATGTTTGA
CAATAAATTATTATAATGTATATTTACCATAATAATTTGTCAACCTTGAAAGTTACTTCTATAATTATTGTTAAAT
AATTCTTCTAAAAAAAATACCTATAAATTTTATTTTCTGAAATACATAGTTATAACTATTTTTATCACGTATAAGA
ATAAAAATTCCAGAAAATTTTTATTATCTAAGTTAATATAAAACATATTATTTAATATAAATAAATTTTTTATAAT
AATATATTGATTTAATTTACTTTATTATTGTAAACTATAAGTATAAGATATACTATATAAACAAGCATAAATATAC
CTTAATTCTAACTATCCTTAATCTTATTTATCTCCTAGTGTTATTTTATGTATTTTCTATAAAATACTTTTGTTTT
TTTACTTTTGAATTTTTTATAGGAGGGTATTTAGTGGATATATTAATCTTTGATAATGATGTTTGTTTTGGAATGA
AACTAAAAGAAAAAATAAATAATATTTTAATAAAAGAAGGTTTTGATAATGATGTTGTAAGATTATATCATAATGC
AAATTTGTTATTAAAAGAGCTTACTGAAAAAAATAAAGTAAGAATATATTTTATAGTTGTAGACGCAAAATATAAG
ATAAGTAATGAATTATGTGATGGATTATGGATAGCACAAAAAATTAGAGAATCAGATTATATTAGTCCAATCATAT
TTCTTACAAATCATATAGAAATGATTTTAGGGATCTTCGATTATAGGTTAGAAGTTATGGACTTTATACTAAAACA
TGATATGGAAATTGCTGAAAGTAAAATAAAAGCTTGTATTAAAATTGCTCACAAAAGATACATTAAAGAAAAAAAT
TATCGCTCTAATTTTTTTACTATCTATTCAGATTTCTCACTATGGAAAATTTCATTTGATGAAGTTATATATTTTG
AAACAAGCACTATTCCACATAAAATAAAATTAGTGACTACTTCTAGAATATTTGAATTCTATAAAAGTTTAAAGTC
TTTACCAGATTTAGATGCATGCTTTATCCGTGTACATAAATCTTTTGTAGTTAATAAATATCATATTGTTTCTCTC
GACCTAAAGAAAAATAATATTAAAATGAGTAATGGCCATATATGTCGTATATCTAATACATATAGAAATATTTTAA
AGAATATTATTAAAACATAATAAATAGAAAAAGGAGATGTCTCAAGATAAAAATTTGAACCATCTCTTTTTTATAC
AAAAAGAGTAATCCCTAAGAATCCTCTATATAATAATCATATTGTGAAAAAACACATACTGACTATATCATATATA
ACTACTATTAGATATTATAACAATTGTTCCTAGATTATGATTCGATAAGATAGCTCATTAAATCATAAAAGTACGA
AATAGTCTCTTTAAAATATTCAGTTGTTATTTTGTACTGACATATCATATAAATACATATTTTTATGATATATACC
TACATATTTTATGAAATTTATATAAAAAATTCTTATTTAGATTATATAATCTAAATAAATTAAAATTCAAAAGTTA
ACTAAACTAATATTTGTAGGGAGAATAAATGAAAAAATTTAGGAAACATAAAAGTATTAGTAATTGTATATCTATA
TTGTTGATATTATATCTAACTTTAGGTAGTTTGTTACCTAATAACATTTATGCACAAGATTTACAAAGCTATAGTG
GAAAAGTTTGTAATACTACTTACAAGGCTCCTATAGAAAGATCAGAAGGATTTTTTTAAAGATAAAGAAAAGGCTA
AAGAATGAGAAAGAAAAGATCAAAAACTTGAAAAATCTGAAAAAGAAGTATTAGGATCATATAAAAAAGATTCTAT
AGAGATAAGCAAATATTCTCAGACAAGAAATTATTTTTATGATTATCAAATAGAAGCAAATTCTTGAGAAAAAGAA
TATAGAGAACTTCGAAATGCTATATCAAAAAATAAAATAGATAAACCTATGTATGTATATTATTTTGAATCTCCAG
AAAAATTTGCATTTAATAAAGTAATAAGAACAAAAAATCAAAACGAAATTTCATTAGAAAAATTTAATGAGTTTAA
AGAAACTATACAAGACAAATTATTACCATACAACAGATAATTCAACTGCTGTTCAAAATAGCAATGGATAATCATG
AAATACTGGATTAAGTATAAACAAAGGAGAATCTGCATATATAAATGCAAATGTTAGATACTACAACACAGGTACT
GCACCTATGTACAAAGTGACACCAACAACAAATTTAGTGTTAGATGGAGATGCATTATCAACTATCAAAGCACAAG
AAAATCAAATTGGCAATAATCTATCTCCTGGAAATACTTATCTCAAAAAAGGATTTTCACCTATGGCTCTTAACAC
AATGTATCAATTTAGTTCTAGACTGATTCCTATAAATTATAATTAATTAAAAAAATTAGATGATGGAAAGCAAATT
AAATTAGAAACAACACAAGTAAGTGGAAATTTTGGTACAAAAAATGGTTCTGGACAAATAGTAACAGAATGAAATA
GTTGGTAAGACGATATAGGTCAAATTGACAGTATTTCTGTATCTATTATATTAGATACAGAAAATGAATCTTACAA
AAGAAGAATTACTGCTAAAAGTTTACAGATCCCAGAAGATAAAACACCTGAACTTACAATTGGAGAAGCAATTGAA
AAAACTTTTGGCACTACTAAAAAAGATGGTTTGTTATATTTTAATAATATACCAATAGATGAAAGTTGTGTTGAAC
TCATATTTGATGATAATATAGCAATAAGATTAAAGACAGTTTAAAAACTTTGTCTGATAAACAAATATGTAATGTT
AAACTTGAAAGAGGAATGAATATACTTATAAAAACACCAACTTACTTTACTAATTTTGATGATTACAATAATTACC
CTAGTATATGGAGTAATGTTAATACTACAAATCAAGATGGTTTACAAGGCTCAGCAAATAGATTAAATGGTGAGAC
GAAGATTAAAATACCTATGTCTGAACTAAAACCTTATAAACGTTATGTTTTTAGTAAAATTCAAAAAATCCTTTAA
CATATAATTCAATAATTGTAAATATAAAAGTAAAAGAAGAAAAAACGGATTATTTGGTACTAGAACAAGGATATAC
AAAATTTAGTTATGAATTTGAAACTACTGAAAAAGATTCTTCTAATATAGATATAACATTAATTGATAGTGATACA
ATATACTTAGATAACTTATCTATTACAGAGCTAAATAGTACTCCTGAAATACGTAATGAACCAGAAGTTAAAATTC
CAACTGTTCAAGAAATAATAGTTACACATAAAATATATTCTGCAGATTTTAAATTTAATCCAAGTACAATAAATGC
TTATATAAATGGTATGTATTTTACACCAACATAAACTAATAAAGAAGCTCTCGATTATGTCCAAAAATATAGAGTT
GAAGCTACTTTACAATATTTTGGATTTAAAGATATTGTAACTAAAGATAAAGAATTGCGTAATTATTTAGGAGATA
CAAATCAACCTAAAACTGATTGTGTTAATCTTAGGAGTTATTTTACAGGTGGAGAAAATATTATGACATACAAGAA
ATTAAGAATATATACAATTACTCAAGATGATAGAGAGTTATTGGTTCTTAGTGTTGATTAGTATCAAATGATTTAA
ATTTATCCCCACAATACAATATGTATTTACCTTATAAAGTATTAAAAAATTAACTTTATAAGGTATTTTTTATTTA
AATATTATCTTCTTCTAATATATTCTTTTTTAGAACTATATTGTATTAAAAAGATAATTATCTGTATCATATCACC
TATATATAAACATAAATTCATTTAATTATATAAATTTAAAAAATATTTTTTTGATATATTATTGACAATTTTCATT
ATAAGAGTTAAAATTAACTCATAAATTACATATTGGGTATAAAATACAATGTATGTTAGAAGTTGTTTCAGAAGGC
TATGGTTTTCTGATTTTTTTATGCTCAGTAGTGATATGCAAAAAAGACAAAGTTGACATCAGTTAACTTTTACCTT
TATTCTACTTTCCCCAAAGTAAGAATAATCTAACCCCTTTGAGATGAGCAAAAGCTCATCTTTTTTTATTATCAAA
AGATGCTGTCTCAAAACAGAGATAATCCTCTTTTTCATTGTTGAAATGATTAAAATATATTTTATTTCATACAAAA
AAGAGTGCCTCATGAACAAAAGTTCACTTTGAGACTCTCTCTTTCATATCATATACCTTTTTAATAACTTTAAAAT
TTATTTATCAAGTAAAGATAGCTAATAATTAGTATCTTCTCTCTATAAATCCAACTTTTTTATAAACTTTTCTAAG
AGTTTTTCTAGCTTGTTTTTCGGCTTTTTCTGCTCCCATACTATATATTTTTTCTAAATAATCTTTATTATTAAGA
AGGTCAACATATTTTTCTCTTATAGGTCTTAAAGCTTCTGATACTACTTCAGCCACATCTTCTTTAAATATGCCAT
AACCCTTTCCTTCATACATGTTTACAATCTCTTCTACACTCTTTTTACTTAAATTAGAATATATATCAATTAGATT
TTTAATACCTGGTTGTTCATCATTGTATTTTACAACACCTAAAGAATCAGTAACACTTCTTTTTATCTTTCTCTTT
ATAGAATCTGAATCATCTGCTAATAGTATAAATGCATTTTCATTTGAATCGGATTTACTCATTTTTTTAGTTGGCT
CTTGCAAACTCATCACTCTTGCTCCACCTTTTGGGTAGTATCCTTCTGGAACTACAAAAGTAGGTGAAAATCTATT
ATTAAATCTATTTGCTAAATCACGAGCTAATTCTAAATGTTGTTTTTGGTCATCTCCAACTGGAACTAGGTCAGTT
TGATACAACAATATGTCAGCAGCCATAAGAACTGGATATGTGAATAAACCTGCATTTAGATTTGCTTCACTCTTTT
GTGATTTATCTTTGAATTGAGTCATTCTACTTAATTCACCCATATAAGTCATAGTATTCAATACCCACATAAGTTC
AACATGCTCTTTGACATGTGATTGTATAAATATAGTATTTTTTTCTGGGTCTAATCCACAAGCTATATATTGAGCA
AGTAATTCTATAGTATTGGCTCTTAAAACTTTAGGGTCTTGAGGTACTGTTATTGCATGCAAATCAACTATACTAT
AATAACAATCATAATTGTCTTGAAGTTCAGTCCAGTTTTTTATAGCTCCTAAATAATTTCCTAAAGTCATTTTGCC
TGATGGCTGTGCACCACTAAATATAACTTTTTTTTCACTCATTTTTTTGTACCTCCTTATATATTTATATTGATTT
TAACATATTTAAAACTATGTCTTTAGAGTTATTGGCAGCATCATGTACAAATACATCATAAGTAACATCAGCACTT
CCATCTGCCTTATCAGACATTGCTCTTATTATTACAAATGGAGTATTATTTAAATAGCATACATGAGCTATAGCTC
CACCTTCCATTTCTCCACAATATCCACCAAAATCATTTACTAATTCTTCTTTTAATTCTTTAGAATTTATAAATTT
ATCTCCTGTAACTACTCTTCCTTTTAATACTTTATGAGTCTTTACTTCTTCCACAGAAGATTTGTAAGCAGCATCT
ATAAGTCTTTCATCTGCTTTAAATACAGAAGTCTTCATTCTTGGTATAACTCCCTTAGGGTCTCCAAATGCTGTAG
TGTCTACATCATACTGTATAGCATCAGTTGATATTACTATATCATTAACATCAAGTTTTTCGTTTAAAGCTCCTGC
AACACCTGTATTAACAATAGCATCAACCTTAAATTCGCTTATTAGTATCTGGGCACAAAGAGCAGAGTTAACCTTA
CCTATGCCACACTTTACTAACACTACATTCTTACCTTCCAAAATTCCCTTATAAAATTCTAAGCTAGCTTTTTTTA
TAGTCTCTCTAATATCCATTAAATCAACTAAAATACTAACTTCTTCATCCATTGCACCTATAATTCCTATTACGTT
CATTTTTCCTCCTAAATTTTCTATATTAAAAAATCCGTCCTAAATCAATAGGACGGATATATTTTCCGTGGTACCA
CCTAAATTTATATACACTCAAAATTGAATATATATATCTTAATATATGCTATAACGTGCATACACGATATCAAATA
CTCTGTAATCTTAAATTACATTTCATTTTACTCCTCAAAGACCCATTCAATAAATACTTTTTATTAAGTTCTCAGC
ATCCTTAATTCTCTGTGCAAAAATATATTTATTTACTATTTCTTATCTCAGGATTTAATTTATTAATTTCTTTATT
TTATAATATTCCTTACACTATAAATTGTCAACTATATATTATAATATCCAAAAGAAATTTTTAAAATACATTTTAT
TTAGCTGTTTTCTTTTCATATCTATTCCATAACCATAGACCAGATAATATAACTAGAAGACCTCCACCAATCATCT
CTATCTCATATATAACATTTTCAGCAAATGTAGGCATAACTGGTGCTGCAGATAATAATATACCCACTACAGTTAC
AACTAAAACCATTTTTGCTAAACCTAGGCAAGTACTTGTTGATTTTGCCATAGTATAAGGTCTAATTTCATCTGGT
CTCTCTTTTCTTAGTTTAATATAAGAAGCATATAACAATACATATGGGAATAATGCAGTTAATGCTGTCATAGTTA
CAAGAACATTGTATATAGCATCAACAGAAGGCATTAATGTAGTCACCAATAGTATTATAGTAACTATTATTGCTTG
AAGTATAACTGCTTTAGAAGGTATCTTGTGTTCATTTACCTCTACTAAACTATCTGGAAATATTCCTTTTTTAACA
CTACCAAATAACATTTTTATTGGTGATGCTATGTAAAGAACTATTGCTCCTAATACTGAAAAAGCTATACCAAAAG
CTATTAATTGAACCAACCAAGAACCAATTCCTAAAGACGCACAA
>CD37
ACCTGTCAATGTCTTTAATAATCCTGCTGGACCTGTTACAAATACAACTCCAACCAATACTAAAAGAATAACACTA
AATATTCTCATTGCTATTTTTGCACCATTTCCTAGATAAAGGCCTACCAACTCTGATGCAGATGTACCTTTGTTTT
TCATTGATAGATATCCTGAAGCAAAATCGTGTACTCCACCAGCAAAGATTGTTCCAAACACAATCCATAAAAATGC
TGATGGTCCAAATAATGCCCCTTGTATAGCTCCAAATATAGGACCTAACCCTGCTATATTTAGAAACTGAATTAAA
AAGATTCTCTTCCATTTCATTGGCACATAATCTACTCCATCCCTACAAGCTATAGCTGGAGTTTGATTTTTGTCAT
TGATTCCAAAAACCTTTTCTACAAAAGTACCATAGACAAAATAACCTACTATAAGTACTACTATTGAACCTAAAAA
GCTTACCATAAATTCATCCCCTTAGTTTTTATATAATTGCTTTATAAATTTTTATGAGTTTAAGAAAACTATTTCC
AGTTCAAATAGTAATACTTTTTTATGCTAATATAAATATTAATTACATTAAGTGCATATTTAAGTACATGAAATGA
CTTTATATATGCATTAACAGCCTAAATTCTTTTACTTTGCTTCTACTTACAGTTACTTCATAGTCACTATTTTTTA
ATTTTAATATGTATGTATTATTAAACCATGGTATAATTTCTTTTACTTTGGTTAAGTTTACGATATAAGACCTATG
TGTTCTAAAAAATGTTTTATCATTTATAAGATTTTCGACTTCTGATATGCCTTCTTTTAATATAAACTTTTCTTTC
TCAGTATATATAAATGTCTGCCTTTCATTAGCTTCACAGTAATATATATCATCAATATCTATTACAACTAATTTAT
CACCTTTCCAAAGGCTAATTTTATGTGTTATTTCTTCTATCTCCTGATTTACTGCTTCCTTCTTATATTTGTATAA
ATTACTATTTACATTAGATAGTTCAATATCACTCATCTCACTTTTTTCTAATTTATTCAGCATAGAAATAATTCTC
TCTTCAGAATATGGTTTCAATATATAATCAAATACATCCAAAGAAAAAGCATCTACTGCATAACTTTCATATGCTG
TTATAAAAACAATTTTAGGTCTTGATTTAAACTGATTTAGTGTTTTTGCAAGTAGCATTCCATCAAGATGAGGTAT
ATTTATATCTAAAAAAATTACATCTATTTTATTTTCCTGAATAAAGTCTAACACCTCTATACCATTGGTAAATTCA
CTTACTACCTCTATTCCACTTTTATTTTCAATAAAATATCTCAATTCCTTTCTTGCTGGAAATTCATCTTCCACTA
TTATAGCTCTCATACTTCTACTCCTTTACATAAAATACTATCAAAGTCCCATTATCTATTCTTCTTATATTAAGCC
CTCTTCCATACATCAGTTTAAGCCTTAAATGTACATTATAAAGCCCAATCTTATTTTCTGGCATATTATCTTGATA
TACATTATTTATAATTTCCTCACTTATACCTATACCATTATCCTCTATTGATATTCTCACAGTATTTTCTAATGAA
TACGGTAACTTTTTTATGGATATTTTCACTACACCAGCTCTACCACTTTCTAAAATACCATGTATTATTGCATTTT
CCACTAATGGTTGTATAATCAAACTTGGAATCTTTATATTTACATCTTCTATATCATAAGATACAGTTAGTAATTC
TCCAAACCTAGCTTTTTCTATCTCTACAAAAGATTTAACTTGTTCAATCTCTTTATTTATATCAATTAAGTTATCA
CTATATTCAAGATTATATCTTAGATAAGTTGATAAATTTATTATTAACTCTCTAGCCTTATCTGGACTAAATCTTA
TAAATGAAGCTATTGTGTTTAGGGAATTAAACAAAAAATGCGGATTAATTTGTCTTTGAAGTGCTTTTATTTCTGC
TTTATTTCTCGCTTCTATATCTTTTTTATCTTTCTCAATCCCCTCTACTATAGATATAACAAATCCTATTCCAATC
TGCCCGACTATTAAAGGTAAATATATTCCACCGATTATTTGAATTGCTAAAGAATGTGGATATGATATTAAGTATA
TAAGTAATATAGTAAAACTTTCAGAAATCATGCCTACCAATATTCCATACATTACTCTATGTTGTTTTGGTATCCT
CTTATATAGAAATCCTGATAATACACCTGCTAGTATACTTGATAAAAGACATGGAACAGATGTTATCCCCCCAGTA
TCCATAAAATATCTATGAATCCCTGAAAAAACTCCTGCTGTAATACCTACCATTGGACCAAATAAAATGCCACCTG
ATACTATAGATATTATTCTAGTGTTTACTATTGACCCCATATAATTTATACCACTATAAGTTCCAAATATGGCTAA
AAAAGTAAAAACTAATGCTATACAGACCAAGTCATTAAAACTATATTCTTCCTTTTGAAATATCTGCTTAAATATT
TTTAACTTTGTTATTAGAAGAAACAATACTACAATAAGGCTTGTCTTTTCTATTAATGCGATTAAAATTGATGTTT
TCATAATCCCCCTTTAAAAAATAAAACATTACTTAATTTAAGTTTATTATTCTTATAATAAATTAGATACATAA--
----------------------------------------------------------------------------
----------------------------------------------------------------------------
----------------------------------------------------------------------------
----------------------------------------------------------------------------
-------------------------------------------AAATAAATTCCATAATTA---------------
----------------------------------------------------------------------------
----------------------------------------------------------------------------
----------------------------------------------------------------------------
----------------------------------------------------------------------------
----------------------------------------------------------------------------
----------------------------------------------------------------------------
----------------------------------------------------------------------------
----------------------------------------------------------------------------
----------------------------------------------------------------------------
----------------------------------------------------------------------------
----------------------------------------------------------------------------
----------------------------------------------------------------------------
----------------------------------------------------------------------------
----------------------------------------------------------------------------
----------------------------------------------------------------------------
----------------------------------------------------------------------------
----------------------------------------------------------------------------
----------------------------------------------------------------------------
----------------------------------------------------------------------------
----------------------------------------------------------------------------
----------------------------------------------------------------------------
----------------------------------------------------------------------------
----------------------------------------------------------------------------
----------------------------------------------------------------------------
----------------------------------------------------------------------------
----------------------------------------------------------------------------
----------------------------------------------------------------------------
----------------------------------------------------------------------------
----------------------------------------------------------------------------
----------------------------------------------------------------------------
----------------------------------------------------------------------------
----------------------------------------------------------------------------
----------------------------------------------------------------------------
----------------------------------------------------------------------------
----------------------------------------------------------------------------
----------------------------------------------------------------------------
----------------------------------------------------------------------------
----------------------------------------------------------------------------
----------------------------------------------------------------------------
----------------------------------------------------------------------------
----------------------------------------------------------------------------
----------------------------------------------------------------------------
----------------------------------------------------------------------------
----------------------------------------------------------------------------
----------------------------------------------------------------------------
----------------------------------------------------------------------------
----------------------------------------------------------------------------
----------------------------------------------------------------------------
----------------------------------------------------------------------------
-------------------------------------------------------------TTGTATCATATCACC
TATATATAAACATAAATTCATTTAATTATATAAATTTAAAAAATATTTTTTTGATATATTATTGACAATTTTCATT
ATAAGAGTTAAAATTAACTCATAAATTACATATTGGGTATAAAATACAATGTATGTTAGAAGTTGTTTCAGAAGGC
TATGGTTTTCTGATTTTTTTATGCTCAGTAGTGATATGCAAAAAAGACAAAGTTGACATCAGTTAACTTTTACCTT
TATTCTACTTTCCCCAAAGTAAGAATAATCTAACCCCTTTGAGATGAGCAAAAGCTCATCTTTTTTTATTATCAAA
AGATGCTGTCTCAAAATAGAGATAATCCTCTTTTTCATTGTTGAAATGATTAAAATATATTTTATTTCATACAAAA
AAGAGTGTCTCATGAACAAAAGTTCACTTTGAGACTCTCTCTCTCATATCATATACCTTTTTAATAACTTTAAAAT
TTATTTATCAAGTAAAGATAGCTAATAATTAGTATCTTCTCTCTATAAATCCAACTTTTTTATAAACTTTTCTAAG
AGTTTTTCTAGCTTGTTTTTCGGCTTTTTCTGCTCCCATACTATATATTTTTTCTAAATAATCTTTATTATTAAGA
AGGTCAACATATTTTTCTCTTATAGGTCTTAAAGCTTCTGATACTACTTCAGCCACATCTTCTTTAAATATGCCAT
AACCCTTTCCTTCATACATGTTTACAATCTCTTCTACACTCTTTTTACTTAAATTAGAATATATATCAATTAGATT
TTTAATACCTGGTTGTTCATCATTGTATTTTACAACACCTAAAGAATCAGTAACACTTCTTTTTATCTTTCTCTTT
ATAGAATCTGAATCATCTGCTAATAGTATAAATGCATTTTCATTTGAATCGGATTTACTCATTTTTTTAGTTGGCT
CTTGCAAACTCATCACTCTTGCTCCACCTTTTGGGTAGTATCCTTCTGGAACTACAAAAGTAGGTGAAAATCTATT
ATTAAATCTATTTGCTAAATCACGAGCTAATTCTAAATGTTGTTTTTGGTCATCTCCAACTGGAACTAGGTCAGTT
TGATACAACAATATGTCAGCAGCCATAAGAACTGGATATGTGAATAAACCTGCATTTAGATTTGCTTCACTCTTTT
GTGATTTATCTTTGAATTGAGTCATTCTACTTAATTCACCCATATAAGTCATAGTATTCAATACCCACATAAGTTC
AACATGCTCTTTGACATGTGATTGTATAAATATAGTATTTTTTTCTGGGTCTAATCCACAAGCTATATATTGAGCA
AGTAATTCTATAGTATTGGCTCTTAAAACTTTAGGGTCTTGAGGTACTGTTATTGCATGCAAATCAACTATACTAT
AATAACAATCATAATTGTCTTGAAGTTCAGTCCAGTTTTTTATAGCTCCTAAATAATTTCCTAAAGTCATTTTGCC
TGATGGCTGTGCACCACTTAATATAACTTTTTTTTCACTCATTTTTTTGTACCTCCTTATATATTTATATTGATTT
TAACATATTTAAAACTATGTCTTTAGAGTTATTGGCAGCATCATGTACAAATACATCATAAGTAACATCAGCACTT
CCATCTGCCTTATCAGACATTGCTCTTATTATTACAAATGGAGTATTATTTAAATAGCATACATGAGCTATAGCTC
CACCTTCCATTTCTCCACAATATCCACCAAAATCATTTACTAATTCTTCTTTTAATTCTTTAGAATTTATAAATTT
ATCTCCTGTAACTACTCTTCCTTTTAATACTTTATGAGTCTTTACTTCTTCCACAGAAGATTTGTAAGCAGCATCT
ATAAGTCTTTCATCTGCTTTAAATACAGAAGTCTTCATTCTTGGTATAACTCCCTTAGGGTCTCCAAATGCTGTAG
TGTCTACATCATACTGTATAGCATCAGTTGATATTACTATATCATTAACATCAAGTTTTTCGTTTAAAGCTCCTGC
AACACCTGTATTAACAATAGCATCAACCTTAAATTCGCTTATTAGTATCTGGGCACAAAGAGCAGAGTTAACCTTA
CCTATGCCACACTTTACTAACACTACATTCTTACCTTCCAAAATTCCCTTATAAAATTCTAAGCTAGCTTTTTTTA
TAGTCTCTCTAATATCCATTAAATCAACTAAAATACTAACTTCTTCATCCATTGCACCTATAATTCCTATTACGTT
CATTTTTCCTCCTAAATTTTCTATATTAAAAAATCCGTCCTAAATCAATAGGACGGATATATTTTCCGTGGTACCA
CCTAAATTTATATACACTCAAAATTGAATATATATATCTTAATATATGCTATAACGTGCATACACGATATCAAATA
CTCTGTAATCTTAAATTACATTTCATTTTACTCCTCAAAGACCCATTCAATAAATACTTTTTATTAAGTTCTCAGC
ATCCTTAATTCTCTGTGCAAAAATATATTTATTTACTATTTCTTATCTCAGGATTTAATTTATTAATTTCTTTATT
TTATAATATTCCTTACACTATAAATTGTCAACTATATATTATAATATCCAAAAGAAATTTTTAAAATACATTTTAT
TTAGCTGTTTTCTTTTCATATCTATTCCATAACCATAGACCAGATAATATAACTAGAAGACCTCCACCAATCATCT
CTATCTCATATATAACATTTTCAGCAAATGTAGGCATAACTGGTGCTGCAGATAATAATATACCCACTACAGTTAC
AACTAAAACCATTTTTGCTAAACCTAGGCAAGTACTTGTTGATTTTGCCATAGTATAAGGTCTAATTTCATCTGGT
CTCTCTTTTCTTAGTTTAATATAAGAAGCATATAACAATACATATGGGAATAATGCAGTTAATGCTGTCATAGTTA
CAAGAACATTGTATATAGCATCAACAGAAGGCATTAATGTAGTCACCAATAGTATTATAGTAACTATTATTGCTTG
AAGTATAACTGCTTTAGAAGGTATCTTGTGTTCATTTACCTCTACTAAACTATCTGGAAATATTCCTTTTTTAACA
CTACCAAATAACATTTTTATTGGTGATGCTATGTAAAGAACTATTGCTCCTAATACTGAAAAAGCTATACCAAAAG
CTATTAATTGAACCAACCAAGAACCAATTCCTAAAGACGCACAA
