# Supplementary material for: Horizontal gene transfer converts non-toxigenic Clostridium difficile strains into toxin producers
Source: Nat Commun. 2013 Oct 17;4:2601. doi: 10.1038/ncomms3601 (PMC3826655; doi:10.1038/ncomms3601)
Supplement: Supplementary Dataset 1 — Sequence of the chromosomal DNA used to compare the donor- and recipient-specific DNA in the transconjugants. [file ncomms3601-s1.zip › SNPsRegion21.fasta]

>CD37
TTTAAAGCTTCAATTACATTTTCCTTTTGAGTTCCTAAATTTATTCTAACATACTTCTCACCATCTTTTACAAAAT
GACTCCCATCTTCTAATAATACTCCTGTATCTATAGCCAATTTATCTGTAAACTCACTTGCACTAATACCTAATCC
ACTTATATCCATCCAAGCTAAGTAAGATGATTCCATTTTCATCAATTTTATCTTATTATATTTATTTACCCAAGTT
TCTAAAAGTTCATAATTTGATTTTATATATTCATTTACACCACTTAACCACTCATGACATTCATTATAAGCGGTTA
TCAATCCTATTATTCCAAACACATTTGGAGAAGTTATAGAATTTTGCTTTAATTTATTTCTAAATTTGTCCCTTAT
ATCCTTATTTATAACTATTGAATAAGAAGTCTTTAATCCACCAAGATTAAATCCTTTATTTGGTGATGTCAATAGA
ATAACATTTTCTAAAAGCTCTTTTCCAATCTTAAGTATTGAATTAAATTTACCATAATGAATATGCTCTGCATGTA
CTTCATCTGCAACCAAAATAACATTATTTTCTTTACATATAGTTGCTACCCTTGTCATTTCTTCAATTGTCCATAT
CCTTCCAGATGGATTATGTGGTGTACAAAACATCATTAATTTAGGCTTATTTTCTTTAATTTGAACTTCTAATTTA
TCAAAATTTATATAATATCTATCATTTACAACATCTAATGTATTACAAATTACATTTACACCTTGTTTTTTTGCTG
ATGATTCAAAGGGGTCATAAACTGGTGTGTTTAATATTATACTATCACCTTTCTTACAAAAAGCTTGTACTACATA
ATGAAGTGTTGATACAGTTCCATAAGTTAATGTAATCCATTCTTTTTCTACATTTACCTCATGCATATTTTTTTGC
CAACCAATAACTGAATCATAAAATTCATCATAACAGTATGTATATCCAAATACACCTCTTCTTACAGCTTCAATAA
ATTTGTTTTCTATTTCTGTTGGTATTTTAAAATCCATATCAGCAATCCACATTGGTACAAAATCTTCTCTAATATC
TCCAAATTTATCTCTTATAATATTTAAATCCCATTTTCTACACTTTTCACTTACTCTATCTGGTTTATCATCAAAA
TTATACATTTAAATTTACCTCTTCTTTTCTTATTGTTATAAAATATTTATCTAATTTATTTTTAGCTTACAACTAT
TAAATCCTTAGTAGATGTAGTCAATCTCATACATCCATCTTGTGTTATAAGTACATCATCTTCTATTCTTACGCCT
CCAAGACTTGGAACATATATACCAGGCTCTATAGTTACAATCATTCCTTCTTTTAATACTTCATTTGATTCAGGAG
CTAATGCAGGATATTCATGAACCATAATTCCTACACCATGACCCAGATTATGACCAAAATTATTGGCATATCCATA
TGAACCAATTATGTCTCTTGCAACTTTATCTATCTCTCCAGTAGTCATTCCCGGTCTTAAAACCCTTATACACTCT
TCATTAGCTTTTCTTACTATATTATATATTTCTTCTAACTCTTTATTTATAGTACCCATACAAATGGTTCTGGTAA
TATCTGAACAATAATTATTATACTTAGCACCAAAGTCAAAGGTAACAAAATCTCCATACTCTATAACTTTTTCACT
TGCTTTTCCATGAGGTAATGCTCCTCTAAGCCCAGATGCAACTATTGTATCGAAAGATTCTTTTTGACCACCTAAA
TCTTTTATAATTCTAACAATTTCATTTTCAACTTGCTTTTCAGTCATACCAACCTTTATAAAGTCTACTATATGAT
AAAATGTAGCATCAACTATTTCACAAGCTTTTTTTATATATTTTATTTCGTCTTCATTTTTTGTTTCCCTTAATGT
AGATAAATCAACTGATTTTAAGGTTGCACTTAACTTATTACTCATACTTCTATATAAATCAAAAGATACTTCATTT
CCCTCAAATCCAATTTCCTTTATATTCTGCTCTCTACAAATATCATTAATTATATCAAAATGAGTTCTAGTTTTGT
CCATTAATACTACATTAAACAAACTAGATTTTCTTTTAATTTCTTCAAAATATCTAAAATCTACTATTATATATTG
TGATTCTTTCGTTATAAAAACATAACCTGAAGAGCTAAATAAATTTCCAACATAAAACTTGTTTGTAGGACTATTT
ATAAGAAATCCATCTATATCATATTCTCTAAAATACTCTCTTACTTTTTCTATCTTATCCATATCTTATCTCCACC
GCCTTTAATTAATCATATAGGTAAGGCTGGTAATATTGATTAAAACCATATTACCAGCCAAAGTTATTTATAGATA
GTAAAAATTAAATACTAGTCGATATAATCTACAACAAGTTTACCATCTTTTATTAATTTATTTCTATAGAATATAT
TTCCTACTGCTATGAATGTAGCACCAACTGCTATACCTATTATATATCCAAATAAGTTATCTACTAGAGGCCATGC
CCATATAGCTGACTCTGGGAACCATTGAATTGCTCCTAGAATTATACCTGTAATAGCTCCTATTACACTTCCAACT
ATGTTTAAAGGTATAACAAAACCTGGTCTCTCAAGTGCAAATGGTATTGCTCCTTCAGATATACCCATAAATGATA
AGAATATAGAAGTTTTTCCTGCTTGATAGAATTGTCTATCATATACTCTTCTTCCTACTAATCTTTTATCTAATAA
TGTTGTTAATCCTAATCCAATTGGAGGAACAACTATAGCTATTGTTCTTGCTGTTATTGGAAGTACATTCTCTGTA
GTTAAACCAAGTGCAACGAATCCTGCTGCTTTATTTATTGGTCCTCCTAAGTCGAATGCTGTAGCTGCTGCCAAAG
CTGTTGCATATACATATTCTCCAGCTGCTCCTGCTGCTGTTAAGAAGTTTTTCATACTTTCATTAATTAATCCACC
AAATGGAGTTATTATAAATATCATCAATACCATACAAGCTAATGATGCTATTAATGGTATTAAAAATGTTGTTTTA
AAAGCTAACCAGTTATGAGAAACTTTTATAGATTTATTTAACCATTTTACAAAATATCCTATTATAAATGCTATTA
GTATTGCACCTAAAAATCCTGATGCAACTGGAACAACTTCAGTCCATTGTCCATCAACGAATTGTGGTACACCTAC
AGGTTTATTAGCTATATATCCACCTATAAATCCTGCAATTAAAGCTGTTTTTCCACCTATAGAGTTTGCACAAAAT
GCTGCAAACAGTGGTATCGCAAATCCAAACAAAGTAAATCCGAAATTTGACATTAATTGTGCTATATTTAAAAGAC
TAAGCTTGAACCCTGTAAATTCTCCTGAGTTCATAGCATCAACTATACCTACAGATGGGTCAAGTCCTAATATAGC
ATATGGTATTAATTGAGATAAGGCCCCTATAAGTCCACCCATTACTAAAACTGGTATCATATATGATATACCTGTC
ATTATATGTTTACTTATTTCTTTCCATTTTCCATTTCCCTTTGATTGAGTTGGACTAGATGGAGTAGATTTTCCTA
CATTATTTCCTCCTGTTGTAGAAGCACCTGAACTGTTTATAACTTTTTTCTTAATTGCCATTCTATTTCCTCCACA
ATAAATTTATTATATTCCTAAATCTTCTTCTATTTCTTTTATAACACCTTCTGCATTTTTTATAGCTTCTTGTAAT
TCAACTTCATAAACTTCACAACCATCAAATCTTTCCATACCTTCTGGTGTTATTGCTACTGCATGTATTATCATAG
TTGCTCCTAATATATCATCTCTTGTTAACTCATTTTGTACACCATCAGCACCTTGAGTTTCAACTTTTGCTTCATA
ACCTAATGCCTTTGCTGCTTGCTCTATTGCTTCTGCTGCCATGAAAGTGTGAGCTAGTCCCATTGGACAAGCACAT
AATGCTACTAATTTTTTATTCATTTCAAATTCCTCCTATTTTTAGTTAATTATTTTTTTATTTTATAACCTTAGTG
TTTAATTATAAACCTAAAGCTTCATTTATTAAGTTAGATATTTCTTCAACATTATCACTTTTTAAAAGAGAATCTT
TAAATTCTTTATTTATTAATTTTCTTGAAAGAGATGATAATAATTTAAGATGAATATTCTCTTTACTTTTTCCTGG
CATAAGTAAGCTTATTGCTAATTTAACCTTATCCTCACCTTCATTCCAAACAACATCTTCATTAAACTTCAATACT
ACTACTGCTGGATTTTCAATTGCATCATTTTTAGTGTGAGGTATTGCTATAGATTCTCCTAAATTTGTAGTAAATT
GTTCTTCTCTAGCCATTAAACCTTCATATACTAAGCTCTCATCTTCTGCCAAGTTTAAGTCTTTAGCTTTTTTTGA
TATAAATTTTAAAACTTCAACCTTTGACTTAGCATCAACATTTAAAAATACATATTCTTTGTTAAATATGTTTGTT
CCCATTATTAATTTCCTCCTTAATTACCTATCAGTGCCATTAATTTATTAAAGTCACATATTTTAATAATTCCTCT
TACTCCTCCTTCATCTTTTATAAAATTATAAAGGTATTTAAATATCGAGAAATTATGTTTTTCTTTAGTATTAAAA
AATACCATAAATACTAGCTGAACCTCTTGCTTATCCCAAATTATTGGATTTTCAAGTATTCCAACTCCTATTATAG
ATTTTTTATCTCCCTTCACTATTGTGTGAGGTATTGCTACTAGATTTCCTATTTCAGTTGATGAAATATTTTCTCT
ATCTATTATACTTTTTATAGAACCTTCCTCTATAAAATCTCTTTCTTTTAGTTTATTTGAAAGTGAAATTATGACC
TCTTCTTTAGTACTAGCCTTTATACTGAAAAAAGCTTTTTCATCAAACATGTTGCTTATTATCTTTCTTCTTTCTT
CCTTTTCATAAAAGGCTTTGTTTACGTTTTCAATTAAGCTATCATCAAATATATTTTCTATATATAAGACAGGTTT
TTCATATCCTTTTAATTCAACGGTAGATACTATCAAATCAACATCTTGACTTATAGCCATATCGAGATATCTAACT
GGATAAACACCTACAACACTTAAATCACTTATATTCTGTTTTAGCTTTTCAGAAATAAGTTGTCCTGTTCCTATCC
CATAATGACAAACTATACAAATTTTCTTACTAGTATTTTTTTTCATTCTTTCATTTGAAGCAGCAAAGTGGATAGC
TATATATCCAAGCTCATCTTCATCAAGTTTTAAATTAAACTCAGTTTCTAGTTTATTTGATAAAAACACGGCTAAA
TTAAAAGCTATAGGAAACTTCTCTTTTATTTGATGAAGTAAAGGATTATTTGATTTTACATTAGCTCTAGCTCTAT
TTAAAAATCTCTTTATATGGTCAGAGATTGCAACCATAAACTCATCATCTTTTGTATAATCACTACCTGAAATAAG
GAATATATCTTGAAGTGCACTACTTATAACACTACTTATTCGTTCCTCAATTTCACTTGTGTTTTTTCTTCCTTGT
GTACCTTTATAGGCTATTACACCAGAATAATTTGAAATATAAATTACTTCATCTTCAATAAGTTTAAATCCAATTT
TATCAGATATTTCTTTCATTAGATTTTCTATAAAGTAGTAGTTATGAAATCTATAACTTGTATCCATTAAGTTTAT
ATTGTTACTATGACCTCTCTTACTCCTAAATACAGAAACGATTATTTTTGAAAGCAAAAGATTAAAATCTTTATCT
GAAATTATTGTATCTTTTTCTCTTAAGTGCTTTTCTAAAATACTTTCTATACAGTGTATATCGTTTTCACTAATGT
CATCTAAAAACACCTTCACTTTACTTTTTTCATCTAATTTTATTGCATAGTCAGTAATTAATTGCCTTATATTAAT
TTCTTCACCATGTATATAGCTTCCATAGTAAGGTTTAGATTTTATAACTAAGTCATACTTTTCAAGTTTTCTTTTA
AGCTTACTAGACAATTTATTTATAGCGGCTATACTTAGATTTAATTCTTCTGCCATTGCTTCTATACTCATATAAT
TTCTATTAATAAGCATACATATTATATTTGACATTCTTGACTCTTCAGAGTCATCTAAAAAACCATCAATATATTT
ATTTGCTTCTTTAATAGCTCTGGCTATATTGTTTTTAGAACCGCTTAACTTGTATCCTATACCTCTAGAAGAAGCT
ATTACCAAATCATACTTGCTTAAAACACTATTTAAATCTGCTATATATCTTTTAATAGTTTTAGTAGACACATCCA
ATTTGATAGCTAATTCGTTTGATGTCATATATCCATCTTTATTGCTTAAACTCTTTACTATTATTGCATGTTTCTT
AGTTATCATTGTATCACCTTCTCTTTGATTTCAATTATATATCAAGTAAAATTTTAATTGTATATATAATATGTCT
ATATAAGGGACATTTTGTATTTATATTTTATTACATAATGTAATTATTGCCTCTGCATATATACCTATTGCAGTTA
TAAATCTATCTAAGCTAGCAAATTCATTCGCACTATGGACATTGCCAAAGCTACCATCAGGAAATTCACAACCAAA
TATTACTGAATTATTCATTTCAGAAGCATAACTTCCTGCACTAGTTACTCTAACATCATTTTTTAAATCTCCAGAA
TACTTTATATATATATCATGCAAACTTCTTACAAGTTTTGAATTTCTATCTATATAATTTGCTTGCTTTAAATTTT
CCCCAATAAGCTCAAATTTATTAATATTATTTTGCTCCATATACAAATTAAATTTTTTTATTATATCTTCAAGGGT
TAATATTTCTGGATATCTAACGCTTAAAACTACTTCTAATTTTCCATCTACTATATTTATTATTGTTGGCACCATT
GATAAAATCCCACATTTCCCCTCAATATTTAAACCAAATAAGTTTCCATTTATATTATCTTGATTTATCAACTTAT
ATAAATCTTTTGTCCATTTTTCATCAATATTTTCTGACAAAAGTTTAATTGTAGCTAATATAGGATTTATTGATTT
TTCGGGTTTAGATGAATGACCACCTTTTCCATACACAATATAATTGCCATTATCATAATTTATCGATATATTGTTA
ATATCAAAACATATATTATCTTTACCCAATTTTTCTACATTCTTTATATAAACTTTATCTGGTATTGTATTAAACT
CTATTCCACCACTTATATATAAAGATTTATCGTCTATATTTGAAATTAACTTTATTATTGCTCCACCTTTTTCTCC
ATTTAATACAGGAAATTTAGCATCTGGAGTAAATCCACATACACCATATAGCTCTTTGCTATAATAATGCTTTATA
CATTTAAATCCACTCTCTTCATTTCCCCCAGCTATTAATCTAACCTTTCTTTTTAAATTAATATCTAAATCCTTTA
TCATTTTTAGTGCTAAAAAATTCACTATCATAGGCCCTTTATTATCAGATACACCTCTAGCAACTAATTTATCACC
TATAATATTTAGTTTAAATGGTTCACTATCCCATCCTTCACCTGGATTTACAACATCACAATGTCCAAATATATCT
ACATACTCTTTACCATTTCCATATTCAATTTGAACAGCATGATTATCTATATTTTTTACTTTGAAATTGTTTTCTC
TACCTAGATTTTCAAACCAGTTTAATGCATCATATACTCCTTTTCCAAACGGCATATCTTTAGATACAGTTTTTCT
ATCATAAAATGAAGGTATACTAACCCATTGCTCCAATAATTTTAAAAATTCTTTTTCATATTTTTTGCTTTCTGCC
TTAAACAACTCCATAATTATCACTCCAATTTAGAACTTTATATTATATATCATAGTTTATCTTATTTAATAACTCC
TTATACTTTATGTCATTTCAAGGGACAAAACTTTTTTACTATTGATTTTATAATCTATTTATATATAATTATTTGT
AGGATAAATTTAATATCATAGGAGGAACAGAATTATGGAACCATTATTTTTAAAACCTATTTTTATGGATAGAATA
TGGGGTGGTACTGCACTTAAAGATAAATTTAATTATGAAATAGATTCGCCAACAACTGGTGAATGTTGGGCTATAA
GCTCTCATAAAAATGGAGATTGCTTAATAGAAAATGGAAAATATAAAGGTAAAAAACTATCTGAATTGTGGAATAA
AAATAGAGAATTATTTGGAAACACACCTGGTGATAAGTTTCCTTTACTTACAAAAATATTGGATGCAAATGATAAT
TTATCAGTTCAAGTTCATCCAAATGATGAATATGCTAAAAAAAATGAAAATGGAGAGTTAGGTAAGACAGAGTGTT
GGTATGTAATAGATTGTTCTGATGATGCAGAAATTATAATAGGTCATAATGCAAAATCTCATAAAGAATTTGTAAA
TATGGTAAATAATAATGAATGGGACAAACTACTTAGAAAGGTTAACATAAAAAAGGGAGACTTTTTCTATGTTCCA
AGTGGTACTATACATGCTATATGCAAAGGAACATTGATTTTAGAAACTCAACAAAACTCAGATACTACTTATAGAG
TCTATGATTATGATAGAACTGACAATTCAGGTAATAAGCGTGAACTTCATGTTCAAAAATCAATAGATGTTACGAA
TGTTCCTCATATAAATTTCGATACTGACTATAAAATCGTATCAACATCAGACTTTAAATGCACAACATTTGTGTCA
AACGAATTTTTTAGTGTTTATAAATTAGATGTTTTTGGAAAATGTAATTTTACACACAATACACCTTTTTCTTTAT
ACAGTGTGTTGGATGGAAATGGAAAACTTATACACAATTCTGTAGAATATAATTTAAAAAAGGGTATGCATTTTAT
ACTACCAAACGACTTTGGAGATTTTAGTTTTGAAGGTAATTTAGAGATTATATATTCTCACATATAGATATAAAAC
CTAGCTAAAAATAGGCTATCATAATAATTTACCTTATGATAGCCTATTTCTTACAACTTAAATATTTAAACAAATA
GTATTTTTATTTTATTTTTGCTCATAATCATTTTTAATAATATATATCAGAAAATTCTATTTTTATTTTTTCTTGA
ATATTATATATTCTCTTATCTTCTGTGTAATGTTCACTACTAAATCCCTTCATTGGAAGTGAAACTAAGAACTCTG
TGCCTTTATTCACTTCACTTACTACTTCTATATCTCCACCATGAAGACTTACTAGATTCTTAACTATAGCAAGTCC
TATTCCACTTCCTTCAGTATTTCTGGATAAAGTCTTATCAACTTGTGAAAATTCTTCAAAAATCAATTCTAATTTA
TCTTGTGGTATTCCAACTCCAGTGTCTTTTACACTTATGATTACTTTATCTATTTTATAATGAATACTTACATATA
TCCAGCCTCCATTATCAGTAAACTTAATACAATTTGACAATAGATTCAACATAATTCTCTCAATTTCAACCTTGTC
TATATAAACATTAATTTCTTCAAGGTCTGTATCAAAAAGAATTTTTATGTCTTTTCTAAGTGCATACTCTTCTATA
TTCATAAATAAGTCTTCTATTACAGATACAATATTGTATTTCGCAAGTTTTAGTGTATAGAACCCAGACTCCATCT
TTGTTAAATCTATAATATTATTTATTAATCTTTGAAGCCTATAAGAACTTTGTCTAACTAAATCCACATGAGATTT
AATATTGTTATTGTAATCTTTTATCTTTTCATTTCTATAGAAAGAATCTACCAGTTGATTTGAACTAGATATAACA
TTTAGTGGAGTTTTTAGTTCATGAGACATATTTGCAAAAAACTCCGTTTTGATTTTATCTGTTTTAAATCTTTCAA
GCAGTTCTTTTTCTGCTTGCTCGGAATATTTCTTATGTACTAAATCTTTTATAATAAGCATTATGTATCTAGTATT
GTATATAGCAAAAGGTAATGCACTTAATTCTACTTCTACTATAT
>630
TTTAAGGCTTCAATTACATTTTCCTTTTGAGTTCCTAAATTTATTCTAACATACTTCTCACCATCTTTTACAAAAT
GACTTCCATCTTCTAATAATACTCCTGTATCTATAGCCAATTTATCTGTAAACTCACTTGCACTAATACCTAATCC
ACTTATATCCATCCAAGCTAAGTAAGATGATTCCATTTTCATCAATTTTATCTTATTATATTTATTTACCCAAGTT
TCTAAAAGTTCATAATTTGATTTTATATATTCATTTACACCACTTAACCACTCATGACATTCATTATAAGCGGTTA
TCAATCCTATTATTCCAAACACATTTGGAGAAGTTATAGAATTTTGCTTTAATTTATTTCTAAATTTGTCCCTTAT
ATCCTTATTTATAACTATTGAATAAGAAGTCTTTAATCCACCAAGATTAAATCCTTTATTTGGTGATGTCAGTAGA
ATAACATTTTCTAAAAGCTCTTTTTCAATCTTAAGTATTGAATTAAATTTACCATAATGAATATGCTCTGCATGTA
CTTCATCTGCAACCAAAATAACATTATTTTCTTTACATATAGTTGCTACTCTTGTCATTTCCTCAATTGTCCATAT
CCTTCCAGAAGGATTATGTGGTGTACAAAACATCATTAATTTAGGTTTATTTTCCTTAATTTGAATTTCCAATTTA
TCAAAATTTATATAATATCTATCATTTACAACATCTAGTGTATTACAAATTACATTTACACCCTGTTTTTTTGCTG
ATGATTCAAAGGGGTCATAAACTGGTGTGTTTAATATTATACTATCACCTTTCTTACAAAAAGCTTGTACTACATA
ATGAAGTGTTGATACAGTTCCATAAGTTAATGTAATCCATTCTTTTTCTACATTTACCTCATGCATATTTTTTTGC
CAACCAATAACTGAATCATAAAATTCATCATAACAGTATGTATATCCAAATACACCTCTTCTTACAGCTTCAATAA
ATTTGTTTTCTATTTCTGTTGGTATTTTAAAATCCATATCAGCAATCCACATTGGTACAAAATCTTCTCTAATATC
TCCAAATTTATCTCTTATAATATTTAAATCCCATTTTCTACACTTTTCACTTACTCTATCTGGTTTATCATCAAAA
TTATACATTTAAATTTACCTCTTCTTTTCTTATTGTTATAAAATATTTATCTAATTTATTTTTAGCTTACAACTAT
TAAATCCTTAGTAGATGTAGTCAATCTCATACATCCATCTTGTGTTATAAGTACATCATCTTCTATTCTTACGCCT
CCAAGACTTGGAACATATATACCAGGCTCTATAGTTACAATCATTCCTTCTTTTAATACTTCATTTGATTCAGGAG
CTAATGCAGGATATTCATGAACCATAATTCCTACACCATGACCCAGATTATGACCAAAATTATTGGCATATCCATA
TGAACCAATTATGTCTCTTGCAACTTTATCTATCTCTCCAGTAGTCATTCCCGGTCTTAAAACCCTTATACACTCT
TCATTAGCTTTTCTTACTATATTATATATTTCTTCTAACTCTTTATTTATAGTACCCATACAAATGGTTCTGGTAA
TATCTGAACAATAATTATTATACTTAGCACCAAAGTCAAAAGTAACAAAATCTCCATACTCTATAACTTTTTCACT
TGCTTTTCCATGAGGTAATGCTCCTCTAAGCCCAGATGCAACTATTGTATCGAAAGATTCTTTTTGACCACCTAAA
GCTTTTATAATTCTAACAATTTCATTTTCAACTTGCTTTTCAGTCATACCAACCTTTATAAAGTCTACTATATGAT
AAAATGTAGCATCAACTATTTCACAAGCTTTTTTTATATATTTTATTTCGTCTTCATTTTTTGTTTCCCTTAATGT
AGATAAATCAACTGATTTTAAGGTTGCACTTAACTTATTACTCATACTTCTATATAAATCAAAAGATACTTCATTT
CCCTCAAATCCAATTTCCTTTATATTCTGCTCTCTACAAATATCATTAATTATATCAAAATGAGTTCTAGTTTTGT
CCATTAATACTACATTAAACAAACTAGATTTTCTTTTAATTTCTTCAAAATATCTAAAATCTACTATTATATATTG
TGATTCTTTCGTTATAAAAACATAACCTGAAGAGCTAAATAAATTTCCAACATAAAACTTGTTTGTAGGACTATTT
ATAAGAAATCCATCTATATCATATTCTCTAAAATACTCTCTTACTTTTTCTATCTTATCCATATCTTATCTCCACC
GCCTTTAATTAATCATATAGGTAAGGCTGGTAATATTGATTAAAACCATATTACCAGCCAAAGTTATTTATAGATA
GTAAAAATTAAATACTAGTCGATATAATCTACAACAAGTTTACCATCTTTTATTAATTTATTTCTATAGAATATAT
TTCCTACTGCTATGAATATAGCACCAACTGCTATACCTATTATATATCCAAATAAGTTATCTACTAGAGGCCATGC
CCATATAGCTGACTCTGGGAACCATTGAATTGCTCCTAGAATTATACCTGTAATAGCTCCTATTACACTTCCAACT
ATGTTTAAAGGTATAACAAAACCTGGTCTCTCAAGTGCAAATGGTATTGCTCCTTCAGATATACCCATAAATGATA
AGAATATAGAAGTTTTTCCCGCTTGATAGAATTGTCTATCATATACTCTTCTTCCTACTAATCTTTTATCTAATAA
TGTTGTTAATCCTAATCCAATTGGAGGAACAACTATAGCTATTGTTCTTGCTGTTATTGGAAGTACATTCTCTGTA
GTTAAACCAAGTGCAACGAATCCTGCTGCTTTATTTATTGGTCCTCCTAAGTCGAATGCTGTAGCTGCTGCCAAAG
CTGTTGCATATACATATTCTCCAGCTGCTCCTGCTGCTGTTAAGAAGTTTTTCATACTTTCATTAATTAATCCACC
AAATGGAGTTATTATAAATATCATCAATACCATACAAGCTAATGACGCTATTAATGGTATTAAAAATGTTGTTTTA
AAAGCTAACCAGTTATGAGAAACTTTTATAGATTTATTTAACCATTTTACAAAATATCCTATTATAAATGCTATTA
GTATTGCACCTAAAAATCCTGATGCAACTGGAACAACTTCAGTCCATTGTCCATCAACGAATTGTGGTACACCTAC
AGGTTTATTAGCTATATATCCACCTATAAATCCTGCAATTAAAGCTGTTTTTCCACCTATAGAGTTTGCACAAAAT
GCTGCAAACAGTGGTATCGCAAATCCAAACAAAGTAAATCCGAAATTTGACATTAATTGTGCTATATTTAAAAGAC
TAAGCTTGAACCCTGTAAATTCTCCTGAGTTCATAGCATCAACTATACCTACAGATGGGTCAAGTCCTAATATAGC
ATATGGTATTAATTGAGATAAGGCCCCTATAAGTCCACCCATTACTAAAACTGGTATCATATATGATATACCTGTC
ATTATATGTTTACTTATTTCTTTCCATTTTCCATTTCCCTTTGATTGAGTTGGACTAGATGGAGTAGATTTTCCTA
CATTATTTCCTCCTGTTGTAGAAGCACCTGAACTGTTTATAACTTTTTTCTTAATTGCCATTCTATTTCCTCCACA
ATAAATTTATTATATTCCTAAATCTTCTTCTATTTCTTTTATAACACCTTCTGCATTTTTTATAGCTTCTTGTAGT
TCAACTTCATAAACTTCACAACCATCAAATCTTTCCATACCTTCTGGTGTTATTGCTACTGCATGTATTATCATAG
TTGCTCCTAATATATCATCTCTTGTTAACTCATTTTGTACACCATCAGCACCTTGAGTTTCAACTTTTGCTTCATA
ACCTAATGCCTTTGCTGCTTGCTCTATTGCTTCTGCTGCCATGAAAGTGTGAGCTAGTCCCATTGGACAAGCACAT
AATGCTACTAATTTTTTATTCATTTCAAATTCCTCCTATTTTTAGTTAATTATTTTTTTATTTTATAACCTTAGTG
TTTAATTATAAACCTAAAGCTTCATTTATTGAGTTAGATATTTCTTCAACATTATCACTTTTTAAAAGAGAATCTT
TAAATTCTTTATTTATTAATTTTCTTGAAAGAGATGATAATAATTTAAGATGAATATTCTCTTTACTTTTTCCTGG
CATAAGTAAGCTTATTGCTAATTTAACCTTATCCTCACCTTCATTCCAAACAACATCTTCATTAAACTTCAATACT
ACTACTGCTGGATTTTCAATTGCATCATTTTTAGTGTGAGGTATTGCTATAGATTCTCCTAAATTTGTAGTAAATT
GTTCTTCTCTAGCCATTAAACCTTCATATACTAAGCTCTCATCTTCTGCCAAGTTTAAGTCTTTAGCTTTTTTTGA
TATAAATTTTAAAACTTCAACCTTTGACTTAGCATCAACATTTAAAAATACATATTCTTTGTTAAATATGTTTGTT
CCCATTATTAATTTCCTCCTTAATTACCTATCAGTGCCATTAATTTATTAAAGTCACATATTTTAATAATTCCTCT
TACTCCGCCTTCATCTTTTATAAAATTATAAAGGTATTTAAATATCGAGAAATTATGTTTTTCTTTAGTATTAAAA
AATACCATAAATACTAGCTGAACCTCTTGCTTATCCCAAATTATTGGATTTTCAAGTATTCCAACTCCTATTATAG
ATTTTTTATCTCCCTTCACTATTGTGTGGGGTATTGCTACTAGATTTCCTATTTCAGTTGATGAAATATTTTCTCT
ATCTATTATACTTTTTATAGAACTTTCCTCTATAAAATCTCTTTCTTTTAGTTTATTTGAAAGTGAAATTATGACC
TCTTCTTTAGTACTAGCCTTTATACTGAAAAAAGCTTTTTCATCAAACATGTTGCTTATTATCTTTCTTCTTTCTT
CCTTTTCATAAAAGGCTTTGTTTACGTTTTCAATTAAGCTATCATCAAATATATTTTCTATATATAAGACAGGTTT
TTCATATCCTTTTAATTCAACGGTAGATACTATCAAATCAACATCTTGACTTATAGCCATATCGAGATATCTAACT
GGATAAACACCCACAACACTTAAATCACTTATATTCTGTTTTAGCTTTTCAGAAATAAGTTGTCCTGTTCCTATCC
CATAATGACAAACTATACAAATTTTCTTACTAGTATTTTTTTTCATTCTTTCATTTGAAGCAGCAAAGTGGATAGC
TATATATCCAAGCTCATCTTCATCAAGTTTTAAATTAAACTCAGTTTCTAGTTTATTTGATAAAAACACGGCTAAA
TTAAAAGCTATAGGAAACTTCTCTTTTATTTGATGAAGCAAAGGATTATTTGATTTTACATTAGCTCTAGCTCTAT
TTAAAAATCTCTTTATATGGTCAGAGATTGCAACCATAAACTCATCATCTTTTGTATAATCACTACCTGAAATAAG
GAATATATCTTGAAGTGCACTACTTATAACACTACTTATTCGTTCCTCAATTTCACTTGTGTTTTTTCTTCCTTGT
GTACCTTTATAGGCTATTACACCAGAATAATTTGAAATATAAATTACTTCATCTTCAATAAGTTTAAATCCAATTT
TATCAGATATTTCTTTCATTAGATTTTCTATAAAGTAGTAGTTATGAAATCTATAACTTGTATCCATTAAGTTTAT
ATTGTTACTATGACCTCTCTTACTCCTAAATACAGAAACGATTATTTTTGAAAGCAAAAGATTAAAATCTTTATCT
GAAATTATTGTATCTTTTTCTCTTAAGTGCTTTTCTAAAATACTTTCTATACAGTGTATATCGTTTTCACTAATGT
CATCTAAAAACACCTTCACTTTACTTTTTTCATCTAATTTTATTGCATAGTCAGTAATTAATTGCCTTATATTAAT
TTCTTCACCATGTATATAGCTTCCATAGTAAGGTTTAGATTTTATAACTAAGTCATACTTTTCAAGTTTTCTTTTA
AGCTTACTAGACAATTTATTTATAGCGGCTATACTTAGATTTAATTCTTCTGCCATTGCTTCTATACTCATATAAT
TTCTATTAATAAGCATACATATTATATTTGACATTCTTGACTCTTCAGAGTCATCTAAAAAACCATCAATATATTT
ATTTGCTTCTTTAATAGCTCTGGCTATATTGTTTTTAGAACCGCTTAACTTGTATCCTATACCTCTAGAAGAAGCT
ATTACCAAATCATACTTGCTTAAAACACTATTTAAATCTGCTATATATCTTTTAATAGTTTTAGTAGACACATCCA
ATTTGATAGCTAATTCGTTTGATGTCATATATCCATCTTTATTGCTTAAACTCTTTACTATTATTGCATGTTTCTT
AGTTATCATTGTATCACCTTCTCTTTGATTTCAATTATATATCAAGTAAAATTTTAATTGTATATATAATATGTCT
ATATAAGGGACATTTTGTATTTATATTTTATTACATAATGTAATTATTGCCTCTGCATATATACCTATTGCAGTTA
TAAATCTATCTAAGCTAGCAAATTCATTCGCACTATGGACATTGCCAAAGCTACCATCAGGAAATTCACAACCAAA
TATTACTGAATTATTCATTTCAGAAGCATAACTTCCTGCACTAGTTACTCTAACATCATTTTTTAAATCTCCAGAA
TACTTTATATATATATCATGCAAACTTCTTACAAGTTTTGAATTTCTATCTATATAATTTGCTTGCTTTAAATTTT
CCCCAATAAGCTCAAATTTATTAATATTATTTTGCTCCATATACAAATTAAATTTTTTTATTATATCTTCAATGGT
TAATATTTCTGGATATCTAACGCTTAAAACTACTTCTAATTTTCCATCTACTATATTTATTATTGTTGGCACCATT
GATAAAATCCCACATTTCCCCTCAATATTTAAACCAAATAAGTTTCCATTTATATTATCTTGATTTATCAACTTAT
ATAAATCTTTTGTCCATTTTTCATCAATATTTTCTGACAAAAGTTTAATTGTAGCTAATATAGGATTTATTGATTT
TTCGGGTTTAGATGAATGACCACCTTTTCCATACACAATATAATTGCCATTATCATAATTTATCGATATATTGTTA
ATATCAAAACATATATTATCTTTACCCAATTTTTCTACATTCTTTATATAAACTTTATCTGGTATTGTATTAAACT
CTATTCCACCACTTATATATAAAGATTTATCGTCTATATTTGAAATTAACTTTATTATTGCTCCACCTTTTTCTCC
ATTTAATACAGGAAATTTAGCATCTGGAGTAAATCCACATACACCATATGGCTCTTTGCTATAATAATGCTTTATA
CATTTAAATCCACTCTCTTCATTTCCCCCAGCTATTAATCTAACCTTTCTTTTTAAATTAATATCTAAATCCTTTA
TCATTTTTAGTGCTAAAAAATTCACTATCATAGGCCCTTTATTATCAGATACACCTCTAGCAACTAATTTATCACC
TATAATATTTAGTTTAAATGGTTCACTATCCCATCCTTCACCTGGATTTACAACATCACAATGTCCAAATATATCT
ACATACTCTTTACCATTTCCATATTCAATTTGAACAGCATGATTATCTATATTTTTTACTTTGAAATTGTTTTCTC
TACCTAGATTTTCAAACCAGTTTAATGCATCATATACTCCTTTTCCAAAAGGCATATCTTTAGATACAGTTTTTCT
ATCATAAAATGAAGGTATACTAACCCATTGCTCCAATAATTTTAAAAATTCTTTTTCATATTTTTTGCTTTCTGCC
TTAAACAACTCCATAATTATCACTCCAATTTAGAACTTTATATTATATATCATAGTTTATCTTATTTAATAACTCC
TTATACTTTATGTCATTTCAAGGGACAAAACTTTTTTACTATTGATTTTATAATCTATTTATATATAATTATTTGT
AGGATAAATTTAATATCATAGGAGGAACAGAATTATGGAACCATTATTTTTAAAACCTATTTTTATGGATAGAATA
TGGGGTGGTACTGCACTTAAAGATAAATTTAATTATGAAATAGATTCGCCAACAACTGGTGAATGTTGGGCTATAA
GCTCTCATAAAAATGGAGATTGCTTAATAGAAAATGGAAAATATAAAGGTAAAAAACTATCTGAATTGTGGAATAA
AAATAGAGAATTATTTGGAAACACACCTGGTGATAAGTTTCCTTTACTTACAAAAATATTGGATGCAAATGATAAT
TTATCAGTTCAAGTTCATCCAAATGATGAATATGCTAAAAAAAATGAAAATGGAGAGTTAGGTAAGACAGAGTGTT
GGTATGTAATAGATTGTTCTGATGATGCAGAAATTATAATAGGTCATAATGCAAAATCTCATAAAGAATTTGTAAA
TATGGTAAATAATAATGAATGGGACAAACTACTTAGAAAGGTTAACATAAAAAAGGGAGACTTTTTCTATGTTCCA
AGTGGTACTATACATGCTATATGCAAAGGAACATTGATTTTAGAAACTCAACAAAACTCAGATACTACTTATAGAG
TCTATGATTATGATAGAACTGACAATTCAGGTAATAAGCGTGAACTTCATGTTCAAAAATCAATAGATGTTACGAA
TGTTCCTCATATAAATTTCGATACTGACTATAAAATCGTATCAACATCAGACTTTAAATGCACAACATTTGTGTCA
AACGAATTTTTTAGTGTTTATAAATTAGATGTTTTTGGAAAATGTAATTTTACACACAATACACCTTTTTCTTTAT
ACAGTGTGTTGGATGGAAATGGAAAACTTATACACAATTCTGTAGAATATAATTTAAAAAAGGGTATGCATTTTAT
ACTACCAAACGACTTTGGAGATTTTAGTTTTGAAGGTAATTTAGAGATTATATGTTCTCACATATAGATATAAAAC
CTAGCTAAAAATAGGCTATCATAATAATTTACCTTATGATAGCCTATTTCTTACAACTTAAATATTTAAACAAATA
GTATTTTTATTTTATTTTTGCTCATAATCATTTTTAATAGTATATATCAGAAAATTCTATTTTTATTTTTTCTTGA
ATATTATATATTCTCTTATCTTCTGTGTAATGTTCACTACTAAATCCCTTCATTGGAAGTGAAATTAAGAACTCTG
TGCCTTTATTCACTTCACTTACTACTTCTATATCTCCACCATGAAGACTTACTAGATTCTTAACTATAGCAAGCCC
TATTCCACTTCCTTCAGTATTTCTGGATAAAGTCTTATCAACTTGTGAAAATTCTTCAAAAATCAATTCTAATTTA
TCTTGTGGTATTCCAACTCCAGTGTCTTTTACACTTATGATTACTTTATCTATTTTATAATGAATACTTACATATA
TCCAGCCTCCATTATCAGTAAACTTAATACAGTTTGACAATAGATTCAACATAATTCTCTCAATTTCAACCTTGTC
TATATAAACATTAATTTCTTCAAGGTCTGTATCAAAAAGAATTTTTATGTCTTTTCTAAGTGCATACTCTTCTATA
TTCATAAATAAGTCTTCTATTACAGATACAATATTGTATTTCGCAAGTTTTAGTGTATAGAACCCAGACTCCATCT
TTGTTAAATCTATAATGTTATTTATTAATCTTTGAAGCCTATAAGAACTTTGTCTAACTAAATCCACATGAGATTT
AATATTGTTATTGTAATCTTTTATCTTTTCATTTCTATAGAAAGAATCTACCAGTTGATTTGAACTAGATATAACA
TTTAGTGGAGTTTTTAATTCATGAGACATATTTGCAAAAAACTCCGTTTTGATTTTATCTGTTTTAAATCTTTCAA
GCAGTTCTTTTTCTGCTTGCTCGGAATATTTCTTATGTACTAAATCTTTTATAATAAGCATTATGTATCTAGTATT
GTATATAGCAAAAGGTAATGCACTTAATTCTACTTCTACTATAT
