# Supplementary material for: Horizontal gene transfer converts non-toxigenic Clostridium difficile strains into toxin producers
Source: Nat Commun. 2013 Oct 17;4:2601. doi: 10.1038/ncomms3601 (PMC3826655; doi:10.1038/ncomms3601)
Supplement: Supplementary Dataset 1 — Sequence of the chromosomal DNA used to compare the donor- and recipient-specific DNA in the transconjugants. [file ncomms3601-s1.zip › SNPsRegion20.fasta]

>630
TACTCAATCGTTTAATAAAATACTTCTTAATATCCTTTAGCAGTTAAATGACCAAATCCTGTTTCATTAGTTGCAC
CTGTTATAGCTTGGATTTCAACTTCAATAGTTCCATCAGCTCTTAAACTTCCATCAGAACCACCAGCTATTACATC
TACTACTTCTAAATGTCCAATAACTTTATCTAACTTAGGAAGAACTACAACTTGGTTGGCATTTCCACCTGTTACA
ACAGCATCAGCTCTTACATCTGCATCTGCAAGTGATTGAGAACCTCCATCACGTCCAGCATATTCATCTGTAACTA
TAACTGTTTTAACACCTTGCATTTCTATCTTCTTACAGTTCATTATAAGGTCAGTATCAGGATTTCCAAAACCTTC
TTGTGAAACTATAACTGCATCTAATCCTAAATATTTACATAATTTAGAAGTCCAGTTTGAAGATCTTTCTTTATCT
GCTAGGTAAACATTTTCATTAGTTATAATTACACCTACAAAGTTTATATCTTTACCATGTCTTGCATATAAGTCTT
CAACAACCCCATTGTTTATATGAACATAACTTGGGTTTTTGTCACATGCAGAAACACAGTTACCACTTACAATTGC
TCCGTCCATTAATTCTGTTGGATATAATAAAGTTGGTACTATTTGTTTTGCATCTACTCCATATACATAAGTATCA
TGTAATAAACCTTGAGTCTGAAGCATGTAAACATATCCTACTTTTGGAAGCTCTGGATATTCTTTTATTGATTCAA
GAAGAGGTTTAGTTTCATATACTGAAACTTCATCTGGAGTAAGATTTCTTGCTACTTCTCCTAAGTACATTGCTGC
TTTGAATCCTATCATTCTAACAGCTTTTTCATGAGCGTATTGTTTTAAACCATCAATAGGTTCAGCTATTACTACT
ACATTATTTAATTTAGAAAATGGAGTATACTTAGCTCCTTCTCCAGTCATGTCTATTATACCTTCTTGGAAACCTA
CTATTTTTCCAGTAGTTACAACAGCTACACCTTTTAAAGCATGAGTTTTTCCTTCTCCTACAGTGTCAACTTTAGA
CATGATACCAGGGAAGATTCCCCCATTACCTTCAACTTTTACTCTTGGCTCAATAACATCTTTTACAGGTGTTATT
CTTACGCTTTCACCTGGACGAGCTAATTCTATATCTATAGATTTAATATGCTCATCTCCACCAATTTCTTGTAGCA
TCTCTTGCTTATTGATGAATAATACTCCATCTTTTACTTCTGTTACATCACCAAATTGAATATCTTTTATAAAGAT
TTTCCCTAATTCAAGACGCATACTTGCACCTCCTGTTATTTAATTTGTGTATATGCATTTGAGTTTTTCTCAAAAT
TATATCATTTTACAATTTATCTTATTTTTTTAAAGATATATTATTGTGTTTTTATGCCTTAAATCTTTATTTTATT
ACTAAAAAATATTTATTGTAAAAAAATTATTTTATTTAAAATTATTTTTTTAACAAAGTTGGACATAAAAACCTTT
TTCTTCTTATCTTCAGATAAAAATAGATTTTTTCTTTTAATGTTAATAATTTATCAACATATTAAAGATATTTTTT
AATCATGTTTTCTATATTAGGAACTGTAGCATCATCCTTAGTAACTTCGTCTACTTTTTCTCCATCTTTGTATATA
GCCATAGTTGGAAGACCTAATACTTTTTGTTTTATAGCTAATCTTCTAGCTTTTGTTGTATCCATCTTACAGAATT
TTATTTTATCCCCATAAGTCTCAGCTAATTTATGAACATCTGGCATTAAAGCTTTACAAGGCTCACAACCTTCACT
CCAAAAATCAACAAATACAAAACCTTCTGCATTTAAAACTTCTTCTTCAAATGTAGCCTTATCTAAATCTAACATT
TTCTTATTCCCCCTTGAAATTTTTATTTTAATTTTAAATATTAATTTTAAATGTTATTCATTAAATTTACAGACAC
TATTTCTTAATTTACAGATTCTAGTTCCCAAATTTTTCATCAATGTATTTCTCAGCTACTATAGATGCAATTGCTC
CATCATTAGTTGCAGTTACAACCTGTCTTAGAGTCTTAGATCTACAATCTCCTGCTGCAAATACGCCTGGTATGTT
AGTTCTCATATCTTCATCAGTTATTATGTAACCTTTTTCATCCATATCAACTTTACCTTTGAATAAATCAGTTTGA
GCATCTAATCCAACGAACACAAATACTCCCATTGTTCCATCTTCTTCATCTGCAAAGTATTCATGAGTTTCTCCAG
TAACTTTATTTTTAAATACAACTGATTCTAATATTCCATCACCTTTGATTTCTTCAATTACTGTATCTAATAAAAA
CTCTATCTTTGGATTAGCTTTTGCTTTTTCTTCAACACTCTTAGCACATCTAAATCCTTGTCTTCTATGTACAATT
GTTACTTTTCTAGCAAATTTAGTTAAATACATTGCTTCTTCTAATGCACTGTCTCCTCCACCTACAACAAATACTT
CAAAATCTTCAAAGAAATCTGCATCACAAGTTGCACAATATGAAACCCCTTTACCAGTAAGTTCTTTTTCTCCAGG
ACAACCAATCTTTCTTGGTGTTGCTCCTGTTCCTATTATTACTGCTTTTGCTCTATATTCTGCCTTTTCCCCTTTT
AAAACTTTTATATCTCCATCTAGCTCAGTATCAACAATGTTGTCTCTTAGCATTTCTGCTCCAAACTCTTTACACT
GTTCAACCATTCTAGCTATTAAACTTGGTCCTGTTGCATTTGGAACTGACCCTGGATAATTTGCAATTTCATGTGT
TATTACAATTTGTCCACCAGTCTTGTCTTTTTCTAGGATTAGAGTTTTTAACTTTGCTCTTGCTCCATAAAGACCT
GCTGCAAGCCCTGCTGGTCCTGAACCAATTATTACTAAGTCATACACATTTTCCATTTTGACTTATCCTCCCCAAT
TAAATTTCTCATTTTATTTAATATTAAATTAGATTTAATATTTAGGCTGTTTTAATAACTTTTTAACAAATTTTTT
TATTCATACTGCATTCTTTGTATTGTATTATAAAATATATCATAATCAATTACTCTAAAATCATCTTGAACACTTT
CTGTCCATTTTGGAGTCTTTTTATTATTCTGAAATTTACTTGCAGTGATGATTGCTTCTTCAATTAAGGTTAAAGA
GTTTATATCCAAACGATTTCCTTTCTTTAGTATAACAGTCCTGTAAGGTGTTTCATTTGGCTTTACACTCCCATAG
AGTGGATGAGATAAAAGTTCATAACCTTCATGTATCAAATCTCTACTTGCTTCTAAGATTCCAATATAAGTTGTGT
CTTTAAACAAAACTTCTCTGCCTTGAACTTCTTCTTTTACTTTTGGATTATTCGTAATTATTATCATTTTTTTACT
CTCTTTCAAACTTTTATTTATTACTTGATAAATAAAAAACAGGAAAAACAAATCTCCCAATTTGTCTTCCCTGTTA
AAATCATTTTCAGAGCCCCGTCCAAGTACAGTCACCTTTACCTGAGAATTTCATCTAATCTTTTGGGTAAGTAAGA
TTAAACTTGTCCCTTCGGTCGCTTTTTATAAAGCAGTCTCCCATACTCTTCATCCGGATTATTATTTTTTTCAGAA
AATTTAAAATTAAGCAATTTATCCTTTGTTTTCTATAAATAGCTTTTTTCTATCTCTGTTGACTTAAGTATATAAA
CATTCTATAAAATTTGCAATAGTTTTTTTATATGTATTTTGTATACATTTTTACTTTTTTTTCCAAATGTTGATAT
TGCATATTTCTTGTATTTTCTTTTTTTTTTAAGTACAAATCTTTTTTAGTTTATTTTATCAATTTAGTTAAAAACA
AGACTATTTTCACAACAAATAATCACTTTTTATATATTTTTTAATTTTTCACTTTTATACAATAAAATTCTCATAA
TTTTTTATAATTTGCTGTCATTTATTTCATCAAACCAAGATTTAACATCACCTATAATAGACTCAATACAGCCATC
ATCAAATGGAGAATACAAATTTCCCATACTCACAATATCTAAAAATGATTTTGTTCCTCCAACTTTACAGATATTT
ATATAATCTTTCCATCCTGCATCTCTATCTTGAATCATTTTTTTCCAAAATTGTAACGCACAAATTTGAGCTAATA
CATAATCTATATAATAAAACGGATTTTTAAATATATGTCCTTGTTTAAACCACCAACAACCTCTCTCTAAAAAAGA
ATTATCACCATATTTTCTATGAGGTAAGTATTTTTTCTCTAAAAATCTCCAGATTTCTTTTCGTTTTGACTTATCT
ACATTAGGATTTTTGTAAATATAGTGTTGAAATTCATCAACAATTACTCCATAAGGTATAAATTTAATTGAAGATG
ATAAGTGAGTGAATTTGTACTTATCTGTATCTTCTTTAAAAAATAAATCCATCCACGGCCATGTTATAAATTCCAT
ACTCATTGAATGGATTTCACAACTATCAAGCGTTGGAAAATTAATTTCTGGCATATCAATCCATCTAGACATATAC
AACTGAAATGCATGTCCTGCCTCATGTGTTAACACATCTATATCATCAGCAGTTTGATTAAAATTAGAAAAAATGA
ATGGTGATTTATAATCTGGTATATAAGTACAATACCCTCCAGCTCCTTTTCCTTTCTTCGTTTCTAAATCCATAAG
TTCATTTTCTAACATAAAATCAAAAAATTCATTTGTTTCTTTTGACAGTTCAGAATACATCCTTTTACCATTTTGA
ATTATGTATCTTGAATCTCCCTTTAAACTTGCATTTCCTGTTAAAAATTCCACGCCTTCATCTATGTAACTTAAAT
ATTCTAGACCAATTCTTTTAGCTTGTTTTTCATAAAGCTCATTTGCCATTGGAACAACATATTTTAGTACTTGTTT
TCTAACATTTTTTATCATATATTCTCTGTAGTCACTTCTCATCATTCTAACATACCCAAGCTCTACAAAATCTTCA
AAACCTAATTTTTTAGACATCTTATCTCTAAGTTTAACCAATTTATCAAATATGTCATCAAATTTAGTTTCATTTT
CTTCAAAGAAATTATAATATGCTTTGTTTGCTAATTCTCTTGTTTTTCTATTCTTAGAATACATGAATTTCCCCAT
ACCAGATAAATTTCTTATTTTCCCATCAAACATTATCTCAGCTGAAGCTAAAAGTCTAGTATACTCTGAACACAAT
TTATTTTCTTCCTGCAATTCACTTATTATTTCTTTGGAAAAACTTTTTAAAGAATACTCTACTATTGTGAAAAATT
GCTCTCCAAACTCTTTTATCAAATCATATTTAAATTTTGAATTTACAATGGCATTATAAAAATATGAATTTAATTC
TTCATACAAAGGCATATATTCATCCCAATAATTTTTTTCTTCTTTGTAGAATTTATTAAATGTGTCTGTACTATAT
CTTATCGAAGCTATATTTGACAACGTTTCTATTTTATTTCTTAATAAATTAATCTTATGTATATTTTTTTGTTGCT
CTTTATAATTACGAGAATTATTTATATCTTCTACACAGCTCAAAAACTCTTTTTTCATACTATTATAATTGGGTCT
TTCATACTTAAACTCTGAAAACGTCATTTAAAGCACTCCTTTACAACTTTACTTTATTGTATTTATAAATATAGAT
TTACATGTACTATGTAATACTCTTTTATAAATTATTATATATATCAAATATTCTTTATATTATAATCATGTTGAAT
AATAACATATGATTAATGGAATTACAATATTTTATAACACAAAACTAACTAATATAACAAATTACCATCAGTCTAT
TTATTCAAACTTCTAACTATATAATATACATTTATTTATATTAACAATGCAAACGATACCATTATTTGTAATTAAG
AATTTTGGAATTATTGATTACAAAGTTTTTACATTCTCATCTCACATAAGTAATATTTTTATCAAAAAATTAATAT
TATTAAACTTTCTAAATTACTTATCTCTTGATATAATAGTATACAAAACAAACCATATTTCCCACTGAAACTTTGT
TCAACACTAGCCGTGTCAACGTTTTCACAGGAAATTTGAGTATATAATTTATTGGAGGTTGATATGTACAAATTAA
TCGCACTAGACATTGATGGAACAATATTAAATACACAAAAAAGGATTACTCCTGAAGTCTTTGAGTCCATTCAGGA
GGCAAAAAGGGCTGGGGCAAAAGTAGTTATAACAACAGGCAGACCTCTTCCTGGTGTAAAAGAACTTCTAAATCAA
CTAAATTTAACAGATGAAGGTGATTATGTTATATGCTTTAATGGAGCAATTATTCAAGAAGTTAAAAGTGAGAAAA
TCATACATGATGTAGAAATGAGTTTAGATGATTTTGATTTTATATATAATAACGTTTGTAAAAAATATAAGACTAA
AATACACATAAATACAATGACAAATTTAATTACACCAAATGAAACGCCTGGCAAATATACACTTCATGAAGCGAAA
TTAAATAATATAGAAGTCAAATATATACAAAAAGATAAAATTGATGAATCTATTAAAATCTGTAAAATTATGATAG
TTGATGAACCAGAAAGATTGGAAGAAATCATACAGCAACTACCTAAAAATTTATTCAATAAATATACTATAGTAAG
GTCTGCTCCTTTTTATCTAGAATTTTTAGGTAAAACTACTAATAAAGGAACTGCTCTTAAAACATTATGTACGAAT
CTAAATATACCTATAGAAAATGCTATTGCTGTTGGCGATGAAGAAAATGACCAACATATGATAAAGTATGCAGGTC
TTGGTGTGGCTATGGGGAATGCACGTAATAGTATAAAGGAAATTGCAGATTATGTTACTGATACTAATAATGAAAA
TGGAGTTGCAAAGGTTATAAATAAATATATACTTAATAAGGCTATCTAATCATCTAAAAAAAACTAAAAATATACC
TTTAGATTTAAATACTTTTCACATCCCTACTCTATACTAATTTATATAGTATGGATATTACCTATCATTTTTATCT
AAAGGTCATTTTTAGTTTTTCATATATGTATATCTATGATAGTACCTTTTGTTTGAGTTTAAATATTTTATATGAT
TCTACTATTGCCTCATTAATATCTAAACAATATATATCTTCATCATCAGATAATCCCGCTTCGTTTGTCCAAGCAT
CAAAATCACTCTTCGTCCAGAAGAAATTCATTATATTTCAGCAACTAGCAGCCCAATTTAGATGCTTATCAAGATT
TATATGAAGCACTCTTAAGTTTGGATTATTCACATACTCAATCTTTTCATTTTTTATAATTACTTCTATTTCCTTA
CCTGTAGCACTACAAATAGAGTTTATTTTTATATCTTGGTTGAATGTGCAAGAGGTTCCTATAGCATCTATAGCAC
ACATTGCACTGAAACTTCTATTATCTCTCAAAGTTACTTTATGATTTGTTGGCAATGCTGATACAGGATATATAAA
ATTTATACTATTCCCATCAACAACCATTATATTTTTATAAATAAAATATTGTAGTGTCCTTTCTATATATTCTTTT
TCTATATTCAACTTTTTACTTACATATTCAGTCACTTCTTGAAGTGTAACACTAGAACCTTTATCTATTATCATAT
CCATAATAGAGATTCTTATTTTCTGTTGTGTATTATCCAAACTATTGTATTTTTCTATTTGACTCATGTCTACTCC
TCTTTAAACTTCATAACACTTTGATAAAGTATCAGTTAATTTGTTTTTGTACTCTTCATATTTTTGGCTTCCTCTA
ATTCTAGGTCTTGGAATATCTATATTTATATCATCAATAATTCTTCCTTTATCTCTCGACATTACTATAACTCTAT
CACTCATATATACAGCTTCATCAACATCATGAGTTACCATTAATGCAGTTATTTTCTTCTTTATCCATATTCGTTC
TAGCTCTTCCTGTAAATTTTGTCTCATTTGAAAATCTACAGCTCCTAATGGTTCATCCATTAGTAATACCTCTGGA
TTACATGCTAAAGCTCTTATCATGGCCACTCTTTGTTTCATTCCTCCAGATAATTGATGCGGAAACAGTTTTTCTT
TTCCTTTTAAGTCTGACATAACCAAAAGTTCTTCTAGCATTTCTTCTCTTTTTTCTTTTGGTATTTTCTGCTGTTT
CATAGGAAATAGAACATTACCTCTTATAGTTTTCCAAGGAAATAAAGCATAATTTTGAAATATAAAAGCTCTATCT
ATGCCCGGTTTTTTAACTCTTTTATCATTTATAAAAACATCTCCACGTTCTGATTTTTGAAACCCACCTATTATAG
TAAGTAAAGTTGTTTTTCCACAACCTGATGGTCCTAAAAGACAGACAAATTGTCCATCATCTATATCCATACTTAT
ATCTTCTAAAACCTTTGTATGTACTCTATTATTTACAAATGTCTTATTTATATCTCTTACACTTAACTTCATTAAT
CTGCAAACCTCCATCTACAAAGGATTTTATTTATAAACTTTAATACCCTATCTATTATAAATCCTATTAAAGCTGC
AAATATCATAAGCCCAATTAATACATCTGTATGCATTAATGTTTGAGCTTGTACCATTGAGTAACCGAGACCGGCA
CTCGTAGCTATAAACTCGGCTCAGATAACAGACATCCATCCTGTACTTATAGCAATCCTTGAACCAGTTAGTATAT
CTGGAAGAGATGCGGGAACAATTACATTTGTAAATATCACAATTGGCGATGCTCCCATACTTCTAGCTGCATTATA
ATAATCCTTTGATATTGCTCTTACTCCTTGAATAGTATTTAAAATTATAGGGAAAACCCCTGAAAAAGCTATTAAA
AATATTGTTGGACCATCTCCTATACCAAACCATACTATAGTAAGAGGAACCCATGCCATTATTGGAACTTGCCTTA
CAGAATCTACTACTGGAGATAAAACCCTTTCAAAAGTTTTAGAAAATCCCATAATAAATCCTATTGGAAGCCCAAA
CAATAATGCATACATAAAACCTTTAAGTACTCTCTGCAATGTTATAAAAAGATTAGTGACTGTCTCTGCATCTGTC
ACACAGAAAAAGAAACCTTTTATTACATCTACTGGCATTGGAAGTAACAAAGAACTCCCTATATCTTTTGCTGCAA
AATGCCAGACTAAAAATATAATAACTAATAGTATTATTTTATATAAAATATCCATACTACCATCAGTTTTTTTCTT
AGTTAATCTATCGCTTTTATCTTTAGAAATTTTAATTTCCAATTGCTTATTTCCTCCATATCTATATTTCTTATAT
TCCTGTACTCTTTTAATACTTTCTTAAATGTAGCTTTATTCTTTAAAGCATCAACGCTTTTATTGTAAAGTGTTAT
AAAATCACTATATGCTTTACTTTTTTTAAACTCTTTATTTACAACTAATACATAGGTATCATAATCTCCTAATTTA
GTTGTAGATTTTCTTTTACCCTCTAACCCAATTGACTTTATGCAATCTATTACAACACCATCTACTAAATTACTTT
CTAATCCATATGCTAGTGCAGTCCCTAATAAGGGAGCTACTTCCACATTCTTGTAGTATTTTTTAACCAATTCTGA
CTGGTAATCTCTATTTTGAATGACTCCTATCTTTTCAGGATTATTATCACTTAATAGAAATATATCAGAATTTTGA
ACTACAGTACCAACAATTTCAAATCCACTATTTACATTTACATATTGTTTTGCAGCATCTTTACATATGATTGCTA
TATCTATTTCCTCTGAACTCAGAGCCCACTGCATTGTACTTGCTCAGCAATCATTAATTGTAAAAATATCCATTAT
ATCACTTACTTTTATATTTTCAAAGTAGTCTCTATTTACCATATAATTTATTACAAAACCAGAGGTATCATCAGAT
ACCCCTATTCTTAATTTTCCTTTTATTTCTTCTTTATCTTCAAA
>CD37
TACTCAATCGTTTAATAAAATACTTCTTAATATCCTTTAGCAGTTAAATGACCAAATCCTGTTTCATTAGTTGCAC
CTGTTATAGCTTGGATTTCAACTTCAATAGTTCCATCAGCTCTTAAACTTCCATCAGAACCACCAGCTATTACATC
TACTACTTCTAAATGTCCAATAACTTTATCTAACTTAGGAAGAACTACAACTTGGTTGGCATTTCCACCTGTTACA
ACAGCATCAGCTCTTACATCTGCATCTGCAAGTGATTGAGAACCTCCATCACGTCCAGCATATTCATCTGTAACTA
TAACTGTTTTAACACCTTGCATTTCTATCTTCTTACAGTTCATTATAAGGTCAGTATCAGGATTTCCAAAACCTTC
TTGTGAAACTATAACTGCATCTAATCCTAAATATTTACATAATTTAGAAGTCCAGTTTGAAGATCTTTCTTTATCT
GCTAGATAAACATTTTCATTAGTTATAATTACACCTACAAAGTTTATATCTTTACCATGTCTTGCATATAAGTCTT
CAACAACCCCATTGTTTATATGAACATAACTTGGGTTTTTGTCACATGCAGAAACACAGTTACCACTTACAATTGC
TCCGTCCATTAATTCTGTTGGATATAATAAAGTTGGTACTATTTGTTTTGCATCTACTCCATATACATAAGTATCA
TGTAATAAACCTTGAGTCTGAAGCATGTAAACATATCCTACTTTTGGAAGCTCTGGATATTCTTTTATTGATTCAA
GAAGAGGTTTAGTTTCATATACTGAAACTTCATCTGGAGTAAGATTTCTTGCTACTTCTCCTAAGTACATTGCTGC
TTTGAATCCTATCATTCTAACAGCTTTTTCATGAGCGTATTGTTTTAAACCATCAATAGGTTCAGCTATTACTACT
ACATTATTTAATTTAGAAAATGGAGTGTACTTAGCTCCTTCTCCAGTCATGTCTATTATACCTTCTTGGAAACCTA
CTATTTTTCCAGTAGTTACAACAGCTACACCTTTTAAAGCATGAGTTTTTCCTTCTCCTACAGTGTCAACTTTAGA
CATGATACCAGGGAAGATTCCCCCATTACCTTCAACTTTTACTCTTGGCTCAATAACATCTTTTACAGGTGTTATT
CTTACGCTTTCACCTGGACGAGCTAATTCTATATCTATAGATTTAATATGCTCATCTCCACCAATTTCTTGTAGCA
TCTCTTGCTTATTGATGAATAATACTCCATCTTTTACTTCTGTTACATCACCAAATTGAATATCTTTTATAAAGAT
TTTCCCTAATTCAAGACGCATACTTGCACCTCCTGTTATTTAATTTGTGTATATGCATTTGAGTTTTTCTCAAAAT
TATATCATTTTACAATTTATCTTATTTTTTTAAAGATATATTATTGTGTTTTTATGCCTTAAATCTTTATTTTATT
ACTAAAAAATATTTATTGTAAAAAAATTATTTTATTTAAAATTATTTTTTTAACAAAGTTGGACATAAAAACCTTT
TTCTTCTTATCTTCAGATAAAAATAGATTTTTTCTTTTAATGTTAATAATTTATCAACATATTAAAGATATTTTTT
AATCATGTTTTCTATATTAGGAACTGTAGCATCATCCTTAGTAACTTCGTCTACTTTTTCTCCATCTTTGTATATA
GCCATAGTTGGAAGACCTAATACTTTTTGTTTTATAGCTAATCTTCTAGCTTTTGTTGTATCCATCTTACAGAATT
TTATTTTATCCCCATAAGTCTCAGCTAATTTATGAACATCTGGCATTAAAGCTTTACAAGGCTCACAACCTTCACT
CCAAAAATCAACAAATACAAAACCTTCTGCATTTAAAACTTCTTCTTCAAATGTAGCCTTATCTAAATCTAACATT
TTCTTATTCCCCCTTGAAATTTTTATTTTAATTTTAAATATTAATTTTAATTTTAAATATTATTCATTAAATTTAC
AGACACTATTTCTTAATTTACAGATTCTAGTTCCCAAATTTTTCATCAATGTATTTCTCAGCTACTATAGATGCAA
TTGCTCCATCATTAGTTGCAGTTACAACCTGTCTTAGAGTCTTAGATCTACAATCTCCTGCTGCAAATACGCCTGG
TATGTTAGTTCTCATATCTTCATCAGTTATTATGTAACCTTTTTCATCCATATCAACTTTACCTTTGAATAAATCA
GTTTGAGCATCTAATCCAACGAACACAAATACTCCCATTGTTCCATCTTCTTCATCTGCAAAGTATTCATGAGTTT
CTCCAGTAACTTTATTTTTAAATACAACTGATTCTAATATTCCATCACCTTTGATTTCTTCAATTACTGTATCTAA
TAAAAACTCTATCTTTGGATTAGCTTTTGCTTTTTCTTCAACACTCTTAGCACATCTAAATCCTTGTCTTCTATGT
ACAATTGTTACTTTTCTAGCAAATTTAGTTAAATACATTGCTTCTTCTAATGCACTGTCTCCTCCACCTACAACAA
ATACTTCAAAATCTTCAAAGAAATCTGCATCACAAGTTGCACAATATGAAACCCCTTTACCAGTAAGTTCTTTTTC
TCCAGGACAACCAATCTTTCTTGGTGTTGCTCCTGTTCCTATTATTACTGCTTTTGCTCTATATTCTGCCTTTTCC
CCTTTTAAAACTTTTATATCTCCATCTAGCTCAGTATCAACAATGTTGTCTCTTAGCATTTCTGCTCCAAACTCTT
TACACTGTTCAACCATTCTAGCTATTAAACTTGGTCCTGTTGCATTTGGAACTGACCCTGGATAATTTGCAATTTC
ATGTGTTATTACAATTTGTCCACCAGTCTTGTCTTTTTCTAGGATTAGAGTTTTTAACTTTGCTCTTGCTCCATAA
AGACCTGCTGCAAGCCCTGCTGGTCCTGAACCAATTATTACTAAGTCATACACATTTTCCATTTTGACTTATCCTC
CCCAATTAAATTTCTCATTTTATTTAATATTAAATTAGATTTAATATTTAGGCTGTTTTAATAACTTTTTAACAAA
TTTTTTTATTCATACTGCATTCTTTGTATTGTATTATAAAATATATCATAATCAATTACTCTAAAATCATCTTGAA
CACTTTCTGTCCATTTTGGAGTCTTTTTATTATTCTGAAATTTACTTGCAGTGATGATTGCTTCTTCAATTAAGGT
TAAAGAGTTTATATCCAAACGATTTCCTTTCTTTAGTATAACAGTCCTGTAAGGTGTTTCATTTGGCTTTACACTC
CCATAGAGTGGATGAGATAAAAGTTCATAACCTTCATGTATCAAATCTCTACTTGCTTCTAAGATTCCAATATAAG
TTGTGTCTTTAAACAAAACTTCTCTGCCTTGAACTTCTTCTTTTACTTTTGGATTATTCGTAATTATTATCATTTT
TTTACTCTCTTTCAAACTTTTATTTATTACTTGATAAATAAAAAACAGGAAAAACAAATCTCCCAATTTGTCTTCC
CTGTTAAAATCATTTTCAGAGCCCCGTCCAAGTACAGTCACCTTTACCTGAGAATTTCATCTAATCTTTTGGGTAA
GTAAGATTAAACTTGTCCCTTCGGTCGCTTTTTATAAAGCAGTCTCCCATACTCTTCATCCGGATTATTATTTTTT
TCAGAAAATTTTAAATTAAGCAATTTATCCTTTGTTTTCTATAAATAGCTTTTTTCTATCTCTGTTGACTTAAGTA
TATAAACATTCTATAAAATTTGCAATAGTTTTTTTATATGTATTTTGTATACATTTTTACTTTTTTTTCCAAATGT
TGATATTGCATATTTCTTGTATTTTCTTTTTTTTTTAAGTACAAATCTTTTTTAGTTTATTTTATCAATTTAGTTA
AAAACAAGACTATTTTCACAACAAATAATCACTTTTTATATATTTTTTAATTTTTCACTTTTATACAATAAAATTC
TCATAATTTTTTATAATTTGCTGTCATTTATTTCATCAAACCAAGATTTAACATCACCTATAATAGACTCAATACA
GCCATCATCAAATGGAGAATACAAATTTCCCATACTCACAATATCTAAAAATGATTTTGTTCCTCCAACTTTACAG
ATATTTATATAATCTTTCCATCCTGCATCTCTATCTTGAATCATTTTTTTCCAAAATTGTAACGCACAAATTTGAG
CTAATACATAATCTATATAATAAAACGGATTTTTAAATATATGTCCTTGTTTAAACCACCAACAACCTCTCTCTAA
AAAAGAATTATCACCATATTTTCTATGAGGTAAGTATTTTTTCTCTAAAAATCTCCAGATTTCTTTTCGTTTTGAC
TTATCTACATTAGGATTTTTGTAAATATAGTGTTGAAATTCATCAACAATTACTCCATAAGGTATAAATTTAATTG
AAGATGATAAGTGAGTGAATTTGTACTTATCTGTATCTTCTTTAAAAAATAAATCCATCCACGGCCATGTTATAAA
TTCCATACTCATTGAATGGATTTCACAACTATCAAGCGTTGGAAAATTAATTTCTGGCATATCAATCCATCTAGAC
ATATACAACTGAAATGCATGTCCTGCCTCATGTGTTAATACATCTATATCATCAGCAGTTTGATTAAAATTAGAAA
AAATGAATGGTGATTTATAATCTGGTATATAAGTACAATACCCTCCAGCTCCTTTTCCTTTCTTCGTTTCTAAATC
CATAAGTTCATTTTCTAACATAAAATCAAAAAATTCATTTGTTTCTTTTGACAGTTCAGAATACATCCTTTTACCA
TTTTGAATTATGTATCTTGAATCTCCCTTTAAACTTGCATTTCCTGTTAAAAATTCCACGCCTTCATCTATGTAAC
TTAAATATTCTAGACCAATTCTTTTAGCTTGTTTTTCATAAAGCTCATTTGCCATTGGAACAACATATTTTAATAC
TTGTTTTCTAACATTTTTTATCATATATTCTCTGTAGTCACTTCTCATCATTCTAACATACCCAAGCTCTACAAAA
TCTTCAAAACCTAATTTTTTAGACATCTTATCTCTAAGTTTAACCAATTTATCAAATATGTCATCAAATTTAGTTT
CATTTTCTTCAAAGAAATTATAATATGCTTTGTTTGCTAATTCTCTTGTTTTTCTATTCTTAGAATACATGAATTT
CCCCATACCAGATAAATTTCTTATTTTCCCATCAAACATTATCTCAGCTGAAGCTAAAAGTCTAGTATACTCTGAA
CACAATTTATTTTCTTCCTGCAATTCACTTATTATTTCTTTGGAAAAACTTTTTAAAGAATACTCTACTATTGTGA
AAAATTGCTCTCCAAACTCTTTTATCAAATCATATTTAAATTTTGAATTTACAATGGCATTATAAAAATATGAATT
TAATTCTTCATACAAAGGCATATATTCATCCCAATAATTTTTTTCTTCTTTGTAGAATTTATTAAATGTGTCTGTA
CTATATCTTATCGAAGCTATATTTGACAACGTTTCTATTTTATTTCTTAATAAATTAATCTTATGTATATTTTTTT
GTTGCTCTTTATAATTACGAGAATTATTTATATCTTCTACACAACTCAAAAACTCTTTTTTCATACTATTATAATT
GGGTCTTTCATACTTAAACTCTGAAAACTTCATTTAAAGCACTCCTTTACAACTTTACTTTATTGTATTTATAAAT
ATAGATTTACATGTACTATGTAATACTCTTTTATAAATTATTATATATATCAAATATTCTTTATATTATAATCATG
TTGAATAATAACATATGATTAATGGAATTACAATATTTTATAACACAAAACTAACTAATATAACAAATTACCATCA
GTCTATTTATTCAAACTTCTAACTATATAATATGCATTTATTTATATTAACAATGCAAACGATACCATTATTTGTA
ATTAAGAATTTTAGAATTATTGATTACAAAGTTTTTACATTCTCATCTCACATAAGTAATATTTTTATCAAAAAAT
TAATATTATTAAACTTTCTAAATTACTTATCTCTTGATATAATAGTATACAAAACAAACCATATTTCCCACTGAAA
CTTTGTTCAACACTAGCTGTGTCAACGTTTTCACAGGAAATTTGAGTATATAATTTATTGGAGGTTGATATGTACA
AATTAATCGCACTAGACATTGATGGAACAATATTAAATACACAAAAAAGGATTACTCCTGAAGTCTTTGAGTCCAT
TCAGGAGGCAAAAAGGGCTGGGGCAAAAGTAGTTATAACAACAGGCAGACCTCTTCCTGGTGTAAAAGAACTTCTA
AATCAACTAAATTTAACAGATGAAGGTGATTATGTTATATGCTTTAATGGAGCAATTATTCAAGAAGTTAAAAGTG
AGAAAATCATACATGATGTAGAAATGACTTTAGATGATTTTGATTTTATATATAATAACGTTTGTAAAAAATATAA
GACTAAAATACACATAAATACAATGACAAATTTAATTACACCAAATGAAACGCCTGGCAAATATACACTTCATGAA
GCGAAATTAAATAATATAGAAGTCAAATATATACAAAAAGATAAAATTGATGAATCTATTAAAATCTGTAAAATTA
TGATAGTTGATGAACCAGAAAGATTGGAAGAAATCATACAGCAACTACCTAAAAATTTATTCAATAAATATACTAT
AGTAAGGTCTGCTCCTTTTTATCTAGAATTTTTAGGTAAAACTACTAATAAAGGAACTGCTCTTAAAACATTATGT
ACGAATCTAAATATACCTATAGAAAATGCTATTGCTGTTGGCGATGAAGAAAATGACCAACATATGATAAAGTATG
CAGGTCTTGGTGTGGCTATGGGGAATGCACGTAATAGTATAAAGGAAATTGCAGATTATGTTACTGATACTAATAA
TGAAAATGGAGTTGCAAAGGTTATAAATAAATATATACTTAATAAGGCTATCTAATCATCTAAAAAAACTAAAAAT
ATACCTTTAGATTTAAATACTTTTCACATCCCTACTCTATACTAATTTATATAGTATGGATATTACCTATCATTTT
TATCTAAAGGTCATTTTTAGTTTTTCATATATGTATATCTATGATAGTACCTTTTGTTTGAGTTTAAATATTTTAT
ATGATTCTACTATTGCCTCATTAATATCTAAACAATATATATCTTCATCATCAGATAATCCCGCTTCGTTTGTCCA
AGCATCAAAATCACTCTTCGTCCAGAAGAAATTCATTATATTTCAGCAACTAGCAGCCCAATTTAGATGCTTATCA
AGATTTATATGAAGCACTCTTAAGTTTGGATTATTCACATACTCAATCTTTTCATTTTTTATAATTACTTCTATTT
CCTTACCTGTAGCACTACAAATAGAGTTTATTTTTATATCTTGGTTGAATGTGCAAGAGGTTCCTATAGCATCTAT
AGCACACATTGCACTGAAACTTCTATTATCTCTCAAAGTTACTTTATGATTTGTTGGCAATGCTGATACAGGATAT
ATAAAATTTATACTATTCCCATCAACAACCATTATATTTTTATAAATAAAATATTGTAGTGTCCTTTCTATATATT
CTTTTTCTATATTCAACTTTTTACTTACATATTCAGTCACTTCTTGAAGTGTAACACTAGAACCTTTATCTATTAT
CATATCCATAATAGAGATTCTTATTTTCTGTTGTGTATTATCCAAACTATTGTATTTTTCTATTTGACTCATGTCT
ACTCCTCTTTAAACTTCATAACACTTTGATAAAGTATCAGTTAATTTGTTTTTGTACTCTTCATATTTTTGGCTTC
CTCTAATTCTAGGTCTTGGAATATCTATATTTATATCATCAATAATTCTTCCTTTATCTCTCGACATTACTATAAC
TCTATCACTCATATATACAGCTTCATCAACATCATGAGTTACCATTAATGCAGTTATTTTCTTCTTTATCCATATT
CGTTCTAGCTCTTCCTGTAAATTTTGTCTCATTTGAAAATCTACAGCTCCTAATGGTTCATCCATTAGTAATACCT
CTGGATTACATGCTAAAGCTCTTATCATGGCCACTCTTTGTTTCATTCCTCCAGATAATTGATGCGGAAACAGTTT
TTCTTTTCCTTTCAAGTCTGACATAACCAAAAGTTCTTCTAGCATTTCTTCTCTTTTTTCTTTTGGTATTTTCTGC
TGTTTCATAGGAAATAGAACATTACCTCTTATAGTTTTCCAAGGAAATAAAGCATAATTTTGAAATATAAAAGCTC
TATCTATGCCCGGTTTTTTAACTCTTTTATCATTTATAAAAACATCTCCACGTTCTGATTTTTGAAACCCACCTAT
TATAGTAAGTAAAGTTGTTTTTCCACAACCTGATGGTCCTAAAAGACAGACAAATTGTCCATCATCTATATCTATA
CTTATATCTTCTAAAACCTTTGTATGTACTCTATTATTTACAAATGTCTTATTTATATCTCTTACACTTAACTTCA
TTAATCTGCAAACCTCCATCTACAAAGGATTTTATTTATAAACTTTAATACCCTATCTATTATAAATCCTATTAAA
GCTGCAAATATCATAAGCCCAATTAATACATCTGTATGCATTAATGTTTGAGCTTGTACCATTGAGTAACCGAGAC
CGGCACTCGTAGCTATAAACTCGGCTCAGATAACAGACATCCATCCTGTACTTATAGCAATCCTTGAACCAGTTAG
TATATCTGGAAGAGATGCGGGAACAATTACATTTGTAAATATCACAATTGGCGATGCTCCCATACTTCTAGCTGCA
TTATAATAATCCTTTGATATTGCTCTTACTCCTTGAATAGTATTTAAAATTATAGGGAAAACCCCTGAAAAAGCTA
TTAAAAATATTGTTGGACCATCTCCTATACCAAACCATACTATAGTAAGAGGAACCCATGCCATTATTGGAACTTG
CCTTACAGAATCTACTACTGGAGATAAAACCCTTTCAAAAGTTTTAGAAAATCCCATAATAAATCCTATTGGAAGC
CCAAACAATAATGCATACATAAAACCTTTAAGTACTCTCTGCAATGTTATAAAAAGATTAGTGACTGTCTCTGCAT
CTGTCACACAGAAAAAGAAACCTTTTATTACATCTACTGGCATTGGAAGTAACAAAGAACTCCCTATATCTTTTGC
TGCAAAATGCCAGACTAAAAATATAATAACTAATAGTATTATTTTATATAAAATATCCATACTACCATCAGTTTTT
TTCTTAGTTAATCTATCGCTTTTATCTTTAGAAATTTTAATTTCCAATTGCTTATTTCCTCCATATCTATATTTCT
TATATTCCTGTACTCTTTTAATGCTTTCTTAAATGTAGCTTTATTCTTTAAAGCATCAACACTTTTATTGTAAAGT
GTTATAAAATCACTATATGCTTTACTTTTTTTAAACTCTTTACTTACAACTAATACATAGGTATCATAATCTCCTA
ATTTAGTTGTAGATTTTCTTTTGCCCTCTAACCCAATTGACTTTATGCAATCTATTACAACACCATCTACTAAATT
ACTTTCTAATCCATATGCTAGTGCAGTCCCTAATAAGGGAGCTACTTCCACATTCTTGTAGTATTTTTTAACCAAT
TCTGACTGGTAATCTCTATTTTGAATGACTCCTATCTTTTCAGGATTATTATCACTTAATAGAAATATATCAGAAT
TTTGAACTACAGTACCAACAATTTCAAATCCACTATTTACATTTACATATTGTTTTGCAGCATCTTTACATATGAT
TGCTATATCTATTTCCTCTGAACTCAGAGCCCACTGCATTGTACTTGCTCAGCAATCATTAATTGTAAAAATATCC
ATTATATCACTTACTTTTATATTTTCAAAGTAGTCTCTATTTACCATATAATTTATTACAAAACCAGAGGTATCAT
CAGATACCCCTATTCTTAATTTTCCTTTTATTTCTTCTTTATCTTCAAA
