# Supplementary material for: Horizontal gene transfer converts non-toxigenic Clostridium difficile strains into toxin producers
Source: Nat Commun. 2013 Oct 17;4:2601. doi: 10.1038/ncomms3601 (PMC3826655; doi:10.1038/ncomms3601)
Supplement: Supplementary Dataset 1 — Sequence of the chromosomal DNA used to compare the donor- and recipient-specific DNA in the transconjugants. [file ncomms3601-s1.zip › SNPsRegion19.fasta]

>CD37
TATCCACTTTCTGCTATTTTTCTTGCAAGTGGAGCATAAGATTCTATTTCTACTTTAGCTCCTGGATACAAAATTA
AACCTTTAGAAACTTTTCTTCCTTTTGGTGTAAATGAAATGTTTTCATTTACAGTTACTTCAACTTTACTATTGCT
GACTAGAGCTTCTTTTGCCAGCTTTTGAGGTTCATATGTTTTATTTATCCATATGAAAAAGCCAAGCAAAATCAAT
ACAAATAGTATACCTATTCCCTTAAATATCTTATTCTTTATGTTAAATTTTCTATTATTATTTTTATCATCTTTGT
TCTCAACCTCATCATAAAGTAAAGGTCTCTCAAGTTCCATAGTTATACTAAATGTATCATATTTCTTATTACGCTT
TACCTTTACATCTTTACTCATAAATCTAACCCCCATAATATTTGAATACTATTATAGTTTATCCTAAGTAAATTGT
TTTTTCAACCAATGAAAAAAATCAATATTTTAACTATTTTCATATAAAATTCATAAATATATGTTTTTTGTTTTTT
ATATATTATTTTCTTTTAGTATTTTATAAAACAAATAGCCATATACTTTATTTTAAATATATGGCTATTCTATAAT
TTAATATCTAAGCTGCTTCTTTTATTGAAATTTTAGTTATATTACTTATTCTATACATTTCTTTGACACCATTTAG
AGTTTGCAGTAAGTTTAGACATATTATCTTGTCACCTAGACTTTTAGTATTTACAATACTCTCTAAAATTACACTT
CTTCCTTCATCATACTTATCTACATTGTAATTTGAAATATAATTAGTATCTCTCAATATTTTTTCAACATCTTCAT
CTTTTATTTTATTTTTATTAACATTTATATATAGATTATACATATTACTTATTAGTAATTTCTGATTTTCTAAAAA
ATCCTCTTGATGTTTATCTTTATATATAGCATTTATCAACATAAGTCTATCTTCAATAAGTGATGGTATCAATAAT
AAATTTTTTATATAGTAAACATCAGCTACATTTTCTATAGACTTATTGACTTCATCAATTATATTTTTAACTATTC
CTTTATACATTTCTATAACATGTTGATAGCCTGTTTTAGCATCATATGGTAATATAAACTTATTTACTATTAGTGC
AATAATTGCTCCTAATGCTACATATGAAATCCTGCTTATGGTTAAAACATTTGGGTCTCCCATAACTACTGCTGAA
CCAAGAGCTGAAACAGTTACACATACCATTAATTTTCTATAATCAACTACATAAGAGTTTATATACCCTGCTAAAA
GAACTATTAACGACCTTAATGTACTATCTTTTATTATTGAAAATAATACAATAAATATTACAGCTCCTATAAATGT
ACCTTCTATTCTTTTTCTAGACCTTTGTATACAATTTTCTGCGTAAGGTTGTGTTAATGAAAAGACAGTTAACATT
ATCCATCTTCCATCTCTTAAATGGAAATAATCCATAATAAAACCTGCTACAGCTGTAGCTAAAGCAATCTTTACTG
CATAAGAAAATCTTATAGAATTTAAATTAAAGTTTTTCTTATATATTGATAGTCGTTTAAATTCATGAGGTATCTT
TGATTTTCTTTCAGCTTTCTTTTCGTCTCTTGATTTTACTTTTTTATAATCTACTAAAAACTCATATAAATTTTCT
AAAACACTATAAATTTCTTTTAAATTTATATTTTTAGTATCCTGAGCAATAACATAATCTCTAAATCCTAATATCT
CTTTATCAGTTATGGTATCTTTATTTTCTAAACACATCTTAATATAGTTTATTTCTTTCGTTGCTACAACTAAAAC
ATCTGATTTACTATTTATGCTACTTTCTTCTAAAATATTTTTTATATCTTCATCTTCAAATTCTTTACTATCCTTT
TTGTATCTTTCCAGGATTAAACTTATTCTTTCTAATGAAAATAAAATATTCATTATGTCTATACCTCTAATACTGA
TATAAAAGTCATCTTTTCTATTATCAAAAATAACCATTTTCAAATTTTTAGATATAGAATTTATTCTATAATTACA
GCTATCTATTTTTCTCATACTAGATTTAATTATAGAACTATCATCATTAATAGTATTTTTTAAAAGACTAATTTTT
TCTAATAATTCATCACATATAGATATCAGTTCTTTATCTCCGACATTTTTCATCCTATTTCTATTCATAACAAATT
GAGCAATCATTATTATAACTGCTCCAACAGCTAAAGCCGACAATCTCATAGGAAATTCACTTTTTCCTACAGGTAT
ACTTACCATAAATATATACATTAGACCAAAGGGTACATATACTGCTCTTTTTAAGTCATAACTAAATACATACCCT
ATTATAAATAATGCTATAAAATTTAATAAAACTCCTAAATACATATTTTGTACTGCAAAAAATGATAGTATTCCTA
AGATTATATTTATTGCTAAATACTTCAGTAAATTTTTAATTGGAGAAATAGTTAAATCTCTTTCCAAGAGTGTTAG
CATAGCTGTTACTATACCTACACCTATAAGTGTATTTTTACTTCCAAATAAATATATAAATATAGAAATAAATGCT
ATTATAAAAATAAACAACTTTGTTTTTGATATTACTAGTTTCTTTGTCATCATATCCCCCCTAAAAATTTCAACAA
GACCAATTTTATCATATTTGTTATCTTATTCAAAATGCGCTTTTTTACGGTAGGACTTTAACTTTTTTTATATTTA
GAACTATATAATTCATATATAAACGTATTTTTTATATATATAACTGATATATTTTCGTATGCTCCCATATTTTTTT
TGTTTCAAATATTTTTTCAAAAATATAAAAATAACTCTCTCAACAATACTAAAAATGTATTTATCAAGAGAGTTAT
AATTTATACAATAAATTTAATTAAGCTTTTCTTTACCTAATATATAAGTTCCAAGACCCATAAATAAAGCTCCTCC
AACAATATTTCCAAGTGTTACAGCTACTAAATTATAAATAGCTCCTCCAATAGTAACTGTATTTATTGTTGGTGAA
AATAATGAAACACTATAAATTGTCATATTTGCTACACTATGCTCAAAGCCTGATGTTATAAAAGCAAATAAACATA
AGAATATCATAATTATTTTTGCAGTATCACTATTAGTTCTAAACGAACACAACACTGATACACATACTAGAATATT
ACATAAAATCCCTCTAAAGAAAAGAGCTGTAAATGGCATGGATGCTTTACTAGCTGCTGTATTTGCAAAAAATTCA
GCTACAGGTCCTTTGTCTACTAGACCAGTTCCTACAAATATAATGCCTAAAACCAAAGCTCCGATTAAATTACCTA
CCCAACTGTATGCCCATATTTTAGAAGTATCTTTTATACTTACACCTTTATTTAACATACCAGCAGACATAACCAT
ATTGTTTCCAGTAAATAACTCTGTTCCCGTCATTATAACCAAACTTAGTGCTATTGCAAATGATAACCCCATTACT
ATCTTAGTCATAGGTGAACCTGCATCAGTCAAAAGTCCTCCAATAGTAAATATCAAAAGTATACCTATACCTACAT
AAAGTCCTGCAAACGCAGAAGATACCAAATATTTTACTTTACTTGTGTTTAATAAATTTATCTTATTTATAGCTGC
ATTAGTTAATTTATCCAAAGTTTCTTTATGCATAATTCCCTCTTCCTTCTATTAAATTTTAATTTATTCAAATATA
TGTTTTACTCAATTTATAGATATTTAATTCCACTCCAGTATATGTTTTCGTACATTTTAGTTATTTCTGGAAGCTC
TACACCTTCAAGTGCCCATTTTTTAAATTCCATAAATCCTGTTCTATCAATTATATATCCTATATGTTCTTTTCCT
CCTGGTGCATCTTTATCTATATACTTTTCTACATATCTATAAGTATTAAGTATTATCTTTATTATGCTGTCCTCAT
CTACCCATAAAAGAAAATCTTCTGCTAGTCTAGGGTTTTTCTTTCCTGTTCTACCCATTATAGCTAATCTATAGTA
TTTTTTCTCATCTCTAGTCCATGCATTTGTTGGGCAATTTAGTACACACTCTCCACAGCCTATACACTTATCTTTA
TCTCTTACCACCTTATTATTTTCTGTTTTTAATGCTCCAACAGATATCTTAGAACATTTTTTTACACATGCTCCAC
AATTTACACATCTATCCTTTTCATATATTGGTAAAGCCATACCAATAATTCCAAAGTCATTCATTCTAGCTTTTAT
ACAATCATTTGGACAACCAGTTAAAGCCACTTTAAAATGTAAATCATTTGGAAATATAGCTTTTTCTATTCTTTTA
GCAAATTCAGTTGTATTATATTGAGCCTTTGGACAGACTTTATTTCCTATACAAGCTGCTATATTTCTTGTACCTG
CCGCTGGATAACCTGCGTTTTTCTCACTTTGATTTATATTCATTTTTTCAATAACAGGTTGTATAATTTTATTTAT
TTCTTCCATATCTTCCATATTTATTCCTAATATTTCAAACCCCTGTCTTGTAGTTATGTGCACCTGTCCATTGCCG
TACTCACTTGCAATTTTAGAAACTACAGCTAAACTCTCAGGGTCAATAAGACCTCCAGGTACTCTAACTCTTAAAG
AAGTCTCATATTTTGTTTTTGTAATTCTATAAGCATTTTTCATTACTTTTTTGGTATTTAAATCTCTTATCACAAA
CTTCACCCCCTAATCAATAAGATTTTTAGCATATGAATAATCAAATACTGGTCCATCTAAACATATGTAAGTATCA
TCCATTTTACAATGTCCACATTTACCTATTCCACAACACATTTTTCTTTCATAAGAAACCCAAATGTTCTTTTCAT
CTAAATCTCTTTTTAAAAATTCTTCTACTGTAAATTTCATCATCATTGGAGGTCCAACTACAACTATAGAAGTATT
GTTTATATCTTTCATATCCAATTCTGGTATGTATTTTGTTACTAATCCTACATTACCACTATATCCTTCCTCTGCT
CCATCTACAGTAACTAAAATATCAAGTTTTTTACTCCATCTCTTTAAATCATCTGCAAATAAAATATCTTTTGGTG
ATTTAAATCCTACTATTAATTTAAACTTTTCGCATTTTTCTTTATTATTATAAAAATATTCAACTATTCCTCTTAC
AGGGGCTAATGCACTTCCTCCTGCCACTACTACAATTTCTCTTCCTTCATAAAGGGATACATCAAATCCATTTCCA
TAAGGACCTCTTATAAAAAAAGAATCTCCTTCTTTATAATTAAACAACTCGCTAGTTACTTTTCCTACATTTCTTA
TTGTAAAGTCAATATAATCCTCTCCATATCCTGATACTGATATTGGACTTTCACCGTATTTAGGTATAGATATCTC
ATAAAACTTTCCAGGCAATACACCTTTTGTATTGCAGTTTACTCTAAAAGTCCATTCTTTATCAGTATGTTTAACT
ATATCTAGTATTTTTGCACTTACTGGTATATATGGGTTCATTTATACTTCCTCCTTACTAATTACTAAATCATTTA
TTTTTTCTATACACTTTGAAAATGATATGTATTGCGGACAGGCATCATCACATCTTCCACAACCAACACACATATG
ATATCCGAATCTTTTTTTAAAATCATGTATTTTATGCATAGTTTTAAATCTCATTCTTTCACCTTGTTTTTTTCTA
AAAGAATTTCCACCTGCTATATCTGTATATCCATCTACTTGACAAGAAGCCCAAACCCTTCTTCTCTCACCTACAT
TTTCGTTTTCCTTATAGAAAATATCCTGCATTGTAAAACATGAACATGTTGGACATACAAAATTACATCTACCACA
TCCTATACATCTTGTATCATATTCATCCCATATTGAATTTCCTATCATTTCATTTGAATCAATATTCTCTGGCACA
TCTACAGATATTAAATTATCAGTTACATAATCAACATTAAATTCAGTTGCTTCTCCATTAAATACTTCAAATTCAC
TATCCTTTATATCTAAGTACAGTGTATCTCCTTCTATATTTAATCCAATTGAATAATTATCAGTTTTGTTAGAATC
CATGCTCACACAAAAACAGTTTCTAAAACTTTCCTTACACCCTACAAGTGCAAACTTTACTTTATCTCTGATATTT
TTATAAAAATAATCTTTTTCTTCACCATTATTTAGATATATTTCATCAAGTCTTTTTATACCATTTATGTCACAAG
CTCTTAAGAAAATTAAAATTTTCTTGTTGTCTAAATCGCTTTCCTTAAACTCTTTTTCAGTAAAATAAAACAATAC
TTGATTTATGGGAAGTACAACTTCTTTTGGTGAAAAGTTTGCTTTCTTAGCAAATTCCATTTCTTCAAAAGCGTTT
ACCTCCTTGTATCTTATAACATCAGTATCTGAAAAAGTACCTTTAAATGGGATTAAAACTGGTGCAAATATCTTGT
AGTCTTTTTTTAGATAATTCAGACCTTCATTGAACTTAGATGAATCTAATTTTAGTTTCATTTTTATCACCTTTCT
TATATTTTAGTTTTACTTACTTGCTATCTTGTTTAAATCTTAACACTTTATTTTCTATGCTTCCGTGATAATTATC
ACAGTTTCAAAAATAATAAAAAAAATATTAATGGAGTTTATTAAGTTCTGTTAATATTTTTTTATTATCTACATTA
TTCGATTTCAAATCTAATCACTTAAATACAATCATTAAGTACAATAAAACTACTATCTACTCAATTTTTTGAATAA
AAAAGAATCTTATTTGTTTTTTTATACAATTCAATAGGGTAAAATAAAAATTAATAAATTAGACAATAAAAAAGAA
TCTATAAATAGATTCTCTTAATAATATTTTTATTTAATTAAAATTCTAATAATACTCTTACTTAATCATAATTAAT
TATTTTTAAAATACCTTGATAATTCAGTTTCTTTAACATAAAAACCTTTATTGTCAATTTTAATAAGTTCTTCTTT
TTGCAATACCTTTATCATTCTGGAAACAGTCTCCCTTTTACAGCCAAGCATATCAGCTAAATATGTAACTGTAATA
TTTACATTTAGTAAAGTCCATTCTCCACAGCAAACTCCAAATTCTCTACTTAACCTATATAATTTTGCTGCAAGTT
TTTTATCTACTTTTATGGATATAGAATTTTTCAACTGTCTATATAAACGTCTTATTCTTCTTTCCATATAAGAAAT
AATATCCTTTGTAAGTTGAAAATCATTTTGCATAATTTCTAAAAATTCTTCAATACTATAATAAGCTACAATTGAA
TTTTCAAATGCTTCACAGCCAACAGTAGAGTTTTTAGAAGCGTCAAGTGTAATATCATTTATGACTTCCCCACTAT
TTAATATGAAAATTACTTTTCTCTCTCCATTTTCACTTATCTTAAAAATAGATACCTTTCCTTCTAAAAGTATATA
AACACTGTCTAAGCTATCTTTTTCATAAAATAAAATTTCTTTTTTTTGTAATCTTTTTAGTTTAACTTTTTCTTTA
AGTTGATTCTTCGTTTTAGTACTTAAATTATTAAAAATTATTACTTTATCAATATTATAATCTTTTAATTTAGACA
TGTAATATCTCTCCATTCCTAAATTTTTAAGAGAGCTCTATAAAACATTACAAATTTCTTATTTTATTCATTTTTA
AACAATTTTATAGCATTTGTAGTTTTAATTTTCCTTTCAATAGCTTCATTAGAAAGTTCTTTTACTACCTGTGTAT
ATACTAAATCAATAATGAAAAATTGTGCTAATTTAGAAGATATTGAACCGGTTTCCAGTACTGTTTCTCCCGATAC
ATAAGATAAGTGTACATCTGAAATATCCTTTAATTCAGAATTTTTATTTTCAGTAATTGATATAATTTTAGCATTA
TTGGCTCTTGCAAGCTTTACAGTTTTTATAATCTCCTCTGTTTCACCAGAATGTGAAATTGCAATTATTAAATCTC
CTTCTTCCATTATGGAAGACATCATTATCATTGTATGACTACTGTCAAAACTTACACAATTAAGACCTATTCTCAT
AAATTTATAGTTTGAATCCTGTGCTATTATACCAGAATATCCAATACCTATGAAGTAAACTTTCTTTGCATTTATT
ATAAGCCTTGCGCAGTCATGTACATCCTTACTATTGATTATCTCTACTGTGTTCTCTAAAGTGGTTACATTTGAAC
TTAAAAGTTTTTTTGCTGTATCCAAAGCTGGCTCATCATTTTGTATATTTTTATTTATAATATTTTTTTTATTGAT
AGTTGATATTTCTTGTGCTAAAGTAACTTTAAAATCCTGTAATCCATTAAAATTCATTTTTTTTACAAACCTAGTT
ATAGTTGCTTCACCAATATTGCTCTCTTTAGCTATTTGTGATATTGGTTTATAAAATACATCATCTATATTTTCTT
TTATATAAGCTATTAATAATTTATCTGATTTTGTGACTTTAAAAGTTGGTGATTCCAATTGTTCTAAAATACTCAT
TAAAAACCCTTCTATTCTTTATATTTTGTTTAAAAAATTATATAATGCTCCAAGCATTCCTGCATCATTTTGTCTC
TTTGCAAATTCTATATTAGTGTTTTTGTAAACTCTCTCTATAAGAACCTCCTTTAATGCTTTGTCTATTTTTGGTT
TTAGGAACTTTTCTTGTGCCATAATCCCACCACCTAAAATTACCACTTCTGGATTTATTACATAACATATATTTGC
GATTCCAACTGCTAATGATTTTATCATATTATCGAGTTCTTTTAAACAATCTTCATCATTATTCTTTGCTAAATCA
AAAATTATTTTTCCATTTAAGTCATTTTCATTCAAATTTTTTATTTTTGCTACTTTTTTAATTAGACTGCTAGTAG
ATGCCAATTCTTGAAAAGAACTTCCATTTACATTCATATATCCTACTTCACCAGCACTATTACTAAACCCATTTAT
CAGTTTATTATTTATTATAATACATCCACCAATTCCAGTACCTATTGTTAAACATATAGAAGATGTTGCATCTTTA
CCTGCTCCAAGCCACATTTCACCAAGTCCAGCACAATTAACATCATTTTCAACTTCACATTTTATATTAAACTCTT
TTTCTACTTCTTTTTTTAATTGCATGCCCTTATAGTTTGGAATTAATTCTTCTAATGCAAATAGTATTTTACCTTC
AACTGGGTCAACCATACCTGCAGTTGATATACATATACCACTTATTTCATTTTTCTCTATATATTTTTTTACTATA
TCTTTTATTTTGGCTAATATTCCTTCTCCACCTTTTTCCTTTGCTTCAGTATCAAGACTTGATTTATCAATTATAA
ATCCATCTTCTCTAATAAAACCATATTTTATTGAAGTACCTCCAACATCTATACAAACGTAATTTTTCATAACATA
TCTCCATACAAATTATTTTTATAAATTAACAACTCTATTTAAAATTTTATATTACACAAATCTTTTACTTATCTTT
TCCAATTCACAGATATATTTCCTTGCTTCTGATAAGTCTATAGTATCACTTAATACACTTTTTTCTTTGGTTATAT
GATACTTATAAATATTTTTACATAAGTCCTCTCCTAACATATTAAGACCTTCTTGAGTGTAATGAACATCATCAAT
AGTTAATCCTCTGTCATGAAACTGCATAGCAATTTTGCTTCCTACACATAATATATCACATTCACTACAAGCCGAC
TCCTGTGCTGCTGCAATTCGTCTTGTTCTAATAAAATATTCATCTTCTCCAAGCCAATAACCAGTTAAACTTACAA
ACATTTTATCAATCATACATTCTTCTTTAAGCCTATACGCAATTTTTTTTAGACTTTCTTTATAGTACAATACATC
ACTACCATATTTTGCATCACTTTCACCTTGAATCCAAATAACGTATTTATTTTCTATATTATAATGTTTACTTAAG
GTAGTACAGCCTGCATTAAATTTTTCTATAGTGTCATTTAGAAA
>630
TATCCACTTTCTGCTATTTTTCTTGCAAGTGGAGCATAAGATTCTATTTCTACTTTAGCTCCTGGATACAAAATTA
AACCTTTAGAAACTTTTCTTCCTTTTGGTGTAAATGAAATGTTTTCATTTACAGTTACTTCAACTTTACTATTGCT
GACTAGAGCTTCTTTTGCCAGCTTTTGAGGTTCATATGTTTTATTTATCCATATGAAAAAGCCAAGCAAAATCAAT
ACAAATAGTATACCTATTCCCTTAAATATCTTATTCTTTATGTTAAATTTTCTATTATTATTTTTATCATCTTTGT
TCTCAACCTCATCATAAAGTAAAGGTCTCTCAAGTTCCATAGTTATACTAAATGTATCATATTTCTTATTACGCTT
TACCTTTACATCTTTACTCATAAATCTAACCCCCATAATATTTGAATACTATTATAGTTTATCCTAAGTAAATTGT
TTTTTCAACCAATGAAAAAAATCAATATTTTAACTATTTTCATATAAAATTCATAAATATATGTTTTTTGTTTTTT
ATATATTATTTTCTTTTAGTATTTTATAAAACAAATAGCCATATACTTTATTTTAAATATATGGCTATTCTATAAT
TTAATATCTAAGCTGCTTCTTTTATTGAAATTTTAGTTATATTACTTATTCTATACATTTCTTTGACACCATTTAG
AGTTTGCAGTAAGTTTAGACATATTATCTTGTCACCTAGACTTTTAGTATTTACAATACTCTCTAAAATTACACTT
CTTCCTTCATCATACTTATCTACATTGTAATTTGAAATATAATTAGTATCTCTCAATATTTTTTCAACATCTTCAT
CTTTTATTTTATTTTTATTAACATTTATATATAGATTATACATATTACTTATTAGTAATTTCTGATTTTCTAAAAA
ATCCTCTTGATGTTTATCTTTATATATAGCATTTATCAACATAAGTCTATCTTCAATAAGTGATGGTATCAATAAT
AAATTTTTTATATAGTAAACATCAGCTACATTTTCTATAGACTTATTGACTTCATCAATTATATTTTTAACTATTC
CTTTATACATTTCTATAACATGTTGATAGCCTGTTTTAGCATCATATGGTAATATAAACTTATTTACTATTAGTGC
AATAATTGCTCCTAATGCTACATATGAAATCCTGCTTATGGTTAAAACATTTGGGTCTCCCATAACTACTGCTGAA
CCAAGAGCTGAAACAGTTACACATACCATTAATTTTCTATAATCAACTACATAAGAGTTTATATACCCTGCTAAAA
GAACTATTAACGACCTTAATGTACTATCTTTTATTATTGAAAATAATACAATAAATATTACAGCTCCTATAAATGT
ACCTTCTATTCTTTTTCTAGACCTTTGTATACAATTTTCTGCGTAAGGTTGTGTTAATGAAAAGACAGTTAACATT
ATCCATCTTCCATCTCTTAAATGGAAATAATCCATAATAAAACCTGCTACAGCTGTAGCTAAAGCAATCTTTACTG
CATAAGAAAATCTTATAGAATTTAAATTAAAGTTTTTCTTATATATTGATAGTCGTTTAAATTCATGAGGTATCTT
TGATTTTCTTTCAGCTTTCTTTTCGTCTCTTGATTTTACTTTTTTATAATCTACTAAAAACTCATATAAATTTTCT
AAAACACTATAAATTTCTTTTAAATTTATATTTTTAGTATCCTGAGCAATAACATAATCTCTAAATCCTAATATCT
CTTTATCAGTTATGGTATCTTTATTTTCTAAACACATCTTAATATAGTTTATTTCTTTCGTTGCTACAACTAAAAC
ATCTGATTTACTATTTATGCTACTTTCTTCTAAAATATTTTTTATATCTTCATCTTCAAATTCTTTACTATCCTTT
TTGTATCTTTCCAGGATTAAACTTATTCTTTCTAATGAAAATAAAATATTCATTATGTCTATACCTCTAATACTGA
TATAAAAGTCATCTTTTCTATTATCAAAAATAACCATTTTCAAATTTTTAGATATAGAATTTATTCTATAATTACA
GCTATCTATTTTTCTCATACTAGATTTAATTATAGAACTATCATCATTAATAGTATTTTTTAAAAGACTAATTTTT
TCTAATAATTCATCACATATAGATATCAGTTCTTTATCTCCGACATTTTTCATCCTATTTCTATTCATAACAAATT
GAGCAATCATTATTATAACTGCTCCAACAGCTAAAGCCGACAATCTCATAGGAAATTCACTTTTTCCTACAGGTAT
ACTTACCATAAATATATACATTAGACCAAAGGGTACATATACTGCTCTTTTTAAGTCATAACTAAATACATACCCT
ATTATAAATAATGCTATAAAATTTAATAAAACTCCTAAATACATATTTTGTACTGCAAAAAATGATAGTATTCCTA
AGATTATATTTATTGCTAAATACTTCAGTAAATTTTTAATTGGAGAAATAGTTAAATCTCTTTCCAAGAGTGTTAG
CATAGCTGTTACTATACCTACACCTATAAGTGTATTTTTACTTCCAAATAAATATATAAATATAGAAATAAATGCT
ATTATAAAAATAAACAACTTTGTTTTTGATATTACTAGTTTCTTTGTCATCATATCCCCCCTAAAAATTTCAACAA
GACCAATTTTATCATATTTGTTATCTTATTCAAAATGCGCTTTTTTACGGTAGGACTTTAACTTTTTTTATATTTA
GAACTATATAATTCATATATAAACGTATTTTTTATATATATAACCGATATATTTTCGTATGCTCCCATATTTTTTT
TGTTTCAAATATTTTTTCAAAAATATAAAAATAACTCTCTCAACAATACTAAAAATGTATTTATCAAGAGAGTTAT
AATTTATACAATAAATTTAATTAAGCTTTTCTTTACCTAATATATAAGTTCCAAGACCCATAAATAAAGCTCCTCC
AACAATATTTCCAAGTGTTACAGCTACTAAATTATAAATAGCTCCTCCAATAGTAACTGTACTTATTGTTGGTGAA
AATAATGAAACACTATAAATTGTCATATTTGCTACACTATGCTCAAAGCCTGATGTTATAAAAGCAAATAAACATA
AGAATATCATAATTATTTTTGCAGTATCACTATTAGTTCTAAACGAACACAACACTGATACACATACTAGAATATT
ACATAAAATCCCTCTAAAGAAAAGAGCTGTAAATGGCATGGATGCTTTACTAGCTGCTGTATTTGCAAAAAATTCA
GCTACAGGTCCTTTGTCTACTAGACCAGTTCCTACAAATATAATGCCTAAAACCAAAGCTCCGATTAAATTACCTA
CCCAACTGTATGCCCATATTTTAGAAGTATCTTTTATACTTACACCTTTATTTAACATACCAGCAGACATAACCAT
ATTGTTTCCAGTAAATAACTCTGTTCCCGTCATTATAACCAAACTTAGTGCTATTGCAAATGATAACCCCATTACT
ATCTTAGTCATAGGTGAACCTGCATCAGTCAAAAGTCCTCCAATAGTAAATATCAAAAGTATACCTATACCTACAT
AAAGTCCTGCAAACGCAGAAGATACCAAATATTTTACTTTACTTGTGTTTAATAAATTTATCTTATTTATAGCTGC
ATTAGTTAATTTATCCAAAGTTTCTTTATGCATAATTCCCTCTTCCTTCTATTAAATTTTAATTTATTCAAATATA
TGTTTTACTCAATTTATAGATATTTAATTCCACTCCAGTATATGTTTTCGTACATTTTAGTTATTTCTGGAAGCTC
TACACCTTCAAGTGCCCATTTTTTAAATTCCATAAATCCTGTTCTATCAATTATATATCCTATATGTTCTTTTCCT
CCTGGTGCATCTTTATCTATATACTTTTCTACATATCTATAAGTATTAAGTATTATCTTTATTATGCTGTCCTCAT
CTACCCATAAAAGAAAATCTTCTGCTAGTCTAGGGTTTTTCTTTCCTGTTCTACCCATTATAGCTAATCTATAGTA
TTTTTTCTCATCTCTAGTCCATGCATTTGTTGGGCAATTTAGTACACACTCTCCACAGCCTATACACTTATCTTTA
TCTCTTACCACCTTATTATTTTCTGTTTTTAATGCTCCAACAGATATCTTAGAACATTTTTTTACACATGCTCCAC
AATTTACACATCTATCCTTTTCATATATTGGTAAAGCCATACCAATAATTCCAAAGTCATTCATTCTAGCTTTTAT
ACAATCATTTGGACAACCAGTTAAAGCCACTTTAAAATGTAAATCATTTGGAAATATAGCTTTTTCTATTCTTTTA
GCAAATTCAGTTGTATTATATTGAGCCTTTGGACAGACTTTATTTCCTATACAAGCTGCTATATTTCTTGTACCTG
CTGCTGGATAACCTGCGTTTTTCTCACTTTGATTTATATTCATTTTTTCAATAACAGGTTGTATAATTTTATTTAT
TTCTTCCATATCTTCCATATTTATTCCTAATATTTCAAACCCCTGTCTTGTAGTTATGTGCACCTGTCCATTGCCG
TACTCACTTGCAATTTTAGAAACTACAGCTAAACTCTCAGGGTCAATAAGACCTCCAGGTACTCTAACTCTTAAAG
AAGTCTCATATTTTGTTTTTGTAATTCTATAAGCATTTTTCATTACTTTTTTGGTATTTAAATCTCTTATCACAAA
CTTCACCCCCTAATCAATAAGATTTTTAGCATATGAATAATCAAATACTGGTCCATCTAAACATATGTAAGTATCA
TCCATTTTACAATGTCCACATTTACCTATTCCACAACACATTTTTCTTTCATAAGAAACCCAAATGTTCTTTTCAT
CTAAATCTCTTTTTAAAAATTCTTCTACTGTAAATTTCATCATCATTGGAGGTCCAACTACAACTATAGAAGTATT
GTTTATATCTTTCATATCCAATTCTGGTATGTATTTTGTTACTAATCCTACATTACCACTATATCCTTCCTCTGCT
CCATCTACAGTAACTAAAATATCAAGTTTTTTACTCCATCTCTTTAAATCATCTGCAAATAAAATATCTTTTGGTG
ATTTAAATCCTACTATTAATTTAAACTTTTCGCATTTTTCTTTATTATTATAAAAATATTCAACTATTCCTCTTAC
AGGGGCTAATGCACTTCCTCCTGCCACTACTACAATTTCTCTTCCTTCATAAAGGGATACATCAAATCCATTTCCA
TAAGGACCTCTTATAAAAAAAGAATCTCCTTCTTTATAATTAAACAACTCGCTAGTTACTTTTCCTACATTTCTTA
TTGTAAAGTCAATATAATCCTCTCCATATCCTGATACTGATATTGGACTTTCACCGTATTTAGGTATAGATATCTC
ATAAAACTTTCCAGGCAATACACCTTTTGTATTGCAGTTTACTCTAAAAGTCCATTCTTTATCAGTATGTTTAACT
ATATCTAGTATTTTTGCACTTACTGGTATATATGGGTTCATTTATACTTCCTCCTTACTAATTACTAAATCATTTA
TTTTTTCTATACACTTTGAAAATGATATGTATTGCGGACAGGCATCATCACATCTTCCACAACCAACACACATATG
ATATCCGAATCTTTTTTTAAAATCATGTATTTTATGCATAGTTTTAAATCTCATTCTTTCACCTTGTTTTTTTCTA
AAAGAATTTCCACCTGCTATATCTGTATATCCATCTACTTGACAAGAAGCCCAAACCCTTCTTCTCTCACCTACAT
TTTCGTTTTCCTTATAGAAAATATCCTGCATTGTAAAACATGAACATGTTGGACATACAAAATTACATCTACCACA
TCCTATACATCTTGTATCATATTCATCCCATATTGAATTTCCTATCATTTCATTTGAATCAATATTCTCTGGCACA
TCTACAGATATTAAATTATCAGTTACATAATCAACATTAAATTCAGTTGCTTCTCCATTAAATACTTCAAATTCAC
TATCCTTTATATCTAAGTACAGTGTATCTCCTTCTATATTTAATCCAATTGAATAATTATCAGTTTTGTTAGAATC
CATGCTCACACAAAAACAGTTTCTAAAACTTTCCTTACACCCTACAAGTGCAAACTTTACTTTATCTCTGATATTT
TTATAAAAATAATCTTTTTCTTCACCATTATTTAGATATATTTCATCAAGTCTTTTTATACCATTTATGTCACAAG
CTCTTAAGAAAATTAAAATTTTCTTGTTGTCTAAATCGCTTTCCTTAAACTCTTTTTCAGTAAAATAAAACAATAC
TTGATTTATGGGAAGTACAACTTCTTTTGGTGAAAAGTTTGCTTTCTTAGCAAATTCCATTTCTTCAAAAGCGTTT
ACCTCCTTGTATCTTATAACATCAGTATCTGAAAAAGTACCTTTAAATGGGATTAAAACTGGTGCAAATATCTTGT
AGTCTTTTTTTAGATAATTCAGACCTTCATTGAACTTAGATGAATCTAATTTTAGTTTCATTTTTATCACCTTTCT
TATATTTTAGTTTTACTTACTTGCTATCTTGTTTAAATCTTAACACTTTATTTTCTATGCTTCCGTGATAATTATC
ACAGTTTCAAAAATAATAAAAAAAATATTAATGGAGTTTATTAAGTTCTGTTAATATTTTTTTATTATCTACATTA
TTCAATTTCAAATCTAATCACTTAAATACAATCATTAAGTACAATAAAACTACTATCTACTCAATTTTTTGAATAA
AAAAGAATCTTATTTGTTTTTTTATACAATTCAATAGGGTAAAATAAAAATTAATAAATTAGACAATAAAAAAGAA
TCTATAAATAGATTCTCTTAATAATATTTTTATTTAATTAAAATTCTAATAATACTCTTACTTAATCATAATTAAT
TATTTTTAAAATACCTTGATAATTCAGTTTCTTTAACATAAAAACCTTTATTGTCAATTTTAATAAGTTCTTCTTT
TTGCAATACCTTTATCATTCTGGAAACAGTCTCCCTTTTACAGCCAAGCATATCAGCTAAATATGTAACTGTAATA
TTTACATTTAGTAAAGTCCATTCTCCACAGCAAACTCCAAATTCTCTACTTAACCTATATAATTTTGCTGCAAGTT
TTTTATCTACTTTTATGGATATAGAATTTTTCAACTGTCTATATAAACGTCTTATTCTTCTTTCCATATAAGAAAT
AATATCCTTTGTAAGTTGAAAATCATTTTGCATAATTTCTAAAAATTCTTCAATACTATAATAAGCTACAATTGAA
TTTTCAAATGCTTCACAGCCAACAGTAGAGTTTTTAGAAGCGTCAAGTGTAATATCATTTATGACTTCCCCACTAT
TTAATATGAAAATTACTTTTCTCTCTCCATTTTCACTTATCTTAAAAATAGATACCTTTCCTTCTAAAAGTATATA
AACACTGTCTAAGCTATCTTTTTCATAAAATAAAATTTCTTTTTTTTGTAATCTTTTTAGTTTAACTTTTTCTTTA
AGTTGATTCTTCGTTTTAGTACTTAAATTATTAAAAATTATTACTTTATCAATATTATAATCTTTTAATTTAGACA
TGTAATATCTCTCCATTCCTAAATTTTTAAGAGAGCTCTATAAAACATTACAAATTTCTTATTTTATTCATTTTTA
AACAATTTTATAGCATTTGTAGTTTTAATTTTCCTTTCAATAGCTTCATTAGAAAGTTCTTTTACTACCTGTGTAT
ATACTAAATCAATAATGAAAAATTGTGCTAATTTAGAAGATATTGAACCGGTTTCCAGTACTGTTTCTCCCGATAC
ATAAGATAAGTGTACATCTGAAATATCCTTTAATTCAGAATTTTTATTTTCAGTAATTGATATAATTTTAGCATTA
TTGGCTCTTGCAAGCTTTACAGTTTTTATAATCTCTTCTGTTTCACCAGAATGTGAAATTGCAATTATTAAATCTC
CTTCTTCCATTATGGAAGACATCATTATCATTGTATGACTACTGTCAAAACTTACACAATTAAGACCTATTCTCAT
AAATTTATAGTTTGAATCCTGTGCTATTATACCAGAATATCCAATACCTATGAAGTAAACTTTCTTTGCATTTATT
ATAAGCCTTGCGCAGTCATGTACATCCTTACTATTGATTATCTCTACTGTGTTCTCTAAAGTGGTTACATTTGAAC
TTAAAAGTTTTTTTGCTGTATCCAAAGCTGGCTCATCATTTTGTATATTTTTATTTATAATATTTTTTTTATTGAT
AGTTGATATTTCTTGTGCTAAAGTAACTTTAAAATCCTGTAATCCATTAAAATTCATTTTTTTTACAAACCTAGTT
ATAGTTGCTTCACCAATATTGCTCTCTTTAGCTATTTGTGATATTGGTTTATAAAATACATCATCTATATTTTCTT
TTATATAAGCTATTAATAATTTATCTGATTTTGTGACTTTAAAAGTTGGTGATTCCAATTGTTCTAAAATACTCAT
TAAAAACCCTTCTATTCTTTATATTTTGTTTAAAAAATTATATAATGCTCCAAGCATTCCTGCATCATTTTGTCTC
TTTGCAAATTCTATATTAGTGTTTTTGTAAACTCTCTCTATAAGAACCTCCTTTAATGCTTTGTCTATTTTTGGTT
TTAGGAACTTTTCTTGTGCCATAATCCCACCACCTAAAATTACCACTTCTGGATTTATTACATAACATATATTTGC
GATTCCAACTGCTAATGATTTTATCATATTATCGAGTTCTTTTAAACAATCTTCATCATTATTCTTTGCTAAATCA
AAAATTATTTTTCCATTTAAGTCATTTTCATTCAAATTTTTTATTTTTGCTACTTTTTTAATTAGACTGCTAGTAG
ATGCCAATTCTTGAAAAGAACTTCCATTTACATTCATATATCCTACTTCACCAGCACTATTACTAAACCCATTTAT
CAGTTTATTATTTATTATAATACATCCACCAATTCCAGTACCTATTGTTAAACATATAGAAGATGTTGCACCTCTA
CCTGCTCCAAGCCACATTTCACCAAGTCCAGCACAATTAACATCATTTTCAACTTCACATTTTATATTAAACTCTT
TTTCTACTTCTTTTTTTAATTGCATGCCCTTATAGTTTGGAATTAATTCTTCTAAGGCAAATAGTATTTTACCTTC
AACTGGGTCAACCATACCTGCAGTTGATATACATATACCACTTATTTCATTTTCCTCTATATATTTTTTTACTATA
TCTTTTATTTTGGCTAATATTCCTTCTCCACCTTTTTCCTTTGCTTCAGTATCAAGACTTGATTTATCAATTATAA
ATCCATCTTCTCTAATAAAACCATATTTTATTGAAGTACCTCCAACATCTATACAAACGTAATTTTTCATAACATA
TCTCCATACAAATTATTTTTATAAATTAACAACTCTATTTAAAATTTTATATTACACAAATCTTTTACTTATCTTT
TCCAATTCACAGATATATTTCCTTGCTTCTGATAAGTCTATAGTATCACTTAATACACTTTTTTCTTTGGTTATAT
GATACTTATAAATATTTTTACATAAGTCCTCTCCTAACATATTAAGACCTTCTTGAGTGTAATGAACATCATCAAT
AGTTAATCCTCTGTCATGAAACTGCATAGCAATTTTGCTTCCTACACATAATATATCACATTCACTACAAGCCGAC
TCCTGTGCTGCTGCAATTCGTCTTGTTCTAATAAAATATTCATCTTCTCCAAGCCAATAACCAGTTAAACTTACAA
ACATTTTATCAATCATACATTCTTCTTTAAGCCTATACGCAATTTTTTTTAGACTTTCTTTATAGTACAATACATC
ACTACCATATTTTGCATCACTTTCACCTTGAATCCAAATAACGTATTTATTTTCTATATTATAAAGTTTACTTAAG
GTAGTACAGCCTGTATTAAATTTTTCTATAGTGTCATTTAGAAA
