# Supplementary material for: Horizontal gene transfer converts non-toxigenic Clostridium difficile strains into toxin producers
Source: Nat Commun. 2013 Oct 17;4:2601. doi: 10.1038/ncomms3601 (PMC3826655; doi:10.1038/ncomms3601)
Supplement: Supplementary Dataset 1 — Sequence of the chromosomal DNA used to compare the donor- and recipient-specific DNA in the transconjugants. [file ncomms3601-s1.zip › SNPsRegion18.fasta]

>CD37
TGGTATCGCATTTACAACAGCCTCACGAACTCCACTTACTGATAATACTATAAAAATAATACCTTCTACAAATACT
GCTGTAAGAGCTACTTCCCAAGGAACACCCATTTGTAAAACTACTGTATATGCAAAAAATGCATTAAGACCCATAC
CTGATGCTAAAGCAAAAGGAAGGTTAGCAACTACACCCATTAAAATACATCCAAATGCTGCTGCTAAACAAGTACC
TGTAACAAGTGCACCTGCAGGCATGCCTGTCTCAGATAAAATATTTGGATTTACAGCTATTATATAAGCCATAGTT
AAAAAAGTAGTTACTCCTGCAATTATTTCCTTCTTCATGTCGACATTTTTATTAGTCAAAATTGGAAAAAGTTTCT
GCATAGTACTACTGTTTGTTGTTTGCATAACAACACCTCCTATTAAATTTTACAAAAAAACGACACAGTAGTTGAT
AAGCTGAGCCGTATCCTTCATAATTCAGTTAATTAAATATTTAATTAACTAAATAATAGTATACATAGTCAGAATA
TTTACGGTATTCCGGTAGAAACTTATGACCCATATTGTCAAAATTATATGTTATACAGTACAAAACATGAATTTTT
CTTTACGAATATTATTTTAATTTATATAATTAATTTTGTCAATATATACGTATATATTGTATTGATTTTGTATTAA
TATTCGATTATATTAAATATTGATTTATTAAATTCAAATTATAATTATATTCTTTACATTTTAAAAAAATATATGA
TATTTTGATACAATTTATTTATAGTTTGGATATAAAGTTTATGTTAAGATTATACTATAATAAATTAATAATTTTT
TTATTTGGAGGAATAAGGTGAAAGATTTAACTACAGGTCATGAGGGAAAGTCCATATTCTTTTTTGCCATGCCTAT
GCTTATTGGTAGTTTATTTCAACAACTATACAATACAGCTGACAGTATAATAGTTGGTAGATTTATCGGAAAAGAA
GCAATGGCGGCAGTCTCTGGAGCTAACCCTATAATGTTTTTATTGGTGGCAGCGCTTATGGGTGTTAGCCTTGGAT
TTTCTATTTTAGTGTCACAATTTTATGGCTCAGGAGATTTAAAAAAGGTAAAAGCTACTATTGATACTACATATAT
ACTTTTATTTATTGGTTCTATATTAATAAGTATTCTTGGAATAGTATTTGGTGGCCCCATGCTTAAGCTTATGAAT
ACACCAGAATCCGTTTTTGCTCAATCAAAATTGTATCTTACTATAATATTTAGTGGAATATTATTTTCTGCTGGAT
ATAATTCAGTAAGTGCAATACTTAGAGGACTTGGAGATTCAGTAACTCCACTTTATTTTCTGATAATAGCCACAAT
TCTAAATACAGTTTTAGACTTAACTTTTATTGTAGTGCTAAGAATGGGTGTTGAGGGCGTTGCACTTGCCACTATA
ATGGCTCAGGCAGTATCATTTATAATAAGTATAATTTATTTAAATAAAAAACATGAAGTGCTTAAATTTAAAATCA
AAGGAATTGTATATGATAACAAAATATTTAAAGATGGACTTAGATTAGGACTTCCAAGTGGAGTTCAACAAATGTT
GTTTTCAATTGGAAATATGGCTCTTCAATTTTTAGTTAATAGTTATGGTACATCTGCTATGGCAGCTTTTGGTGCT
GGTCTTAGGATAGAAAATTTTATAAGCTTACCTATTATGAATCTTGGTTCTGCTGTTTCTACTTTTGTTGCTCAAA
ACATAGGTGCTGGAGAAAATGAAAGAGTTAAAAAAGGCATTCGAGAATCTATAAAAATGACCTTAGTTTTAGCAGT
TACAGTTATTGCTTTAATTTTGCTATTTAGGGAAAATCTAATTGCTCTATTCAATACTGATAAAGATGTCATTAAA
ATTGGCTCTTCTTACTTATTTATAATAGGACCATTCTTCTTATTTATTGGAACTTCTTTTGTACTTTCAAGTGCAA
TGAAAGGTGCTGGTGATTCCATGTTTGCACTTATAAGCTCAATAGTATCTTTATGGCTTGGAAGACTTCCAGCTTC
TTATATGCTTTCTAAATTTTTTGGAACAGACGGAATTTGGATGGGTATTCCTTTTGGTTGGACTTTAGGTCTTATT
GTTACAGTTATCTACTATAAGAAAGGACATTGGAAAACTAAAGCTATTGTAAATCATAGAATCAATGAATAATCTT
TTTATAAAATGTATTCACATTCATTGTATTCACCTCCATTATGATATAATAAATTATGGAGGTGAATATAAAAATG
GGTATTATTCTTAAGCCAAAACAATTTTATATGACTGTTATAGCTACCATAATTCTCTACTTCTCTCTTAATTACA
GTTTCAACATAAAATTTTCTATATGCTTATCTTTTTTAACTATCTTGATATGGGCTGTAGACTCAGTTGAAAAAAC
TTTTGTTGCATTGTTTTTTGTAATTCTAGCGTTTATATTTAACATTGCACCAATAAAGGTTATTTTACAGTTTTTA
TTTACAGAAAATTTTTACATAATAATTCTTGCATACATAATTACTAATGCAGTTACAAAAACAGGTGTCGCAAAAA
TTATTTCTGAGAAGTTAATTTTAAATACTGTAAATACCCCTAAAAAAATGATTCTTTTATCGTATATTTTAGGTAT
ACTTTTAATATTTTTTATCCCACAACCATTTCCAAGGGTTATTCTTGTATCTGCTTTTTACAAGGAGTTTTTAAAA
GAACAACAGATAACTGAAGATTCAAAATCTATACTTTTATTTAGTATATTTACAGCATCTACCTTTACATCAATGT
TTTTTGTAAATGGAGACACTCTTCTAAATTATGTTGTACTAGAACTTGGAAATTGTAATATAAATTGGGGTCAATG
GGCTTTTTATATGTCTGTTCCAACTATAATTACTTGTTTTATAACTTATTTTTTATTTATCTTTGTCTTTAAAAAA
GAATTGCATTCAATAAAATTTATTTCTAATGAAAATCTTGAGGGTAATAAACTTCATTTTTCATATTCTAATTTAA
AAAAAGAATTTAATTTGCTAAACAAAGAGCAAAAACACGTATTTTTATGCCTAGGAATAATGTTTTTTATGTTTTT
AACTCAGTTCATACATAACATAAACACATTAATTATAATGTCAATTTGTGTACTTCTTTTATTACTAAGAAAAATA
GTTGGATTTAGTACTTTAAAAGAAATAAATTGGAAGGTCCTTATTTTTTTTATAGCAGCATTTTCAATTGGAGGAG
TGTTAAAGTACTCTGGAGTTGTAGATATAATGGGAAATTATTTGATAAAGTTTATACCAAACTCTTCAGAAATTAT
TTCAATATTGTTTTTGATAACTCTCACAATAATCTTGAATATATGTCTTGGAAGTGCTGTCACTACATCATCTGTA
GTAATACCATTACTTGGAAGTTTACATATACTAAAGGAAAATAGTGTTACTTTATGTCTATTTGTCTACATTATAG
TAAGCATACAGTACATATTACCATTTCATCATGCTACAATAATGGTTGGTCATGGTGAAAATCTGTATAATAGCAA
GGTTATTTTCAAATACGGTTTAACTTTGATTCCTTTAACCTACTTTATAATAATATGTATAACATTCCCTTGGTGG
AAATTTATAGGACTAGAAATCTAAAAAAGATGAAAATATGAATTAACTTAAGATAATAATGAAATTATTAAAAAGA
AAATTCATATTTTCATCTTTTTATATAAGTTCTTGTAAAATTGGACAAAACTACTCTTTTACCATAATACTAAATA
TTATTTGTTTTACTTCCTTTTCCAAAAGTATTCTCCCAATCCTCTATAAACTTATCTACACTCCAATCAGTTAATG
GATGATTCATCATAGATTTACAAATATCATATGGTACTGTAACACTATGCACCCCATGTTGCATTAATTCTATAAC
TTGTTGTGCATTTTTAAAACTGGCTGCAAGTACTTTTGTATCCATTTTATAAGTATCTATTATTTTTATAAGTTCT
GAAACCATAGCTACTCCATCACCAGATATATTATCAAGCCTATTTACATAAGGTGCAATATAATTTGCTCCAGCCT
TTGCAGCTAAAAAACCTTGATGAGCAGTGAATATTGCAGTAGCAGTTATTTTTACACCTTTTCTATGAAGGTCTTT
TATAGCTCTTAAACCATCTTGTGTTACAGGTATTTTTACATATATATTTTTTCTCAAACTACTTATATATAATGCT
TCTTCTAATATTTCTTCATACTTTGTACTTAACACTTGAGCATGTATAGGCATATCCTCACCTATAATCTCACCAA
TTTCATTTATAAGTTGCTTAAAATTCTTTTTTTCTTTTGAAACAATACTTGGATTTGTAGTTACACCATCTATTGG
TAAACAAGTACATAACTCCTTAATCTCCTCCACATTACCTGTATCTAAGATTAGTTGCATTAAAATATCCCCCTTT
AATCTTTCTTTATTCTTATTATATATTGATTTGGTATTATTTTCAACATTTTGCTTATTGTTTTTTATTTTTTATT
ATTGTTTTACTTTTCCTTCTTAGTTTTATAATTTTTTTATTTACTAAATTCTAAATATATAGTTAGAAAAAACATA
CTTTTTATATTAAATTAATTTTGTATTTCATGTTAAAATAGTTGATATATTGTATTTTATCTTATAATATTTACTA
TAATACTATATTGCGAAAAGAGGTAGAAAATGTTTGCAGAAGAAAGAATCCAAGCTATATTAAATATCCTAAAAAA
AGAAGGTAGAGTTACTGTCAAAGAGCTCAGTTCTAAATTTAATGTTACAGAAGATTGTATAAGAAAAGATTTAAAA
AATATAGAAAAGATTTCTTCAATAAGAAGAATTTATGGAGGAGCTGTACTAGCTAGAGAAACACTAGAGAATCAGG
ATACAAAAGACAGAAAAGAAATTAATATTCCAACAAAGAAAATAATAGCAGAAAAAGCATTTAATTTAATTGAAGA
TAGAGAAACTATATTTTTAGATATCTCTACAATTAACATCTTGCTTGCAAAGTTGTTAGCTGAAAGTAATAAAAAA
GTAACACTTGTTACAAATATGCTGGATATACTAAATGTAGTTACTTCAAAACCAAATAATTTAAATATAATTTCCA
CTGGAGGTTTATTAAATCTCAGTTTAGACGGTTTTGTCGGTACTCCAACTATAGAGTTTATATCGAAATATAAGTT
TGATAAGACTTTTATGGGAAGTTGTGGAGTAGATGTATTCAACTCTTCACTTACAACTTTTGAAATTGAAGATGGT
CTTACGAAGAAGGCTATAATAAATTCAAGTAAAAAAGTATTTATAGTTATGGAAGATAAAAAGTTTAAATTTGATG
GAAATTTCAAGTTTGCTCATTTAGAAGATATTAGTTCTATAATTACAGAAAAAACGCCTACTCCTGATATAGTAGA
TATTTTATCAGAATTTAATGTAAATGTTTTATAAGTTTAATTATATATTTTATAGGATTTCTTATAAATATAAATT
TTTATTTGATAACTATTCTTAAAAACATATTTCTATAATATTTATTTTATCCTTAGTATCTATTTTTTAAAATCTA
GTTCTATAACATCTACTTTATCCTTATGTCTATTTATAAAACTAATTTGAAATAGACTTTCTAAATCTAATACAGT
TATTTTTAGAAAGTCTATTTCCTTAAATAAACTATTTAATATTACTGGCTACTTTTTATATGAATACAATAATTTG
TTATTCATAAATAAAAGCTTATTTCATTTCATTCTTCATTTGCTTCTCTAATTCTTTAGAAAATTTCTTTTGTTCA
TATCTTTCCATCATCTCATCTTTTTTCATTTCTAAGTTTACCATAGCACCTTGTGCATCATCTTTCAAATCTTCAG
CTGTATTTTTCATAACATAAGCTGTCTTTTTAACACCTTCTTTTAAATCTTCTTTCATATTTTTCATATCTCTTTT
TAATCTATCCATCAAAACTACCTCCTCTGTAAATATAATACTTCCTATATTTATTTTTCCCAAAGTACATATATTT
ATTTGTAATATCAATTATAATTTTTAAGTCTTAAATATAGTTTAAACTATCTAAATCTATACATTTCAATAAATTA
AATATTTTTTATTTCAAAATAAAAATAACACTAAGCATAGATTATATGCTCGGTGTTATTTTTTAAATTCATAGTA
ACTTAATTGTTGGGTTACTATAATGATGACTTATATGGAGGATGTAAGGAAATCTCATCATTATAGTTGGTGTATT
TTATGGTTTTAAGCTTCTTTATATTTATATAATACAGTTTCATTATGAATTTTTTGTGATTTTAAAATGAACTATT
ATTGAAAGTTATATATTCTTTATAATAAGTAATTAATTTTTAAATTCTACTGTGAATACTACAGAGTTTTCTTTGT
TTTTTATGCTATAATCAAACCCATGACTTTTAAAAATTTGGCTGACTATATAAAGTCCAAGTCCACTTCCTCCAGT
TTTTCTCGAACGAGATTTTTCTATTCTATAAAATGGATTAAATATTTCTTCTAAATAACGTTTCTCGATAGTTACA
CCAGTATTTTCAATTTCTAAAACCACTCTTTGATTAGAAGTCTTTTTACTTATTCGTTTATTTTTATCATAGAGTC
TAATTATAAGCTCTGATTCTTCAGGAGAATATTTTATGGCATTATTTATTATATTATTGATTGCCTTAGTTATTCT
CTCTTGGTCTGCCTTAATTTCCAAATTTTCTTCTATTTTTAAAATAGTTTTCATATGTTTTTCTTCTATTAAAAAT
ACTTGTCTCTTTACAAGTCTATTTAATAATTCACTTATATTTATTGATACCAATTTCAAATCTTTTTCAAGTATTT
CTGATTTTGAAACCTCTATCATTTCATTTACTAAATCTTTTAATTCTTGTGTACACTCATACGATTTTTTCAGATA
AGTATCCCTATCCTTATACTTACCTACACTATAAATCATACCTTCAATTTGACCACTTATTATGGTTATTGGAGTT
TTTAGTTCATGTGATATTGTAGCAACAAAATCCTTCCTTCTATATTCCTGTTCTCTCTCACTCTCTATTATGTTTA
TAAGAGGCTTTGTTATTACAATTGAATATATATATGCTCCAATAATCGCTATCAATATTGCTATTGATATGATGTA
TGGCATTAGTTTTCTTATAACTTCGTTTGCTTCGTCAATTGGTTGTAATGGCATAACGAGTTCTAAAGTATATGGA
CCATCTTTTGCATCTTTAGTATATATAGGTATAGAAGTTCTATACTCATCCTCAAGACTATTAATCATGTACTTAC
TATATCTTAAAATAACTACTTCATTCTTACCATATACAATTTTACCTTGGTTATCTTTTAATAAAATAGCCAAATT
TTGGTCTTTAGCCATATAATAAAGTCTTTCTTCTAAAGTATATGTATCGAAATGAATTGAACTATCTACTAAAGAT
TTCAAACTTTCTTGAAGAGACTCAATTTTATACTCATGATAATATGATGGCAATAAAAAATATAAAATTAGATATA
TTATTAAAGCTAATGCTATTAATAATGATGTCGTTATTGAAAATAACTTATACTTTATACTTAACTTTTCCCACTT
ATCAAATATCCTTCTCAAGTGTATATCCTATTCCTTTTACAGTTTTAATATATGGTAATGATATTTTTTTTCTTAT
ATTTTTTATATGTGCATCAACAATCCTAGTATCTCCATAATAGTCATAACCCCATATACTATCCAAAAGACCTTCC
CTAGTTATAACTTGTGGATACTTTTCTATCAAAGCTTTTAATATATTAAACTCTTTTAGTGTAAGTTCTATAGGTT
CTCCATCTATCTCTGCAATATATGTGTTTAAATCTAATTTTAATTTTTCAAAAACTATAAATTTGTCATTTATAGT
CTTGTTACTTCGCCTTAAAATTGCTTCTACTCTTTTTATAAGAAGATTAAATGAAAATGGTTTTGTTATATAATCA
TCACATTCTAAGTCAAACCCTTTAAGTTGGTCTCCTTCATCATTTAAAGCAGTTAAAAATATAATTGGAACGCTCG
ATGACTTTCTTATCATTTTACAAACTCCATAACCATCTAAGTTTGGCATCATTATATCTAATATGACTAAATCATA
ACTTCCTTGCTTAAACTTTTGTATACCTTCCAACCCATCATTTGCTGTATCAACTTGATAACCTTCTGCACTTAAA
AATTCTGATATTAACTCTTGTATATTTGAATCATCTTCAATTACAAGTATTGACGAATTCATTCTATCAATCCTTT
CTATTTTATTTAAAATTTCGTATATTACTTATATTTTATCTTATTGTTGTGAATTTTACATGAAAAAAGAGCTATC
TTAATTTGTAAATTAATCCTTTTAATTTAAAGATAGCTCTTTTGGATACATTTTATTTAATTTATTAATCTAATCT
CTCTTATATGCCTTGAAGTTTTTAAGTCTAAGTGCATTTGATACGACTGAAACTGAACTTAAGCTCATTGCTGCTG
CTGCAATCATTGGGTTTAATAAAGGTCCTCCAAATACATATAATATTCCTGCTGCTACAGGTATACCAATTGTATT
ATATCCAAATGCCCAAAATAGGTTTTGTTTTATATTTTTTATAGTTTCATGACTAAGTTTAATTGCTGTTGGAACA
TCAATTAAATCACTCTTCATAAGTACTATATCCGCAGATTCAATGGCTACATCCGTTCCACTTCCTATTGCTATCC
CTATATCTGCTTTTGCAAGAGCTGGGGCATCATTTATTCCATCCCCTACCATTGCAACAAACTTTCCTTGATTTTG
TAGTTTTTCAACTTCTTTTGACTTATCTTCTGGTAAAACCTCTGCCAAAACCATATCTATACCTACTTGATTTGCT
ATAGCATTTGCAGTTTTCGCATTATCTCCAGTTACCATTGCAACTTTTATTCCCATATCATGAAGTATTTCTATTG
CTTTTTTACTACTTTCTTTGACTACATCTGCAACTGCTATTATACCTGATAAATTTCCATCTACAGCTATATACAT
AGGTGTTTTACCTTGGCTTGCCAATATATTTGATTTTTCTTCTAAATCCCCAAGCTTTATATTATTGTCATTCATA
AGCTTTCTATTTCCAAGTAATATACTTTCATCATTAATAGTAACTTGTATACCAGCACCTGGTATGGCTTTAAAAT
TATCAACTTTTTCAAATTTTATATTCTTCTCTTCTCCATACTTAACTATTGCTTCTCCAAGAGGATGCTCTGAACC
TTTTTCTGCACTTGAAGCAATCTTGATAAGATATTCTTCTTTTACATTATTATTTAATACTATATCTGTTACTTTT
GGCTTTCCTTCTGTTATAGTACCTGTTTTATCAAATATCACTGTATTTACTTTATGTGCAGATTCTAGTGCCTCTC
CACCTTTTATCAAGATTCCATTTTCTGCGCCCTTTCCAGTCCCAACCATTATAGCAGTTGGTGTTGCTAATCCTAA
TGCACAAGGACAAGCAATTACAAGTACTGATATAAATATAGTAAGTACAAATACTATATCTTTTCCTCCTATTAAA
AACCACAATAATGATGCAACTACAGCTATTGCAATTACTATTGGTACAAAATATCCAGATACAGTATCGGCAAGTT
TAGCAATAGGTGCTTTTGTACCTTGTGCATCTTCAACTAACTTTATTATTTGGGCAAGAGCAGTATCTCCACCAAT
TTTTTCAGCCTTAAACTTAATAACACCATTTTTATTAATACTAGCTCCTGTCACCTTACTTCCAACATTCTTTTCT
ACTGGTATACTTTCACCTGTAAGCATTGATTCATCAACTGATGTATATCCTTCTATTACAACTCCATCCACGGGTA
TTTTAGTTCCTGGTTTTACTAATAGTATATCTCCTATCTCTACT
>630
TGGTATCGCATTTACAACAGCCTCACGAACTCCACTTACTGATAATACTATAAAAATAATACCTTCTACAAATACT
GCTGTAAGAGCTACTTCCCAAGGAACACCCATTTGTAAAACTACTGTATATGCAAAAAATGCATTAAGACCCATAC
CTGATGCTAAAGCAAAAGGAAGGTTAGCAACTACACCCATTAAAATACATCCAAATGCTGCTGCTAAACAAGTACC
TGTAACAAGTGCACCTGCAGGCATGCCTGTCTCAGATAAAATATTTGGATTTACAGCTATTATATAAGCCATAGTT
AAAAAAGTAGTTACTCCTGCAATTATTTCCTTCTTCATGTCGACATTTTTATTAGTCAAAATTGGAAAAAGTTTCT
GCATAGTACTACTGTTTGTTGTTTGCATAACAACACCTCCTATTAAATTTTACAAAAAAACGACACAGTAGTTGAT
AAGCTGAGCCGTATCCTTCATAATTCAGTTAATTAAATATTTAATTAACTAAATAATAGTATACATAGTCAGAATA
TTTACGGTATTCCGGTAGAAACTTATGACCCATATTGTCAAAATTATATGTTATACAGTACAAAACATGAATTTTT
CTTTACGAATATTATTTTAATTTATATAATTAATTTTGTCAATATATACGTATATATTGTATTGATTTTGTATTAA
TATTCGATTATATTAAATATTGATTTATTAAATTCAAATTATAATTATATTCTTTACATTTTAAAAAAATATATGA
TATTTTGATACAATTTATTTATAGTTTGGATATAAAGTTTATGTTAAGATTATACTATAATAAATTAATAATTTTT
TTATTTGGAGGAATAAGGTGAAAGATTTAACTACAGGTCATGAGGGAAAGTCCATATTCTTTTTTGCCATGCCTAT
GCTTATTGGTAGTTTATTTCAACAACTATACAATACAGCTGACAGTATAATAGTTGGTAGATTTATTGGAAAAGAA
GCAATGGCGGCAGTCTCTGGAGCTAACCCTATAATGTTTTTATTGGTGGCAGCGCTTATGGGTGTTAGCCTTGGAT
TTTCTATTTTAGTGTCACAATTTTATGGCTCAGGAGATTTAAAAAAGGTAAAAGCTACTATTGATACTACATATAT
ACTTTTATTTATTGGTTCTATATTAATAAGTATTCTTGGAATAGTATTTGGTGGCCCCATGCTTAAGCTTATGAAT
ACACCAGAATCCATTTTTGCTCAATCAAAATTGTATCTTACTATAATATTTAGTGGAATATTATTTTCTGCTGGAT
ATAATTCAGTAAGTGCAATACTTAGAGGACTTGGAGATTCAGTAACTCCACTTTATTTTCTGATAATAGCCACAAT
TCTAAATATAGTTTTAGACTTAACTTTTATTGTAGTGCTAAGAATGGGTGTTGAGGGCGTTGCACTTGCCACTATA
ATGGCTCAGGCAGTATCATTTATAATAAGTATAATTTATTTAAATAAAAGACATGAAGTGCTTAAATTTAAAATCA
AAGGAATTGTATATGATAACAAAATATTTAAAGATGGACTTAGATTAGGACTTCCAAGTGGAGTTCAACAAATGTT
GTTTTCAATTGGAAATATGGCTCTTCAATTTTTAGTTAATAGTTATGGTACATCTGCTATGGCAGCTTTTGGTGCT
GGTCTTAGGATAGAAAATTTTATAAGCTTACCTATTATGAATCTTGGTTCTGCTGTTTCTACTTTTGTTGCTCAAA
ACATAGGTGCTGGAGAAAATGAAAGAGTTAAAAAAGGCATTCGAGAATCTATAAAAATGACCTTAGTTTTAGCAGT
TACAGTTATTGCTTTAATTTTGCTATTTAGGGAAAATCTAATTGCTCTATTCAATACTGATAAAGATGTCATTAAA
ATTGGCTCTTCTTACTTATTTATAATAGGACCATTCTTTTTATTTATTGGAACTTCTTTTGTACTTTCAAGTGCAA
TGAAAGGTGCTGGTGATTCCATGTTTGCACTTATAAGCTCAATAGTATCTTTATGGCTTGGAAGACTTCCAGCTTC
TTATATGCTTTCTAAATTTTTTGGAACAGACGGAATTTGGATGGGTATTCCTTTTGGTTGGACTTTAGGTCTTATT
GTTACAGTTATCTACTATAAGAAAGGACATTGGAAAACTAAAGCTATTGTAAATCATAGAATCAATGAATAATCTT
TTTATAAAATGTATTCACATTCATTGTATTCACCTCCATTATGATATAATAAATTATGGAGGTGAATATAAAAATG
GGTATTATTCTTAAGCCAAAACAATTTTATATGACTGTTATAGCTACCATAATTCTCTACTTCTCTCTTAATTACA
GTTTCAACATAAAATTTTCTATATGCTTATCTTTTTTAACTATCTTGATATGGGCTGTAGACTCAGTTGAAAAAAC
TTTTGTTGCATTGTTTTTTGTAATTCTAGCGTTTATATTTAACATTGCACCAATAAAGGTTATTTTACAGTTTTTA
TTTACAGAAAATTTTTACATAATAATTCTTGCATACATAATTACTAATGCAGTTACAAAAACAGGTGTCGCAAAAA
TTATTTCTGAGAAGTTAATTTTAAATACTGTAAATACCCCTAAAAAAATGATTCTTTTATCGTATATTTTAGGTAT
ACTTTTAATATTTTTTATCCCACAACCATTTCCAAGGGTTATTCTTGTATCTGCTTTTTACAAGGAGTTTTTAAAA
GAACAACAGATAACTGAAGATTCAAAATCTATACTTTTATTTAGTATATTTACAGCATCTACCTTTACATCAATGT
TTTTTGTAAATGGAGACACTCTTCTAAATTATGTTGTACTAGAACTTGGAAATTGTAATATAAATTGGGGTCAATG
GGCTTTTTATATGTCTGTTCCAACTATAATTACTTGTTTTATAACTTATTTTTTATTTATCTTTGTCTTTAAAAAA
GAATTGCATTCAATAAAATTTATTTCTAATGAAAATCTTGAGGGTAATAAACTTCATTTTTCATATTCTAATTTAA
AAAAAGAATTTAATTTGCTAAACAAAGAGCAAAAACACGTATTTTTATGCCTAGGAATAATGTTTTTTATGTTTTT
AACTCAGTTCATACATAACATAAACACATTAATTATAATGTCAATTTGTGTACTTCTTTTATTACTAAGAAAAATA
GTTGGATTTAGTACTTTAAAAGAAATAAATTGGAAGGTCCTTATTTTTTTTATAGCAGCATTTTCAATTGGAGGAG
TGTTAAAGTACTCTGGAGTTGTAGATATAATGGGAAATTATTTGATAAAGTTTATACCAAACTCTTCAGAAATTAT
TTCAATATTGTTTTTGATAACTCTCACAATAATCTTGAATATATGTCTTGGAAGTGCTGTCACTACATCATCTGTA
GTAATACCGTTACTTGGAAGTTTACATATACTAAAGGAAAATAGTGTTACTTTATGTCTATTTGTCTACATTATAG
TAAGTATACAGTACATATTACCATTTCATCATGCTACAATAATGGTTGGTCATGGTGAAAATCTGTATAATAGCAA
GGTTATTTTCAAATACGGTTTAACTTTGATTCCTTTAACCTACTTTATAATAATATGTATAACATTCCCTTGGTGG
AAATTTATAGGACTAGAAATCTAAAAAAGATGAAAATATGAATTAACTTAAGATAATAATGAAATTATTAAAAAGA
AAATTCATATTTTCATCTTTTTATATAAGTTCTTGTAAAATTGGACAAAACTACTCTTTTACCATAATACTAAATA
TTATTTGTTTTACTTCCTTTTCCAAAAGTATTCTCCCAATCCTCTATAAACTTATCTACACTCCAATCAGTTAATG
GATGATTCATCATAGATTTACAAATATCATATGGTACTGTAACACTATGCACCCCATGTTGCATTAATTCTATAAC
TTGTTGTGCATTTTTAAAACTGGCTGCAAGTACTTTTGTATCCATTTTATAAGTATCTATTATTTTTATAAGTTCT
GAAACCATAGCTACTCCATCACCAGATATATTATCAAGCCTATTTACATAAGGTGCAATATAATTTGCTCCAGCCT
TTGCAGCTAAAAAACCTTGATGAGCAGTGAATATTGCAGTAGCAGTTATTTTTACACCTTTTCTGTGAAGGTCTTT
TATAGCTCTTAAACCATCTTGTGTTACAGGTATTTTTACATATATATTTTTTCTCAAACTACTTATATATAATGCT
TCTTCTAATATTTCTTCATACTTTGTACTTAACACTTGAGCATGTATAGGCATATCCTCACCTATAATCTCACCAA
TTTCATTTATAAGTTGCTTAAAATTCTTTTTTTCTTTTGAAACAATACTTGGATTTGTAGTTACACCATCTATTGG
TAAACAAGTACATAACTCCTTAATCTCCTCCACATTACCTGTATCTAAGATTAGTTGCATTAAAATATCCCCCTTT
AATCTTTCTTTATTCTTATTATATATTGATTTGGTATTATTTTCAACATTTTGCTTATTGTTTTTTATTTTTTATT
ATTGTTTTACTTTTCCTTCTTAGTTTTATAATTTTTTTATTTACTAAATTCTAAATATATAGTTAGAAAAAACATA
CTTTTTATATTAAATTAATTTTGTATTTCATGTTAAAATAGTTGATATATTGTATTTTATCTTATAATATTTACTA
TAATACTATATTGCGAAAAGAGGTAGAAAATGTTTGCAGAAGAAAGAATCCAAGCTATATTAAATATCCTAAAAAA
AGAAGGTAGAGTTACTGTCAAAGAGCTCAGTTCTAAATTTAATGTTACAGAAGATTGTATAAGAAAAGATTTAAAA
AATATAGAAAAGATTTCTTCAATAAGAAGAATTTATGGAGGAGCTGTACTAGCTAGAGAAACACTAGAGAATCAGG
ATACAAAAGACAGAAAAGAAATTAATATTCCAACAAAGAAAATAATAGCAGAAAAAGCATTTAATTTAATTGAAGA
TAGAGAAACTATATTTTTAGATATCTCTACAATTAACATCTTGCTTGCGAAGTTGTTAGCTGAAAGTAATAAAAAA
GTAACACTTGTTACAAATATGCTGGATATACTAAATGTAGTTACTTCAAAACCAAATAATTTAAATATAATTTCCA
CTGGAGGTTTATTAAATCTCAGTTTAGACGGTTTTGTCGGTACTCCAACTATAGAGTTTATATCGAAATATAAGTT
TGATAAGACTTTTATGGGAAGTTGTGGAGTAGATGTATTCAACTCTTCACTTACAACTTTTGAAATTGAAGATGGT
CTTACGAAGAAGGCTATAATAAATTCAAGTAAAAAAGTATTTATAGTTATGGAAGATAAAAAGTTTAAATTTGATG
GAAATTTCAAGTTTGCTCATTTAGAAGATATTAGTTCTATAATTACAGAAAAAACGCCTACTCCTGATATAGTAGA
TATTTTATCAGAATTTAATGTAAATGTTTTATAAGTTTAATTATATATTTTATAGGATTTCTTATAAATATAAATT
TTTATTTGATAACTATTCTTAAAAACATATTTCTATAATATTTATTTTATCCTTAGTATCTATTTTTTAAAATCTA
GTTCTATAACATCTACTTTATCCTTATGTCTATTTATAAAACTAATTTGAAATAGACTTTCTAAATCTAATACAGT
TATTTTTAGAAAGTCTATTTCCTTAAATAAACTATTTAATAATACTGGCTACTTTTTATATGAATACAATAATTTG
TTATTCATAAATAAAAGCTTATTTCATTTCATTCTTCATTTGCTTCTCTAATTCTTTAGAAAATTTCTTTTGTTCA
TATCTTTCCATCATCTCATCTTTTTTCATTTCTAAGTTTACCATAGCACCTTGTGCATCATCTTTCAAATCTTCAG
CTGTATTTTTCATAACATAAGCTGTCTTTTTAACACCTTCTTTTAAATCTTCTTTCATATTTTTCATATCTCTTTT
TAATCTATCCATCAAAACTACCTCCTCTGTAAATATAATACTTCCTATATTTATTTTTCCCAAAGTACATATATTT
ATTTGTAATATCAATTATAATTTTTAAGTCTTAAATATAGTTTAAACTATCTAAATCTATACATTTCAATAAATTA
AATATTTTTTATTTCAAAATAAAAATAACACTAAGCATAGATTATATGCTCGGTGTTATTTTTTAAATTCATAGTA
ACTTAATTGTTGGGTTACTATAATGATGACTTATATGGAGGATGTAAGGAAATCTCATCATTATAGTTGGTGTATT
TTATGGTTTTAAGCTTCTTTATATTTATATAATACAGTTTCATTATGAATTTTTTGTGATTTTAAAATGAACTATT
ATTGAAAGTTATATATTCTTTATAATAAGTAATTAATTTTTAAATTCTACTGTGAATACTACAGAGTTTTCTTTGT
TTTTTATGCTATAATCAAACCCATGACTTTTAAAAATTTGGCTGACTATATAAAGTCCAAGTCCACTTCCTCCAGT
TTTTCTCGAACGAGATTTTTCTATTCTATAAAATGGATTAAATATTTCTTCTAAATAACGTTTCTCGATAGTTACA
CCAGTATTTTCAATTTCTAAAACCACTCTTTGATTAGAAGTCTTTTTACTTATTCGTTTATTTTTATCATAGAGTC
TAATTATAAGCTCTGATTCTTCAGGAGAATATTTTATGGCATTATTTATTATATTATTGATTGCCTTAGTTATTCT
CTCTTGGTCTGCCTTAATTTCCAAATTTTCTTCTATTTTTAAAATAGTTTTCATATGTTTTTCTTCTATTAAAAAT
ACTTGTCTCTTTACAAGTCTATTTAATAATTCACTTATATTTATTGATACCAATTTCAAATCTTTTTCAAGTATTT
CTGATTTTGAAACCTCTATCATTTCATTTACTAAATCTTTTAATTCTTGTGTACACTCATACGATTTTTTCAGATA
AGTATCCCTATCCTTATACTTACCTACACTATAAATCATACCTTCAATTTGACCACTTATTATGGTTATTGGAGTT
TTTAGTTCATGTGATATTGTAGCAACAAAATCCTTCCTTCTATATTCCTGTTCTCTCTCACTCTCTATTATGTTTA
TAAGAGGCTTTGTTATTACAATTGAATATATATATGCTCCAATAATCGCTATCAATATTGCTATTGATATGATGTA
TGGCATTAGTTTTCTTATAACTTCGTTTGCTTCGTCAATTGGTTGTAATGGCATAACGAGTTCTAAAGTATATGGA
CCATCTTTTGCATCTTTAGTATATATAGGTATAGAAGTTCTATACTCATCCTCAAGACTATTAATCATGTACTTAC
TATATCTTAAAATAACTACTTCATTCTTACCATATACAATTTTACCTTGGTTATCTTTTAATAAAATAGCCAAATT
TTGGTCTTTAGCCATATAATAAAGTCTTTCTTCTAAAGTATATGTATCGAAATGAATTGAACTATCTACTAAAGAT
TTCAAACTTTCTTGAAGAGACTCAATTTTATACTCATGATAATATGATGGCAATAAAAAATATAAAATTAGATATA
TTATTAAAGCTAATGCTATTAATAATGATGTCGTTATTGAAAATAACTTATACTTTATACTTAACTTTTCCCACTT
ATCAAATATCCTTCTCAAGTGTATATCCTATTCCTTTTACAGTTTTAATATATGGTAATGATATTTTTTTTCTTAT
ATTTTTTATATGTGCATCAACAATCCTAGTATCTCCATAATAGTCATAACCCCATATACTATCCAAAAGACCTTCC
CTAGTTATAACTTGTGGATACTTTTCTATCAAAGCTTTTAATATATTAAACTCTTTTAGTGTAAGTTCTATAGGTT
CTCCATCTATCTCTGCAATATATGTGTTTAAATCTAATTTTAATTTTTCAAAAACTATAAATTTGTCATTTATAGT
CTTGTTACTTCGCCTTAAAATTGCTTCTACTCTTTTTATAAGAAGATTAAATGAAAATGGTTTTGTTATATAATCA
TCACATTCTAAGTCAAACCCTTTAAGTTGGTCTCCTTCATCATTTAAAGCAGTTAAAAATATAATTGGAACGCTCG
ATGACTTTCTTATCATTTTACAAACTCCATAACCATCTAAGTTTGGCATCATTATATCTAATATGACTAAATCATA
ACTTCCTTGCTTAAACTTTTGTATACCTTCCAACCCATCATTTGCTGTATCAACTTGATAACCTTCTGCACTTAAA
AATTCTGATATTAACTCTTGTATATTTGAATCATCTTCAATTACAAGTATTGACGAATTCATTCTATCAATCCTTT
CTATTTTATTTAAAATTTCGTATATTACTTATATTTTATCTTATTGTTGTGAATTTTACATGAAAAAAGAGCTATC
TTAATTTGTAAATTAATCCTTTTAATTTAAAGATAGCTCTTTTGGATACATTTTATTTAATTTATTAATCTAATCT
CTCTTATATGCCTTGAAGTTTTTAAGTCTAAGTGCATTTGATACGACTGAAACTGAACTTAAGCTCATTGCTGCTG
CTGCAATCATTGGGTTTAATAAAGGTCCTCCAAATACATATAATATTCCTGCTGCTACAGGTATACCAATTGTATT
ATATCCAAATGCCCAAAATAGGTTTTGTTTTATATTTTTTATAGTTTCATGACTAAGTTTAATTGCTGTTGGAACA
TCAATTAAATCACTCTTCATAAGTACTATATCCGCAGATTCAATGGCTACATCCGTTCCACTTCCTATTGCTATCC
CTATATCTGCTTTTGCAAGAGCTGGGGCATCATTTATTCCATCCCCTACCATTGCAACAAACTTTCCTTGATTTTG
TAGTTTTTCAACTTCTTTTGACTTATCTTCTGGTAAAACCTCTGCCAAAACCATATCTATACCTACTTGATTTGCT
ATAGCATTTGCAGTTTTCGCATTATCTCCAGTTACCATTGCAACTTTTATTCCCATATCATGAAGTATTTCTATTG
CTTTTTTACTACTTTCTTTGACTACATCTGCAACTGCTATTATACCTGATAAATTTCCATCTACAGCTATATACAT
AGGTGTTTTACCTTGGCTTGCCAATATATTTGATTTTTCTTCTAAATCCCCAAGCTTTATATTATTGTCATTCATA
AGCTTTCTATTTCCAAGTAATATACTTTCATCATTAATAGTAACTTGTATACCAGCACCTGGTATGGCTTTAAAAT
TATCAACTTTTTCAAATTTTATATTCTTCTCTTCTCCATACTTAACTATTGCTTCTCCAAGAGGATGCTCTGAACC
TTTTTCTGCACTTGAAGCAATCTTGATAAGATATTCTTCTTTTACATTATTATTTAATACTATATCTGTTACTTTT
GGCTTTCCTTCTGTTATAGTACCTGTTTTATCAAATATCACTGTATTTACTTTATGTGCAGATTCTAGTGCCTCTC
CACCTTTTATCAAGATTCCATTTTCTGCGCCCTTTCCAGTCCCAACCATTATAGCAGTTGGTGTTGCTAATCCTAA
TGCACAAGGACAAGCAATTACAAGTACTGATATAAATATAGTAAGTACAAATACTATATCTTTTCCTCCTATTAAA
AACCACAATAATGATGCAACTACAGCTATTGCAATTACTATTGGTACAAAATATCCAGATACAGTATCGGCAAGTT
TAGCAATAGGTGCTTTTGTACCTTGTGCATCTTCAACTAACTTTATTATTTGGGCAAGAGCAGTATCTCCACCAAT
TTTTTCAGCCTTAAACTTAATAACACCATTTTTATTAATACTAGCTCCTGTCACCTTACTTCCAACATTCTTTTCT
ACTGGTATACTTTCACCTGTAAGCATTGATTCATCAACTGATGTATATCCTTCTATTACAACTCCATCCACGGGTA
TTTTAGTTCCTGGTTTTACTAATAGTATATCTCCTATCTCTACT
