# Supplementary material for: Horizontal gene transfer converts non-toxigenic Clostridium difficile strains into toxin producers
Source: Nat Commun. 2013 Oct 17;4:2601. doi: 10.1038/ncomms3601 (PMC3826655; doi:10.1038/ncomms3601)
Supplement: Supplementary Dataset 1 — Sequence of the chromosomal DNA used to compare the donor- and recipient-specific DNA in the transconjugants. [file ncomms3601-s1.zip › SNPsRegion17.fasta]

>CD37
GTAAGAATTATTGGTGCTTTATCTCTTGCTGCTACAGATGCAATACTTATAGCATCTGCTTCTCCTTTATATGCAT
TGGTTAGCATAACAGTATTGACTTTTTTTATTGAATTTATTTCTTTTGCAACATTATAACTTGTTTTTATTCTGTC
ATTTCCCTTAATTCTTACAACTTTCATTTTCTTAGATTTTAATGAATTTTCGACAGATGTACTAATAGAATATGTT
CCTCCAATTATATAAACTTTTGATACATTTTTTAATCTTGCAGATGTCTCAGTTGGTATAGTATTTTTTTCAGTTA
ATAGTATAGGGGCATTTAAAGCTCCTGCTAGTCCACTTGCACTTAATCCATCTGCAATAGAGTTACTAGTATTAAT
TAATATAGCAGTTTTATATGCATTTTTATCTGCTATTTTACCTGCGATTTCATACTTATTTTTTCCTTGTATTTTT
TCTACAGATGATATTGCATCTACTAATTGAATATTTGCAAATACAAAAGAAATACTTAAAGTCAATGTTAATATTC
TTTTATAGAATTTCATAATAAAATTGTCCCCCTCATAATAAATTTTTAATATATAAATACATATTCTTAAATTAGT
TATGTACTTAACAAACTTATGTAAAATTGCAAATTATATTAAGCATATTACAAATAAATATTAATACAATTATTCA
TTTAGCTATAATTGTATTTACATTTATATTAAAAATCAACTAGATTTGTATAAATACTTATAATTATATTTTTATT
CTTAATATTTTTTTTATTATGTTATTTTAATAGATTTATTTTTCTTTTTTAAGCATAGAGATGTATTTTTCCATAT
ATTCTATTTCTATTATAGTTTCGCTTATTTAATTCACCAAAAATTTCACTTAATATTAGAATTTTAAATCTTTTAC
TAAAACAGACTTTTATAGTTCTATTAAAATTTTTTACTAAACTTTATTTTTTATTATGAATTATCTATTTTTTTTG
GCTAAATTTAAGCAAGTTTTTCACAAAAAATATATACATTACTATATTTTTAAAACTTTATAAATATATAATTGAT
TTAATTGGAAATTTTAGTGTATTCAAAAAATGAGAAATCAGAGGAGATTAATATAAAAATTTATCTTGAAAAGTCA
ATTAAATATATCTTATATTTAATAACTACAAATGAGATACATATAAGAATATTATATAGGTATGATAATTTATCTG
TTAAATTAAGTGTAATTGGTACTATATAAATATTTTATTAAAAATAAATATATAATACCAAATCTTTAAACAACAT
AAGAATAAAATAGTTATAATCTACTTTATTCTTATGTTATTTAGTTATTATAATGCTTTATAAAGTAAAATATTAT
TTCGTGTTTAAGCTTGATAACTAACTCTTCTTATTGATAGACTAACAATCTTGAATAAAAATATTCCTGCAACTAG
ATTTATTAAAACAGCTGGTAATACTACTGCTAAGAATAAAGCTGTAAATGAAGCCCCTGGAAGACCAACTATAGCT
TGAGCTGCTAATAAAAAGATAGTTCCACTTACAAGAGTTCCTATTGGCATTATTATTGCAACTACTACAGTATCTT
GTGTTTTCTTAGCTAATTTTTTTATAAAAGGCATATTATAACTAATATTCATTAATAAAAATACTATATTTGCTGT
AAGAGTTTTATCTATTACATTAGGAATTTGACCTCCCGGAAAACTTGATGTAAGTGCTGTAAATATTCCTGTTACT
ATACCCGCTATCAAACAAGTTTTATAATCATCTCTATTTAAAACCAATATTACAAATAACATTGCTAGTGGTACAT
CTGGCTTCATTGGTAATCCTATAGCTGGTGTGATTTGATGTATTAATAATCCCATCGCTAAAAGTATTGCATTTAA
AGTTAATTTTTTTGTATTTGTTTTCATTTTTTGTACTTCCTCCTATTTTTTTAATTTTCAATTTATTTTTTTGCCA
ACCTACTATATCATCATCTTTAGCTTTTGAAATTCATAACATCTTTCTCACCACCTTCTATCTTTTAAATTTTCAG
TAAAATAAAAAACTCCGTCCTAAACTAATAGGACGGAGATTATCCGCGTTGCCACCTAAATTATATAAAAATTAAT
ATAAAATTCAATTTTCATACATCTCATTATCAGGTACTTACATACCTTATTCGCTATAACGTGCGACTGACGATAA
AGTCTACTCTCAAAACTATGATTTCAATTTATTCCTCTAAGGGCCATTCATCAAATTTTTTCTTGCTAAGATTCCA
CCATCCTCAGCTCTCTATACTGAACCTAAATTTAACTACTCTTCCTTGTCATAGGATTTAATTTATTGTATTGAAT
TTTGTTGTTAAAATAATGATATTCTTTTTTCTAAAAAATGTCAATACCTTTTTATAAAAAATATATTTTGTAATCT
ATTTTTTATAAAAAAAGTAAATTATACTATACATTTCTTTTCATATACAAAATTCTATGAATAATTACTTTAATGG
TCTAATAGTCTGCTCTTTGGCTCTAATTCTTCTTATATTAATTTTGTGAATAACTGTTGATGTAATTTTATATTTT
GATTCATGAGGAATTAAATTCTTCAAAGTTAATTAAGTACATTTATCAATAAATTTACTTAATTAACCATCATTTA
ATACTCATTCCTGTATTTATATGCCTCCTTTGAAACAGAATATTACTCCATTTTAATTACATCATATTATTAAATA
GATACCAATGATTAAAAAAATGATATTCTTTTAATTATTTTTAGTAAAATTTTTTCTTCTTTCTTTTAATAAATAT
TAGCACTACTAAAACTATAACCAAAAATATGACTATTATGGACAATATTAATTTTGTTAGGATATTATGTCTTCTT
GCGTTTTGTCTTTTATATTTATTTATAGTTTGATATCCATACTTTTTAGTTCTTATACTTCGTTTTTTCAACTTTA
CTTTACTTTTATTATATTTCCTACTTTTATGTCTACTTTTAGATTTAATAGTTTTAAATTTAGTATTATCATATGT
ATAATTCTCTTTTATTGAAGAAATGTATACACTAGACTCAATAATAGCTTCTGCTTCTACTTGTAATGGATTTATA
ATGCTGATTATAAGTAGAAAAGATATAGCTATCCCAATCAATTTTTTCTTCTTATTCATATTTTCCCCCTCATAAA
AATTTTTAACTAGTTCATTATAATATATATATAACTAAAAATTACAAATTTTTTCAAGTTTCTTATATATCTTATT
ATCTTTAATATTATTTTTATTATCATAACTTTTACTTTTTTTAAGATTTTTCAAAGTAGTATTAATTTATGATACT
TGGTGTATAAAGTATAAGTTAAATCTACTTTCAATTAAATTTACCATTTATAATTACTTTATAATAAAAATAAATT
AGTTAATTTATTCTCTTTAGTTCTGTTATAATGTTTCTACAAAAAAGAATCCCATTAATGGGATTCTTTTTTGCGA
TTTATTAATATATTTAAAGCTTGCTAGTATCGTATTATAAACTTAAATGCTCTTCTATGTATTGATTATATACATA
TCCAGAATATCGTTTTTCATTTTTATTGATATTAACTCTTGCCCATTTTCCAACGCTATAACATACTTCAACTTTA
AAACCATCAGGGATTGTAGTTATAACTTTAGATTCTAATGTTCTATCATTTCTAAGTTCTAAACTTAATCCATTTG
TTCTTATATTTCCTATGTAATTCTTTTTTCTATTTTTTATTGTATCATTACTATTGTTTTTAGCATTACTTAATCT
TTCTAAATATTTATAAAGTAACCAACCTTTGTCATAATTACTCTCAACTTCTGCCCATATTCCATCTACACACTTT
AACTTAACAATTTTACCTTCTGGTATACTTTTTAATTTCAAACTATTTATGTCTGGTTTTTCTCTTAAATTCAATT
TAATTTTAGTCTTAAAATTGATGCTAGATTTGCGAAAATTTTTTAACATTAATTCAGATATCATCTTAAGCCCTCC
TCTTGCCAAATATTAAGTTATTAAAATATATAACTCTAAAAATACTTTTAACAAAAAGAATTATTATCTTTTTGGC
AACTGGCTGACATGACCTTTATTACATAAAGATTTTAGTCCCTATAGTTTTGCGTCATTAGATTTATCTAATATTG
CCTATATCTGAATAATAACATAATTTGAACAATTAAAAAATAATATTACCTCAAATTTTATATTATTTAAATATAA
ATTAAATTTTTAATTAATAATAATCAA-AAATATCTTTATATTTATTCAATTACTGTTCTTTATAGTCAATATAAA
AGACAGTAATTTATCTATAGTGTTACTTATATTTTATATATATGGCTATTTTTCAACATTTTACAATATATAACAT
TTATTTTTTTAACTTTTGTCAGTAAAATGTCAGCAAAACACTTTATCCACAATTTTTATATAAGTTTTCCACAACT
TATCACCAATATTATCCACATAAAAAAGGTAGCACTTATATTAGTAGCTACCTTTTATTTATTAATCTTCATCTTT
CCAGCTTTTTATCCAATTTCCTATTTCTATTATTTTTTCTTCAGTTATTTCTTCTCCATCATGTAATTTTGAAATT
AATTCTGATAAAGGATTGTTATGTAAACCTCTAAAAACTCTTTTTCCCTCTATTTTGAGATATTCTCTCTCTTTTA
TTAATACTGTATAGTGTACATGCCTCCCAATTCTCTATGATATTAAAAAACCTTTTTTGGTTAATCT---------
----------------------------------------------------------------------------
------------------------------------------------------------------ATATATTCCT
TCTTTCAATTTATGTCACTTCTTCAAATTTATCTAGCTTAAATTATAATAGGAGCTTTTTAGAACAAAAACTATAT
TTAATTTTTACCAGGTACTCTACGTGTTTAGTCTGTTTTTAAGTGTAAAATAATGTTCATATCTATAAATTTATTT
AACTTTCAAACAATCCTGTTGAATAATAACTAATTCTATTGTATTATTTATATC----AATGGAA-------GGTA
GAGATGACGTATTTGCTCATTTCTCAGCTATACAAACTTCAGGATTTAAATCATTA------GAAGAAGGTCAAAA
AGTAAGCTTTGATATAGT----------------TAAAGGCGCTAGAGG----------------TCCTCAAGCAG
AAAATATAACTATATTATAATATATAGATT-----TTTCGGGAAAGACTCTTTTTAGAGTCTTTTTTTA-------
--TTAGATGATTTTATATTAGAGTACGGAGAAAATGTAGTAGAGTCTTGTTTACACCAAGTAATGGTATTGGTAAG
TAAGTATAATTAGATAGACATTGATTTCTAGAAAACCCTTTTTAGTTTTATCTACATTTATATTAATATATAGCAA
TGTAAAACGTTTAAATATATTTTTAATATTAAGAATAATTAAAATGTTAACTAAAAAATATAATTAAGTAGACATT
TCTATTAATCTATGATACAATAGTATTTGTGGTAATACACAAGTAAATCAAGTATATCTTGATATAGGTTAATAGG
AGTATTTTTAATGAATAATGGAATAGTGAAATGGTTTAATAATGAAAAAGGATTCGGTTTTATATCAATGGAAGGT
AGAGATGATGTGTTTGCTCATTTCTCAGCTATACAAACTTCAGGATTTAAATCATTAGAAGAAGGTCAAAAAGTAA
GCTTTGATATAGTTAAAGGCGCTAGAGGTCCTCAAGCAGAAAATATAACTATATTATAATATATAGATTTTTCGGG
AAAGACTCTTTTTAGAGTCTTTTTTTATTGTTAATAAATGTAAGATAATCATTGGTGAAGTAAATAAGGTATATTG
AGTAATGTTCTTGATATTTTATATGCTAATGAATTTCAAAAAAATAAGCACTCCTATAAAAAGAGTGCTCTTAATG
TAAATATAAACCTTCATTGGTCCAGCCTAATACCCCGTATTCTCCAAGTTCTAACTATTTTTTATATACATTATCA
CTTTCATCCATATCTAACACAATTATTTCTTCTTTAGAATCAATTTGTAAAATATGAGGACTGTGTGTTGTGACAA
TTATTTGTGTTTTTAGGAGAATTGTTTTTAATGTAATAAAAATTTTACATACCACATAGTTGATATA---------
----------------------------------------------------------------------------
---------------------------------------------TAAAACCCCAAAATAAA-TTAGCATCTCCAA
TGTTTACACATATACAATGCTCTTAAAATTGCAGTGAACGCGCAATAGTGCAATTGATAATACTTATTATATATTC
TCAATGCCTTATATTTCAACTGCTAAACCTCAATTTGTCACAAATATCGCTCACTGCAAAATTTCTATATTTTTAT
TATATCATAACATATAATTAATATTTTCAATTAATTTTTACATTTAATTATGTTTAAATTCTATAATAATGCAACT
TTAATGTTTCTTTCTGGAACTAATATAAAAACTATTTCAGAAAGATTAGGTCATGCAGATATAAAAATAACTATGA
ATAGCTACTCTCAGTTTTTAGAAGAGATGGACAGAGAAGCATTTGAAAATTTGAGCAAAATACTATTTATTATATT
TTAAAGAAGATGACTTATTCAATATTTGATGCTAGAATATAATTAATAAAAATTTAATTATAGGTGATTGTATTAT
GAATATTATTAAAAGCATAACTTTACTCTTAACATTATTAATTGTGATATTAATGACAGGCTGTTCCCCAAGAGAA
AGTGCTAGTGAAGTTGCAAAAAAATATATTGATAAGATGAACTCTGGTGACTATGAAACAGCATATAGTTTATTAA
GTAAAGATAGTAAAAAAAAAATTAGTATAGAAAATCTTGAAGAATTTCAAAATATTTTAGTTAGTACAAAAAGAAT
AATTAGTTATAAAATAGGTAAAGAAAAAATCATAAAAAAATATAAACATGATGGAAAAGAATATAAAAATGTTGTT
AAATTAGAAGAAACTTTTAATATAAAAAACCTTCTTTATAAAAAAGATGATTCTCTAAAAGTAAATAGATATTTTG
TAGTTGAAAATAACAAATACAAGCTATTATTGTATGAAAGTTTCAAAAAAGAATTTGGTATTAATAGTATGGACCT
TGCTCAACTTAAGCTTAATGATTTTGGACTAAAATACTTTAAAGAAGTTGACCTTATACTAAAAAAAGCTATTGCT
ATTAATCCTACTGATTCAAAGCTTTATTATGCCCAAGCATGTAATTATATGAATTTTGATGGATTTCCTGGTTATT
CAGATACAACATATAATGCTTTAGATTCAATTAATAAATCTTTAAAGTATTTAGATAAAAATGATTCTGACTACAA
AAAAAATGCAAGTAATATATATAACTTAAAAGGAGTTATTCTTATGTTTCACAAAAGATTTGATGAAGCACAACAA
TATTTAAATAAAGCCTTATACTTTAACAAAGATAATGAAGACCCAAAATATAATCTAAATACAATAAAAAAACATC
TAAACTAGATATTTAATTTTTGAATTTATAAAATATTTTTTTATGTATAATTCAGCACTGAATCATAATCTCTACT
AAACTAATTACAAGTTTAAATTATAAAGACTTATTTCTATATAAATATTACTCTATAACAATAAGTTTCTTATTTA
AATTTTAAAATATTATCTAAAAATCATAAAAAAGAAGGTATAAAGAGCTACCCTCAAGCTCAATATACCTTATAAA
TATCTAAACTTCATTTTTTACTAATTTTTCTATATCTTTGATAATATGTTCTTTAGATTTTTTTCCAGCTATGGCA
TCAAAAATTGCAACAGCCTTTTTCTCTCCAAACTTTTCTGCTACATCATTAAAGTCTAAAAATCTAACACTTTCTT
TTGGTTTACCAAACATATAACACCTCTCATACATTTTTATATATTTATTATAACTTCTATAGACTTATTTTTCACC
AATAAACGTTAGACAAATTAGTCCCTTTATTTTTTTAAACTAGCTTTACCTTCAAAATTCTTAACAAAAACAGTTT
ATTCTACTCTATAAATAAAAATAGACAATTTAATTTGTAGGAAACTGATAATAGAATACAGTAAATAAAACTTTGT
TTAATCTATCTGAAAAAGTTATCTATTAAAACTGCTATGAATTTATAAAGAATATTCTAGTTCATAAAAATACAAA
TATGTAAATATAATCACCTTAATATTCAATTTATTTAAAATAAAAAATGTATAAAAGATTTAATAATGACAATATA
CTATTCTCAATACAATCTATGATGTAAATAATTTAAAACTACTATATTATTTAAAAATTTATATTTATATATGCAA
TTCTAAAAACTTAATAAGAAGTGAACTTAGAAAATAAAGCTTAATTTCAAAGACTTAAATAGACTATTATTATTAG
TCTAAATAAACTACGTCTATCAAAATTATATATTAAATTCTTCTAAAATTTTTATTGCAAATCTTGCGTTTGGATA
TGTAATAGACCCGCCACCAATTACACCTATTTTTATAGCTTCTATAATTTCATCTTTACTTGCTCCAGAATTAATA
CAACCCTCAATATGATAACAAATACACTCATCACATCGGCTTAAAATTGAAATAGCTAGTCCCATTAATTCCTTAT
TTTTTTTACTTATAGCCCCTTCTGAATAAGTCTTATCATCAAGACTTCCAAATACTCTAAAAAACTCATCTGTTTC
GCTTAATTTTTTATTGTAAAATACCCTATATTCTTTCATTTCTCTAGTATTCATCTTCTACCTCCTATGTTTTTCT
TATAAGAATATCACACTGTACTTATATTTTCAATATTAAATACAAATTTTCATTTTATGTTCATTAGCCTAATTTA
TATTATTTTTTGAAATCTCAATAAGTTATCATATAAGTAAGATTTTTTCAGAACTAAAATAGAAATCTTAGTAATT
TCTTTATTATCTATCTCAGTTCTGAAATATATTATTCTTATCCAAACATTATTATAGTGATTAATTATATTAGTTA
TTTTTACCTGAAATTTTATACATCAAATAAGAATATATAAATGGTAGTATTACAATTACAAAGATTACAAAGATAT
TATAAAAAGGAATATTAATAAATGCATTAATAATTAATAATATTCCACCAATAAGCCAAATCCATCCAGCTAAATG
GTGTGTCTTATTCCAATTATCTTCATCATTCAGAGTCCATGGCAAAATTATTCCTACTGAGTAATTTCGTTTACAT
TTAGGAAGATAGTTTCCAAATAAAATAACTATTATTCCTAAAATTAATCCTGTATAAAAATTAGACTCCAAACTAA
CTCCTGTTGAATATAAAACCATCATTATTTGTATAATTACTGAAAGTATAGCAACTCCCCATTTTGATAAATTTTG
TATAACATTTGAAAAATTAGCTTTCTTAGGCTCATTCTCAAGTCTAAACCATGTATACAAATGGATACATAGCATT
AACAATGGTACACCAAAAGCTGCTATAACCTTTGGAGCATAATTATCTGGATTTCCATAATTATCAAAATGAATTG
CAACTTCATTTGGTAATCTATTATAAAAATATATTGATACAATAAATGGTATAAAACATATTAAAGTAGATAAAAT
AAATTGTTTATTTATCGCTTTTTTCATTATCTTTTTCTCCCTTCTCCATAAATTGTGAAAACCAAAGCATGACCTC
TTCGAAAACTGAAATATTTATTTCGTAGAAAATAAAGTTCTTATACT
>630
GTAAGAATTATTGGTGCTTTATCTCTTGCTGCTACAGATGCAATACTTATAGCATCTGCTTCTCCTTTATATGCAT
TGGTTAGCATAACAGTATTGACTTTTTTTATTGAATTTATTTCTTTTGCAACATTATAACTTGTTTTTATTCTGTC
ATTTCCCTTAATTCTTACAACTTTCATTTTCTTAGATTTTAATGAATTTTCGACAGATGTACTAATAGAATATGTT
CCTCCAATTATATAAACTTTTGATACATTTTTTAATCTTGCAGATGTCTCAGTTGGTATAGTATTTTTTTCAGTTA
ATAGTATAGGGGCATTTAAAGCTCCTGCTAGTCCACTTGCACTTAATCCATCTGCAATAGAGTTACTAGTATTAAT
TAATATAGCAGTTTTATATGCATTTTTATCTGCTATTTTACCTGCTATTTCATACTTATTTTTTCCTTGTATTTTT
TCTACAGATGATATTGCATCTACTAATTGAATATTTGCAAATACAAAAGAAATACTTAAAGTCAATGTTAATATTC
TTTTATAGAATTTCATAATAAAATTGTCCCCCTCATAATAAATTTTTAATATATAAATACATATTCTTAAATTAGT
TATGTACTTAACAAACTTATGTAAAATTGCAAATTATATTAAGTATATTACAAATAAATATTAATACAATTATTCA
TTTAGCTATAATTGTATTTACATTTATATTAAAAATCAACTAGATTTGTATAAATACTTATAATTATATTTTTATT
CTTAATATTTTTTTTATTATGTTATTTTAATAGATTTATTTTTCTTTTTTAAGCATAGAGATGTATTTTTCCATAT
ATTCTATTTCTATTATAGTTTCGCTTATTTAATTCACCCAAAATTTCACTTAATATTAGAATTTTAAATCTTTTAC
TAAAACAGACTTTTATAGTTCTATTAAAATTTTTTACTAAACTTTATTTTTTACTATGAATTATCTATTTTTTTTG
GCTAAATTTAAGCAAGTTTTTCACAAAAAATATATACATTACTATATTTTTAAAACTTTATAAATATATAATTGAT
TTAATTGGAAATTTTAGTGTATTCAAAAAATGAGAAATCAGAGGAGATTAATATAAAAATTTATCTTGAAAAGTCA
ATTAAATATATCTTATATTTAATAACTACAAATGAGATACATATAAGAATATTATATAGGTATGATAATTTATCTG
TTAAATTAAGTGTAATTGGTACTATATAAATATTTTATTAAAAATAAATATATAATACCAAATCTTTAAACAACAT
AAGAATAAAATAGTTATAATCTACTTTATTCTTATGTTATTTAGTTATTATAATGCTTTATAAAGTAAAATATTAT
TTCGTGTTTAAGCTTGATAACTAACTCTTCTTATTGATAGACTAACAATCTTGAATAAAAATATTCCTGCAACTAG
ATTTATTAAAACAGCTGGTAATACTACTGCTAAGAATAAAGCTGTAAATGAAGCCCCTGGAAGACCAACTATAGCT
TGAGCTGCTAATAAAAAGATAGTTCCACTTACAAGAGTTCCTATTGGCATTATTATTGCAACTACTACAGTATCTT
GTGTTTTCTTAGCTAATTTTTTTATAAAAGGCATATTATAACTAATATTCATTAATAAAAATACTATATTTGCTGT
AAGAGTTTTATCTATTACATTAGGAATTTGACCTCCCGGAAAACTTGATGTAAGTGCTGTAAATATTCCTGTTACT
ATACCCGCTATCAAACAAGTTTTATAATCATCTCTATTTAAAACCAATATTACAAATAACATTGCTAGTGGTACAT
CTGGCTTCATTGGTAATCCTATAGCTGGTGTGATTTGATGTATTAATAATCCCATCGCTAAAAGTATTGCATTTAA
AGTTAATTTTTTTGTATTTGTTTTCATTTTTTGTACTTCCTCCTATTTTTTTAATTTTCAATTTATTTTTTTGCCA
ACCTACTATATCATCATCTTTAGCTTTTGAAATTCATAACATCTTTCTCACCACCTTCTATCTTTTAAATTTTCAG
TAAAATAAAAAACTCCGTCCTAAACTAATAGGACGGAGATTATCCGCGTTGCCACCTAAATTATATAAAAATTAAT
ATAAAATTCAATTTTCATACATCTCATTATCAGGTACTTACATACCTTATTCGCTATAACGTGCGACTGACGATAA
AGTCTACTCTCAAAACTATGATTTCAATTTATTCCTCTAAGGGCCATTCATCAAATTTTTTCTTGCTAAGATTCCA
CCATCCTCAGCTCTCTATACTGAACCTAAATTTAACTACTCTTCCTTGTCATAGGATTTAATTTATTGTATTGAAT
TTTGTTGTTAAAATAATAATATTCTTTTTTCTAAAAAATGTCAATACCTTTTTATAAAAAATATATTTTGTAATCT
ATTTTTTATAAAAAAAGTAAATTATACTATACATTTCTTTTCATATACAAAATTCTATGAATAATTACTTTAATGG
TCTAATAGTCTGCTCTTTGGCTCTAATTCTTCTTATATTAATTTTGTGAATAACTGTTGATGTAATTTTATATTTT
GATTCATGAGGAATTAAATTCTTCAAAGTTAATTAAGTACATTTATCAATAAATTTACTTAATTAACCATCATTTA
ATACTCATTCCTGTATTTATATGCCTCCTTTGAAACAGAATATTACTCCATTTTAATTACATCATATTATTAAATA
GATACCAATGATTAAAAAAATGATATTCTTTTAATTATTTTTAGTAAAATTTTTTCTTCTTTCTTTTAATAAATAT
TAGCACTACTAAAACTATAACCAAAAATATGACTATTATGAACAATATTAATTTTGTTAGGATATTATGTCTTCTT
GCGTTTTGTCTTTTATATTTATTTATAGTTTGATATCCATACTTTTTAGTTCTTATACTTCGTTTTTTCAACTTTA
CTTTACTTTTATTATATTTCCTACTTTTATGTCTACTTTTAGATTTAATAGTTTTAAATTTAGTATTATCATATGT
ATAATTCTCTTTTATTGAAGAAATGTATACACTAGACTCAATAATAGCTTCTGCTTCTACTTGTAATGGATTTATA
ATGCTGATTATAAGTAGAAAAGATATAGCTATCCCAATCAATTTTTTCTTCTTATTCATATTTTCCCCCTCATAAA
AATTTTTAACTAGTTCATTATAATATATATATAACTAAAAATTACAAATTTTTTCAAGTTTCTTATATATCTTATT
ATCTTTAATATTATTTTTATTATCATAACTTTTACTTTTTTTAAGATTTTTCAAAGTAGTATTAATTTATGATACT
TGGTGTATAAAGTATAAGTTAAATCTACTTTCAATTAAATTTACCATTTATAATTACTTTATAATAAAAATAAATT
AGTTAATTTATTCTCTTTAGTTCTGTTATAATGTTTCTACAAAAAAGAATCCCATTAATGGGATTCTTTTTTGTGA
TTTATTAATATATTTAAAGCTTGCTAGTATCGTATTATAAACTTAAATGCTCTTCTATGTATTGATTATATACATA
TCCAGAATATCGTTTTTCATTTTTATTGATATTAACTCTTGCCCATTTTCCAACGCTATAACATACTTCAACTTTA
AAACCATCAGGGATTGTAGTTATAACTTTAGATTCTAATGTTCTATCATTTCTAAGTTCTAAACTTAATCCATTTG
TTCTTATATTTCCTATGTAATTCTTTTTTCTATTTTTTATTGTATCATTACTATTGTTTTTAGCATTACTTAATCT
TTCTAAATATTTATAAAGTAACCAACCTTTGTCATAATTACTCTCAACTTCTGCCCATATTCCATCTACACACTTT
AACTTAACAATTTTACCTTCTGGTATACTTTTTAATTTCAAACTATTTATGTCTGGTTTTTCTCTTAAATTCAATT
TAATTTTAGTCTTAAAATTGATGCTAGATTTGCGAAAATTTTTTAACATTAATTCAGATATCATCTTAAGCCCTCC
TCTTGCCAAATATTAAGTTATTAAAATATATAACTCTAAAAATACTTTTAACAAAAAGAATTATTATCTTTTTGGC
AACTGGCTGACATGACCTTTATTACATAAAGATTTTAGTCCCTATAGTTTTGCGTCATTAGATTTATCTAATATTG
CCTATATCTGAATAATAACATAATTTGAACAATTAAAAAATAATATTACCTCAAATTTTATATTATTTAAATATAA
ATTAAATTTTTAATTAATAATAATCAAAAAATATCTTTATATTTATTCAATTACTGTTCTTTATAGTCAATATAAA
AGACAGTAATTTATCTATAGTGTTACTTATATTTTATATATATGGCTATTTTTCAACATTTTACAATATATAACAT
TTATTTTTTTAACTTTTGTCAGTAAAATGTCAGCAAAACACTTTATCCACAATTTTTATATAAGTTTTCCACAACT
TATCACCAATATTATCCACATAAAAAAGGTAGCACTTATATTATTAGCTACCTTTTATTTATTAATCTTTATATTT
CCAGCTTTTTATCCAACTTCCTATTTCTATTATTTTTTCTTCAGTTATTTCTTCTCCATCATGTAATTTTGAAATT
AATTCTGATAAAGGATTGTTATGTAAACCTCTAAAAACTCTTTTTCCCTCTATTTTGAGATATTCTCTCTCTTTTA
TTAATACTGTATAGTGTACATGCCTCCCAATTCTCTATGATATTAAAAAACCTTTTTTGGTTAATCTAGCTAAAAG
TATAATTGTAGTTGTATGCTTCCAACCATATGTTTTTTCTATTTCATCTGCAACATCTTTTGATATTACAGTTTTA
TAACCAGTATGCCATATGCATTTCATAATTTTTAATTCTGTATCTGGTAATTTTTTATTTAGCATAATATATTCCT
TCTTTCAATTTATGTCACTTCTTCAAATTTATCTAGCTTAAATTATAATAGGAGCTTTTTAGAACAAAAACTATAT
TTAATTTTTACCAGGTACTCTACGTGTTTAGTCTGTTTTTAAGTGTAAAATAATGTTCATATCTATAAATTTATTT
AACTTTCAAACAATCCTGTTGAATAATAACTAATTCTATTGTATTATTTTAGTTGTAGAATAAAACTAAATCGGCA
AAACTAGAGAAATTTAGTGACGCAAAGCTATAGGGACT--AAGACTTATATAAATATCTTATGAGTTATGTCAGCC
AGTTGCCAAAGAGATAGTGTTCTTTTTGTTTTTATGAAAGTTTTTTAGGGGGATAATAATTTATATGTTTGGAAAT
AAAATGGATAAATGTACACATGTATTGACTGCTTATATTAGCAGTTCGTATGATTATTGTAATTTTTTAGATACAC
AGTTAGATGATTTTATATTAGAGTACGGAGAAAATGTAGTAGAGTCTTGTTTACACCAAGTAATGGTATTGGTAAG
TAAGTATAATTAGATAGACATTGATTTCTAGAAAACCCTTTTTAGTTTTATCTACATTTATATTAATATATAGCAA
TGTAAAACGTTTAAATATATTTTTAATATTAAGAATAATTAAAATGTTAACTAAAAAATATAATTAAGTAGACATT
TCTATTAATCTATGATACAATAGTATTTGTGGTAATACACAATTAAATCAAGTATATCTTGATATAGGTTAATAGG
AGTATTTTTAATGAATAATGGAATAGTGAAATGGTTTAATAATGAAAAAGGATTCGGTTTTATATCAATGGAAGGT
AGAGATGATGTGTTTGCTCATTTCTCAGCTATACAAACTTCAGGATTTAAATCATTAGAAGAAGGTCAACAAGTAA
GCTTTGATATAGTTAAAGGTGCTAGAGGTCCTCAAGCAGAAAATATAACTATATTATAATATATAGATTTTTCGGG
AAAGACTCTTTTTAGAGTCTTTTTTTATTGTTAATATATGTAAGATAATCATTGGTGAAGTAAATAAGGTATATTG
AGTAATGTTCTTGATAGTTTATATGCTAATGAATTTCAAAAAAATAAGCACTCCTATAAAAAGAGTGCTCTTAATG
TAAATATAAACCTTCATTGGTCCAGCCTAATACCCCGTATTCTCCAAGTTTTAACTCTTTTTTATATACATTATCA
CTTTCAGCCATATCTAACACAATCATTTCTTCTTTAGAATCAATTTGTAAAATATGAGGACTGTGTGTTGTGACAA
TTATTTGTGTTTTTGGGAGAATTGTTTTTAATGTAATAAAAATTTTACATACCACATAGTTGATATAAAACTTAAG
ACTAGCAGACTCATAAGCAATTAGTTGCCTCTCTTTACATACCACATAGTTGATATAAAACCTAGAGGCTCTCAGA
GAAGTTATAAGATGTTTAGTAACTTTACATACCACATAGTTGATATAAAACTCCAAAATAAACTTAGCATCTCCAA
TGTTTACACATATACAATGCTCTTAAAATTGCAGTGAACGCGCAATATTGCAATTGATAATACTTATCATATATTC
TCAATACCTTATATTTCAACTGCTAAACCTCAATTTATCACAAATATCGCTCACTGCAAAATTTCTATATTTTTAT
TATATCATAGCATATAATTAATATTTTCAATTAATTTTTACATTTAATTATGTTTAAATTCTATAATAATGCAACT
TTAATGTTTCTTCCTGGAACTAATATAAAAACTATTTCAGAAAGATTAGGTCATGCAGATATAAAAATAACTATGA
ATAGCTACTCTCAGTTTTTAGAAGAGATGGACAGAGAAGCATTTGAAAATTTGAGCAAAATACTATTTATTGTATT
TTAAAGAAGATGACTTATTCAATATTTGATGCTAGAATATAATTAATAAAAATTTAATTATAGGTGATTGTATTAT
GAATATTATTAAAAGCATAACTTTACTCTTAACATTATTAATTGTGATATTAATGACAGGCTGTTCCCCAAGAGAA
AGTGCTAGTGAAGTTGCAAAAAAATATATTGATAAGATGAACTCTGGTGACTATGAAACAGCATATAGTTTATTAA
GTAAAGATAGTAAAAAAAAAATTAGTATAGAAAATCTTGAAGAATTTCAAAATATTTTAGTTAGTACAAAAAGAAT
AATTAGTTATAAAATAGGTAAAGAAAAAATCATAAAAAAATATAAACATGATGGAAAAGAATATAAAAATGTTGTT
AAATTAGAAGAAACTTTTAATATAAAAAACCTTCTTTATAAAAAAGATGATTCTCTAAAAGTAAATAGATATTTTG
TAGTTGAAAATAACAAATACAAGCTATTATTGTATGAAAGTTTCAAAAAAGAATTTGGTATTAATAGTATGGACCT
TGCTCAACTTAAGCTTAATGATTTTGGACTAAAATACTTTAAAGAAGTTGACCTTATACTAAAAAAAGCTATTGCT
ATTAATCCTACTGATTCAAAGCTTTATTATGCCCAAGCATGTAATTATATGAATTTTGATGGATTTCCTGGTTATT
CAGATACAACATATAATGCTTTAGATTCAATTAATAAATCTTTAAAGTATTTAGATAAAAATGATTCTGACTACAA
AAAAAATGCAAGTAATATATATAACTTAAAAGGAGTTATTCTTATGTTTCACAAAAGATTTGATGAAGCACAACAA
TATTTAAATAAAGCCTTATACTTTAACAAAGATAATGAAGACCCAAAATATAATCTAAATACAATAAAAAAACATC
TAAACTAGATATTTAATTTTTGAATTTATAAAATATTTTTTTATGTATAATTCAGCACTGAATCATAATCTCTACT
AAACTAATTACAAGTTTAAATTATAAAGACTTATTTCTATATAAATATTACTCTATAACAATAAGTTTCTTATTTA
AATTTTAAAATATTATCTAAAAATCATAAAAAAGAAGGTATAAAGAGCTACCCTCAAGCTCAATATACCTTATAAA
TATCTAAACTTCATTTTTTACTAATTTTTCTATATCTTTGATAATATGTTCTTTAGATTTTTTTCCAGCTATGGCA
TCAAAAATTGCAACAGCCTTTTTCTCTCCAAACTTTTCTGCTACATCATTAAAGTCTAAAAATCTAACACTTTCTT
TTGGTTTACCAAACATATAACACCTCTCATACATTTTTATATATTTATTATAACTTCTATAGACTTATTTTTCACC
AATAAACGTTAGACAAATTAGTCCCTTTATTTTTTTAAACTAGCTTTACCTTCAAAATTCTTAACAAAAACAGTTT
ATTCTACTCTATAAATAAAAATAGACAATTTAATTTGTAGGAAACTGATAATAGAATACAGTAAATAAAACTTTGT
TTAATCTATCTGAAAAAGTTATCTATTAAAACTGCTATGAATTTATAAAGAATATTCTAGTTCATAAAAATACAAA
TATGTAAATATAATCACCTTAATATT-AATTTATTTAAAATAAAAAATGTATAAAAGATTTAATAATGACAATATA
CTATTCTCAATACAATCTATGATGTAAATAATTTAAAACTGCTATATTATTTAAAAATTTATATTTATATATGCAA
TTCTAAAAACTTAATAAGAAGTGAACTTAGAAAATAAAGCTTAATTTCAAAGACTTAAATAGACTATTATTATTAG
TCTAAATAAACTACGTCTATCAAAATTATATATTAAATTCTTCTAAAATTTTTATTGCAAATCTTGCGTTTGGATA
TGTAATAGACCCGCCACCAATTACACCTATTTTTATAGCTTCTATAATTTCATCTTTACTTGCTCCAGAATTAATA
CAACCCTCAATATGATAACAAATACACTCATCACATCGGCTTAAAATTGAAATAGCTAGTCCCATTAATTCCTTAT
TTTTTTTACTTATAGCCCCTTCTGAATAAGTCTTATCATCAAGACTTCCAAATACTCTAAAAAACTCATCTGTTTC
GCTTAATTTTTTATTGTAAAATACCCTATATTCTTTCATTTCTCTAGTATTCATCTTCTACCTCCTATGTTTTTCT
TATAAGAATATCACACCGTACTTATATTTTCAACATTAAATACAAATTTTCATTTTATGTTCATTAGCCTAATTTA
TATTATTTTTTGAAATCTCAATAAGTTATCATATAAGTAAGATTTTTTCAGAACTAAAATAGAAATCTTAGTAATT
TCTTTATTATCTATCTCAGTTCTGAAATATATTATTCTTATCCAAACATTATTATAGTGATTAATTATATTAGTTA
TTTTTACCTGAAATTTTATACATCAAATAAGAATATATAAATGGTAGTATTACAATTACAAAGATTACAAAGATAT
TATAAAAAGGAATATTAATAAATGCATTAATAATTAATAATATTCCACCAATAAGCCAAATCCATCCAGCTAAATG
GTGTGTCTTATTCCAATTATCTTCATCATTAAGAGTCCATGGTAAAATTATTCCTACTGAGTAATTTCGTTTACAT
TTAGGAAGATAGTTTCCAAATAAAATAACTATTATTCCTAAAATTAATCCTGTATAAAAATTAGACTCCAAACTAA
CTCCTGTTGAATATAAAACCATCATTATTTGTATAATTACTGAAAGTATAGCAACTCCCCATTTTGATAAATTTTG
TATAACATTTGAAAAATTAGCTTTCTTAGGCTCATTCTCAAGTCTAAACCATGTATACAAATGGATACATAGCATT
AACAATGGTACACCAAAAGCTGCTATAACCTTTGGAGCATAATTATCTGGATTTCCATAATTATCAAAATGAATTG
CAACTTCATTTGGTAATCTATTATAAAAATATATTGATACAATAAATGGTATAAAACATATTAAAGTAGATAAAAT
AAATTGTTTATTTATCGCTTTTTTCATTATCTTTTTCTCCCTTCTCCATAAATTGTGAAAACCAAAGCATGACCTC
TTCGAAAACTGAAATATTTATTTCGTAGAAAATAAAGTTCTTATACT
