# Supplementary material for: Horizontal gene transfer converts non-toxigenic Clostridium difficile strains into toxin producers
Source: Nat Commun. 2013 Oct 17;4:2601. doi: 10.1038/ncomms3601 (PMC3826655; doi:10.1038/ncomms3601)
Supplement: Supplementary Dataset 1 — Sequence of the chromosomal DNA used to compare the donor- and recipient-specific DNA in the transconjugants. [file ncomms3601-s1.zip › SNPsRegion16.fasta]

>CD37
GGTTGAAGTAACTTTTGATGCTGTGGTTGAAAGTATTCCTAACCCAAATCCTACTAATAATATAGCTAATATAGAT
TACTCCTATACACCTGTAGAAGGCGGTATACCAAATGATTTTTCAGTAGATTCTAATCCAGTTCCTGTTGAAGTAA
TATCAGCAGATATTGAAGTTACAAAATTATCTGAACCTACTATAGTGAATCCAGGAGAGGAATTAATATACACTAT
AAAAGTAGTAAATAATGGACCATTCCCATCTGAAAATGTGGTTTTAACAGATGATGTACCAGCTTCTATTATAAAT
CCAGAGTATTCATTAGATGGAGGAGTAAATTTTCAACCATGGACTGGAAGTTTAAATATAGGGACATTAGAAGTAG
GAGAGACAAGAGTTATTATAATTAGGGGTATTGTAAATCCATCAACAGTAGGAATTATAACAAATACAGCTGTAGT
ATCTTCAACTACAGCAGACCCAAACCTTAATAATAATACATCTACAATAGAGACAGAAGTGAATTTATTAGCAGAT
ATTTTAGTAATGAAAACAGCAGAACCTAATTCAGCTGTTCCAGGTACTTTATTGAGATATACTATTCAAGTAGAAA
ACTTAGGACCAGCAAATGCTGAAAATGTAATATTAAATGATGATATTCCAGCTTCTATTATAAATCCAGAATATTC
ATTGGATGGAGGAGAACATTATTATAGGTGATTAATAAATTGTTCACCACAGCATTATATAATATATTAAATATGA
TAAAATCATTAAAAAGTGTATCAAAAAATCCAGAATATTCATTGGATGGAGGAGCAAGTTTTCAACCATGGAATGG
AAGTCTTAATATAGGAAATTTAAACTCTGGAATTTCATTAACAGTTTTAATTCAAGGAACAGTTAGTTTAAATTCT
TCAGAATATATAGTAAATACAGCAACAGTTTCTTCAACTACACCTGACCCAGATTTAAGCAACAATATATCTACCA
TTATTACACCAGTTAACCCACAAGCAGGTATTTCTATTATAAAAGTAGCTGACGAGGATGTAGCTGTTCCAGGAGA
AGAATTTGTATATACAATTGAAATTTTTAATGAAGGACCATCTAATGCTACGAATGTAGTTTTAACAGATGATATA
CCAGATGTTATTTTAAAT-----------------------------------ACCATGGACTGGAAGTCTTAATA
TAGGTACGGTTGCACCAGGGCAATTAATAAGAATTATCATAAAGGGATTAGTAAGTTCAACTGCTACAGGAGATAT
TACTAATACAGCAGAAGTAAGTGCAGATGTACCAGAACCAGTTACGGATTCATCAACAGTGACAACTCCTATAGTT
GCATCAGCAGATATAGAAGTAATAAAAACTAGCAATATGGATACAGCAGTTCCAGGAGAAACTTTTAGTTATACTA
TAACAGTTACAAATTTAGGACCATCTGCTGCACAAAGTATCGTTTTGACAGATGATATACCAGATGTTATTTTAAA
T---------------------------------------------------------------------------
----------------------------------------------------------------------------
-----------------GACCCAAATCCAGATAATAATACTTCAACAGATGAAACAGATATAAGTCCATTAGCAGA
TATTTCTGTGATAAAAGGCAACGAACCAGTTGCTATACCAGGGGGAAGATTTATTTATGGAATTGAAATTGCAAAT
GCAGGACCATCTTTTGCAGAGAACGTAACTTTAACAGATAATATACCAGC--------------------------
----------------------------------------------------------------------------
------------------------------------------------------------AGTAAGTTCAACTACA
CCTGACCCAAATCTAAATAACAATACTTCAACATCAGAAGCAGAGGTAAGTTCATCAGCAGATATTTCTGTAGTAA
AACGAAGCAATCAGATTGTTGTTGTACCAGGAGATGTACTAGACTATACAATTGAGGTGAGAAATGCAGGACCGTC
TACTGCTCAGAACGTAACTTTAACAGATAATATACC----------------------------------------
-------------------------------------------------------AGATAAGAAATATTATAATAA
GGGGAATAGTAAGTCAAACAGCAATAGGTACAATTATAAATACAGCAACAGTAAG--------------ACCCAAA
TCCAGATAATAATACTTCAACATCAGAAATAGATATAAGTTCATCAGCAGATATTTCTGTAATAAAATTAGCAAAT
AAAACAGAAGCATGTGTAGGAGAGCAAATAGATTTTGTAATAGTAGTATCAAATGCAGGACCAGAAAATGTTCAAA
ATGTTACTTTAATAGATAATGTTTCAGATAAGCTTAAGAAAGCAGTATTTTCACTTGATAGAGGTGTAAGTTTTCA
ACCATGGACTGGAAGTCTTAATATAGGTACCATGGACTGGAAGTCTTAATATAGGTACACTACCAGCTGGAACTTT
AAGAGTGATTATATTAAGAGGAATTATAAAATCAACATGTCTTGATAGATTAACAAATATTGCAGAAGTTACTTCA
ACAACACCAGATTCAAACCTTAACAATAATATATCAAGAGTGCAAGTAGAAATAAAACAATGTTGTTGTAATGATT
GCTGTTGTAACAACTGTAGTAATTGTTGTTGCAATGATTGTGGTTGTAAAGATTGTTGCTGTAATTGTTGTAAAAA
TGACTTTTGGTGTTGATTTTATAAAATAATTTTGTATACCTTAAATTAAACTGAAATAAAAAATAAATTCACATAT
GAGTAAAATATTTTATAAATATTAATAAATTTTCTATCTTTGATATGGACCACATTCGTAATACTAGTTATTAAAT
GAAGTGGTCCTTTTTAATTCATTAAAATTATTTATTCTAATTAAATTTTAAATGTATTAAATAATTTTAATTTTTT
ATAAAAAATATTGATATGTTATTTATATTAAAGTTTAGATATCTAAAAATACTTTTAGAATTTATTATATTATGTT
AATTTTTTATATCTTATAAGGATTGTATTTTTCTAACTATAAAAATAGTATTATACTTATATTTAAAAATAAAAGA
ATTTTATTCCTATTGTGTAAAGTGAGAATACTATTTTCTTATATTGGTATAATAATAGTAAATCTATAATATAGAA
AAGAGGTATTTCTAGTATGCATGAAAATAAAAAGAATCTATTAGACGGAAGTTTAGCTCAATATAATGATACAGCA
GTTCCAAAAATACCAGTATTTGCTGGTAATGATATAACTTCAGAAGTTTATTATTTTAAACCTAATCAAGTTCTTA
ATGCTCATAGACACCCTAATGGTGAACAAATATTTGTGTTCCTAAAAGGAGAAGGTAAAATGAAACTTGGTGAGCA
TGAATGTGATGTAAAAAACGGCGATACTGTATTTGTACCAACAGGAGAGTGGCATGAAATTACTAATGGAAGCAAT
GAAGAAATGGTAGCCGTTCAAATTACAAAAATTAATGCTGGAGCAGAATACAGAGGATAGATATATAAGTACAGTT
AGTACTTTAATATCTATTTTATTATATAAACTTTAATCTCAAATATAAAAAGAGTCTTTTAAAAGGCTCTTTTTAT
ATTTTTGTTAATTTTCATTATAAAAAAAAGAAAATATCTAGCTAAAACTAATATATTTTATTTAATATTTTTTATA
GCATTGTTTGCAAACTCAGTATTTACGATATCTTTATAAGGTGCTTCCTTATCTAGTTCTTTAGCTTCTTTCATAA
CAGTCATCAATTTCTTCAAACCTTCCTCTTTTAATACAGGATTTTGAGACCATGCATCTATTGATTTATATCTATC
TACAACTGTTGTTAAATCTTCTAAAGATATATCTTCAAAGAAAGGTTGCATAGCCTTAGCTACTTCTTTGCTAGAT
GCTTGTTGAATCCATAATTGACCTTTATAAACAGCGTTTGTAAATCTTTGAATTAAATCTTTATTGTTTTTCATGT
ATGATCTCGTAGTAGAGTATGCTGTAAAAGGTATTTCTCCAGAATCTTTTCCTATAGATGTAACTATATATCCACT
ACCTTCTTTTTCCATTGCTGTTGCTGTAGGTTCAAATGCTGTTGTAAAGTCACCCTCCCCCCCTGCAAAAGCTCCA
GCCATTACACCAAATTGGTAATCAGTCTATTTATAACATTTAAAACATATAATTAATCTCTTGGGATATTAGGGTA
AAGTATTAAAGAAAAATCATCAGATTTTTGATTAGGTTCTTTTTTATAGACTGCGTAATTTATTACACTTTTAAGC
AATATATTTTTTAGATAAGGTTCTTTTTCCTCTGTATATTCACTTAAAATTTTTTCAAGTTGAGGAACAATTTGTG
TTTTAACTGTATTTCTTTCCTTTTGCATTTCAATATCTATATTTGTTTTATTAATAGCTTCTCTTGCATTTTCTAT
ACGAGATAAGAGTATTTTTAAACGTTCCCCAAATGTATTATTGTCATAAATTCCTTGTTCTAAAAAATCATGTAGT
CGTTCTTTTTGTTTTTCTAAAGTATCCAATTCTTTATTTAAATTTGTCAAGGTATGTTCTAAAGTATTTTCAGGTT
TAGAGTTATCTTTTTCATCTTTTAAAGATAGTCTATAATTTACTAACCATTTATTTAAGACCTCTAATATTTTATT
TTCTAATATGTATAGTTTAGTAGCTTTATTTTTACAATTAGTACAAACCATATATTTCTCATATCCATTTGATGTA
GTATTAGATTTGGCTATTAAAGTATGATTACAGTATCCACATTTTACAATTCCAGCCAATGGATTTGTTATTTTAT
TGTTTGGAGTAGGGGAATTAATACGTTTTTTTCTTATATTTTGTGCCTTATTCCATATCTCTTCACTTATTATTGG
TTCATGCTTTCCTTTTACCTCAATTTGTTCCTCAATTCCTCTTGTTCTACTAGAATTTCTTTTCCTCTCGACTTTA
TTCCATACTATATATCCACAATACACTTTGTTTTTTATAATATCTCTTATACCCTTTTCATACCAAGTTCTACCTG
TTGTGGTCTTATAACCAAGTTCGTTTAAATAATTGGATATTTTACATGCACCATCTCCTTTTAAATACATATCAAA
GATTATTTTAACAACAGTTGCTTTATCTTCATTTATTACAAGTACTCTTTCTTTATTATTTAAATATTTAATATCA
TACCCATAAGGAGGAGCTTGAGCTATAAATTTACCCTCTTCAATACTTTTGATTTTTCCTCTTTGCATACGTCTAG
ATATTAATTTTAATTCCTTAGGAGCCATAAAAGCTTCAAATTCAGAATACTCCTCATCAAACTCATCATTTAAATC
ATACGTTTTTCTAGGAGTAATAATTTTCGTTTTAGATTTTTTAAATGTATCTAGTATTAACCCTTGGTCTTGCATA
TTACCACGACCCAAACGGTCAATATCCATCACTAAAACAGCATCATAGTTATTATTTTTAATTTCACCTAGTAATT
CTAGCATCTTAGGTCTATATTCTATACTTTCCCCAGAAACAAGTTCTTCTTTAATTTCAATGACATTTAAATTTTG
TTCTCTTGCTAGTTTTAAAAGAGTTGTCTTATGTCTACTTAGAGTTTCAAATTCACCTCTATGTTCTGCTTCTTCA
TCAGCTCTGCTTTTGCGTAAATAAATTGCCACATTCATTAAATCACACCCCTTGAATATATTATATTCAGTAACAG
ATTGATTATATTTAAAACACAAAAATAAACCTTCAAAATACAATATATATTTTTTAGGTTTATTTTTATACAGTAA
ATTTTATAGTATATTTAAAAGCTTGTAATCTAAGTAAAATATTTATACTATTAATTTTATGTCTTCTTCATTTTTT
AATTTTAAACTATTTTTTTACTACAGGTATCCATACTTCAAATTTAGCATTTTGAGGGTCTGGATTTAAGTACAGT
TCAATATCAGGACCATTATCATACTCATAACCAGAAGTAGGTAACCATTCTGTTACAATACGCTTTTCTAGTTCTT
GTATTGCTTGTGGACATTGTCCTTCTCCAGAAAATATTGCCCAAGTAAAAGCTGGAACAGTGTATTCTTCTAATGT
ATTATCTATAGATTTTGTACTTGAAACAGATATAAAATACTTCCATTCTTCTGGATTATTACAAATACTTATACCT
AATACACCTTGAGGTTGACTATCCATCATAGGGATTAATTTTTGAAGCGTTCCATCTAAAGCAACCTTTTGCCACA
TTTGGGGAACAATTTCAAAATTCTTTTCTAGTTCATTGTGAAGTGGCTGAGATACACCAACTATACGAAATGCTTC
TTTCTTTTCAATTCTATAATTCATTTCTTCGGCTCCTTTAATACTAATTTTAAAGCTGATTGGAGGAAAGGCTTTT
AAAGTTGTTATTTCTCTTTTTTTTATAACTGATGGGGCAACACCATGAATACTTTTAAATGCACGATTGAATGCTG
TTGGAGAAGAGTATCCATATTTTAAAGCCACATCAATTATCTTTTTATCATCATTTTGTAATTCTACAGCTGCTAA
AGACATCCGTCTACGACGAATATATTCAGAAAGTGGTACATCTGCCATATAAGCAAACATTCTTTGAAAATGATAT
GTAGAACAACAAGCTATTTTTGCCACTTGTTCATACTCAATTTCTTTTGTTATGTTTTCTTCAATATAGTTAATTG
CTTTATTTAATCTTTCAATCCATTCCATAAAATCAGCTCCTTGTAATTTATATAATATCTATTTTAAAATAGTTAA
TCCTCTCTTTCTATGCACTAATTAACTAGCTTAATAAAAAATGAACATGAGAAAGTCTGTAATTAACTACAAAAAT
GAACAAATAGTGTTGTTTTTCACATTAAAGTATATCACAGATTAGTATCTAATTTTTATATAAGATAACAGTTTTA
ATTTATTATGAAATTTTTATAATATTTTAGGTTAGACATTTAATTATATATAACATTTTATTTATAGTTAACTATT
TTTGAAGTTTACCCTTAATCAAGCAACACTTAGTTATTCAATTATAAATAATGATTGAGAATAGGACAATTTTTAA
GATACATAAAATATAAAGAGGAGGGGATTTAAATGCCAAATATAGAAAAAGACTTAGATGGTACAACTACTATAAC
ATACCTCAACGACGATATAGGTGTTCCAACAGACGAGAATGGATATAAAATATCTATGACAATACTACATGGAAAG
ACAATCTGCCATGTAGTATCTCCTGAAACAATCTTAGGAAGAAAGTTCACATTAGAAGAAAAACAAGAAAAAGATA
CAATAATATATGGAGCAATAGAAAAAATAATGGTAGACAGACAATTACAAATAAAAAATTCAAACAAAGAAGTTGC
TAGTCATTAGCACTTCTTTAATAAGTAAAGTAGGACAAGTATTTTTTATAATATTATTGACTTATAGTCTAATTAG
ACTATAATATAAACATAGATAGTCTAATTAGACTACTATTAAAAATAAATACAATAAGAATTTAAGAAAGGATAAT
AATAATAATGATTAAATCATTTTTAATGTTAGGACAGTCCAATATGGCTGGAAGAGGATTCATAAGTGAAGTGACT
CCAATTTATAATGAAAGAATACAGATGTTACGTAATGGAAGATGGCAAATGATGACAGAACCTATTAATTATGACA
GACCAGTTTCTGGGGTAAGTCTTGCTGCATCATTTGCAGATGCATGGTGCTGTGAAAATCAAGAGGATAGAATTGG
GCTAATTCCTTGTGCTGAGGGAGGCAGTTCCTTAGATGAATGGAATATAGATGGTATACTTTTTAAACATGCTATA
AGTGAAGCTAAATTTGCCATACAAAGCAGTGAATTGACAGGAATTTTATGGCATCAGGGAGAAAATGACAGTAATA
ACGGCAACTATAAATTTTATTATAAAAAATTACTTTCTATTATTGAAACTCTTAGAAAAGAATTAAATATTCCAGA
TATACCAATTATTATTGGTGGATTGGGAGATTTCTTAGGAAAAGTAGGTTTTGGAAAAAGTTGTACTGAGTATGTA
TTTATCAATCAAGAGTTACAGAAATTTGCTTTTGAACAAGATAATTGTTACTTTGTTACAGCAACAGGTCTTACAT
CTAATCCTGATGGTATTCATATTGATGCAATATCTCAAAGAAAATTTGGATTACGTTATTTTGAAGCTTTTCATAA
GAAAAAGCATATTATGGAAGCATTAGCTAATGAAAGTGAGTTGATAATACCGAGTAATTCCAAGACATATACAAAA
ACAGAAAAAATATATATAAATAGTATGGACTTGGCACTAGGAAAGATATCATATGATGAGTTTGAATCTAAACTTA
TTAAACTTAATGATAATTAGATAAAATATTCATTAATATACTAATAAATATAGATTGAAAGAGGTGATTTTTTGAT
ACCATTATTAATTTTAGGATTATTAAAACAAAGTCCAAATTCTTATGGATATGAGTTATTAGCATTAATGGAAAAG
AAGCATTACAAGTACATAGTAAATTTCACTAAAGGTTCTTTTTATTATAATTTACAGCAACTTGAAGAAAAAAAGT
TTATTGAAAAAGTTGAAAATAAACAATCTAATAAAAACAGAGAAACTCATAACTACATAATTACTGAACTTGGATG
CCAGGAATTTGAAAAATTAATGTATAAGTATGGTTCTAAAACAGAGTATATAAATCTATCATTTTACGCAACACTA
TTATTTGCAAATGATTATGAAAATGAAAAGTTAATAGAATTATTGGAAACGCAAATTAAGCAAACTCAAGTAAGAA
TTTCTCTATTAAATGAATCCATAGAAAATGACAAAACAAATTCACATTATTTTAATAGAATGCTAGAAAATTCTCG
TTCTCACCATTTAGTTAATATTGAATGGTTTGAGAAGTTGCTAAATGATATTAGAGATTGATTTTAATAATAAAAA
AACATACATATATACTTTATATAAATGTATGATATATAGATTAAAAATAAGGCAGATAATTTTCAATTGAATATCT
GTCTTTTTGTTATATAAGATGTTAAAAGACACTTATACTATGTAAGTAAAATTTATAAATATAAAGTTGTTCATTG
TTGAATTACAGACACTTAAGATGAAAAGTATGACATTTGATATAATAAAATTGTTTAAGTATTAATTATGAGTATT
AATTAATGGTATAGATAATTTTAATATAACTGTATTCATAAATAATTATAAAATAATAAATTAATTTTTTTATACT
GACTTTTTTATAGTATAAATCGTTATATATAATGACGGAGGTGATAATAGTGAATGATGCTCGGATTATATCACAA
ATAAAAGCAGGAAAAAAAGAATTGTTTGATACTCTAATAAAAAAATACTATGATAGCATCTACTGTTATTGTTATC
GCCATGTAGACAATAAAATGACTGCACAAGATTTAACTCAAGATGTATTTGTAACAGTTATAAATAATATAGAAAA
TTATAAACATTATGGTAAGTTTGAAAACTATTTATATGTTATTGCAAAAAACAAGTGTAAGGATTTTTGGAAGAAA
AAACAACCAATATATTTAGAGTCATTAGATAAGGAGATATCAAATCAAGAATTATCTGATATAGAAAATAAAATGT
TTATAAAAGAAGCTTTGACTAAATTACCAGAATTAGAATTTGAAGTGATAATTTTACGGTATTACCATGATTTAAG
ATTTAAGGATATTGCTAAAATTATGGAGTCAAGCGTTTCTGTCACAAAGTACAGGATGAGTAGGGCATTAAAAAAA
CTAGAATTATATCTGGAAGGAGGTAAATTATGAATAATAAAGAAATAAAAAGAA
>630
GGTTGAAGTAACTTTTGATGTTGTGGTTGAAAGTATTCCTAACCCAAATCCTACTAATAATATAGCTAATATAGAT
TACTCCTATACACCTGTAGAAGGCGGTATACCAAATGATTTTTCAGTAGATTCTAATCCAGTTCCTGTTGAAGTAA
TATCAGCAGATATTGAAGTTACAAAATTATCTGAACCTACTATAGTGAATCCAGGAGAGGAATTAATATACACTAT
AAAAGTAGTAAATAATGGACCATTCCCATCTGAAAATGTGGTTTTAACAGATGATGTACCAGCTTCTATTGTAAAT
CCAGAGTATTCATTAGATGGAGGAGTAACTTTTCAACCATGGACTGGAAGTTTAAATATAGGGACATTAGAAGTAG
GAGAGACAAGAGTTATTATAATTAGGGGTATTGTAAATCCATCAACAGTAGGAATTATAACAAATACAGCTGTAGT
ATCTTCAACTACAGCAGACCCAAACCTTAATAATAATGCATCTACAATAGAGACAGAAGTGAATTTATTAGCAGAT
ATTTTAGTAATGAAAACAGCAGAACCTAATTCAGCTGTTCCAGGTACTTTATTGAGATATACTATTCAAGTAGAAA
ACTTAGGACCAGCAAATGCTGAAAATGTAATATTAAATGATGATATTCCAGCTTCTATTATAAATCCAGAATATTC
ATTGGATGGAGGA---------------------------------------------------------------
-----------------------------------------------------GCAAGTTTTCAACCATGGAATGG
AAGTCTTAATATAGGTACTTTAAACTCTGGAATTTCATTAACAGTTTTAATTCAAGGAACAGTTAGTTTAAATTCT
TCAGAATATATAGTAAATACAGCAACAGTTTCTTCAACTACACCTGACCCAGATTTAAGCAACAATATATCTACCA
TTATTACACCAGTTAACCCACAAGCAGGTATTTCTATTATAAAAGTAGCTGACGAGGATGTAGCTGTTCCAGGAGA
AGAATTTGTATATACAATTGAAATTTTTAATGAAGGACCATCTAATGCTACGAATGTAGTTTTAACAGATGATATA
CCAGATGTTATTTTAAATCCAGAATATTCATTGGATGGAGGAGCAACTTTCCAACCATGGACTGGAAGTCTTAATA
TAGGTACAGTTGCACCAGGGCAATTAATAAGAATTATCATAAAGGGATTAGTAAGTTCAACTGCTACAGGAGATAT
TACTAATACAGCAGAAGTAAGTGCAGATGTACCAGAACCAGTTACGGATTCATCAACAGTGACAACTCCTATAGTT
CCATCAGCAGATATAGAAGTAATAAAAACTAGCAATATGGATACAACAGTTCCAGGAGAAACTTTCAGTTATACTA
TAACAGTTACAAATTTAGGACCATCTGCTGCACAAAGTATCGTTTTGACAGATGATATACCAGATGTTATTTTAAA
TCCAGAGTATTCATTGGATGGAGGAGTAACTTTCCAACCATGGAATGGAAATCTTAGTATAGGCACTTTGGATGCT
GGAGAAATAAGAAGTATTATAATAAGAGGAACAGTGAGCCAGACAGCAGTAGGTACAATTATAAATACAGCAACAA
TAAGTTCAACTACACCTGACCCAAATCCAGATAATAATACTTCAACAGATGAAACAGATATAAGTCCATTAGCAGA
TATTTCTGTGATAAAAGGCAACGAACCAGTTGCTATGCCAGGGGGAAGATTTATTTATGGAATTGAAATTGCAAAT
GCAGGACCATCTTTTGCAGAGAACGTAACTTTAACAGATAATATACCAGCTTCTATTTTAAATCCAGAGTACTCAA
TAGATAATGGAGTGACTTTCCAACCATGGAATGGAAGCCTTAATATAGGTATTTTAGATGCTGGAGAGATAAGAAA
TATCATAATAAGGGGAACAGTAAGTCAAACAGCAATAGGCACAATTATAAATACAGCAACAGTAAGTTCAACTACA
CCTGACCCAAATCTAAATAACAATACTTCAACATCAGAAGCAGAGGTAAGTTCATCAGCAGATATTTCTGTAGTAA
AACGAAGCAATCAGATTGTTGTTGTACCAGGAGATGTACTAGACTATACAATTGAGGTGAGAAATGCAGGACCGTC
TACTGCTCAGAACGTAACTTTAACAGATAATATACCAGCTTCTATTTTAAGTCCAGAATATTCAATAGATAATGGA
GTGACTTTTCAACCATGGAATGGAAGTCTTAGTATAGGCACTTTAGATGCTGGAGAGATAAGAAATATTATAATAA
GGGGAATAGTAAGTCAAACAGCAATAGGTACAATTATAAATACAGCAACAGTAAGTTCAACTACACCTGACCCAAA
TCCAGATAATAATACTTCAACATCAGAAATAGATATAAGTTCATCAGCAGATATTTCTGTAATAAAATTAGCAAAT
AAAACAGAATCATGTGTAGGAGAGCAAATAGATTTTGTAATAGTAGTATCAAATGCAGGACCAGAAAATGCTCAAA
ATGTTACTTTAATAGACAATGTTTCAGATAAGCTTAAGAAAGCAGTATTTTCACTTGATAGAGGTGTAAGTTTTCA
----------------------------ACCATGGACTGGAAGTCTTAATATAGGTACACTACCAGCTGGAACTTT
AAGAGTGATTCTATTAAGAGGAATTATAAAATCAACATGTCTTGATAGATTAACAAATATTGCAGAAGTTACTTCA
ACAACACCAGATTCAAACCTTAACAATAATATATCAAGAGTGCAAGTAGAAATAAAACAGTGTTGTTGTAATGATT
GCTGTTGTAACAACTGTAGTAATTGTTGTTG---------------TAAAGATTGTTGCTGTAATTGTTGTAAAAA
TGACTTTTGGTGTTGATTTTATAAAATAATTTTGTATACCTTAAATTAAACTGAAATAAAAAATAAATTCACATAT
GAGTAAAATATTTTATAAATATTAATAAATTTTCTATCTTTGATATGGACCACATTCGTAATACTAGTTATTAAAT
GAAGTGGTCCTTTTTAATTCATTAAAATTATTTATTCTAATTAAATTTTAAATGTATTAAATAATTTTAATTTTTT
ATAAAAAATATTGATATGTTATTTATATTAAAGTTTAGATATCTAAAAATACTTTTAGAATTTATTATATTATGTT
AATTTTTTATATCTTATAAGGATTGTATTTTTCTAACTATAAAAATAGTATTATACTTATATTTAAAAATAAAAGA
ATTTTATTCCTATTGTGTAAAGTGAGAATACTATTTTCTTATATTGGTATAATAATAGTAAATCTATAATATAGAA
AAGAGGTATTTCTAGTATGCATGAAAATAAAAAGAATCTATTAGACGGAAGCATAGCTCAATATAATGATACAGCA
GTTCCAAAAATACCAGTATTTGCTGGTAACGATATAACTTCAGAAGTTTATTATTTTAAACCTAATCAAGTTCTTA
ATGCTCATAGACACCCTAATGGTGAACAAATATTTGTGTTCCTAAAAGGAGAAGGTAAAATGAAACTTGGTGAGCA
TGAATGTGATGTAAAAAACGGAGATACTGTATTTGTACCAACAGGAGAGTGGCATGAAATTACTAATGGAAGCAAT
GAAGAAATGGTAGCCGTTCAAATTACAAAAATTAATGCTGGAGCAGAATACAGAGGATAGATATATAAGTACAGTT
AGTACTTTAATATCTATTTTATTATATAAACTTTAATCTCAAATATAAAAAGAGTCTTTTAAAAGGCTCTTTTTAT
ATTTTTGTTAATTTTCATTATAAAAACAAGAAAATATCTAGCTAAAACTAATATATTTTATTTAATATTTTTTATA
GCATTGTTTGCAAACTCAGTATTTACGATATCTTTATAAGGTGCTTCCTTATCTAGTTCTTTAGCTTCTTTCATAA
CAGTCATCAATTTCTTCAAACCTTCCTCTTTTAATACAGGATTTTGAGACCATGCATCTATTGATTTATATCTATC
TACAACTGTTGTTAAATCTTCTAAAGATATATCTTCAAAGAAAGGTTGCATAGCCTTAGCTACTTCTTTGCTAGAT
GCTTGTTGAATCCATAATTGACCTTTATAAACAGCATTTGTAAATCTTTGAATTAAATCTTTATTGTTTTTCATGT
ATGATCTCGTAGTAGAGTATGCTGTAAAAGGTATTTCTCCAGAATCTTTTCCTATAGATGTAACTATATATCCACT
ACCTTCTTTTTCCATTGCTGTTGCTGTAGGTTCAAATGCTGTTGTAAAGTCACCCTCTCCACCTGCAAAAGCTCCA
GCCATTACACCAAATTGGTAATCAGTCTATTTATAACATTTAAAACATATAATTAATCTCTTGGGATATTAGGGTA
AAGTATTAAAGAAAAATCATCAGATTTTTGATTAGGTTCTTTTTTATAGACTGCATAATTTATTACACTTTTAAGC
AATATATTTTTTAGATAAGGTTCTTTCTCCTCTGTATATTCACTTAAAATTTTTTCAAGTTGAGGAACAATTTGTG
TTTTAACTGTATTTCTTTCCTTTTGCATTTCAATATCTATATTTGTTTTATTAATAGCTTCTCTTGCATTTTCTAT
ACGAGATAAGAGTATTTTTAAACGTTCCCCAAATGTATTATTGTCATAAATTCCTTGTTCTAAAAAATCATGTAGT
CGTTCTTTTTGTTTTTCTAAAGTATCCAATTCTTTATTTAAATTTGTCAAGGTATGTTCTAAAGTATTTTCAGGTT
TAGAGTTATCTTTTTCATCTTTTAAAGATAGTCTATAATTTACTAACCATTTATTTAAGACCTCTAATATTTTATT
TTCTAATATGTATAGTTTAGTAGCTTTATTTTTACAATTAGTACAAACCATATATTTCTCATATCCATTTGATGTA
GTATTAGATTTGGCTATTAAAGTATGATTACAGTATCCACATTTTACAATTCCAGCCAATGGATTTGTTATTTTAT
TGTTTGGAGTAGGGGAATTAATACGTTTTTTTCTTATATTTTGTGCCTTATTCCATATGTCTTCACTTATTATTGG
TTCATGCTTTCCTTTTACCTCAATTTGTTCCTCAATTCCTCTTGTTCTACTAGAATTTCTTTTCCTCTCGACTTTA
TTCCATACTATATATCCACAATACACTTTGTTTTTTATAATATCTCTTATACCCTTTTCATACCAAGTTCTACCTG
TTGTGGTCTTATAACCAAGTTCGTTTAAATAATTGGATATTTTACATGCACCATCTCCTTTTAAATACATATCAAA
GATTATTTTAACAACAGTTGCTTTATCTTCATTTATTACAAGTACTCTTTCTTTATTATTTAAATATTTAATATCA
TACCCATAAGGAGGAGCTTGAGCTATAAATTTACCCTCTTCAATACTTTTGATTTTTCCTCTTTGCATACGTCTAG
ATATTAATTTTAATTCCTTACGAGCCATAAAAGCTTCAAATTCAGAATACTCCTCATCAAACTCATCATTTAAATC
ATACGTTTTTCTAGGAGTAATAATTTTCGTTTTAGATTTTTTAAATGTATCTAGTATTAACCCTTGGTCTTGCATA
TTACCACGACCCAAACGGTCAATATCCATCACTAAAACAGCATCATAGTTATTATTTTTAATTTCACCTAGTAATT
CTAGCATCTTAGGTCTATATTCTATACTTTCCCCAGAAACAAGTTCTTCTTTAATTTCAATGACATTTAAATTTTG
TTCTCTTGCTAGTTTTAAAAGAGTTGTCTTATGTCTACTTAGAGTTTCAAATTCACCTCTATGTTCTGCTTCTTCA
TCAGCTCTGCTTTTGCGTAAATAAATTGCCACATTCATTAAATCACACCCCTTGAATATATTATATTCAGTAACAG
ATTGATTATATTTAAAACACAAAAATAAACCTTCAAAATACAATATATATTTTTTAGGTTTATTTTAATACAGTAA
ATTTTATAGTATATTTAAAAGCTTGTAATCTAAGTAAAATATTTATACTATTAATTTTATGTCTTCTTCATTTTTT
AATTTTAAACTATTTTTTTACTACAGGTATCCATACTTCAAATTTAGCATTTTGAGGGTCTGGATTTAAGTACAGT
TCAATATCAGGACCATTATCATATTCATAACCAGAAGTAGGTAACCATTCTGTTACAATACGCTTTTCTAGTTCTT
GTATTGCTTGTGGACATTGTCCTTCTCCAGAAAATATTGCCCAAGTAAAAGCTGGAACAGTGTATTCTTCTAATGT
ATTATCTATAGATTTTGTACTTGAAACAGAGATGAAATACTTCCATTCTTCTGAATTATTACAAATACTTATACCT
AATACACCTTGAGGTTGACTATCCATCATAGGGATTAATTTTTGAAGCGTTCCATCTAAAGCAACCTTTTGCCACA
TTTGGGGAACAATTTCAAAATTCTTTTCTAGTTCATTGTGAAGTGGCTGAGATACACCAACTATACGAAATGCTTC
TTTCTTTTCAATTCTATAATTCATTTCTTCGGCTCCTTTAATACTAATTTTAAAGCTGATTGGAGGAAAGGCTTTT
AAAGTTGTTATTTCTCTTTTTTTTATAACTGATGGGGCAACACCATGAATACTTTTAAATGCACGATTGAATGCTG
TTGGAGAAGAGTATCCATATTTTAAAGCCACATCAATTATCTTTTTATCATCATTTTGTAGTTCTACAGCTGCTAA
GGACATCCGTCTACGACGAATATATTCAGAGAGTGGTACATCTGCCATATAAGCAAACATTCTTTGAAAATGATAT
GTAGAACAACAAGCTATTTTTGCCACTTGTTCATACTCAATTTCTTTTGTTATGTTTTCTTCAATATAGTTAATTG
CTTTGTTTAATCTTTCAATCCATTCCATAAAATCAGCTCCTTGTAATTTATATAATATCTATTTTAAAATAGTTAA
TCCTCTCTTTCTATGCACTAATTAACTAGCTTAATAAAAAATGAACATGATAAAGTCTGTAATTAACTACAAAAAT
GAACAAATAGTATTGTTTTTCACATTAAAGTATATCACAAATTAGTATCTAATTTTTATATAAGATAACAGTTTTA
ATTTATTATGAAATTTTTATAATATTTTAGGTTAGACATTTAATTATATATAACATTTTATTTATAGTTAACTATT
TTTGAAGTTTACCCTTAATCAAGCAACACTTAGTTATTCAATTATAAATAATGATTGAGAATAGGACAATTTTTAA
GATACATAAAATATAAAGAGGAGGGGATTTAAATGCCAAATATAGAAAAAGACTTAGATGGTACAACTACTATAAC
ATACCTCAACGACGATATAGGTGTTCCAACAGACGAGAATGGATATAAAATATCTATGACAATACTACATGGAAAG
ACAATCTGCCATGTAGTATCTCCTGAAACAATCTTAGGAAGAAAGTTCACATTAGAAGAAAAACAAGAAAAAGATA
CAATAATATATGGAGCAATAGAAAAAATAATGGTAGACAGACAATTACAAATAAAAAATTCAAACAAAGAAGTTGC
TAGTCATTAGCACTTCTTTAATAAGTAAAGTAGGACAAGTATTTTTTATAATATTATTGACTTGTAGTCTAATTAG
ACTATAATATAAACATAGATAGTCTAATTAGACTACTATTAAAAATAAATACAATAAGAATTTAAGAAAGGATAAT
AATA---ATGATTAAATCATTTTTAATGTTAGGACAGTCCAATATGGCTGGAAGAGGATTCATAAGTGAAGTGACT
CCAATTTATAATGAAAGAATACAGATGTTACGTAATGGAAGATGGCAAATGATGACAGAACCTATTAATTATGACA
GACCAGTTTCTGGGGTAAGTCTTGCTGCATCATTTGCAGATGCATGGTGCTGTGAAAATCAAGAGGATAGAATTGG
GCTAATTCCTTGTGCTGAGGGAGGCAGTTCCTTAGATGAATGGAATATAGATGGTATACTTTTTAAACATGCTATA
AGTGAAGCTAAATTTGCCATACAAAGCAGTGAATTGACAGGAATTTTATGGCATCAGGGAGAAAATGACAGTAATA
ATGGCAACTATAAATTTTATTATAAAAAATTACTTTCTATTATTGAAACTCTTAGAAAAGAATTAAATATTCCAGA
TATACCAATTATTATTGGTGGATTGGGAGATTTCTTAGGAAAAGTAGGTTTTGGAAAAAGTTGTACTGAGTATGTA
TTTATCAATCAAGAGTTACAGAAATTTGCTTTTGAACAAGATAATTGTTACTTTGTTACAGCAACAGGTCTTACAT
CTAATCCTGATGGTATTCATATTGATGCAATATCTCAAAGAAAATTTGGATTACGTTATTTTGAAGCTTTTCATAA
GAAAAAGCATATTATGGAAGCATTAGCTAATGAAAGTGAGTTGATAATACCGAGTAATTCCAAGACATATACAAAA
ACAGAAAAAATATATATAAATAGTATGGACTTGGCACTAGGAAAGATATCATATGATGAGTTTGAATCTAAACTTA
TTAAACTTAATGATAATTAGATAAAATATTCATTAATATACTAATAAATATAGATTGAAAGAGGTGATTTTTTGAT
ACCATTATTAATTTTAGGATTATTAAAACAAAATCCAAATTCTTATGGATATGAGTTATTAGCATTAATGGAAAAG
AAGCATTACAAGTACATAGTAAATTTCACTAAAGGTTCTTTTTATTATAATTTACAGCAACTTGAAGAAAAAAAGT
TTATTGAAAAAGTTGAAAATAAACAATCTAATAAAAACAGAGAAACTCATAACTACATAATTACTGAACTTGGATG
TCAGGAATTTGAAAAATTAATGTATAAGTATGGTTCTAAAACAGAGTATATAAATCTATCATTTTACGCAACACTA
TTATTTGCAAATGATTATAAAAATGAAAAGTTAATAGAATTATTGGAAACGCAAATTAAGCAAACTCAAGTAAGAA
TTTCTCTATTAAATGAATCCATAGAAAATGACAAAACAAATTCACATTATTTTAATAGAATGCTAGAAAATTCTCG
TTCTCACCATTTAGTTAATATTGAATGGTTTGAGAAGTTGATAAATGATATTAGAGGTTGATTTTAATAATAAAAA
AACATACATATATACTTTATATAAATGTATGATATATAGATTAAAAATAAGGCAGATAATTTTCAATTGAATATCT
GTCTTTTTGTTATATAAGATGTTAAAAGACACTTATACTATATAAGTAAAATTTATAAATATAAAGTTGTTCATTG
TTGAATTACAGACACTTAAGATGAAAAGTATGACATTTGATATAATAAAATTGTTTAAGTATTAATTATGAGTATT
AATTAATGGTATAGATAATTTTAATATAACTGTATTTATAAATAATTATAAAATAATAAATTAATTTTTTTATACT
GACTTTTTTATAGTATAAATCGTTATATATAATGACGGAGGTGATAATAGTGAATGATGCTCGGATTATATCACAA
ATAAAAGCAGGAAAAAAAGAATTGTTTGATACTCTAATAAAAAAATACTATGATAGCATCTATTGTTATTGTTATC
GCCATGTAGACAATAAAATGACTGCACAAGATTTAACTCAAGATGTATTTATAACAGTTATAAATAATATAGAAAA
TTATAAACATTATGGTAAGTTTGAAAACTATTTATATGTTATTGCAAAAAACAAGTGTAAGGATTTTTGGAAGAAA
AAACAACCGATATATTTAGAGTCATTAGATAAGGAGATATCAAATCAAGAATTGTCTGATATAGAAAATAAAATGT
TTATAAAAGAAGCTTTGACTAAATTACCAGAATTAGAATTTGAAGTGATAATTTTACGGTATTACCATGATTTAAG
ATTTAAGGATATTGCTAAAATTATGGAGTCAAGCGTCTCTGTCACAAAGTACAGGATGAGTAGGGCATTAAAAAAA
CTAGAATTATATCTGGAAGGAGGTAAATTATGAATAATAAAGAAATAAAAAGAA
