# Supplementary material for: Horizontal gene transfer converts non-toxigenic Clostridium difficile strains into toxin producers
Source: Nat Commun. 2013 Oct 17;4:2601. doi: 10.1038/ncomms3601 (PMC3826655; doi:10.1038/ncomms3601)
Supplement: Supplementary Dataset 1 — Sequence of the chromosomal DNA used to compare the donor- and recipient-specific DNA in the transconjugants. [file ncomms3601-s1.zip › SNPsRegion15.fasta]

>CD37
GTAAAGAAAAAAGATATAATTAGAACTGTAGTAATAAATGTTTTATTATAGATAATAGAGTTTTAAGTATCTTAAA
TAATATTTGGAGGAATATGAATGGAATTAAGACCAAGAAGTGCAAAATTAGAAGAATTTGATAAAGTAATAGAATT
AATAAACTATGTATTTAGAATATCAAGAAGTCATAAACCAACTATGATGGAAGAATTTCCTCTTTTACTAAGTAAA
AATAATATAGAAAATATGATTATAATATCAGAAGATGATAAAGTGGTTTCTGATGTAAACTATCTAATTCAAGATG
TATCTATTCAAGGAAACAGATTGAAGGTTGCAGCTATAGGTGGAGTATGTACTCATCCAGATTATGAAAAGAGAGG
CTATTCATCTAAGATATTGGATAAAGTAGAAGAAAAAATGTTTTATGATGGTGTAGATATTGTAATTATATCAGGA
ACAAGAAGTCTATACAGTAGAAGAAATTGTAGTTTGGTAAAGAGTTTTTATAAATATACAATAAAACCTGAAGATG
TAAAAATAGCATATGAAATAGTTGAATTTGATGAAACTAATTTTGAAAAAGATAATGATTTAGATAAAATGATTGA
ACTATATAATCAAAATAGTACTAGATTTATAAGAACGAAAGATGAGTTTCAAAAACTATTGCATGCAGCAACTATT
GCCTGGGGACCAATTGGTTACAAGAAGGTATTTATAAAGGAAAATAATAATATAATAGGATATTTGATAATAAGAA
CAATAAAAAAAGAAGATTCTACTGTAGGAGAAGTTGCTGAAATAGGGTTAAACTCTGTAAATGTTGAAAATATATT
GAAATATGTTGCAAATAAATTTGGATTAGAATATTTAAATTATAAAGTACATGTGAAAAATCTTAAAGACCAGTTG
AAATGTAATGGGACAAAATCTTTGGACTATCAACAAGGAACTATGAAAATAATAAATTTTACTAAGTTGTGTGATA
GTTTAAGAAGTTATTTTAGTCAATATGTAAATTTTGAATTACTAAAATACATGGAATTTAAACAAGTTGAAAATAA
ATATATTATTAAATACAAAGAAGAAGAACTTGTAATAGAAAATTTGGATAAGCTTAATAAACTGTTTTTTGAAAAA
AATGAGGAACAGTACAATGAATTTAAACATCTAAAAAATATATATGAATTTGCTACAAAGGCATTTCCTGTAGATT
TTCCATGGACTGCAAATTTAAATTATCAATAGTTTTAGATGATATTAAATAAAATTGATTGATACCTAGAGTTAGT
CCTTGTTAAATAAGAGAAATTATTGGATATTGAAAAAGCAATTTTGTAAGTAATTAGAAAGGATGAGTATTATATG
GACATACTTGATGATATAGCAGAATGTATATTAAATATGGGTGTAGATAATATAGAGAATTTAGTAAAAATTGCTA
TAGATAAAAATATTGATGTGGAAGATATTTATGAATATGGTTTAAACAAAGGTATGATAGGAGCTTTAGATAAGTT
TGAGAATAAGGAATACTATCTTTCAGAAGTTATAGTATGCACAGATGCATTAAATAAAGGTATTAATCTTTTGAAG
GGAACTGGAAAAGTAAAGAAAAAATCAAAGGGAGTAATTCTGATGTCTGTAGTAGAAGGAGATACTCATGAGATAG
GAAAAAATATTGTAAAAGTAATGGTAGAAGCCACTGGATATAAGGTTATTGACTTAGGTGTAAATAGAAAAAGTGA
AGATATAATAGAAGAAGCTATAAAAAACAATGTAGATATAATAGGCTTATCTTCAATGATGACAACTACAATGGAA
AATATGAAATCGGTTATAGACGAACTTAATATGATTGAGATAGATAAAAGACCAAAAGTAATAATTGGTGGAGGAC
CTGTAAGTATGGAGTTTGCAGAAGAAATAGGAGCAGATGGATACAGTTCAAATGCTCCAAAAGCAGTTAAATTAAT
AAATAAACTTATAGGAGGTGAAGTTTAAATGTTTTCAGATATGACTTTACTTCAGTATATAAATAGTGAAGATAGA
GGTTTTTTTCTGCCTGATATGGGTACAAATGGATTGTTCTTAATAAATAAAAAGGCATATGAAGTATATGATAGTG
TAGATTTGCAATTAGAATTAGCAAAGACTATGGACAAGTATTTTGAATCAGATTTTATATACTCATTCTGTGATGG
GATTACATTTTGTGAAACTCTGGGTTTAGAGACATTAAGACCAGATTATGATTTTCCAAGTGTATTGACACATACT
ATAACTGACAGAGATAAATTAAGAAAATTAGATGTTCCAGACCCTTATACGAGTGGACGTATGCCACTCAATATAG
AGAGCTTATCAGTTATATCAAAAAGTATTAAAAAACCACTATATGAATCGATACAAGGTCCATTTACACTTGCAGG
TCAATTAGCTGGAGCTACTCAACTTTTAAGATGTATAATAACTGATAAAAAATTTGTAGAAGAATTATTGGAATTT
ACAACTGAATTGGTAAGAAGATATGCTG--ACTGCAAAAGAAGCAGGAGCAAAATATATTTCAATAGCAGAGCCAA
CATCAGTAACTCTAAGTAAAGATAGATTTGATGAATTTATAGTAAAAAATTTAAATAAAATCTACAATGAACTTGA
TTGTTGGAAAGGTATGCATATATGTGGAGACACCAGAGAATTATTAGATAATATGTTAGATTGTAATATAGATGCA
GTAAGTTTAGACCAAATTTTAGACTATGAAGAAATTGCTCCAATGATTCCTAGAGATATAGTTTTGATTGGTAATT
TAGACCCAATAAAACTTCTTGGACGTTCTAAGCCAGATAAGATTAGAAGAGAGACGCTAAAATTGTTAAAGAAGAT
GAGAAGATATGATAACTTTTTATGTGATTTTGGCTGTAACTGCTTAAATACCACTCCAGTAGAAAATTTACAAGCA
GCTATAAAGGCAGGAAGAATTAGTTATAAAGAATTAGATAGGATTGATATTGATGAATTATAATAGTAATAAAAAT
AAATATCTTTTAAAGGATATAAATTTAGATGATATTTTTATAGATAAGAATATTGTGCTAAAGTTTTTGGGGTATG
GAAATAGAAAAGCTCCAGATACAATTAGTAAAATCGTTGAAAGAGAAATAAGAAATATAAATGATATTTTAGATAT
CAAGATATATATAAGTGAAGTTGATATTAATAAAACACCTAAAGAATGTAAAAAAGCATTTGCTGTACTATATACA
ATAGGGGATAAAATTGATATTAAGATGAATGACTATATGGAAAATTGCAATATGATGGCAGGGCTAGCATTGGATA
AAATAGGTATAGTATGTTTAGATTATATTAATGAGAAAATAAAAATGTATTTAAAAGGAAAGTATGATAGTCTCAA
AATATCGCATGAAATATATCCAGGAGATAAAGATTTTGAAGTAGAGAGACAAAAGGATATTTATAACTATGTAAAA
AATAAATATAATAGTATAGAAATAGAAATCAATGATTATCATCAACTATCCCCCATAAAAAGTGTTGCAATGCTTA
TTTTAATGGGGGATGAAGAAAATTTAGAATCAAGATGTAGCAAATGTCCTAGAAAATGCTTTTAACTAGTTTTCAA
GACTAAGATTTGTTTTGTGTATGAA---TTGCAATAATTTTTTTGGTCATTTTATGTATAAACTAAAAAAATTATT
GCAAAGTAATATTCTATTTAATTTGAACAGACTTACAAACTATAGTAGTTTCTTTAATTCAATAAGTGTATTTATT
TCATAAGTTGGTATATGATTAGTATAATTTATACTGTTATTGGAATTTAACCAACAAGTATCTATTCCTGAATTTA
TTCCACCTAAGACATCAGAGGTTAAGCTATCCCCAATTATTAAGGCAGAAGATTTATCATGACAATTAAACTTTTT
GAGAGCGTATTTAAATATTTCAGGATTTGGTTTTGATATTTTCAACTCTTCAGATACAACCATTCCATCAATATAT
CCTTTTATTTTTGAATTTTCAAGTCTTTTCTTTTGAACTGCAGAAATTCCATTTGTTATTATAACAATAGTATACT
TTTTTTTAAGATATTGTAATATATCGATTGCACCTGGAATTAAAAATGTACATTCACCTAAAAAATTTAAGTACAT
TTTGCTAAGAGTTTCAGAATCAACATCCAAAGATATTTTATTTGCAAAAAGTTCAAATCTAAGTAATTTAAGTTCA
TTCAAAGTTATAATATTTTTTTCAAGGTCGAGCCAAAGCTTATCACTTATATTTCTATATGACTCTATATAATTCT
CAAAATTAAATTCTAAATCAAACTCAGATAGAAGTTTTTTAAAAGCATGTGATTCACTTTTCTTAAAATCAAATAA
AGTATCATCTGCATCAAAAAATATAAATTTATATGTATTCATGGTTTTTACTCCTTTACAAGATGACTGCAAAAAT
TACTTTACTTTCACTATTTGAGTCATTTTGCCATTTATGTTTTGTTCCTAAAGGAACTTTTACACTATCTCCTTTG
GACAAAGTAAATTCATCATCATCCATAAAAAGTTTAACTTCTCCCTCCAAAACATATGCAATTTCATCTCCATTAT
GAGTAATCCTATCAACACAAGAAGAAGTGTTTGGAGCTAAATCCATAATTGCAAATTCTAAATTACCACTAGAGTC
TGGAATTAAAATCTCATATATAACTTCTTTGCTTCCAGGTAAAATAACTTTTTTTCTATTATCATGTCTTACTATC
AAGTTTTTTTTATCTACTTCAGATACAAAAAATGTAAATAAAGGAACATTTAGAGAAGAGGCTATAGATTTTAATG
AATTTACAGATGGATTAGCAAGTCCTCGTTCTATTTGGCTCAATAATGATGGTGTAACATCAGCTAGTTTTGCTAA
ATCTCGAATACTTAAGTTTTGTTTTTTTCGAACTTCAGCTATTTTTTCCCCTAAATTTAAATCATTCATATAAATA
TCCTCTCTTTTTAATTTAAAAAATATTAACTTAAAATAATCAAGTAAAATGATTATGTAGTATGAAATTATTATAA
CATATAGAATTAGGTTTTGAAAAAACTATGTTCAATATAATTAAATAAATTAAAATATAATTGACAAAGTGGATAC
AGAATACTTAAAATATATTTAAATAAAATTAAGCAAAAGATAGTTAATTTATGATAGGAGGGGATATTATGCAAAT
AACGACTTTTGGAGCTATATTTGGTTTATTAATAGCAATTATTTTAATTATAAAAAAATTTCAAGCTGTATATAGT
TTAATGTTAGGAGCATTTATTGGAGGATTAGTTGGAGGAGCAAATATAACACAAACTGTAGATTTTATGGCAAATG
GAGCTATGAATATATCACCATCAATTCTTAGAGCTTTGGCATCAGGTGTATTAGCTGGAAGTTTAATAAAAACAGG
GGCAGTAGATAAAATATCAGAACAGATTGTAAAAATATTTGGTGAAAAGAGGGCTTTATTTTCGATTGCCATTTCA
ACTATGGTACTTGCTGGAGTAGGTGTAAATTTGGATGTATCTATAATAACTGTAGCACCTATAGGATTATATATAG
GTAGAAAATTAAATTATTCTAAATTGTCAATACTATTAGCTATGTTGGGAGGGGGCAAAGCAGGTAATATAATATC
ACCAAATCCAAATACTATAGCAGTAGCAGATAATTTTTCTGTCAATCTCTCTAGTGTTATGATGTCAAATATAATT
CCAGCAATTATTGGAGTTGTTATTACAGTTATTTTAGCAAGTATATTAATAAATAAAGGAAACAAAGTACAATCAT
ATGAAATTTTAGAGCAAAGAGAAGATTTACCAAGTTTATTTAAATCATTATGTGGTCCAATTATAGCTATATTTCT
ATTGTTTTTAGGAAATGTATCTCCTATAGTTATAGACCCAATGATAGCCCTTCCAATAGGAGGAATCGTAACTCTA
ATTGTCACAGGAAACTTGAACAATTCAAGAGAATATTTAGCTTTTGGATTATCTAAGATGCAGGGGGTATGCATAT
TATTACTTGGAACAGGGACTATCGCAGGAATTATACAGATGTCTGAATTACAACAGAGTACAATAGGTGCTTTACA
ATTTTTAAATATGCCACAATTTTTATTGGCACCAGTTTCGGGTATACTTATGTCATTAGCAACAGCATCATCAACA
GCTGGTGCTACTATAGCATCATCTACTTTTCATGATGCTATAATAAATGGTGGGCTATCACCGATTTCAGGTGCAT
CAATAGTAAATGCTGGGTCTAGTGTATTCGAGCAATTACCACATGGCTCACTATTTCATACTAGTGCAGGTAGTAT
AAACATGGATATAGGTGAAAGATTTAAGTTAATTCCATATGAAGCACTGATAGGAATAGTAATGACTATAATTTCA
ACATCTATTCAATTAGTTTTGTAATAAATATAAATATTTAATGAAAAAAGTAGGATTTTGTTATTAAATATTGAAT
TTATTATAGTAAAAAAGAAGATTGGAGTTTTAAAGTGAATAAAAAAAAGATTGTTATTATAGGGATTATTTATTCA
TTTTTAGTAGTATTTTCACTTACAAATATGTATGTAAATATGGAGTATAATCTAAATGTATTTGAATATATTAAGA
AGTCACTTCCATTTACAGAAGAAGAAAAAAAGTGGTTAGAAAAACACAAGAATTTGATTTACAGCTCTGACCAAAG
TTCACCTCCTTTGAGATATAAAGGTAAGGAAGATGGACAGTATAAGGGAATTATTGTTGATTTAATAAATTCTCTG
TCAATTCAAATTGGTAGAGATTTTTATTTTAAACCAAATAATTGGTGGAAAGAATCTTTCGTAAATTCAATAGATG
ATAGTATAAAGTTTTTTGACTTGATTCCATCAAAAGAAAGGGCAAATAAATTTATATTTACTGACCCAATATACAC
TTTGAGTGCAAATATATTGAAAGATAAAAAGTCCCAAGATATAAATAGTTACATGGATTTAAAGGGGAAAACAGTA
GCAATTCCAGAAGGTGATTATTCTATAAATTTTTTAAAGCAAAAAATTCAAGATATAAACATTTTATTGACTCCAG
ATATAAAGACTGGAGTCAACCATTTAATGTCTGGAAAAGTAGACGCAGTTGTTGGTGATGAACCAGTATTGCGATA
CTATATAAATAATTATGGACTTTCAAATAAATACAGTGTTTTAAGTAATCCTATATATACTAAAAAAGCAGTTCTT
GCTGTACCTAAACAATATGAAGAGCTGGTTAGTATTTTAAATAAAGGCATTTTTAAACTTCAGAAAAATGGAGTGT
ATAAAGATTTAAAGAAAAAATGGTATTCTACGTATAATGAAGTTGATGATATATTGTATGAGCGAGGAATTGTGCC
TAGTATTTATCTTTTTATAGGTATAATTTTAATATCAATTTATGTTTTTTATAGCTATACATATTTGTTAAAGATA
GAAATCAAAAGGAAAACAGAACAGGTAATAGAAAATAAAAAAACTTTAGAGGCAACTTTTAATAGTATTACAGATA
TAATAATGCTTGTAGATGAAAATAACAATATAGTAGAATCGAACAAAGTACTATATGACTTTATGGGTGAAATGAG
TTATAAGATAGCAGATTTGATTAGCATGATAAAAGGTGTTATTGAAAATACCTTCTCTGAAAATACTAATAAAACT
AGTGAAATAGAAATACACAATAAAATTTTAAAGATAAACACTTTTCCTGTAGAGTATAAAAAAAATAATACTGAGT
ATATAGTAGTTCTTATTAAAGATATAACTAATGATAAAATAGTAGAGGCGAAATTACTTAGAGAAAACAAAATGAT
ATCTATAGGACAATTAGCTTCTGGGGTAGCACATGAGATAAGAAATCCTTTGGGTATAATAAGAAATAATTGCTAT
CTCTTAAAAGATAACGTTACAATGGAAGAAGTAAATGATTGTGTTAAATCAATAGAAAGTAATGTAGATAGGGCAA
GTAATATAATAACCAACTTGTTAAATTTCGCAAGAATATCAGATGATAATTTAGAACATATAAATATAAGAAATTT
TATTGAAAATATAGTGAAACTTCAATATAAAATGTTACAGTTAAAGAATGTTGAAATAAAAATTGACTGTGAACAT
AATTTAATATGCTATATAAATGGAGAATCGTTAAAACATGTATTTATAAATTTAATTTCTAATTCAATAGATGCAA
TACATCAAGATGGAAAAATTATTATATACTGTTATGAAAAAAATCATTGTTTATTTATAGATTTTAAAGATAATGG
TGAAGGAATAAAAGAAGATGCCCTAAAGGACATATTTAATCCCTTCTATACAACAAAACCAATTGGTGAGGGAACT
GGTTTAGGTTTATACATTACTTATAATGAGATTAAAAAGAATAATGGAGATATAAGTGTTGAAAGTAAATTGGGGG
TTGGAACTTGTTTTCATATAAAAATTCCATTAAATAAAGAGGTGACTATATAATGAAAATACTATTAGTTGATGAT
GAGCTAGAATATGGAGTGGTAATGAAAAAAATTCTACAAAAGAAGGGCTATCTTGTAGATATAGCACTAAGTGGTG
AAGAAGCTATAAATATAATTAAAAAAGATAAAAATTATGATTTGGTTTTATCTGATGTTATGATGAAAAATATGGA
TGGAGTACAGCTATTAGATAGAATTAAATCTATTAATAGAGATATAGAGGTTATATTAGTTACAGGATATGGAAGT
ATTGAAAATGCAGTTGATGCTATGAAAAGAGGAGCTTTATCTTATTTTATAAAAAGTAATCCCATTGAAAATTTAT
TAGAAGAAGTTGAAAAGGTAAAGGCAAGTAAAATATCTGTTTCTGTACAAAAAAATAATCTGGAATTTACTTTGGA
ATCTAAAAATAGAGATTTTAATAATATCATAAAAATAGCAAAAAAAGCTGCTTGTAAAGATGTTAATATATTAATC
TTGGGGGAATCTGGTGTAGGAAAAGATATATTAGCTAGATATATACATAGCATAAGTCCAAGAAAGAATGAGATAT
TTGTACCTGTAAATTGTTGTTCTTTTTCAGAAAATCTATTGGAGTCTGAGCTGTTTGGTCATGAAAAAGGTTCTTT
TACAGGAGCAGTAGATAGTAGAAAAGGTAGATTTGAACTTTCGAATAAAGGAACTCTATTTTTGGATGAAATAGGA
GATATACCTCTAAATGTTCAGGTAAAACTTTTGAGGACACTTGAGGACAAATCTATAGAGAGGATAGGAAGTAATA
AATCTATTAAAGTTGACTTTAGGTTAATTTGTGCTATGAATAAAGAACCAAAAGTGGAAATATCAAATGGAAATAT
AAGAGAAGATTTTTTTTATAGAATAAGTACAATAACAATAACTATACCACCACTAAGAAAGAGAAGAGAAGACTTA
ACTACTCTTATAGAATTTTTCTTAAATAAGTACCAAATTGAACATGATAAAAAGATACACTCTATTGATAAGGAAG
TAAAGGATTTTTTATTAAATTACAATTATCCAGGAAATATAAGAGAATTAAAAAATATAATAAATAGACTTGTAGT
TTTAAGTGAAGAAGGCAATTTATCAAAAGACAATTTAAATTTAATATCAAATAATGTATACATAGATGATGAAATA
AGTATTAGACCTTTAAGAGAAATAAGAAAAGAGTTTGAATGTGAGTATATTGAAAAAGTTTTATCTTTGTGTGGAA
ATAATATTTCAAATACAGCTAAAAAATTGGAGATTAGTAGAAGACAGTTAACCAATAAAATATCAGAGTATAATAT
TAAGTGAGAAAAAAACTTCTCATTAAGTGAGAAAAAAATTTCTCAAACTGTATTAAAAGATAAACAGAAAAAATCT
GTTTATCTTTTTTTATTATAATTTTAAAAATTAATATTTACAAT
>630
GTAAAGAAAAAAGATATAATTAGAACTGTAGTAATAAATGTTTTATTATAGATAATAGAGTTTTAAGTATCTTAAA
TAATATTTGGAGGAATATGAATGGAATTAAGACCAAGAAGTGCAAAATTAGAAGAATTTGATAAAGTAATAGAATT
AATAAACTATGTATTTAGAATATCAAGAAGTCATAAACCAACTATGATGGAAGAATTTCCTCTTTTACTAAGTAAA
AATAATATAGAAAATATGATTATAATATCAGAAGATGATAAAGTGGTTTCTGATGTAAACTATCTAATTCAAGATG
TATCTATTCAAGGAAACAGATTGAAGGTTGCAGCTATAGGTGGAGTATGTACTCATCCAGATTATGAAAAGAGAGG
CTATTCATCTAAGATATTGGATAAAGTAGAAGAAAAAATGTTTTATGATGGTGTAGATATTGTAATTATATCAGGA
ACAAGAAGTCTATACAGTAGAAGAAATTGTAGTTTGGTAAAGAGTTTTTATAAATATACAATAAAACCTGAAGATG
TAAAAATAGCATATGAAATAGTTGAATTTGATGAAACTAATTTTGAAAAAGATAATGATTTAGATAAAATGATTGA
ACTATATAATCAAAATAGTACTAGATTTATAAGAACGAGAGATGAGTTTCAAAAACTATTGCATGCAGCAACTATT
GCCTGGGGACCAATTGGTTACAAGAAGGTATTTATAAAGGAAAATAATAATATAATAGGATATTTGATAATAAGAA
CAATAAAAAAAGAAGATTCTACTGTAGGAGAAGTTGCTGAAATAGGGTTAAACTCTGTAAATGTTGAAAATATATT
GAAATATGTTGCAAATAAATTTGGATTAGAATATTTAAATTATAAAGTACATGTGAAAAATCTTAAAGACCAGTTG
AAATGTAATGGGACAAAATCTTTGGACTATCAACAAGGAACTATGAAAATAATAAATTTTACTAAGTTGTGTGATA
GTTTAAGAAGTTATTTTAGTCAATATGTAGATTTTGAATTACTAAAATACATGGAATTTAAACAAGTTGAAAATAA
ATATATTATTAAATACAAAGAAGAAGAACTTGTAATAGAAAATTTGGATAAGCTTAATAAACTGTTTTTTGAAAAA
AATGAGGAACAGTACAATGAATTTAAACATCTAAAAAATATATATGAATTTGCTACAAAGGCATTTCCTGTAGATT
TTCCATGGACTGCAAATTTAAATTATCAATAGTTTTAGATGATATTAAATAAAATTGATTGATACCTAGAGTTAGT
CCTTGTTAAATAAGAGAAATTATTGGATATTGAAAAAGCAATTTTGTAAGTAATTAGAAAGGATGAGTATTATATG
GACATACTTGATGATATAGCAGAATGTATATTAAATATGGGTGTAGATAATATAGAGAATTTAGTAAAAATTGCTA
TAGATAAAAATATTGATGTGGAAGATATTTATGAATATGGTTTAAACAAAGGTATGATAGGAGCTTTAGATAAGTT
TGAGAATAAGGAATACTATCTTTCAGAAGTTATAGTATGCACAGATGCATTAAATAAAGGTATTAATCTTTTGAAG
GGAACTGGAAAAGTAAAGAAAAAATCAAAGGGAGTAATTCTGATGTCTGTAGTAGAAGGAGATACTCATGAGATAG
GAAAAAATATTGTAAAAGTAATGGTAGAAGCCACTGGATATAAGGTTATTGACTTAGGTGTAAATAGAAAAAGTGA
AGATATAATAGAAGAAGCTATAAAAAACAATGTAGATATAATAGGCTTATCTTCAATGATGACAACTACAATGGAA
AATATGAAATCGGTTATAGACGAACTTAATATGATTGAGATAGATAAAAGACCAAAAGTAATAATTGGTGGAGGTC
CTGTAAGTATGGAGTTTGCAGAAGAAATAGGAGCAGATGGATACAGTTCAAATGCTCCAAAAGCAGTTAAATTAAT
AAATAAACTTATAGGAGGTGAAGTTTAAATGTTTTCAGATATGACTTTACTTCAGTATATAAATAGTGAAGATAGA
GGTTTTTTTCTGCCTGATATGGGTACAAATGGATTGTTCTTAATAAATAAAAAGGCATATGAAGTATATGATAGTG
TAGATTTGCAATTAGAATTAGCAAAGACTATGGACAAGTATTTTGAATCAGATTTTATATACTCATTCTGTGATGG
GATTACATTTTGTGAAACTCTGGGTTTAGAGACATTAAGACCAGATTATGATTTTCCAAGTGTATTGACACATACT
ATAACTGACAGAGATAAATTAAGAAAATTAGATGTTCCAGACCCTTATACGAGTGGACGTATGCCACTCAATATAG
AGAGCTTATCAGTTATATCAAAAAGTATTAAAAAACCACTATATGAATCGATACAAGGTCCATTTACACTTGCAGG
TCAATTAGCTGGAGCTACTCAACTTTTAAGATGTATAATAACTGATAAAAAATTTGTAGAAGAATTATTGGAATTT
ACAACTGAATTGGTAAGAAGATATGCTGTAGCTGCAAATAAAGCAGGAGCAAAATATATTTCAATAGCAGAGCCAA
CATCAGTAACCCTAAGTAAAGATAGATTTGATGAATTTATAGTAAAAAATTTAAATAAAATCTACAATGAACTTGA
TTGTTGGAAAGGTATGCATATATGTGGAGACACCAGAGAATTATTAGATAATATGCTAAGTTGTAATATAGATGCA
GTAAGTTTAGACCAAATTTTAGACTATGAAGAAATTGCTCCTATGATTCCTAGAGATATAGTTTTGATTGGTAATT
TAGACCCAATAAAACTTCTTGGACGTTCTAAGCCAGATAAGATTAGAAGAGAGACGCTAAAATTGTTAAAGAAGAT
GAGAAGATATGATAACTTTTTATGTGATTTTGGTTGTAACTGCTTAAATACCACTCCAGTAGAAAATTTACAAGCA
GCTATAAAGGCAGGAAGAATTAGTTATAAAGAATTAGATAGGATTGATATTGATGAATTATAATAGTAATAAAAAT
AAATATCTTTTAAAGGATATAAATTTAGATGATATTTTTATAGATAAGAATATTGTGCTAAAGTTTTTGGGGTATG
GAAATAGAAAAGCTCCAGATACAATTAGTAAAATCGTTGAAAGAGAAATAAGAAATATAAATGATATTTTAGATAT
CAAGATATATATAAGTGAAGTTGATATTAATAAAACACCTAAAGAATGTAAAAAAGCATTTGCTGTACTATATACA
ATAGGGGATAAAATTGATTTTAAGATGAATGACTATATGGAAAATTGCAATATGATGGCAGGGCTAGCATTGGATA
AAATAGGTATAGTATGTTTAGATTATATTAATGAGAAAATAAAAATGTATTTAAAAGGAAAGTATGATAGTCTCAA
AATATCGCATGAAATATATCCAGGAGATAAAGATTTTGAAGTAGAGAGACAAAAGGATATTTATAACTATGTAAAA
AATAAATATAATAGTATAGAAATAGAAATCAATGATTATCATCAACTATCCCCCATAAAAAGTGTTGCAATGCTTA
TTTTAATGGGGGATGAAGAAAATTTAGAATCAAGATGTAGTAAATGTCCTAGAAAATGCTTTTAGATAGTTTTCAA
GAGTAAGATTTGTTTTGTGTATGAATAATTGCAATAATTTTTTTGGTCATTTTATGTATAAACTAAAAAAATTATT
GCAAAGTAATATTCTATTTAATTTGAACAGACTTACAAACTATAATAGTTTCTTTAATTCAATAAGTGTATTTATT
TCATAAGTTGGTATATGATTAGTATAATTTATACTGTTATTGGAATTTAACCAACAAGTATCTATTCCTGAATTTA
TTCCACCTAAGACATCAGAGGTTAAGCTATCCCCAATCATTAAGGCAGAAGATTTATCATGACAATTAAACTTTTT
GAGAGCGTATTTAAATATTTCAGGATTTGGTTTTGATATTTTCAACTCTTCAGATACAACCATTCCATCAATATAT
CCTTTTATTTTTGAATTTTCAAGTCTTTTCTTTTGAACTGCAGAAATTCCATTTGTTATTATAACAATAGTATACT
TTTTTTTAAGATATTGTAATATATCGATTGCACCTGGAATTAAAAATGTACATTCACCTAAAAAATTTAAGTACAT
TTTGCTAAGAGTTTCAGAATCAACATCCAAAGATATTTTATTTGCAAAAAGTTCAAATCTAAGTAATTTAAGTTCA
TTCAAAGTTATAATATTTTTTTCAAGGTCGAGCCAAAGCTTATCACTTATATTTCTATATGACTCTATATAATTCT
CAAAATTAAATTCTAAATCAAACTCAGATAGAAGTTTTTTAAAAGCATGTGATTCACTTTTCTTAAAATCAAATAA
AGTATCATCTGCATCAAAAAATATAAATTTATATGTCTTCATGGTTTTTACTCCTTTACAAGATGACTGCAAAAAT
TACTTTACTTTCACTATTTGAGTCATTTTGCCATTTATGTTTTGTTCCTAAAGGAACTTTTACACTATCTCCTTTG
GACAAAGTAAATTCATCATCATCCATAAAAAGTTTAACTTCTCCCTCCAAAACATATGCAATTTCATCTCCATTAT
GAGTAATCCTATCAACACAAGAAGAAGTGTTTGGAGCTAAATCCATAATTGCAAATTCTAAATTACCACTAGAGTC
TGGAATTAAAATCTCATATATAACTTCTTTGCTTCCAGGTAAAATAACTTTTTTTCTATTATCATGTCTTACTATC
AAGTTTTTTTTATCTACTTCAGATACAAAAAATGTAAATAAAGGAACGTTTAGAGAAGAGGCTATAGATTTTAATG
AATTTACAGATGGATTAGCAAGACCTCGTTCTATTTGGCTCAATAATGATGGTGTAACATCAGCTAGTTTTGCTAA
ATCTCGAATACTTAAGTTTTGTTTTTTTCGAACTTCAGCTATTTTTTCCCCTAAATTTAAATCATTCATATAAATA
TCCTCTCTTTTTAATTTAAAAAATATTAACTTAAAATAATCAAGTAAAATGATTATGTAGTATGAAATTATTATAA
CATATAGAATTAGGTTTTGAAAAAACTATGTTCAATATAATTAAATAAATTAAAATATAATTGACAAAGTGGATAC
AGAATACTTAAAATATATTTAAATAAAATTAAGCAAAAGATAGTTAATTTATGATAGGAGGGGATATTATGCAAAT
AACGACTTTTGGAGCTATATTTGGTTTATTAATAGCAATTATTTTAATTATAAAAAAATTTCAAGCTGTATATAGT
TTAATGTTAGGAGCATTTATTGGAGGATTAGTTGGAGGAGCAAATATAACACAAACTGTAGATTTTATGGCAAATG
GAGCTATGAATATATCACCATCAATTCTTAGAGCTTTGGCATCAGGTGTATTAGCTGGAAGTTTAATAAAAACAGG
GGCAGTAGATAAAATATCAGAACAGATTGTAAAAATATTTGGTGAAAAGAGGGCTTTATTTTCGATTGCCATTTCA
ACTATGGTACTTGCTGGAGTAGGTGTAAATTTGGATGTATCTATAATAACTGTAGCACCTATAGGATTATATATAG
GTAGAAAATTAAATTATTCTAAATTGTCAATACTATTAGCTATGTTGGGAGGGGGTAAAGCAGGTAATATAATATC
ACCAAATCCAAATACTATAGCAGTAGCAGATAATTTTTCTGTCAATCTCTCTAGTGTTATGATGGCAAATATAATT
CCAGCAATTATTGGAGTTGTTATTACAGTTATTTTAGCAAGTATATTAATAAATAAAGGAAACAAAGTACAATCAT
ATGAAATTTTAGAGCAAAGAGAAGATTTACCAAGTTTATTTAAATCATTATGTGGTCCAATTATAGCTATATTTCT
ATTGTTTTTAGGAAATGTATCTCCTATAGTTATAGACCCGATGATAGCCCTTCCAATAGGAGGAATCGTAACTCTA
ATTGTCACAGGAAACTTGAACAATTCAAGAGAATATTTAGCTTTTGGATTATCTAAGATGCAAGGGGTATGCATAT
TATTACTTGGAACAGGGACTATCGCAGGAATTATACAGATGTCTGAATTACAACAGAGTACAATAGGTGCTTTACA
ATTTTTAAATATGCCACAATTTTTATTGGCACCAGTTTCGGGTATACTTATGTCATTAGCAACAGCATCATCAACA
GCTGGTGCTACTATAGCATCATCTACTTTTCATGATGCTATAATAAATGGTGGGCTATCACCGATTTCAGGTGCAT
CAATAGTAAATGCTGGGTCTAGTGTATTCGAGCAATTACCACATGGCTCACTATTTCATACTAGTTCAGGTAGTAT
AAACATGGATATAGGTGAAAGATTTAAGTTAATTCCATATGAAGCATTGATAGGAATAGTAATGACTATAATTTCA
ACATCTATTCAATTAGTTTTATAATAAATATAAATATTTAATGAAAAAAGTAGGATTTTGTTATTAAATATTGAAT
TTATTATAGTAAAAAAGAAGATAGGAGTTTTAAAGTGAATAAAAAAAAGATTGTTATTATAGGGATTATTTATTCA
TTTTTAGTAGTATTTTCACTTACAAATATGTATGTAAATATGGAGTATAATTTAAATGTATTTGAATATATTAAGA
AGTCACTTCCATTTACAGAAGAAGAAAAAAAGTGGTTAGAAAAACACAAGAATTTGATTTACAGCTCTGACCAAAG
TTCACCTCCTTTGAGATATAAAGGTAAGGAAGATGGACAGTATAAGGGAATTATTGTTGATTTAATAAATTCTCTG
TCAATTCAAATTGGTAGAGATTTTTATTTTAAACCAAATAATTGGTGGAAAGAATCTTTTGTAAATTCAATAGATG
ATAGTATAAAGTTTTTTGACTTGATTCCATCAAAAGAAAGGGCAAATAAATTTATATTTACTGACCCAATATACAC
TTTGAGTGCAAATATATTGAAAGATAAAAAGTCCCAAGATATAAATAGTTACATGGATTTAAAGGGGAAAACAGTA
GCAATTCCAGAAGGTGATTATTCTATAAATTTTTTAAAGCAAAAAATTCAAGATATAAACATTTTGTTGACTCCAG
ATATAAAGACTGGAGTCAACCATTTAATGTCTGGAAAAGTAGACGTAGTTGTTGGTGATGAACCAGTATTGCGATA
CTATATAAATAATTATGGACTTTCAAATAAATACAGTGTTTTAAGTAATCCTATATATACTAAAAAAGCAGTTCTT
GCTGTACCTAAACAATATGAAGAGCTGGTTAGTATTTTAAATAAAGGCATTTTTAAACTTCAGAAAAATGGAGTGT
ATAAAGATTTAAAGAAAAAATGGTATTCTACGTATAATGAAGTTGATGATATATTGTATGAGCGAGGAATTGTGCC
TAGTATTTATCTTTTTATAGGTATAATTTTAATATCAATTTATGTTTTTTATAGCTATACATATTTGTTAAAGATA
GAAATCAAAAGGAAAACAGAACAGGTAATAGAAAATAAAAAAACTTTAGAGGCAACTTTTAATAGTATTACAGATA
TAATAATGCTTGTAGATGAAAATAACAATATAGTAGAATCGAACAAAGTACTATATGACTTTATGGGTGAAATGAG
TTATAAGATAGCAGATTTGATTAGCATGATAAAAGGTGTTATTGAAAATACCTTCTCTGAAAATACTAATAAAACT
AGTGAAATAGAAATACACAATAAAATTTTAAAGATAAACACTTTTCCTGTAGAGTATAAAAAAAATAATACTGAGT
ATATAGTAGTTCTTATTAAAGATATAACTAATGATAAAATAGTAGAGGCGAAATTACTTAGAGAAAACAAAATGAT
ATCTATAGGACAATTAGCTTCTGGGGTAGCACATGAGATAAGAAATCCTTTGGGTATAATAAGAAATAATTGCTAT
CTCTTAAAAGATAACGTTACAATGGAAGAAGTAAATGATTGTGTTAAATCAATAGAAAGTAATGTAGATAGGGCAA
GTAATATAATAACCAACTTGTTAAATTTTGCAAGAATATCAGATGATAATTTAGAACATATAAATATAAAAAATTT
TATTGAAAATATAGTGAAACTTCAATATAAAATGTTACAGTTAAAGAATGTTGAAATAAAAATTGACTGTGAACAT
AATTTAATATGCTATATAAATGGAGAATCGTTAAAACATGTATTTATAAATTTAATTTCTAATTCAATAGATGCAA
TACATCAAGATGGAAAAATTATTATATACTGTTATGAAAAAAATCATTGTTTATTTATAGATTTTAAAGATAATGG
TGAAGGAATAAAAGAAGATGTCCTAAAGGACATATTTAATCCCTTCTATACAACAAAACCAATTGGTGAGGGAACT
GGTTTAGGTTTATATATTACTTATAATGAGATTAAAAAGAATAATGGAGATATAAGTGTTGAAAGTAAATTGGGGG
TTGGAACTTGTTTTCATATAAAAATTCCATTAAATAAAGAGGTGACTATATAATGAAAATACTATTAGTTGATGAT
GAGCTAGAATATGGAGTGGTAATGAAAAAAATTCTACAAAAGAAGGGCTATCTTGTAGATATAGCACTAAGTGGTG
AAGAAGCTATAAATATAATTAAAAAAGATAAAAATTATGATTTGGTTTTATCTGATGTTATGATGAAAAATATGGA
TGGAGTACAGCTATTAGATAGAATTAAATCTATTAATAGAGATATAGAGGTTATATTAGTTACAGGATATGGAAGT
ATTGAAAATGCAGTTGATGCTATGAAAAGAGGAGCTTTATCTTATTTTATAAAAAGTAATCCCATTGAAAATTTAT
TAGAAGAAGTTGAAAAGGTAAAGGCAAGTAAAATATCTGTTTCTGTACAAAAAAATAATTTTGAATTTACTTTGGA
ATCTAAAAATAGAGATTTTAATAATATCATAAAAATAGCAAAAAAAGCTGCTTGTAAAGATGTTAATATATTAATC
TTGGGGGAATCTGGTGTAGGAAAAGATATATTAGCTAGATATATACATAGCATAAGTCCAAGAAAGAATGAGATAT
TTGTACCTGTAAATTGTTGTTCTTTTTCAGAAAATCTATTGGAGTCTGAGCTGTTTGGTCATGAAAAAGGTTCTTT
TACAGGAGCAGTAGATAGTAGAAAAGGTAGATTTGAACTTTCGAATAAAGGAACTCTATTTTTGGATGAAATAGGA
GATATACCTCTAAATGTTCAGGTAAAACTTTTGAGGACACTTGAGGACAAATCTATAGAGAGGATAGGAAGTAATA
AATCTATTAAAGTTGACTTTAGGTTAATTTGTGCTATGAATAAAGAACCAAAAGTGGAAATATCAAATGGAAATAT
AAGAGAAGATTTTTTTTATAGAATAAGTACAATAACAATAACTATACCACCACTAAGAAAGAGAAGAGAAGACTTA
ACTACTCTTATAGAATTTTTCTTAAATAAGTACCAAATTGAACATGATAAAAAGATACACTCGATTGATAAGGAAG
TAAAGGATTTTTTATTAAATTACAATTATCCAGGAAATATAAGAGAATTAAAAAATATAATAAATAGACTTGTAGT
TTTAAGTGAAGAAGGTAATTTATCAAAAGACAATTTAAATTTAATATCAAATAATGTATACATAGATGATAAAATA
AGTATTAGACCTTTAAGAGAAATAAGAAAAGAGTTTGAATGTGAGTATATTGAAAAAGTTTTATCTTTGTGTGGAA
ATAATATTTCAAATACAGCTAAAAAATTGGAGATTAGTAGAAGACAGTTAACCAATAAAATATCAGAGTATAATAT
TAAGTGAGAAAAAAACTTCTCATTAAGTGAGAAAAAAATTTCTCAAACTGTATTAAAAGATAAACAGAAAAAATCT
GTTTATCTTTTTTTATTATAATTTTAAAAATTAATATTTACAAT
