# Supplementary material for: Horizontal gene transfer converts non-toxigenic Clostridium difficile strains into toxin producers
Source: Nat Commun. 2013 Oct 17;4:2601. doi: 10.1038/ncomms3601 (PMC3826655; doi:10.1038/ncomms3601)
Supplement: Supplementary Dataset 1 — Sequence of the chromosomal DNA used to compare the donor- and recipient-specific DNA in the transconjugants. [file ncomms3601-s1.zip › SNPsRegion14.fasta]

>CD37
ATGCAAAGATACTATCATCAAAAAGATATAAAAAATACTTATATGTATCTGTACTTTATGCTACAAGTGATTCATC
AGAAAATAACAAAGAATATTCAAGTACTATAGATATAATAAAAATTAATCCAGAAAATAAAAAAATCAAGACTATA
AAAAGTATAAATTTAAGTAATTATTTTTCCGAAAAATACCAAAACATAGAGAACATAGGTGTAAGTTATGCTAGCA
AATATGAGGATAAGATGTATATTTTAGTAAATGTACTAAATACAAACATAGGTGATAATAGTAATTCTAAATTTCA
TTTACTTGAGTATAATCTTGAAGAAAATAAGGAAAGCATAATGGAATTAAAAACTGATAGCAAAATGGCTTTAGCA
AAAGCAAAGTTAGAAGCTAATAAATTATATATGGTAATGTCGAATGATTATGATAATAGTTCAATTACAGAGTTAA
ATTTACTTACCTATAATATATTAGATAAAAGCTTAGATGAAGATAAATATGTTTTAGATAATAGAGAAAAAAGAGG
AATTAGAAGTATTGAAATTGATTCAAATAAAATCGTTGCATATACATCAAGGCTAAACTCTATATTATCTTGGGAT
GATAAATTTATGCTATATATAATAAATAAAAATTCTAAGGAAATTGTATATGAAGGAGAATTACAATTTAACAGTT
CAAATAGTATGTTAGAATTTGAAATAAAGTAGGTGAGTTGATGAAAGATTTAATAAGATTATTCGAATTTGAATTA
AAAAGAAATATAAAGAATTATATATTTATAATAATTTGTTGTTGTTCTTTTGTAATTTTAAACATAGTAAAAAATT
TAAATGACTATAATTACATAATAGAAAATGCAGTTAAAAGTGAACAGTTAACAAAAATCGGAAATACGATAGAAAC
GGTAAATGTTACAGGTTTCTCAAGCTTTAGAAATATAATGGGTTCTACAGAATTGTGGTTTATGTTTGGTATAATT
GCATGTATTTGCTATGCTTTTTTTATTTGGTATAGAGACTTTAATGGTAGAAGTAAATCTATATATACACTTATAA
TGCTACCTAAAAATAGAATCAATATTTATATATCTAAATTATTAAATATATTATTTCTAGTGTATAGCTATACAGT
AGTACTTACAATATCTTTGTTTATTGCAAGTAAGTTGTTACCTAGACATATGCTTGGTAATGTCACAAACTATGGT
TTTGTACAAGAAACAATATATGAGTTAAAAATGTTACTTCCATATAGCTTTGAAATACTATTTGTAGAGTATATAT
TTTTATTGATAGGATTTGTATCTGTAGTATTTACATCAATTCTTATAAATAAATCTATTTATAAAGTAAGCACTTT
AATAAGTTTTCTATTTTTAGTTATAGAAATTTTAGTGTTTATAATTTCTATAGAATTTATTATACCTTACGAATAC
AGTGATGTATTTACTGTTCTATATTCAAGTATAAACATATTTGTATGTAGTCTTATATCTAATAAACTTTTGAAGC
AAAAGATTGACTTTTAGGAGGGATATTATGAAAGCAAAAAATATAGGAAAATATACAATATGTTTTATAATAGTAT
GTTTTTTAATGATTACTATGACCTTAATATTGAGTTATTTTAATAAGGATAAACTATCTGTAAAAACTTTAAAAGG
CAATGTAAAAGATATAGGGAGAGTAAGTGTAGTATATACACCTAATATAAGCAAATTTTCTTATGAGGAGGTAATT
ATAAGTAAAAATGGAGTAAGAAATAATACAAACCCAAAATCAAGAATTAGAAATGATTATTTAAATATTGACAAAA
AATACAGTGACTTTGTTAATGATAAAGGAAAAGAATTTATATATAAAGATGATTTGAATATAGGAGAAGCGTATAC
CTCTGTTAAGTCTGATTTAGTACAAGGAATGAATGCTTTAAATGATTGTATAAAGGTTTCAAATAAAAATTTAAAA
AGTGGGGTAGAAGAAAATTTTGATATTAATTTAAATAAGTCTGATTTTAAAGAAAATAGTTGGAAAACCTTATTTA
ACAAAATATATAAAGGTAATTTATATATGGTAATTAGTGAAACTAATATTTCAGGTTCTAAAGTCAATAATATTTG
TATATTAAAGATAGATATAAAAAATAAGTCTTATAAATTATTAAATAGATTTAATTTAGGATTACAGAATGGAGAA
CAACAAAATATCAATGAAATTAAATTTTCTATTGGAAGTAAATTATACTTAGAAATAGTAAATAATAAAAGTAAAA
ATGGATATATTGAAGGACATGATAGTTACTCTAACTTTATTATATATGATATAGAAGATAACACTTTTAATATAAG
TAATAAATTTATGGATAATCTAAACAAAGAAAAGAATGCAAATCCAAAGGAGATTGGCTTATTAAGTAAAACTAAG
CTAGATTATATGGTAAAAAACAATAAATTGAATCTTATAGTTACGGATATGAGTAATTCCATAACTAATCTTGTTT
ATGATATTAATTCTAATGAGATTAAATTAGAAGATTATGAGATACTTGATTTAAAAGTAGATTATAATGAAGCATC
ATCTGGAGTTAGGAAAGTTAAGCTACTGGATGATAAGATATATTCTATTTCAGGTATTAAGAACAGTATATCAGGA
GAATTAAAAGGATTTAAAGGGATTGTTGATGTAGTCGGAACTAAGCCAGTAAAATTTCAAGTATTTGATATGAAAC
TTAAAAAGAATATTTATGAAGCTGAGCTAATAAATGGAGATATAAGTTTACAAGAAAAGTTATTTTTTGTTGCAAA
TTAAGTGTTAGAATTAATTTTAGAACTTTAAACTTTTATATGTATCACAGATAAGTATAAGTAAGGGAGTGTCTCA
AAATAAACTTTTTAGCTCATGAGACACTTTTTTTATATGAAATCAAATATATTTTCATTGTTTAGATTTATTTTGA
TAATGAAAAAAAGATTATCTTTATTTTAAGAAAGACATTTATTTATAATTATATACAAAAATATTTTTTAATGTTT
TTGTGTATAATTATAACAATTTAATTTATATTAATGCACTTAAATTTGAAATAGAATGCTTATAGTGGTAAAATTA
ATTATTAGAATATTAGAAATAATAAATAAATAATACATTGTACTTAAAAGGGGGAGAAATTTAAGATGAACAAAAA
ATATATTAAAGCAGGGAATTTAATTGATGGAACCGGAAATAGTATTATGCAAAATAAGGGTATAATTATTGATGGA
GATACTATAGTTGAAATTGAAGATATAAGAGATGATTTAAATGGATATGATGTGTACGATTACTTAGATAAAACTG
TTATGCCAGGCATTATGAATTGTCATGTTCACTTGACAATGGAGCCAGTTGGAAATCCAAAGATATATTATGATAA
TGTATCAGATGTAGAGCTTGTAGTAAATACGATAAAACAACTTGATGCTTATTTGGATTCAGGAGTAACATATATT
AGAAGCTTAGGTTGTCCCAAATATGTGGATGTACAACTTAAAAATCTTATAGACAAAGGGTCTATAGATGGTCCTG
GTATAGTTACTTCAGGTCCAGTTATATGTATGACAGGAGGGCATGGATATTATTTTGGTATTGAAAGTGATGGAGT
GGATGAATGTAGAAAATCAGCCAGAACAGTTTTAAAAAATGGAGTAGATTGTGTAAAGATAATGGCAACTGGAGGT
GTAACAACTGATGGAGTTGAGCCAGGGTCACCACAATTAACTTTGGAGGAAATGAAGGCTGCTGTAGATGAAGCTA
TAAAAGCAGGTAAAATAACTGCCACACATGCACAAGGAAGAACTGGTATAAAAAATGCAGTGCTTGCAGGAATTAC
TTCTATAGAACATGGTGTTTATTTAGATGATGAAATAATTGATTTGATGCTTGAAAGAGGAACTTACTTAGTTCCA
ACTGTGGCTGCACCATATTTTATTCTAAATGCAGGAAAAGAAAGTGGAATAACTGAAGCTACTCTTAGAAAGTGTG
AGATTGTTGCCATTCCACACAAAGAGTCATTCCTAAAAGCATATAAAAAAGGAATTAAAATTGCAGTTGGTTCTGA
TGCAGGAACTTCTTATAATGAACATGGAAAAACATATTATGAAATGAAACTAATGTCAGATTATGGTATGGATAAT
ATGGATATAATAGTTGCTGCTACAAAAACAGCATCTGAACTTTTAAGAATTGATAAAAATTATGGAACTCTAGAAA
AAGGAAAGAAAGCAGATGTTATAGTTGTAAATGGAAATCCAGTAGAGAATATAGACGTACTTGCAGATGTGTTAGC
AGTATTTAAACTTGGTAAAAAAGTTAGATAAATAGTATAAAAATAAAAAAGAGTGTCTAAAGAAATTTTTAAATAA
TTATAGACACTCTTTTTTATTAGTAATAATTAAATCTTTTATACTTTAGAAAATAGATTCTATTTTATATTTAGAT
ATAACTCTTTAAAATCATTCTTATGCAATATAATCTATAGAATCTACACATACAAAGTATATTCTTGAATCATTAG
AATTTCCAAGTACTATAACATCATTTTTCTTACCTAGAACTTCAACACCAGTTAGAACCAAACTACCAGCTACTAC
AGTAACTTGATTATTTATATTTGACATATAAAGATTATCTAGGATACCTTTATTACAACAGCAATCATCACAATCG
CAGTTGCAATTACATTCTTTGTAATGTTTTTTATCAAGATAGTAACCTAAAGATGCTATGAAATCTTCATAATCTG
CAGGTGTAATATCAAATGCAACAGCTTTAAGATTACACAATGATGCTAAATCTACGTTTGCTAATGGAGTAGATGC
AGCAAGTATAAAATCAATTATAGCAGCAAGTATTGCATCTAATATAGCCCCAAGGTCTATCGTAGGAGGAATAACT
GCATCAATAAGTGCAATTAATTCAGCTACTCCTGGTATAGTTCCTATAGTATTAATTAATCCCTCAAGAGTTAAAG
GGACTGGAATAGGATAAGATACTCTACCAGCTATATCTATTAAATCACAGTTACAAGCAGAAAATCTTTCAAAAGT
ACCATCAAGTCCAGATAAATTATCTTTTGGAGGAGCTGAAAGATCTATACCTACCAAATTAGCACCTACTATAAAG
AAATCTGAGATAAAAGCAAATTGATTAAAGTTTACAAAAGGTCTTAGAGCATCATATCTTAGAAGTTCTAAGGCCT
CTCTCATACTTTTTTTACAACAACATTGTTTTATTTTAGGTTCTTTATATTTATTTGGATAATTATAGTATCTATC
AGCTACTTGATAATTTTCATAGTATCTTTCATTTGTATTTGGATAATCTTCCTCATATTCTTGTGTAAATCTAAAG
TCCTCTCTACATTTATTATTTTCCACTAAATACACTCCTTTTATATTTTAATTTAAATGTATAGATAATTAAGCTT
ATCTATATAGTAATATTATATTTATAATGTAAAAAAATGTTACAAAAGATATTATAAACGAATAAAAAATAATAAT
TTGTCAGATAAACTTGTAAATTTTTATGAATAATCCATTCTAAAACAAAAAACTGTGTATAAAAAAGGTTTATATG
TTATATTTATATAAATATAACATATAAACGAGAAAGGAGTGGTTTGATAAATGATTGAGGTAGATAAATTGTGTAA
GTCTTTTACAAGGGTTGTAAAAGATGATAAGAATAAAAGTTCAATAAGAAAGCTAAAGAAAGTAAAAACTAAAAAA
GAAGAATTTTTTGCTGTAAATAATGTTTCATTTAAAGTTATGGAAGGTGAAATTGTTGGAATATTAGGTCCAAATG
GTGCAGGAAAGACTACATTACTTAGAATGTTAGGTGGCATATTAACACCAACATCAGGAAGTATAAATATTTCTGG
ATATGATTATTCAATAGATAGAAATTCAGCAAAAAAAGAAATAGGTTATCTCTCTGGAAATACAAAACTATATGGA
AGGCTTTCTCCGAGAGAACTTCTAACAACTTTTGCAAGTCTATATGAGATGTCAAAAGAAGATATAGAAGAATCAA
TTGAAAATATTGTAAAAATAATGGATATGAGTGAATTTATAGATAATAGAATTGAAAATCTATCAACTGGTCAGAC
TCAAAGAACATCTATAGCTCGTTGTTTAATACATTCTCCAAAAGTATATATTTTTGATGAGCCAACACTAGGTCTG
GATGTTTTAAGTAGTGCATCTATTATAGATTTTATGAAGAATGAAAAACTAAGGGGAAAAACTGTTCTTTACTCAA
CTCATTATATGGAAGAAGCAGAAACTTTATGTGACAAGATTTTTATGATTCACAATGGGAAAATAATTGCATCAGG
AACACCACAGAGTTTAAAAGAGGAATCTGGAGTAAATAATTTGAGAGATGTATTCATAAAACTTGCCAGAAAGGAG
GACATTTAAATGAGAAGTAAGATTGTAAAATACATATTTAAAAAAGAAATGCTAGACATATTGAGAGATAAAAAGA
CTTTATTTATGATGATTGTTGTGCCACTTCTTTTATATCCTTTACTTATGTTATTAATGATTCAAGTAATGAATAT
GTCTGCAAGTAGTATGAATAGTAAGGACATTAATATAGCTTTTAATAATAAACCTAATAAGGTTTTAGTATCCATG
ATTGAAGATGATAATTTAGAAAAAGATACTAAAAATACTTCAAATGATAAAGGCAAAATAAGAGTGTTAGATGTAG
ATAACTATAAAAAGTCATTAGAAGAAAATAAAATTGATGCTTATATAAAGATGGAAGAAAAAAAATCATCTATAAA
TTATCAAATATATATAAATTCTTCTCAAGAAAATTCTTCTAATGCACTAAAAAGAATTGAAACTGTTTTGGATAAA
TATAAAAGATTTACCATAGAAAAAACTTTATCTGAAAAAGGATTAGATGTACAAGCTACTTTAGAACCAATAACAT
ATAGCACTGTAGATGTTGCAAAGACGGAAGAAGTGGCAGGATACTTTTTAGGTCAGATACTTCCATTTATATTAAT
AATAGGAGTTTTACTAGGTTCAATATATCCAGCAATAGATGTTATGGCTGGAGAAAAGGAAAGAGGTACATTAGAA
ACATTATTTACACTGCCAATATCAAACTTAGAACTGGTTATGGGAAAATATATGGCAGTTTCTCTTAGTGCAATAG
TAACAGCAATTTTAAACATTTTATCTATGGGACTGACTATGGCATTTATTTTAGTTAGTGGAGGTATTAGTAGCCA
ATTTGGCTTTGGAAACTTTAATTATGGAGACTTAGTCTTACCAATTATAACTACTTTAATTTGCATATGTCTTTTT
TCAATGGTAGTTTCAGCAATAAGTATGTGTGTATGTTCATTAGCAAAAAGTTTTAAAGATGCTCAAAACTACATAA
CACCTCTTATGTTAATTATTATGATACCATCATATGTTTCTATGATACCAAATATAGTATTAGATAGAGTGACAGC
TGTAATACCTGTAGTAAATATATCTTTACTTATAAAAAGTGTATTATCTTTTAAAAGCGATTTAAATTTAATAGCC
TTAGTTTTAGCATCAAATGTAGCCTTTGTTATATTGGCAATCATACTACTGTCTAAGATGTTCAATTCTGAGGAAA
TACTTTTTGGTAATAGTAAGAGTTTTTCTTTCTTAGAGAAAAGAAGTAATATAAAAAAAGGGTCTATACCAACTGT
AAGTGATGGTGTTATTTTATATGCAGTAGGATTAGTTCTATTGATTTATGTTGGTTCTTTAGTTCAAATTAAATTT
GGTATGGCAGGTATTATAATGACACAATTCATGATAATTTCTTTACCATTATTATTTGCATACTATATTAAAGCTG
ATTTTAAAGAGGTATTTAGCTTGACAGTTCCTAAATTAAAGCATGTGTTTGGGAGCATTGTTCTTTGGATTGGTGG
ATACATACTTATTATGATTATAACACAGCTAATTTTATTCTTATTTCCTCAAAATATGGAAGTTGCTGAAAGTTTA
AATAAGGCTCTTTTTATCAAAGATAGTGTTTTACTGAATTTACTAGCAATAGCTTTATTACCAGCTATATGTGAAG
AAATGTTTTTTAGGGGATTTATATTTTCTTCATTTAGTAAATCAAAAGATAAAAATAAGTCTATCAAGCTAGCTAT
AATATGCAGTGGGGTACTATTTGGTATTATGCATATGGATTTTATTAGAATAATTCCAACATCAATATTAGGTATT
ATATTTGCATATAGTGTGTATAAATCTGGTTCAATATTTGTATCAATGTTATTGCATTTTTTAAATAATAGTGTAG
CAGTTGTGTTAAATCATTATACAACTGGAAATATAACCAACTTATATAAATTTGTTGAAGTTGATTTTTCGAACTT
AAATGTACTTAAATTTGCCTTAATTCTTCTAATAAGTCTTATATTAATTATGTTAGGATTAAGAGTTTTAGATAGA
AAGTCTTTAAGAAATTAAGTATAAAGTTATTATATAGATTAAAATATTAATAAGCACTAAAGTATATGGATATATC
TTGTATATAAAAATACTTTAGTGCTATTTTATATATTTTAATTATATGAATTATTTATCGTTTCATTTATGTAATG
AAAATGTTATATAAATGAAACAATAAATAATTTTTATTTTAGAAATTTATATTTAAATAATCAAGTTGAAAGTGAG
ATACTAAAAAAATTAATTTAGGAATTATTTGATTTATTCATTTATAAAAATTAATTACTGATTTGTCGAAACCATT
GTAATAAGAAAAAAATGAAAAAATAAAGTGTGAATATGTTGCAAATACTGTATTTTAATAAAAAGTAGTCATTTCT
TGTAAAATGGATAGTTTATATCTACTTTAATTTTGTAAAATTTTCTGCTACTATAATTATAGAATGTAGCATATTC
ATTGTCTTAACTATTGATTTATATATTTCATATAGGTATAATAGAAAATAAATTGGATTATTTTGGCATATAATTA
TTTATTAAAAGGTGATTATTTTTGTTTAAATTGTCTGAAAAATTTTATTTTTATATTATAATTTTAATATTTTCTT
TTCAAAACTATCCATTTTTACAAGAAATGGAAACTTTTGAGATGTACTTATTTGCTAATAAAATAGAGGTGTTTTA
ATGGGAGGAAATTTTTATGAGGAATTTACAAAAAAAATTGATGTTTTTTTTATTTATTTGTATAATTTTACAAATT
ACATACACAACACCAGTCTATTCTTTATGCAAACTCTATAAAAACAACTCCATAAATAACTTTGAGTCTATTGTGT
CTAATAATCAGCTTATTAGCAAACATGCAATACAAATAATACTTATTATGGCTATAATATGTGTAATACTTATATT
CTATATAATATATGATAAATTAAATTTTAAAATTAAATTGCAAAGGATAGCATATACAGATAATCTTACAGGAGCA
AATACTATAGATAAATTTGTAATTGATGCTAACAAAATACTATGTAAAAATACTCAAGTAAAGTATGCTTTATTAT
ATATAGATATTGATAAATTTAAATATATAAATGATTTATTTGGATATGAAGTTGGGAATGAAATTTTGCGTAATTT
AACAAAGATTATTAAGAGTAATATATTTGAAGAGGAAATGTTTGCAAGAATATCTGCGGATAATTTTATTATAATT
ATGAAATATATAGAAGAAGAAGATATAACAAAGAGGTTAAAAACTATATTTGAAGAATTAGACTTGTTTAATAATA
ATCAAGAAGAAAAATATAAGTTAGTTTTAAGTTGTGGAATCTATTTTATACTTCCAGAAGATAGAGATATCAACTC
AATCATAGATAGGGCTAATATACCTCATAAAATGGCAAAGGGAGGACATAAAAGTTCATATGCATTTTATGATAAT
AAGATTCATGACCAAGAGATAAAAGAAAAAGAGATGGAAAATACA
>630
ATGCAAAGATACTAGCATCAAAAAGATATAAAAAATACTTATATGTATCTGTACTTTATGCTACAAGTGATTCATC
AGAAAATAACAAAGAATATTCAAGTACTATAGATATAATAAAAATTAATCCAGAAAATAAAAAAATCAAGACTATA
AAAAGTATAAATTTAAGTAATTATTTTTCCGAAAAATACCAAAACATAGAGAACATAGGTGTAAGTTATGCTAGCA
AATATGAGGATAAGATGTATATTTTAGTAAATGTACTAAATACAAACATAGGTGATAATAGTAATTCTAAATTTCA
TTTACTTGAGTATAATCTTGAAGAAAATAAGGAAAGCATAATGGAATTAAAAACTGATAGCAAAATGGCTTTAGCA
AAAGCAAAGTTAGAAGCTAATAAATTATATATGGTAATGTCGAATGATTATGATAATAGTTCAATTACAGAGTTAA
ATTTACTTACCTATAATATATTAGATAAAAGCTTAGATGAAGATAAATATGTTTTAGATAATAGAGAAAAAAGAGG
AATTAGAAGTATTGAAATTGATTCAAATAAAATCGTTGCATATACATCAAGGCTAAACTCTATATTATCTTGGGAT
GATAAATTTATGCTATATATAATAAATAAAAATTCTAAGGAAATTGTATATGAAGGAGAATTACAATTTAACAGTT
CAAATAGTATGTTAGAATTTGAAATAAAGTAGGTGAGTTGATGAAAGATTTAATAAGATTATTCGAATTTGAATTA
AAAAGAAATATAAAGAATTATATATTTATAATAATTTGTTGTTGTTCTTTTGTAATTTTAAACATAGTAAAAAATT
TAAATGACTATAATTACATAATAGAAAATGCAGTTAAAAGTGAACAGTTAACAAAAATCGGAAATACGATAGAAAC
GGTAAATGTTACAGGTTTCTCAAGCTTTAGAAATATAATGGGTTCTACAGAATCGTGGTTTATGTTTGGTATAATT
GCATGTATTTGCTATGCTTTTTTTATTTGGTATAGAGACTTTAATGGTAGAAGTAAATCTATATATACACTTATAA
TGCTACCTAAAAATAGAATCAATATTTATATATCTAAATTATTAAATATATTATTTCTAGTGTATAGCTATACAGT
AGTACTTACAATATCTTTGTTTATTGCAAGTAAGTTGTTGCCTAGACATATGCTTGGTAATGTCACAAACTATGGT
TTTGTACAAGAAACAATATATGAGTTAAAAATGTTACTTCCATATAGCTTTGAAATACTATTTGTAGAGTATATAT
TTTTATTGATAGGATTTGTATCTGTAGTATTTACATCAATTCTTATAAATAAATCTATTTATAAAGTAAGCACTTT
AATAAGTTTTCTATTTTTAGTTATAGAAATTTTAGTGTTTATAATTTCTATAGAATTTATTATACCTTACGAATAC
AGTGATGTATTTACTGTTCTATATTCAAGTATAAACATATTTGTATGTAGTCTTATATCTAATAAACTTTTGAAGC
AAAAGATTGACTTTTAGGAGGGATATTATGAAAGCAAAAAATATAGGAAAATATACAATATGTTTTATAATAGTAT
GTTTTTTAATGATTACTATGACCTTAATATTGAGTTATTTTAATAAGGATAAACTATCTGTAAAAACTTTAAAAGG
CAATGTAAAAGATATAGGGAGAGTAAGTGTAGTATATACACCTAATATAAGCAAATTTTCTTATGAGGAGGTAATT
ATAAGTAAAAATGGAGTAAGAAATAATACAAACCCAAAATCAAGAATTAGAAATGATTATTTAAATATTGACAAAA
AATACAGTGACTTTGTTAATGATAAAGGAAAAGAATTTATATATAAAGATGATTTGAATATAGGAGAAGCGTATAC
CTCTGTTAAGTCTGATTTAGTACAAGGAATGAATGCTTTAAATGATTGTATAAAGGTTTCAAATAAAAATTTAAAA
AGTGGGGTAGAAGAAAATTTTGATATTAATTTAAATAAGTCTGATTTTAAAGAAAATAGTTGGAAAACCTTATTTA
ACAAAATATATAAAGGTAATTTATATATGGTAATTAGTGAAACTAATATTTCAGGTTCTAAAGTCAATAATATTTG
TATATTAAAGATAGATATAAAAAATAAGTCTTATAAATTATTAAATAGATTTAATTTAGGATTACAGAATGGAGAA
CAACAAAATATCAATGAAATTAAATTTTCTATTGGAAGTAAATTATACTTAGAAATAGTAAATAATAAAAGTAAAA
ATGGATATATTGAAGGACATGATAGTTACTCTAACTTTATTATATATGATATAGAAGATAACACTTTTAATATAAG
TAATAAATTTATGGATAATCTAAACAAAGAAAAGAATGCAAATCCAAAGGAGATTGGCTTATTAAGTAAAACTAAG
CTAGATTATATGGTAAAAAACAATAAATTGAATCTTATAGTTACGGATATGAGTAATTCCATAACTAATCTTGTTT
ATGATATTAATTCTAATGAGATTAAATTAGAAGATTATGAGATACTTGATTTAAAAGTAGATTATAATGAAGCATC
ATCTGGAGTTAGGAAAGTTAAGCTACTGGATGATAAGATATATTCTATTTCAGGTATTAAGAACAGTATATCAGGA
GAATTAAAAGGATTTAAAGGGATTATTGATGTAGTCGGAACTAAGCCAGTAAAATTTCAAGTATTTGATATGAAAC
TTAAAAAGAATATTTATGAAGCTGAGCTAATAAATGGAGATATAAGTTTACAAGAAAAGTTATTTTTTGTTGCAAA
TTAAGTGTTAGAATTAATTTTAGAACTTTAAACTTTTATATGTATCACAGATAAGTATAAGTAAGGGAGTGTCTCA
AAGTAAACTTTTTAGCTCATGAGACACTTTTTTTATATGAAATCAAATATATTTTCATTGTTTAGATTTATTTTGA
TAATGAAAAAAAGATTATCTTTATTTTAAGAAAGACATTTATTTATAATTATATACAAAAATATTTTTTAATGTTT
TTGTGTATAATTATAACAATTTAATTTATATTAATGCACTTAAATTTGAAATAGAATGCTTATAGTGGTAAAATTA
ATTATTAGAATATTAGAAATAATAAATAAATAATACATTGTACTTAAAAGGGGGAGAAATTTAAGATGAACAAAAA
ATATATTAAAGCAGGGAATTTAATTGATGGAACCGGAAATAGTATTATGCAAAATAAGGGTATAATTATTGATGGA
GATACTATAGTTGAAATTGAAGATATAAGAGATGATTTAAATGGATATGATGTGTACGATTACTTAGATAAAACTG
TTATGCCAGGCATTATGAATTGTCATGTTCACTTGACAATGGAGCCAGTTGGAAATCCAAAGATATATTATGATAA
TGTATCAGATGTAGAGCTTGTAGTAAATACGATAAAACAACTTGATGCTTATTTGGATTCAGGAGTAACATATATT
AGAAGCTTAGGTTGTCCCAAATATGTGGATGTACAACTTAAAAATCTTATAGACAAAGGGTCTATAGATGGTCCTG
GTATAGTTACTTCAGGTCCAGTTATATGTATGACAGGAGGGCATGGATATTATTTTGGTATTGAAAGTGATGGAGT
GGATGAATGTAGAAAATCAGCCAGAACAGTTTTAAAAAATGGAGTAGATTGTGTAAAGATAATGGCAACTGGAGGT
GTAACAACTGATGGAGTTGAGCCAGGGTCACCACAATTAACTTTGGAGGAAATGAAGGCTGCTGTAGATGAAGCTA
TAAAAGCAGGTAAAATAACTGCCACACATGCACAAGGAAGAACTGGTATAAAAAATGCAGTGCTTGCAGGAATTAC
TTCTATAGAACATGGTGTTTATTTAGATGATGAAATAATTGATTTGATGCTTGAAAGAGGAACTTACTTAGTTCCA
ACTGTGGCTGCACCATATTTTATTCTAAATGCAGGAAAAGAAAGTGGAATAACTGAAGCTACTCTTAGAAAGTGTG
AGATTGTTGCCATTCCACACAAAGAGTCATTCCTAAAAGCATATAAAAAAGGAATTAAAATTGCAGTTGGTTCTGA
TGCAGGAACTTCTTATAATGAACATGGAAAAACATATTATGAAATGAAACTAATGTCAGATTATGGTATGGATAAT
ATGGATATAATAGTTGCTGCTACAAAAACAGCATCTGAACTTTTAAGAATTGATAAAAATTATGGAACTCTAGAAA
AAGGAAAGAAAGCAGATGTTATAGTTGTAAATGGAAATCCAGTAGAGAATATAGACGTACTTGCAGATGTGTTAGC
AGTATTTAAACTTGGTAAAAAAGTTAGATAAATAGTATAAAAATAAAAAAGAGTGTCTAAAGAAATTTTTAAATAA
TTATAGACACTCTTTTTTATTAGTAATAATTAAATCTTTTATACTTTAGAAAATAGATTCTATTTTATATTTAGAT
ATAACTCTTTAAAATCATTCTTATGCAATATAATCTATAGAATCTACACATACAAAGTATATTCTTGAATCATTAG
AATTTCCAAGTACTATAACATCATTTTTCTTACCTAGAACTTCAACACCAGTTAGAACCAAACTACCAGCTACTAC
AGTAACTTGATTATTTATATTTGACATATAAAGATTATCTAGGATACCTTTATTACAACAGCAATCATCACAATCG
CAGTTACAATTACATTCTTTGTAATGTTTTTTATCAAGATAGTAACCTAAAGATGCTATGAAATCTTCATAATCTG
CAGGTGTAATATCAAATGCAACAGCTTTAAGATTACACAATGATGCTAAATCTACGTTTGCTAATGGAGTAGATGC
AGCAAGTATAAAATCAATTATAGCAGCAAGTATTGCATCTAATATAGCCCCAAGGTCTATCGTAGGAGGAATAACT
GCATCAATAAGTGCAATTAATTCAGCTACTCCTGGTATAGTTCCTATAGTATTAATTAATCCCTCAAGAGTTAAAG
GGACTGGAATAGGATAAGATACTCTACCAGCTATATCTATTAAATCACAGTTACAAGCAGAAAATCTTTCAAAAGT
ACCATCAAGTCCAGATAAATTATCTTTTGGAGGAGCTGAAAGATCTATACCTACCAAATTAGCACCTACTATAAAG
AAATCTGAGATAAAAGCAAATTGATTAAAGTTTACAAAAGGTCTTAGAGCATCATATCTTAGAAGTTCTAAGGCCT
CTCTCATACTTTTTTTACAACAACATTGTTTTATTTTAGGTTCTTTATATTTATTTGGATAATTATAGTATCTATC
AGCTACTTGATAATTTTCATAGTATCTTTCATTTGTATTTGGATAATCTTCCTCATATTCTTGTGTAAATCTAAAG
TCCTCTCTACATTTATTATTTTCCACGAAATACACTCCTTTTATATTTTAATTTAAATGTATAGATAATTAAGCTT
ATCTATATAGTAATATTATATTTATAATGTAAAAAAATGTTACAAAAGATATTATAAACGAATAAAAAATAATAAT
TTGTCAGATAAACTTGTAAATTTTTATGAATAATCCATTCTAAAACAAAAAACTGTGTATAAAAAAGGTTTATATG
TTATATTTATATAAATATAACATATGAACGAGAAAGGAGTGGTTTGATAAATGATTGAGGTAGATAAATTGTGTAA
GTCTTTTACAAGGGTTGTAAAAGATGATAAGAATAAAAGTTCAATAAGAAAGCTAAAGAAAGTAAAAACTAAAAAA
GAAGAATTTTTTGCTGTAAATAATGTTTCATTTAAAGTTATGGAAGGTGAAATTGTTGGAATATTAGGTCCAAATG
GTGCAGGAAAGACTACATTACTTAGAATGTTAGGTGGCATATTAACACCAACATCAGGAAGTATAAATATTTCTGG
ATATGATTATTCAATAGATAGAAATTCAGCAAAAAAAGAAATAGGTTATCTCTCTGGAAATACAAAACTATATGGA
AGGCTTTCTCCGAGAGAACTTCTAACAACTTTTGCAAGTCTATATGAGATGTCAAAAGAAGATATAGAAGAATCAA
TTGAAAATATTGTAAAAATAATGGATATGAGTGAATTTATAGATAATAGAATTGAAAATCTATCAACTGGTCAGAC
TCAAAGAACATCTATAGCTCGTTGTTTAATACATTCTCCAAAAGTATATATTTTTGATGAGCCAACACTAGGTCTG
GATGTTTTAAGTAGTGCATCTATTATAGATTTTATGAAGAATGAAAAACTAAGGGGAAAAACTGTTCTTTACTCAA
CTCATTATATGGAAGAAGCAGAAACTTTATGTGACAAGATTTTTATGATTCACAATGGGAAAATAATTGCATCAGG
AACACCACAGAGTTTAAAAGAGGAATCTGGAGTAAATAATTTGAGAGATGTATTCATAGAACTTGCCAGAAAGGAG
GACATTTAAATGAGAAGTAAGATTGTAAAATACATATTTAAAAAAGAAATGTTAGACATATTGAGAGATAAAAAGA
CTTTATTTATGATGATTGTTGTGCCACTTCTTTTATATCCATTACTTATGTTATTAATGATTCAAGTAATGAATAT
GTCTGCAAGTAGTATGAATAGTAAGGACATTAATATAGCTTTTAATAATAAACCTAATAAGGTTTTAGTATCCATG
ATTGAAGATGATAATTTAGAAAAAGATACTAAAAATACTTCAAATGATAAAGGCAAAATAAGAGTGTTAGATGTAG
ATAACTATAAAAAGTCATTAGAAGAAAATAAAATTGATGCTTATATAAAGATGGAAGAAAAAAAATCATCTATAAA
TTATCAAATATATATAAATTCTTCTCAAGAAAATTCTTCTAATGCACTAAAAAGAATTGAAACTGTTTTGGATAAA
TATAAAAGATTTACCATAGAAAAAACTTTATCTGAAAAAGGATTAGATGTACAAGCTACTTTAGAACCAATAACAT
ATAGCACTGTAGATGTTGCAAAGACGGAAGAAGTGGCAGGGTACTTTTTAGGTCAGATACTTCCATTTATATTAAT
AATAGGAGTTTTACTAGGTTCAATATATCCAGCAATAGATGTTATGGCTGGAGAAAAGGAAAGAGGTACATTAGAA
ACATTATTTACACTGCCAATATCAAACTTAGAACTGGTTATGGGAAAATATATGGCAGTTTCTCTTAGTGCAATAG
TAACAGCAATTTTAAACATTTTATCTATGGGACTGACTATGGCATTTATTTTAGTTAGTGGAGGTATTAGTAGCCA
ATTTGGCTTTGGAAACTTTAATTATGGAGACTTAGTCTTACCAATTATAACTACTTTAATTTGCATATGTCTTTTT
TCAATGGTAGTTTCAGCAATAAGTATGTGTGTATGTTCATTAGCAAAAAGTTTTAAAGATGCTCAAAACTACATAA
CACCTCTTATGTTAATTATTATGATACCATCATATGTTTCTATGATACCAAATATAGTATTAGATAGAGTGACAGC
TGTAATACCTGTAGTAAATATATCTTTACTTATAAAAAGTGTATTATCTTTTAAAAGCGATTTAAATTTAATAGCC
TTAGTTTTAGCATCAAATGTAGCCTTTGTTATATTGGCAATCATACTACTGTCTAAGATGTTCAATTCTGAGGAAA
TACTTTTTGGTAATAGTAAGAGTTTTTCTTTCTTAGAGAAAAGAAGTAATATAAAAAAAGGGTCTATACCAACTGT
AAGTGATGGTGTTATTTTATATGCAGTAGGATTAGTTCTATTGATTTATGTTGGTTCTTTAGTTCAAATTAAATTT
GGTATGGCAGGTATTATAATGACACAATTCATGATAATTTCTTTACCGTTATTATTTGCATACTATATTAAAGCTG
ATTTTAAAGAGGTATTTAGCTTGAAAGTTCCCAAATTAAAGCACGTGTTTGGGAGCATTGTTCTTTGGATTGGTGG
ATACATACTTATTATGATTATAACACAGCTAATTTTATTCTTATTTCCTCAAAATATGGAAGTTGCTGAAAGTTTA
AATAAGGCTCTTTTTATCAAAGATAGTGTTTTACTGAATTTACTAGCAATAGCTTTATTACCAGCTATATGTGAAG
AAATGTTTTTTAGGGGATTTATATTTTCTTCATTTAGTAAATCAAAAGATAAAAATAAGTCTATCAAGCTAGCTAT
AATATGCAGTGGGGTACTATTTGGTATTATGCATATGGATTTTATTAGAATAATTCCAACATCAATATTAGGTATT
ATATTTGCATATAGTGTGTATAAATCTGGTTCAATATTTGTATCAATGTTATTGCATTTTTTAAATAATAGTGTAG
CAGTTGTGTTAAATCATTATACAACTGGAAATATAACCAACTTATATAAATTTGTTGAAGTTGATTTTTCGAACTT
AAATGTGCTTAAATTTGCCTTAATTCTTCTAATAAGTCTTATATTAATTATGTTAGGATTAAGAGTTTTAGATAGA
AAGTCTTTAAGAAATTAAGTATAAAGTTATTATATATATTAAAATATTAATAAGCACTAAAGTATATGGATATACC
TTGTATATAAAAATACTTTAGTGCTATTTTATATATTTTAATTATATGAATTATTTATCGTTTCATTTATGTAATG
AAAATGTTATATAAATGAAACAATAAATAATTTTTATTTTAGAAATTTATATTTAAATAATCAAGTTGAAAGTGAG
ATACTAAAAAAATTAATTTAGGAATTATTTGATTTATTCATTTATAAAAATTAATTACTGATTTGTCGAAACCATT
GTAATAAGAAAAAAATGAAAAAATAAAGTGTGAATATGTTGCAAATACTGTATTTTAATAAAAAGTAGTCATTTCT
TGTAAAATGGATAGTTTATATCTACTTTAATTTTGTAAAATTTTCTGCTACTATAATTATAGAATGTAGCATATTC
ATTGTCTTAACTATTGATTTATATATTTCATATAGGTATAATAGAAAATAAATTGGATTATTTTGGCATATAATTA
TTTATTAAAAGGTGATTATTTTTGTTTAAATTGTCTGAAAAATTTTATTTTTATATTATAATTTTAATATTTTCTT
TTCAAAACTATCCA-TTTTACAAGAAATGGAAACTTTTGAGATGTACTTATTTGCTAATAAAATAGAGGTGTTTTA
ATGGGAGGAAATTTTTATGAGGAATTTACAAAAAAAATTAATGTTTTTTTTATTTATTTGTATAATTTTACAAATT
ACATACACAACACCAGTCTATTCTTTATGCAAACTCTATAAAAACAACTCCATAAATAACTTTGAGTCTATTGTGT
CTAATAATCAGCTTATTAGCAAACATGCAATACAAATAATACTTATTATGGCTATAATATGTGTAATACTTATATT
CTATATAATATATGATAAATTAAATTTTAAAATTAAATTGCAAAGGATAGCATATACAGATAATCTTACAGGAGCA
AATACTATAGATAAATTTGTAATTGATGCTAACAAAATACTATGTAAAAATACTCAAGTAAAGTATGCTTTATTAT
ATATAGATATTGATAAATTTAAATATATAAATGATTTATTTGGATATGAAGTTGGGAATGAAATTTTGTGTAATTT
AACAAAGATTATTAAGAGTAATATATTTGAAGAGGAAATGTTTGCAAGAATATCTGCGGATAATTTTATTATAATT
ATGAAATATATAGAAGAAGAAGATATAACAAAGAGGTTAAAAACTATATTTGAAGAATTAGACTTGTTTAATAATA
ATCAAGAAGAAAAATATAAGTTAGTTTTAAGTTGTGGAATCTATTTTATACTTCCAGAAGATAGAGATATCAACTC
AATCATAGATAGGGCTAATATACCTCATAAAATGGCAAAGGGAGGACATAAAAGTTCATATGCATTTTATGATAAT
AAGATTCATGACCAAGAGATAAAAGAAAAAGAGATGGAAAATACA
