# Supplementary material for: Horizontal gene transfer converts non-toxigenic Clostridium difficile strains into toxin producers
Source: Nat Commun. 2013 Oct 17;4:2601. doi: 10.1038/ncomms3601 (PMC3826655; doi:10.1038/ncomms3601)
Supplement: Supplementary Dataset 1 — Sequence of the chromosomal DNA used to compare the donor- and recipient-specific DNA in the transconjugants. [file ncomms3601-s1.zip › SNPsRegion13.fasta]

>630
GCTTGAAAAGTTTAAAAACTCATATCCAAATGAATTATCAGGAGGAATGGCTCACAGAGTAAGTATAGCAAGAGCA
CTTTCCTTCAATCCCGATATTTTGCTGATGGACGAACCATTTGCAGCACTAGATTACTTCACAAGAAGAAAAATGC
AAAAAGAAGTTGTAAATATCCATAAAAATACTAAAAAAGGTGTAGTATTTGTAACTCACAATATTGAAGAAGCTAT
GGAAATAGCAAAGAAAATAATTGTTTTTAGTAAAAATAAAAGGATTAAACAATTTAGTGTCGAAGATGAATATAAT
AGAGATTTAACTAAAAACTATTATATAAACTTGAAAAAAGAAATATTAAGGGAATTGGGGGAGTTTTAATTGATTA
AAAGAAACAAAAAGATTTTAGCAGTAATGACATCTTTAATAATGGTGTTGGTTGGTACTGTAGGATGTTCAACAAC
AAATGATAAGAAAGATGAACCTGCAAAAAAAGAGGCTAGTTTACCTAAGGAAATAAATTTAACTTATGTAAAATCA
CCACTTAATGTTCCTAGTATATTAGAAAAAAAGGATGATTTATTTGGAAAGGAATTTAAAAAGGACAATATAAAAG
TCAACTTCCATGAATTGACAACAGGACCAGAGCAAACTCAAGCATTAGCAGCAGGTGAGCTAGACTTTTTACATGC
ATTAGGAGGAACGTCTGCAATAATAGCTGCATCAAATGGTGTTGGTCTTAAAATTACGAATATTTATAGCCGTTCA
CCAAAAGGATATATGCTTATAACTAATAATGATAATATTAAATCTATAAAAGACTTAAAAGGTAAAAAAATTGTAG
GTCCAAAAGGGACTATACTTCATCAACTGTTGATTGCTGCACTTGCTAAAGAAGGCTATACTATAGATGATGTTGA
ATATGTAAATATGGATATTCCTAGTGCTGCTTCTGCATTAGAAAGTAAAAGTGCTGATGTAGCAATGCTTGCAGGT
CCAGTGGCATTGAAAACGATAAATTCAGGTGCCAAAATGATTGTAAATGGAGAAGGATTAGTAAGTGGAATAATAG
TTACTGCTGTAAGTGATGACTTTGCTGAAAAATATCCTGAATTAGTAAAAAGATTTATGAAGGTTCATGAAGAAAC
TTTAAAATATATGAATGAAAACAAGGATGAAGTGATGGATGTTGTATCTAAAGAAGTTGGTTTATCTTTAGATGAA
ACAAAAGAAATGTATTCTTGGTATGACTTTAGTTCTAAAATAACGGACAAGGATATAAAAGAATTAGAAGATACAC
AGGAATTTTTGATGTCTAATGGAATGCAACAAAAGAAAATAAATATTAAAGATATGTTGTACAATCAAAATTAGAA
TACTTTAAAATATTAAAGTGGAAAATACACCCTTATTTATTATGGAAACTGTATGGTAAAAGAGGGTGTATTTTTA
TTATTATACAAAAACACAATTAAAAACAGCTTACTATTTTATCTACACTTATGTAGTCTAGTAATTTTCTCATTTT
CTTACGGTGAAGTAAAAACTTCGAATATGTGTCCTCGGATTGTTTTGTGTCACCATAAACTTTCCAATATTTAATC
ATAGAAACTTCATAATTACTATATCCCATAAATCCAATCACATCTTTAAGAGGATATCCTAAAAAAATACCTATTT
CATCAGGAAAAACATCACTCTTAAGTTTATCTACTAAATGCTCCAAATAAGCATTAACATTCGTATTTTGTTTGTA
TCCTAAAAACTTTAAAAAGTTTACTGTTTTTTTACATTTTAATTTTTCTGATAATGCTTTTTTATTTACAAATAAG
ATTTTTAATCCCTTTTTTTCTTTATCAATAACTATAAAATCTATTTTCTTACATTTATATAGATATTTATAAATAT
CATTAATTTTTTCCTCTCTATTTACATCAGTAAACGAAATATTTATTATTTCAGCAGGTTTAGAGCCTAAAAAGAC
TGGACCTAAAACTTCTAAAAGCCATTTTATATATGATGATTCAATTTTATTTTTACAACAAAATTGTGAATTACAA
CAAGACATAAAAGATAACCTCCTTCAAATGAAAATTAATATCAAGTAATTAGATTATACTATGAATGATAATCAAT
ATCAATAATAAAATTATAATTTTTTTATTTAATTATTTATTCATTATGATTTCCAAAAAAATAAATTATAACTTGT
TTAATTTTAGTAAATAAAATATAAAAATATAGAAATACTAAATTAAGAAAGAAAATTATTAAAATTTTTTATAGTA
TAAAACATCTAGGAGGGTAATAAAAATGAAATTAAAAAGAACTTTATTTGTAGGATTAGCACTAGTATTAGCTATA
GGTATAACTGCATGTACTAAAAATAATGAAAAACCAAGTGAAAATACAGGAAAAAATCCTAATGAATCTGTAAATA
ATAATGAAGGATATATGAATTATTATTCAACAAGCTATAATGATTATATAGCAGGTCTAAATAGATATTCTATTTA
TGATACTCCAGAAAGTATAAATAATCAGTTTAAAGATAAAGAATATCCAGGAAATGAAAAATATCTAAGTGATGTA
AAGGCTGCATATAAAGATAGTAGAGATAAAATACAATCATTTGTAACATCTCTTAAAAAAGATGGTAAAACAGAAG
ATACAGAGTTAAAGAAAATGAATGATGACCTAATCGCTGAAGGGGAAAGATTAGTAAAAGACATAGATAAGAGAAT
AGAAAAATTAGATAAGGTATCTGATGAAGATATGAAAAAAGGTCAAAATGACTTTATAAAATTAGTTCATGGAACT
GAAGATGTTGGAAATGATATAGGTAGTGGTTTTAGAAAAATGATAAAAGATATGAATGATAGATTAGGAATAACAG
GAAATAATAAGAAATAATAGAATAAATAGTTTTGAAATTTGAAATAAATTATTTGAGATATAGCGAAGCCTTATAA
ATAATACATTTTTTGGCTTCGCTTTTTTGCATGTTATTAAGATATTAATTTTTATCTTGTAACCTTAATATTTTTA
TTATAATTTATTTAGGGATTATTTTCATATGTTTTTACTTGTTTTTTCTCTTTTTAAATTTTTGTTTTGCAAAATT
GTAAGATTCTCCTATTAAAGTTTTAAAGTTCTCAAATGTCTTTTCAGTAGGGCTTAGGACGCATATCCATCCCATC
CATGAGTAGATAGGATGTGGCATGATTGTGTCCAATTTTGTAAAATCAAAATCCATATCAACTATTTGACCTACAC
CTGGACGCTTTGGAATATATCCAAACATTTCAATAAAAGTTTCTTTTTTTAATCCTATATTCACACGGTATACATT
TGGACGACTAACTAACGAACCTTTATCATTATTACTGTCTTTTTCCTTAATGGTAAGAACATATACCCCTCGCTTT
AAAACACCATTAGGATTGTAGTAAATTGCTCGTTCCCCCCAACTATCCATTAGTACAACATCATCTAAGTTTGATA
GACAATAATTGAGAATATCATCAGCCTTAATAGTATCATTTTCCATAAAGTATCAATCCCTTCTTTCTTTACTATT
ATTATTGCTTTAGATGCAAGAATATCTTATCATATAATAGTGACAATTATTGTCACTATATTTAAATTAGGAGTAT
AAATATGTCAAGAGCTGAGCGTTTAATTGAACTGATGATAACAATAAATGCAAAAAGAAGTTTTACAGCAGGAGAA
TTAGCAGAAGAATTTTCTGTATCAAAACGTACTATACTAAGAGATTTACAGGTGCTGGAGAGTATTGGATTTCCAT
TATATTCAAAAGTTGGAGCGGCTGGTGGATATCATGTACTTAAAGAGCGTATACTTCCACCGATTGCATTTTCAGA
AAGTGAGGTAAAATCTATATTCTTTGCATATCAGTCACTAGAATATTATAATGATTTGCCATTTGAGCAAGAAACT
ATTTCTGTTTTAAAAAAATTTTTAAATTGTATACCAAATGATATTCAATATAATATTGAGAATATAAGGCGTAAAT
TTGTTTTTTGGACACCAGATAGGCACTGTTCAACACCATTATTGAAAGAATTGTTTAATATAGTAATGAATGAATT
TACAATTAAAATTGAATATTCATCAAAGCAAAAAAATAGTGTACGTACCATTGTTCCTATTGGTTTGTATGCCATG
AATGGACTTTGGTATTGTCCAGCTTACTGTATAAAATCAGAATCTATTAAGGAATTTCGTGTAGACAGAATTGTGA
AGATTTTGAGTATAGAAAACTTATCAAGTAAGAAATATAAGGTTTTATCTTCTATACATGATTATCTTAAGAATAT
GGAAGTAGGTACAGATTATCATATTAAAATTAATTTGACAGATGAGGGAGTAAAACGTTGTGAAACAGAATTTTTG
TTGGCAAGAGGGTTGAAAATCTTGTCTAAAGGTGGATACATAGATATGTATATACCAAAATCTACACTTAACTGGG
TGGCTGAATATTTTTTAACTTTTGGGAAAAATGCTACAATAATAGAACCTATAGAACTTAAACATTTGATAAAGTC
TAAAGTACTAGAGCTATATAATCATCATTGTATTTAAATTATTTTATTTAATAGTAGGATAGAGTTTGGATAAAAT
GTTAATTTTCTTAATTTACTTTACAGATGATTTAGATAGATTGATGTTATTTAATTTATTTCTTATAATGATGTTC
TATAGTTATATAGACATTAAAATATAAAGTGTTAGGAGCTAGAAAACTAATTAAAAATAGTTAATTAACGATAATA
AAAAATAAAAAATTTAAATAAATTTATTGACAAATACTATTAATGAATATATCATATATAACATAGCAACAAATGA
TAATAGAATTAAATTAAATAACGTCTTATCAAGAGTGGTGGAGGGACTGGCCCTTTGAAACCCGGCAACCAGTATA
TTTTATATACATTGGTGCTAAATCCTGCAACTAATATAGTTGATAGATGAGTATAAATAGCTTTCTAAGCCTGAGT
TTATACTCGGGCTTTTATTTTGTTGTAATACATAAGAGAGGATAAACATAAAAACTGAGCAGAATATATGGGAGGA
AATTTTATGATTAGCATAAAAAATGTTAATAAGTATTATGGAAAGATTCAAGTGCTTAAAGATGTAAGTATTGAAA
TAGAATCTGGAGAAATTTTTGGAATAATAGGTCATAGTGGTGCAGGGAAATCAACACTACTGAGATGTATAAACGG
ATTAGAAGAATACCAAGAAGGCAGTGTACTTGTTTCTGATAAAGAAGTAAAGTCATTGAATGAAAAGCAAATGAGA
GATTTAAGAAAAGAGTTAGGAATGATTTTTCAACACTTTTCATTGCTTGAAAGAAAAACTGTATTTGATAATGTAG
CATTGCCATTAGAATGTTTTGGATACTCAAAGGCAGAAATTAAAAAAAGAGTTTTAGAGTTATTAGAAGTAGTTGG
AATATCTGAAAAGAAAAATGATAAACCCAGAAATCTAAGTGGCGGACAAAAACAAAGGGTTGCAATTGCTAGAGCT
TTAGCACTAAATCCACAAGTACTTCTTTGTGATGAAGCAACTTCAGCATTAGACCCAAATACTACAAAGTCAATTC
TTTCATTGCTTGAAGATATAAATAAAAAATTGGGAATAACAATAATAGTTGTAACTCATCAAATGGAAGTTATAAA
GCAGATTTGTGGAAGAGTAGCAATAATGGAAAATGGAGAAGTATTAGAGGTAGGAGATACAGAAGAAATATTCTTA
AGAAATACTAAAGGACTTAGAAAATTAATAGGTGAAGAAAGTATAATATTGCCAAAAGGAACAAATATAAAGATAC
TATTCCCTAAAGATATTTCTAATGAAGCTATTATTACAACTATGGCAAGAGAACTAAATATAGATGTGTCTATAAT
ATTTGGGAAATTAGAACAATTTAAAGATGATATTTTAGGTTCACTTATTATAAACATTTCAGATAAAAGTGGAGAG
CAAGTAAAACAATATCTAACTAGTAAAGGCATAAGATGGGAGGAAATGATAAATGAATAGTTTAATTGACTTTTTA
ACAACACTATTTCCAAATGCATTGTTACAAACTTTGTATATGGTTATAGTACCAACTATAGTGGCAACAATATTAG
GATTTATATTAGCAATCATATTAGTAGTTACAAAACCAGATGGATTAAAACCAAATAGCACAATAAATAGTGCATT
AGGATTTATAGTAAATATATTTAGAAGTTTCCCATTTATGATACTTATAGTTGCAATGATTCCAATAACTAGATTA
ATCGTTGGAACAAGTATAGGGGAAACTGCTGCAATAGTGCCAATAACTATTGGGGCAGCACCGTTTATCGCTAGAA
TTATAGAAAGCTCATTAAATGAAGTTGATAAAGGATTGATAGAAGCAGCAAAATCTTTTGGAGCTACAAAAAGACA
AATAGTATTTAAAGTTATGATAAAGGAAGCTATGCCTTCAATAGTATCTGGAATTACATTATCAATAATATCTATA
CTTGGTTATACAGCTATGGCAGGTGCAGTAGGAGCTGGAGGATTAGGTAATATAGCACTTATTTATGGATATCAAA
GATTTGATACAGCAGTAATGGTATATACTGTAATAGCACTTATAATATTAGTTCAGATAATCCAGGGAGTAGGAAA
TCTGGCTTATAAGAAACTAAAATAAATTAATTATAAACATTTTAAAGAGGGGGAGTAAAAATGAAATTAAAGAAAT
TATTATCAGTAGCATTGGTGTCAGCAATAGCAATATCAGCAGTAGGTTGTTCAAACAAAGAGGATAAAAAAATACT
AGTAGGAGCTTCATCAAATCCACATGCAAAGATATTGGAAGTTGCAAAACCTTTGTTAAAAGAAAAAGGATATGAT
TTAGAAGTAAAAATATTTGATGATTATGTACTTCCAAATACAGCTTTAGATGAAGGGTCTTTGGATGCTAACTTCT
TTCAACATATTCCATTTTTAGAGGAAACTGTGAAGGAGAAAGGATATAAACTTACTTATACATCTAAAGTTCATAT
AGAGCCAATGGGATTCTATTCAGAAAAAGTTAAGTCATTAGATGAATTAAAAGATGGAGCTGTTATAGCTGTGCCA
AATGATGCAACTAATGGAGCTAGAGCACTTAAATTATTAGCAAAAAATAAATTGATAGAAGTAAAAGATGGAGAGC
TTATAACTAAAAAAGATATAACTAAAAATCCTAAAAATATAGTAATAAAAGAAATGAATGCAGAGCAATTACCAAC
AGTATTAAAAGATGTTGACGGAGCAGTAATAAATTCTAATTATGCTTTAACAGCTAACTTAAATCCTACTAAGGAT
GCAATAGTAATAGAATCAAGTGATTCTCCATATGTAAATATAATAGCTTGTAGAGAAAATAATAAAGATAGTGATA
AGATTAAGGCTTTATCAGAGGCTATGAATAGTAAAGAAGTTAAAAAATTTATACAAGATGAATATAAAGGAAGTAT
AGTTCCAGCTTTTTAAACTGAATATACAAAATCTACAAAATGAGTAAAATTAAAAATATTTACTCATTTTTTTTTA
TAACTAGAAAGTGACAAATTTTTTGGAAGAATTGTGGTAACATATTTATAGGTAAAACTATATAAAAATGAAGAAG
TGGTGGGGAATATGGAATCTAAAGGAACTTTAAGTAAGAATAAGGTCTATATACTAGCTAATGGGTTATTTTTGGT
TATTGCACTTTTAAATATAAATTTGTATACAGTTTCTATAAATATGTATAGAATAATTTTACTTTGGATATTTGGA
TATTCTATAGTTTATATAAGTAGCTTTAAAACAGATGAATTTATAAATATATTGAAAGTAGGGTGTCTTGTATTAG
TTTTTGTAAGTATTTTAGGAGTAGTAAATTTAAAAATTCAAAAATTCCAAATTGTATTGCTTAACTTAAGCATAAT
TAATATGTCTACTTTTATATACTTAACCATTTCTAAAGTAAAAAAACTAAGAATAAGCCCAATACTAATTTTTTAT
AGTGCTTTTGTGATATTAGATTACTTTATAAGAAATATTTTTAGTGATATTAACTGGAATATGATTATTATATTAA
TTAATATTTGTATATCTATGTTTAATTTACTATATTTGTTGAATAAACTTGATAGTAACATTGAGCACTATAAGTT
AATAAAAGATTTAACATATTTTGTTTTTTTTACAACTATTATATGTTTTGTAGCAATTTCTAAGATTAATATAGTA
GATTCAGATAGATTAATAGGAGTAATATATTTACTATTATGTAACCATACTTATTATGTATATGTATACAGTCTTA
ATAATAGAGTAGTGTATCCATATTATGAACTTGATTCAATCAATAAAAAATTAAGTAAAAAGTCAGAGCAATTAGG
AAAGATAAATTTAGCAATAGAAAAGGATATGATTATACAAAGAACATTAAAAAACTACATAGACCAGAGAAAAGAA
TTACTTAGACAAGCTCTGGATACAATACCAAATGTATGGATAGTAACAGACTATGATTTTAATATAAGTTACACAA
ATAATAAATTTAAAGATGAATTTTCAAAGGATATGAATAATTATTATAAAATATTAACTTTTATAAAGGAAGATGA
AAAAGTTGCTGAAAAATTGAAGAAATTTGATAACGATATAAGTATAATTGATAAACTGGTAGAGTTAAATGATAAA
ATTTATTTGTTAAGTTTAAGTAATAATAAAGATGAAAGCAATTACTTAATAAGTTTAAATGATATTACAAATGAAA
TCAAAATAGATGAAGAAATAAGAAATATAAATAAAGACTATGAAAACATTATACTAAATATTCCATCTCCTATACT
TGTAAGAAGTGCTGAAGGTGGTATAAAGAAGAATAAGGTAATAAGTATAAATAAAAAATATGAGAAGAGTTTTAAA
TGTGTTTCAAGTGATTTGGTCGATATGACATTAGAACAATATTTTGAAACTTTTAACATAGATTTCTTTGACAATA
GGGAGTTTAAAAGATTAAATCTAACACAAGAAAAGAAAGCTGAAATAGTAAGTTACAATGACACAGCAAACTGTAT
AGTTAATTTTGTGATGTCTGACTCAGAAGGTGAAGAGCATGTTGAAGAAGTTAGAGTTGGAGACTATTGGTCAGAT
AATAAACTCTTTAAATTGCTTACATTTAGAGATATAACTAAAGAGATAAATATTCTTAGAACAGTAAATGAACAAA
AAATAATATATGAAAAATTACTTGATGTTATACCAGAGGCTATTTTTCTTGAGGATTTAAGTACATCAAGAGTACT
ATATACAAATAGAGCCTTTAGAGAGTTGTTCGGAATTTCTAGTGATGTATTAGGAGTTACAACACAAAAATATAGA
AATATATTAGTAAAAAAATACATAAACAATTTAAATATAGGAGAAAGAGAGAAGAGTATCCATATAGTAAATGAAA
ATAATCACATTAAAGAAGTAAAAATGATATCAAGAACATTATACTTTGGACAGAAAAGAAGTAGAGTGAGAATTAT
TAAAGATTTAAGTGTGCAAAGAGAGTCTGAAAGACTTAAAAAAGCATTAATAAAACAAAGACAGTATGACCAAATG
AAGATGGAGTTTTATGCTAATATATCTCATGAACTTAAGACACCTTTAAATAATATATATAGTTCAGTTCAACTTA
TTGAAAACCTTTATAAAAAAGGAAAAATAATTGATTTTCAGGATATACTAAAAGAACATATAAAAATAACTAAACA
AAATATGTTTAGATTATTGAGATTAATAGATAATATAATAAATATTTCTCAAGTTAAGTCAGACATATATAAGATT
AAAGCAGTTAATTTTGATATTATTGACATAACAGAAAGAATAGTTACATCTATTAGTAGTTATGCTAAGTCTAAAG
GAATAGATTTAATTTTTGATACAGATGAAGAAACTGTTATGGTA
>CD37
GCTTGAAAAGTTTAAAAACTCATATCCAAATGAATTATCAGGAGGAATGGCTCACAGAGTAAGTATAGCAAGAGCA
CTTTCCTTCAATCCCGATATTTTGCTGATGGACGAACCATTTGCAGCACTAGATTACTTCACAAGAAGAAAAATGC
AAAAAGAAGTTGTAAATATCCATAAAAATACTAAAAAAGGTGTAGTATTTGTAACTCACAATATTGAAGAAGCTAT
GGAAATAGCAAAGAAAATAATTGTTTTTAGTAAAAATAAAAGGATTAAACAATTTAGTGTCGAAGATGAATATAAT
AGAGATTTAACTAAAAACTATTATATAAACTTGAAAAAAGAAATATTAAGGGAATTGGGGGAGTTTTAATTGATTA
AAAGAAACAAAAAGATTTTAGCAGTAATGACATCTTTAATAATGGTGTTGGTTGGGACTGTAGGATGTTCAACAAC
AAATGATAAGAAAGATGAACCTGCAAAAAAAGAGGCTAGTTTACCTAAGGAAATAAATTTAACTTATGTAAAATCA
CCACTTAATGTTCCTAGTATATTAGAAAAAAAGGATGATTTATTTGGAAAGGAATTTAAAAAGGACAATATAAAAG
TCAACTTCCATGAATTGACAACAGGACCAGAGCAAACTCAAGCATTAGCAGCAGGTGAGCTAGACTTTTTACATGC
ATTAGGAGGAACGTCTGCAATAATAGCTGCATCAAATGGTGTTGGTCTTAAAATTACGAATATTTATAGCCGTTCA
CCAAAAGGATATATGCTTATAACTAATAATGATAATATTAAATCTATAAAAGACTTAAAAGGTAAAAAAATTGTAG
GTCCAAAAGGGACTATACTTCATCAACTGTTGATTGCTGCACTTGCTAAAGAAGGCTATACTATAGATGATGTTGA
ATATGTAAATATGGATATTCCTAGTGCTGCTTCTGCATTAGAAAGTAAAAGTGCTGATGTAGCAATGCTTGCAGGT
CCAGTGGCATTGAAAACGATAAATTCAGGTGCCAAAATGATTGTAAATGGAGAAGGATTAGTAAGTGGAATAATAG
TTACTGCTGTAAGTGATGACTTTGCTGAAAAATATCCTGAATTAGTAAAAAGATTTATGAAGGTTCATGAAGAAAC
TTTAAAATATATGAATGAAAACAAGGATGAAGTGATGGATGTTGTATCTAAAGAAGTTGGTTTATCTTTAGATGAA
ACAAAAGAAATGTATTCTTGGTATGACTTTAGTTCTAAAATAACGGACAAGGATATAAAAGAATTAGAAGATACAC
AGGAATTTTTGATGTCTAATGGAATGCAACAAAAGAAAATAAATATTAAAGATATGTTGTACAATCAAAATTAGAA
TACTTTAAAATATTAAAGTGGAAAATACACCCTTATTTATTATGGAAACTGTATGGTAAAAGAGGGTGTATTTTTA
TTATTATACAAAAACACAATTAAAAACAGCTTACTATTTTATCTACACTTATGTAGTCTAGTAATTTTCTCATTTT
CTTACGGTGAAGTAAAAACTTCGAATATGTGTCCTCGGATTGTTTTGTGTCACCATAAACTTTCCAATATTTAATC
ATAGAAACTTCATAATTACTATATCCCATAAATCCAATCACATCTTTAAGAGGATATCCTAAAAAAATACCTATTT
CATCAGGAAAAACATCACTCTTAAGTTTATCTACTAAATGCTCTAAATAAGCATTAACATTCGTATTTTGTTTGTA
TCCTAAAAACTTTAAAAAGTTTACTGTTTTTTTACATTTTAATTTTTCTGATAATGCTTTTTTATTTACAAATAAG
ATTTTTAATCCCTTTTTTTCTTTATCAATAACTATAAAATCTATTTTCTTACATTTATATAGATATTTATAAATAT
CATTAATTTTTTCCTCTCTATTTACATCAGTAAACGAAATATTTATTATTTCAGCAGGTTTAGAGCCTAAAAAGAC
TGGACCTAAAACTTCTAAAAGCCATTTTATATATGATGATTCAATTTTATTTTTACAACAAAATTGTGAATTACAA
CAAGACATAAAAGATAACCTCCTTCAAATGAAAATTAATATCAAGTAATTAGATTATACTATGAATGATAATCAAT
ATCAATAATAAAATTATAATTTTTTTATTTAATTATTTATTCATTATGATTTCCAAAAAAATAAATTATAACTTGT
TTAATTTTAGTAAATAAAATATAAAAATATAGAAATACTAAATTAAGAAAGAAAATTATTAAAATTTTTTATAGTA
TAAAACATCTAGGAGGGTAATAAAAATGAAATTAAAAAGAACTTTATTTGTAGGATTAGCACTAGTATTAGCTATA
GGTATAACTGCATGTACTAAAAATAATGAAAAACCAAGTGAAAATACAGGAAAAAATCCTAATGAATCTGTAAATA
ATAATGAAGGATATATGAATTATTATTCAACAAGCTATAATGATTATATAGCAGGTCTAAATAGATATTCTATTTA
TGATACTCCAGAAAGTATAAATAATCAGTTTAAAGATAAAGAATATCCAGGAAATGAAAAATATCTAAGTGATGTA
AAGGCTGCATATAAAGATAGTAGAGATAAAATACAATCATTTGTAACATCTCTTAAAAAAGATGGTAAAACAGAAG
ATACAGAGTTAAAGAAAATGAATGATGACCTAATCGCTGAAGGGGAAAGATTAGTAAAAGATATAGATAAGAGAAT
AGAAAAATTAGATAAGGTATCTGATGAAGATATGAAAAAAGGTCAAAATGACTTTATAAAATTAGTTCATGGAACT
GAAGATGTTGGAAATGATATAGGTAGTGGTTTTAGAAAAATGATAAAAGATATGAATGATAGATTAGGAATAACAG
GAAATAATAAGAAATAATAGAATAAATAGTTTTGAAATTTGAAATAAATTATTTGAGATATAGCGAAGCCTTATAA
ATAATACATTTTTTGGCTTCGCTTTTTTGCATGTTATTAAGATATTAATTTTTATCTTGTAACCTTAATATTTTTA
TTATAATTTATTTAGAGGTTATTTTCACACGTTTTTACTTGTTTTTTCTCTTTTTAAATTTTTGTTTTGCAAAATT
GTAAGATTCTCCTATTAAAGTTTTAAAGTTCTCAAATGTCTTTTCAGTAGGGCTTAGGACACATATCCATCCCATC
CATGAGTAGATAGGATGTGGCATGATTGTGTCCAATTTTGTAAAATCAAAATCCATATCAACTATTTGACCTACAC
CTGGACGCTTTGGAATATATCCAAACATTTCAATAAAAGTTTCTTTTTTTAATCCTATATTCACACGGTATACATT
TGGACGACTAACTAACGAACCTTTATCATTATTACTGTCTTTTTCCTTAATGGTAAGAACATATACCCCTCGCTTT
AAAACACCATTAGGATTGTAGTAAATTGCTCGTTCCCCCCAACTATCCATTAGTACAACATCATCTAAGTTTGATA
GACAATAATTGAGAATATCATCAGCCTTAATAGTATCATTTTCCATAAAATATCAATCCCTTCTTTCTTTACTATT
ATTATTGCTTTAAATGTAAGAATATCTTATCATATAATAGTGACAATTATTGTCACTATATTTAAATTAGGAGTAT
AAATATGTCAAGAGCTGAGCGTTTAATTGAACTGATGATAACAATAAATGAAAAAAGAAGTTTTACAGCAGGAGAA
TTAGCAGAAGAATTTTCTGTATCAAAACGTACTATATTAAGAGACTTACAGGTGCTGGAGAGTATTGGATTTCCAT
TATATTCAAAAGTTGGAGCGGCTGGTGGATATCATGTACTTAAAGAGCGTATACTTCCACCGATTGCATTTTCAGA
AAGTGAGGTAAAATCTATATTCTTTGCATATCAGTCACTAGAATATTATAATGATTTGCCATTTGAGCAAGAAACT
ATTTCTGTTTTAAAAAAATTTTTAAATTGTATACCAAATGATATTCAATATAATATTGAGAATATAAGGCGTAAAT
TTGTTTTTTGGACACCAGATAGGCACTGTTCAACACCATTATTGAAAGAATTGTTTAATATAGTAATGAATGAATC
TACAATTAAAATTGAATATTCATCAAAGCAAAAAAATAGTGTACGTACCATTGTTCCTATTGGTTTGTATGCCATG
AATGGACTTTGGTATTGTCCAGCTTACTGTATAAAATCAGAATCTATTAAGGAATTTCGTGTAGACAGAATTGTGA
AGATTTTGAGTATAGAAAACTTATCAAGTAAGAAATATAAGGTTTTATCTTCTATACATGATTATCTTAAGAATAT
GGAAGTAGGTACAGATTATCATATTAAAATTAATTTGACAGATGAGGGAGTAAAATGTTGTGAAACAGAATTTTTG
TTGGCAAGAGGATTGAAAATCTTGTCTAAAGGTGGATACATAGATATGTATATACCAAAATCTACACTTAACTGGG
TGGCTGAATATTTTTTAACTTTTGGGAAAAATGCTACAATAATAGAACCTATAGAACTTAAACATTTGATAAAGTC
TAAAGTACTAGAGCTATATAATCATCATTGTATTTAAATTATTTTATTTAATAGTAGGATAGAGTTTGGATAAAAT
GTTAATTTTCTTAATTTACTTTACAGATGATTTAGATAGATTGATGTTATTTAATTTATTTCTTATAATGATGTTC
TATAGTTATATAGACATTAAAATATAAAGTGTTAGGAGCTAGAAAACTAATTAAAAATAGTTAATTAACGATAATA
AAAAATAAAAAATTTAAATAAATTTATTGACAAATACTATTAATGAATATATCATATATAACATAGCAACAAATGA
TAATAGAATTAAATTAAATAACGTCTTATCAAGAGTGGTGGAGGGACTGGCCCTTTGAAACCCGGCAACCAGTATA
TTTTATATACATTGGTGCTAAATCCTGCAACTAATATAGTTGATAGATGAGTATAAATAGCTTTCTAAGCCTGAGT
TTATACTCGGGCTTTTATTTTGTTGTAATACATAAGAGAGGATAAACATAAAAACTGAGCAGAATATATGGGAGGA
AATTTTATGATTAGCATAAAAAATGTTAATAAGTATTATGGAAAGATTCAAGTGCTTAAAGATGTAAGTATTGAAA
TAGAATCTGGAGAAATTTTTGGAATAATAGGTCATAGTGGTGCAGGGAAATCAACACTACTGAGATGTATAAACGG
ATTAGAAGAATACCAAGAAGGCAGTGTACTTGTTTCTGATAAAGAAGTAAAGTCATTGAATGAAAAGCAAATGAGA
GATTTAAGAAAAGAGTTAGGAATGATTTTTCAACACTTTTCATTGCTTGAAAGAAAAACTGTATTTGATAATGTAG
CATTGCCATTAGAATGTTTTGGATACTCAAAGGCAGAAATTAAAAAAAGAGTTTTAGAGTTATTAGAAGTAGTTGG
AATATCTGAAAAGAAAAATGATAAACCCAGAAATCTAAGTGGCGGACAAAAACAAAGGGTTGCAATTGCTAGAGCT
TTAGCACTAAATCCACAAGTACTTCTTTGTGATGAAGCAACTTCAGCATTAGACCCAAATACTACAAAGTCAATTC
TTTCATTGCTTGAAGATATAAATAAAAAATTGGGAATAACAATAATAGTTGTAACTCATCAAATGGAAGTTATAAA
GCAGATTTGTGGAAGAGTAGCAATAATGGAAAATGGAGAAGTATTAGAGGTAGGAGATACAGAAGAAATATTCTTA
AGAAATACTAAAGGACTTAGAAAATTAATAGGTGAAGAAAGTATAATATTGCCAAAAGGAACAAATATAAAGATAC
TATTCCCTAAAGATATTTCTAATGAAGCTATTATTACGACTATGGCAAGAGAACTAAATATAGATGTGTCTATAAT
ATTTGGGAAATTAGAACAATTTAAAGATGATATTTTAGGTTCACTTATTATAAACATTTCAGATAAAAGTGGAGAG
CAAGTAAAACAATATCTAACTAGTAAAGGCATAAGATGGGAGGAAATGATAAATGAATAGTTTAATTGACTTTTTA
ACAACACTATTTCCAAATGCATTGTTACAAACTTTGTATATGGTTATAGTACCAACTATAGTGGCAACAATATTAG
GATTTATATTAGCAATCATATTAGTAGTTACAAAACCAGATGGATTAAAACCAAATAGCACAATAAATAGTGCATT
AGGATTTATAGTAAATATATTTAGAAGTTTCCCATTTATGATACTTATAGTTGCAATGATTCCAATAACTAGATTA
ATCGTTGGAACAAGTATAGGGGAAACTGCTGCAATAGTGCCAATAACTATTGGGGCAGCACCGTTTATCGCTAGAA
TTATAGAAAGCTCATTAAATGAAGTTGATAAAGGATTGATAGAAGCAGCAAAATCTTTTGGAGCTACAAAAAGACA
AATAGTATTTAAAGTTATGATAAAGGAAGCTATGCCTTCAATAGTATCTGGAATTACATTATCAATAATATCTATA
CTTGGTTATACAGCTATGGCAGGTGCAGTAGGAGCTGGAGGATTAGGGAATATAGCACTTATTTATGGATATCAAA
GATTTGATACAGCAGTAATGGTATATACTGTAATAGCACTTATAATATTAGTTCAGATAATCCAGGGAGTAGGAAA
TCTGGCTTATAAGAAACTAAAATAAATTAATTATAAACATTTTAAAGAGGGGGAGTAAAAATGAAATTAAAGAAAT
TATTATCAGTAGCATTGGTGTCAGCAATAGCAATATCAGCAGTAGGTTGTTCAAACAAAGAGGATAAAAAAATACT
AGTAGGAGCTTCATCAAATCCACATGCAAAGATATTGGAAGTTGCAAAACCTTTGTTAAAAGAAAAAGGATATGAT
TTAGAAGTAAAAATATTTGATGATTATGTACTTCCAAATACAGCTTTAGATGAAGGGTCTTTGGATGCTAACTTCT
TTCAACATATTCCATTTTTAGAGGAAACTGTGAAGGAGAAAGGATATAAACTTACTTATACATCTAAAGTTCATAT
AGAGCCAATGGGATTCTATTCAGAAAAAGTTAAGTCATTAGATGAATTAAAAGATGGAGCTGTTATAGCTGTGCCA
AATGATGCAACTAATGGAGCTAGAGCACTTAAATTATTAGCAAAAAATAAATTGATAGAAGTAAAAGATGGAGAGC
TTATAACTAAAAAAGATATAACTAAAAATCCTAAAAATATAGTAATAAAAGAAATGAATGCAGAGCAATTACCAAC
AGTATTAAAAGATGTTGACGGAGCAGTAATAAATTCTAATTATGCTTTAACAGCTAACTTAAATCCTACTAAGGAT
GCAATAGTAATAGAATCAAGTGATTCTCCATATGTAAATATAATAGCTTGTAGAGAAAATAATAAAGATAGTGATA
AGATTAAGGCTTTATCAGAGGCTATGAATAGTAAAGAAGTTAAAAAATTTATACAAGATGAATATAAAGGAAGTAT
AGTTCCAGCTTTTTAAACTGAATATACAAAATCTACAAAATGAGTAAAATTAAAAATATTTACTCATTTTTTTTTA
TAACTAGAAAGTGACAAATTTTTTGGAAGAATTGTGGTAACATATTTATAGGTAAAACTATATAAAAATGAAGAAG
TGGTGGGGAATATGGAATCTAAAGGAACTTTAAGTAAGAATAAGGTCTATATACTAGCTAATGGGTTATTTTTGGC
TATTGCACTTTTAAATATAAATTTGTATACAGTTTCTATAAATATGTATAGAATAATTTTACTTTGGATATTTGGA
TATTCTATAGTTTATATAAGTAGCTTTAAAACAGATGAATTTATAAATATATTGAAAGTAGGGTGTCTTGTATTAG
TTTTTGTAAGTATTTTAGGAGTAGTAAATTTAAAAATTCAAAAATTCCAAATTGTATTGCTTAACTTAAGCATAAT
TAATATGTCTACTTTTATATACTTAACCATTTCTAAAGTAAAAAAACTAAGAATAAGCCCAATACTAATTTTTTAT
AGTGCTTTTGTGATATTAGATTACTTTATAAGAAATATTTTTAGTGATATTAACTGGAATATGATTATTATATTAA
TTAATATTTGTATATCTATGTTTAATTTACTATATTTGTTGAATAAACTTGATAGTAACATTGAGCACTATAAGTT
AATAAAAGATTTAACATATTTTGTTTTTTTTACAACTATTATATGTTTTGTAGCAATTTCTAAGATTAATATAGTA
GATTCAGATAGATTAATAGGAGTAATATATTTACTATTATGTAACCATACTTATTATGTATATGTATACAGTCTTA
ATAATAGAGTAGTGTATCCATATTATGAACTTGATTCAATCAATAAAAAATTAAGTAAAAAGTCAGAGCAATTAGG
AAAGATAAATTTAGCAATAGAAAAGGATATGATTATACAAAGAACATTAAAAAACTACATAGACCAGAGAAAAGAA
TTACTTAGACAAGCTCTGGATACAATACCAAATGTATGGATAGTAACAGACTATGATTTTAATATAAGTTACACAA
ATAATAAATTTAAAGATGAATTTTCAAAGGATATGAATAATTATTATAAAATATTAACTTTTATAAAGGAAGATGA
AAAAGTTGCTGAAAAATTGAAGAAATTTGATAACGATATAAGTATAATTGATAAACTGGTAGAGTTAAATGATAAA
ATTTATTTGTTAAGTTTAAGTAATAATAAAGACGAAAGCAATTACTTAATAAGTTTAAATGATATTACAAATGAAA
TCAAAATAGATGAAGAAATAAGAAATATAAATAAAGACTATGAAAACATTATACTAAATATTCCATCTCCTATACT
TGTAAGAAGTGCTGAAGGTGGCATAAAGAAGAATAAGGTAATAAGTATAAATAAAAAATATGAAAAGAGTTTTAAA
TGTGTTTCAAGTGATTTAGTCGATATGACATTAGAACAATATTTTGAAACTTTTAACATAGATTTCTTTGACAATA
GGGAATTTAAAAGATTAAATCTAACACAAGAAAAGAAAGCTGAAATAGTAAGTTACAATGACACAGCAAACTGTAT
AGTTAATTTTGTGATGTCTGACTCAGAAGGTGAAGAACATGTTGAAGAAGTTAGAGTTGGAGACTATTGGTCAGAT
AATAAACTCTTTAAATTGCTTACATTTAGAGATATAACTAAAGAGATAAATATTCTTAGAACAGTAAATGAACAAA
AAATAATATATGAAAAATTACTGGATGTTATACCAGAGGCTATTTTTCTTGAGGATTTAAGTACATCAAGAGTACT
ATATACAAATAGAGCCTTTAGAGAGTTGTTCGGAATTTCTAGTGATGTATTAGGAGTTACAACACAAAAATATAGA
AATATATTAGTAAAAAAATACATAAACAATTTAAATATAGGAGAAAGAGAGAAGAGTATCCATATAGTAAATGAAA
ATAATCACATTAAAGAAGTAAAAATGATATCAAGAACATTATACTTTGGACAGAAAAGAAGTAGAGTGAGAATTAT
TAAAGATTTAAGTGTGCAAAGAGAGTCTGAAAGACTTAAAAAAGCATTAATAAAACAAAGACAGTATGACCAAATG
AAGATGGAGTTTTATGCTAATATATCTCATGAACTTAAGACACCTTTAAATAATATATATAGTTCAGTTCAACTTA
TTGAAAACCTTTATAAAAAAGGAAAAATAATTGATTTTCAGGATATACTAAAAGAACATATAAAAATAACTAAACA
AAATATGTTTAGATTATTGAGATTAATAGATAATATAATAAATATTTCTCAAGTTAAGTCAGACATATATAAGATT
AAAGCAGTTAATTTTGATATTATTGACATAACAGAAAGAATAGTTACATCTATTAGTAGTTATGCTAAGTCTAAAG
GAATAGATTTAATTTTTGATACAGATGAAGAAACTGTTATGGTA
