# Supplementary material for: Horizontal gene transfer converts non-toxigenic Clostridium difficile strains into toxin producers
Source: Nat Commun. 2013 Oct 17;4:2601. doi: 10.1038/ncomms3601 (PMC3826655; doi:10.1038/ncomms3601)
Supplement: Supplementary Dataset 1 — Sequence of the chromosomal DNA used to compare the donor- and recipient-specific DNA in the transconjugants. [file ncomms3601-s1.zip › SNPsRegion12.fasta]

>630
AAAAAGATATATTATTTAAAGAAACAGATAAAAGATTACATAATTATAAGTATTTGGATATAAAGATAAAGAATAT
TAACTTGGACATAAAAAGATGTGAGAATGAATACTCTGGATGTGGAGCAATGGTATATACAGAAAAGACTAGTAAC
ACATATAACATAAGCTCTTCTGTGGAAAATGAGGTGTTAAAAAGAGAGGAAAGATTAAGAAAATTAAAAATGGAAA
AAGAAGATATAGAAATAGAAAAAGAGAAGATAGAAAATGCTCTAACGTGTCTAAATGATATAGAAATGGAATTTTT
TAATCTTTTTTATAATAGTAAGACAAAAAACAATATGACATATATTTCTATGAAACTACACTTAGATAGAACATCT
TGCTACAATTTAAAGAAAAAGATGATATTTAAATTGAGTGAGATATTATAAAAAATAGGACAATTTTACAACACTT
TATATACACCATTGCAACAATAGGCAATAAAATATGTGAGATAATGTTATTGTGAAAGAAATCCATATTGAAGGAG
GTGATAGATTGAAAAGAATAATATTACCTAAAAATATAGAAGATACTTGACAGGAATAAATGAGATATATATTTAA
AAATGACTTATATCATTTATAGTAAGATTATCAGATTAAGCAAGAATATTTAGTGATAGTGTGGTGATTATTTGCT
TAAATACAAGGAAATATTAGAAACAATTATTGAGATTCTCAAAAAAAACTTTACTGAAAGTATTTTTATTGATGAT
GAAAGTGTGCAAGGCTCTGAAGGGTCTTGTTTTTTTGTAAGTATACTATCAGTTATTTGTACACCTGTAATGTTAA
ATACGAATAACAAAGATATTGTTATCTCTATAAAATACTTACCAAAACCACAGTCAAAGAGTATTAGAATGTATGA
AGTTTCAGATGAATTAAATAAGCTATTTAACAGAAATATAAAGGTAACAGACAGAAAATTAAATATAACAAAGCTA
GAACAAAGTATTAAAAAAGAAGAGTCAATTTATGTATTGAACTTTACACTTACACTAAACTATCTGGATAGTGTAT
ATGAAGAAGATGTAGTATATGAAAATATGGAAGAAATCAATTTAAATTTAGGAGAGTGATAGTATGGCTATAGGAT
TACCAAGTATCAACATATCATTTAAGGAGCTAGCTACAACTGTTAAAGAACGTTCAGCTAGAGGAATAATTGCAAT
GGTGCTTAAAGATGCTAAGGCACTAGGTCTTAATGAAATACATGAAAAAGAGGATATACCAGTTGATTTATCTGCT
GAAAATAAAGAATATATAAATTTAGCCTTGATGGGAAATGTTAACACTCCAAATAAATTATTAGTTTATGTAATAG
AAGGAGAAGCAGATATTCAAACTGCATTAGATTTTTTAGAGACTAAGGAATTTAATTATCTATGTATGCCAAAAGC
AGTAGAAGCTGATAAGACTGCTATAAAAAATTGGATAATTAAACTTAGAGATATAGATAAGGTTAAGGTTAAAGCT
GTATTAGGAAAAGTTGTAGGAAATCATGAAGGGATAATTAATTTTACTACAGAAGATGTGTTAGTTGGAGAAAAGA
AATACAGTGTTGATGAGTTTACAAGTAGGGTGGCTGGACTTATAGCAGGTACACCTTTAAGTCAATCAGTAACTTA
TACTAAACTTAGTGATGTAGTCGATATACCTAAGATGACGAAAGTTGATGCAGAATCAAAGGTTAATAAAGGAGAG
CTTATACTTATTAAAGAAGCAGGAGCTATAAGAATTGCTAGAGGAGTAAATTCTTTAACTGAATTAACAGCAGAAA
AAGGAGAAATGTTCCAGAAAATAAAAATAGTTGACACTTTAGATATTATACATAGTGACATAAGAAAGGTGATAAT
AGATGACTATATAGGAAAGGTTACTAACAGTTATGACAACAAATGTTTATTGATAGTAGCTATAAAAAGTTATTTA
GAAGAATTAGAAAAATCAGCACTTATAGAATCTGATTCTACTGTTGAAATAGATTTTGAAGCACAAAAATCGTATT
TAAAATCAAAAGGAGTAGATTTATCTTATATGACATTACAAGAAATAAAAGAAGCTAACACAGGTTCTAAAGTATT
TTTAAAAGCAAAAATAAAAGTACTTGATGCTATGGAAGATATAGATTTATCAATAGAAATATAGGAGGATTATTAA
TATGGCAAATATGGAAGCTAGAAATGTAATGAGTGGTACTTGGGGAGAACTTTGGCTTGATGGAAACAAAGTAGCA
GAAGTAAAGAAGTTTCAAGCAAAGATGGAATTTACAAAAGAAGATATTATAATAGCAGGTCAAATGGGTACTGATA
CAAAGTATATGGGATATAAAGGAAAAGGCTCAATAACTCTATACCATGTTAGTTCAAGAATGCACAAGTTAATTGG
AGAAAAGATAAAGAGAGGTTCTGAACCTAGATTTGTTGCTATATCTAAATTAAATGACCCAGATTCTTATGGAGCA
GAAAGAATAGCAGTAAAGAATATAGCATTTGATGATTTAACTTTAGCTGATTGGGAGGTTGGCGTAAAAGGAGAGA
TAGAAGCACCTTTCACATTTACTGAGTATGATTTTCTTGATATAATTTAGTTTTATATTTAGTTTTATATTTGGTT
TTATACTGATATTTAGTAAATATATACTTAATAAATTCAGATAGTTAATAAGTAAAAAAGTTAGTTGATTGAATTT
GATTGATAAAGGAGCAAATAATAATGAGTGAAAATGGATTATTAAAAAATATAAACATAGTAGATTTACTTTTAAA
TGCAGATACAGAAAACTTAGAAAGACCAAGTACTATAGTTGAACTTAAGAGATTATCAACTATATTTGGGCAGGAA
TTTAAAGTAATGTGTAGAGCTTTAACAATAAGTAAAGATGAAGAGATACAAAATACTTGTCTTAAAATTGATGAAA
ATATGAAAACGGATATAGACTTACCGGAGATGCAGATGCTTACAATTATAGAAGGTGTTTGTGATTTGGATGGAAA
GCTTTTATTTAAAAATAAGGAGCTAATGGATAAATTTAAGGCTCCAACACCAAAAGAATTAGCAAGAAAATTGTTA
TTACCAGGTGAAATTACCAACTTATATAGAATACTTCAAGATGTTATGGGTTATGGTAAAAATGCAGTGATAGAAG
AGGTAAAAAACTAATAGGGACGGATACCAGGACTACAATAATGTACTATTATTGGAAGAAAAAAGGTATAAGACCG
TCCCTTTTTTATGCAATGGATAAAGGCGAATTAAAGCTTATTGAAGCTTTTTTCGCCTTAGAAATTGAGGAAGAAG
TTGAAAAAATGAAACATGGATATGGAGTGTGTCCTTTGACAGGAGGTGGTATGTAATGGGAAATGTGAGAGAAGAA
GGTATAAATATGTACCTTACAGATAATTACACACCAAAAATGAATCAAATTATATCAGTAACTGATAATTTTAGGA
GAGCAACTGTGGCTGTTTCACTTTCCACTAATGTAATGGCTAGTAGCATAAAAAATTCTATTGGAAGTGCAAGTAA
TAGAGTAAACAGTTTAAATTCCTCGTTAAGAAAAGTTCAAACTACTGCTAGTAGTGTAAGTTCAACTATGACAAAA
TTAAGTTCTAGCATAAATGCTGTTTCAGGAGTTATTGGAAGTTTAAATGGAAGTATTATGAGACTAGCAATAACTA
TAGCTATGATTATTGATTATTTTAATAAGTTGATTCAAAAGAAAAATGAGTTTAATTCAAATATTATGATTATATT
AATATTTAAAGCTAAAAGTGATGAAGTAGAAAAAACTAAAAATAAATTACTTGGAAATTTAAAAAAGATTGGTGGC
AAGATTTGGAATATCGTAATAAAAGCAAAAGATATGACTAAGAGAGTGATAAGTAGTATCTTGGGAAAATTAAAAC
AAGTAGAGAAACGTCCTTATCAAGGAAGTATTAATCTTAAAGATATGGTGAGTAGTGCTATGGGTAGAATTTTGCC
TAAGTTAATGTTGTTTAAAAATACTTTTTGGAGTGGTGTAATAGCTATAAAAGATATGGCAAGTGGCATTATAAGT
AAAGTATTTCCCAAATTGAGATTATTTGCAGGTAAGGTATGGAGTGGTGCAATAGCTGTAAAGGATATGGCAAGTG
GAATACTTGGTTCGATAAAAGGGAAGATATCTGATTTGACAAATGGTGCTACTATAGGTGTCGCTGTGAAAAAGGG
TGTTGATTTACTTGGTCAGGAACAAAATCAGAAAGTTGTTCTAGAAAGTGTAATGAAAAGAAATACTGGAAAAGTT
AATCAAATAGATGTTGATGATTATTATGGCAGTTTAGTAAGAATGGCAAATGATACGCCTTTTGACCCTGAAGATG
TTGTTGCAATGGGAACTAAAGCTAAAATGATTAGTAATATTACTGGTGGCAAAAAAGAAAAAGATATAACTCAAGC
TATGGTAGATGTTAGAGCTTTAAATATGAATACAAGTAGTGAACAAGATGTATCAGCAGCTTTCTTAAGTGCAGCA
AAAGGAAACATGGAATCTCTTAATACTCTGGTAGGAGAAAATTATAAAACTTTTGATGAAGCATTGGAAGGCATAA
GTGTAAAGCAGATGGGGTTAGCTAAAGAAATGAGTAATACAATACCAGGTATAATATCAGGAGCTCAAACAAGCAT
TAACAATGGCTTGAAGAGTATTGTTAAACCTTTTGATGATATTTTAGGTCAAGGACTAAAGAAAATAAAAACTTTT
ATAGAAAGTGGATTAGGCAATTTAGCTGGCTTATCTGAAAAAATGGCTGGTAAAATAGGCAATGTAATGAATGGTA
AGATAATTATTGGCAACAAATATGACCAGATGCAATCTAGAAGTGTAAAAAATGGAAAAGAGTTTTCTGATTCTAC
TCAATATCGAATTTCTAATGAGGCTGAAAAGCGTAAAATGATGGTTGAAAATAAGCAAGAACGTTTTGAAAATCAT
GCAGCAACAATGATAGGGAATGCACCAAAAGCAATTGTTAACGCAGGAAGTACACTATTACAAAATATCGATTTTA
CAGCATTAATAGATTCATTACTTCCAGTAGTAAACTTAGTAAATAATTTACTAGATAGTATAAACAATAAATCACC
AATTGCACAAGGATTAATAAGTATATTTGGTACAATAGTAACTACAGCATTCCAACTAATCGGACCTGTAGTTGAA
GCTGTTAGTCCTATTATCACAAGAATTTTTACTTTTTTAGGTGAATATGCACCTCAAATAAACAATTTTATAGAGA
CACTGGGTGTTATTTGGAAAACTGTATGGGAGACCTTAGGACCTCTGTTGGAAACTGGATGGAAAATTATAGAGCC
AATATTGGGAGCTTTTTTTAACATATTAGATAAAGTATGTAAAATAGTTAAAGATATATGCAAGTGGTGGCAAACT
ATGATTAATAAGATAAAAAATGGAAGCATCACAGGAACAGTTTTAAATCTAGTGGAAAAGAGTAAAAAAAATTACA
AAGATAATCCATATGCTGGAACAAAGGCTGGTGATTCTGGTAAAGCTTATTCAGGTAAGAAAGGTAATAATGCATT
TGGATTGAACTATGTTCCTTATAATGACTATCAAACCAGACTCCATGAAGGTGAAATGGTTTTAACTAAACAAGAA
GCAAATCAATATAGAAGCAGAAAAAATGGTGGAAATATAAACATAGCTAAGTTAGCTGATACAATAGTAATTAGAG
AAGAAGCTGATATAGAAAAGATAACATCAAAATTAGTTGCAAGTATCCAATTGGCACAGTTAGGGGGTGTCTTATA
ATGGAAATGTGGCTTAGACAAGCTGAAGATAGATTTAGATTTCCAGTATTTCCATCTTCCTTTAGTATTAATGGAA
AAGCTGCTGTAAACTCTTCTAGTATACTCAAAATAGGTGAAATAGCAACTTTTGGTGGTGTAGCTCTTAAAAGCAT
TTCAATATCAAGTTTTTTTCCAAATAAAGACTATACTTTCTGTGACTATACAGGTTTTCCATCACCATATGATTGT
GTAAATAAGATAGAAAAATGGATGAAGGAAGGTTTTATATTAAGATTTACAATTACGGAAACAAATATAAATATGG
AAGTCATAATTGAAGGGTTTAGTTATGAAGAAAGAGATGGGACTCGAGATGTATATTTTACATTAGATTTAAAAGA
GTATAAAAGAATAAAGATACCAAAAGTAACTCCAAAACAATAACTATTATAGATAATAAGTTATAAATAACTGCTG
ATAGAATTAAATGAAAAGGCAGGTGATTTTTTATTATTAAGATTTGGGTACACATAAAAAACGGAAGTATATATGA
CATAACTGACATAGTAGACAAGGTATCATGGTCAGGTGATTATAAATCTCCATCAAGGACACTAGAGTTTTCAATA
ATACAATCATCATTTGATGTAAATTTCCAACAAATCGATATACCAATAGCTAGTACAGTCTGTTTCTATGTAGATG
AGAAAGAACTCTTTAGAGGAATGATAATTAATAGGTCTAAAGATTCAAGCAGTAATGAAATTAGTTTTGTATCTAA
AGATATGGGATTTTTACTTACACAAAGTGAAGTGTCATACAATTTTAAAGATAAGTTAGTTGAAGACATAGCAAAG
CAAGTATTTGCTGAAAATAGGCTTTCAGTTGGAACAATAGCAAAGACCAATGTCAAGTATACAAAGATGTTTATAG
GAGTAAATGGTTATGACACAATAATGAGTGCATATACAGAAGCAAGTAAAAAGACAAAGAAAAAGTATATGATAGA
GGCCAATTTAGATAAGTTTAATGTTATTGAAAAAGGAACTGTTACATTAAGTGTTATGTTTGAAGAGGGATTTAAT
ATTATAAATACCACCTTTTCGGAGAGCATGGAAAATGTAAAAAATAAAGTAATAGTGGTAGACCAGTATGGAAGCA
AGATTAGCGAAAAAATAGATAATGAAATTTTTAAGGAAGTAAATGTAATAATGCAAAAAGTAATTCAGCAACAAGA
AAATCAAGATGTAGATATTGATAGCGAGTTTAATGGGATAGAAAAAAGCTGTTCTCTTAAAGGTTATGGAGATGTA
AGTTGTATAACTGGTAGAGGAGTAAAAGTTAAAGATTCTTATACAAAGCTTGTAGGACTATTTTATATAGATACAG
ACAAACATACTTGGCAAAATGGAGAATATCAAATTGAGCTTGAACTTAATTTTCAAAATCTTATGGATGAAAAGTC
AGCAGGACAGGATGAACCTAAGGAAGAAAGTAATTTAGGGGGAGAAGATTATGCAGGAGGAAAAGAGTTTACAGCA
GAATTTACAGCTTACTGTCCTAGAAAAGA---AGAAGGTGGAGATACAGATTGTAGAAAGAAAAAACTTGACCCAT
CTAAAAAAACTTGCGCTGCTCCTATGGTTGGTAAATATGAGCAAACTTATTATACAAAAGAGTTTTTAAATAAACA
TCCTTTATTAAACTATGGAGATGAAATACAGGTAATTACAGGAGTTTCTGGTCGTGATGGAGTCTATAAAGTAAAT
GACGTAGGACCTGCAATAACTATAGAAAAGAATGGAACATACCATATAGATATTTTATTTGGAAATGTTGAAGAAG
CTAGTAAATTTGGAAGAAGAAAAGGAAAAATTATTATTGGTGGTTATTCTGGTAATGTATCTGATAAAGCTAAAAT
AGTAATATCAGAAGCAAAAAAACATCTAGGTAAACCTTATAAATGGGGTGGAAATGGACCAAGTAGTTTTGACTGT
TCTGGTTTAATGGTCTATTGTTTTAAAAAAGTTAATGTTAGTTTGCCAAGAACGTCAAATCAACAATCTAAAAAAG
GCAAGAAAGTAGAACAAAAAAATCTTCAAGCAGGAGATTTAGTATTTTTTCATAATCCAGTCAGCCATGTTGGATT
ATATATAGGTAATGGAGAATTTTTACATGCTCCACAGAAAGGTGATGTAGTTAAAATAAGTAAGTTAAGTAGTAGA
AGAGATTTTAACACAGCTAGGAGAGTATTATAAAAGGATGGTGATATAATGGCTAATCCAATAAATGAATTTATAG
GAATAATAAGAGAAGAAGGAAAGTATCATAATCAACCTTCTTTTTTTATTGGAAAAATTAAAAGTAAATTACCAGA
TTTAAAAATAGAGACAAATAACATCATATTAGAAAAAGAAGATATTTTGATAGATAGTTGGATGATTGATAGACAG
CTAGAAACATTTGACACAGAAACAAATCAAGAACACCAGCATGAAGTAAAAAATCCTTTTATAGATAACTTTGAAT
CTGGGGATATGGTAATAATGTTTAGAATAGGCGAAAAATTTGCTGTTGTAAGTAAGTTGGTGAGCTTATAATGAGT
ACAATATTTCCTTTTATAGGTGTCCCAGAGGATTATATCTTACCTAAAACAGAAGAATTGCCAATCTTTCGTGAAG
TGGCATGGGATTTTGAAAAAGATGAACCTATTTTAGAAAAAGGTGACTTTAAAATAATTGAAAAAAAAGAAGCCTT
AAAAGTTTGGATATACAAGTGTATAAAGACAAATAGATATGAACATGAGATATACTCTTTAGAATATGGGACAGAG
CTTTCAGAACTAATAGGACAAAAATATACAAAAGGTCTTACAGAAAGTGAAGCTAGTAGATTCATAAAAGAGGCCC
TTCTAATAAATCCATATATATTAGAAGTAAACGTAAAAAGTGCTAACTTTAACAGAGACATATTGAGTGCAAATGT
AAAAGTATCCACTATCTATGGGGAGGTGGAAATAAATGTATAGTGACCAGACATATGAAGTAATAAAAAATAGAAC
TCTTGAAAATATTAATCTTGATATTTATAAAGGAGAAGGTTCTTTTCTAAACAACATGGTATCTGGAAATAATCTA
GAACTTTCGAAGATATATCTAGAACTTTCAAAGATGCATAAAATGGCTTTTATACAAGACACATATAACCAGTTTC
TTGATAAAAGAGTCAATGAATTTGGTGTATATAGAAAGTTAGGTACAGAGTCAAATGGAGAAGTTGAATTTATTGG
AGAGAAAGGTACTGTAATAAATAATGGCACAATAATATCATATAGAGATTTACTATTTGTAGTAATAAAAGATGTA
ACTATTGGTAGTGAAGAAGGTGACAATAGCCCAGTTCAAGCTCTGGAAGTTGGTAAGAAATATAATTTACCTACAA
ATTGTGAATTTAAACTAGTTGATAATATATCTGGAGTAACAAAGATTACTAACACAAGAAGTTTTGAAGGTGGTAC
AGATATAGAGACAGATGAAGAGCTAAAAGAAAGATTTTATAAAATCCAAAGAAATCAAGCTACAAGTGGAAATAAA
GCTCACTATGAAGAATGGGCTTTGGAAGTAGATGGAGTCTATAATGTTAAGGTTTATCCAAGATGGGATGGTCCGG
GAACAGTTAAGGTCTTGATATTTGGGAAAAATAATCAAGCTGTTGATACAGAAACTATTGAAAGGTGTCAGCAACA
TATAGATGAAGAGAAGCCTATTGGACCAACTATAACAGTTGTGACACCATTACCAATAGAAATAAGTATAAGTGCA
GTAATGAAACTAGAAGATGGATATACATTAGACAATGTCAAAGAATCTTTCCTAGAAAGTATAAATACATACTTTA
GAGATATTAGAGGAGAGATAATCTATACAAAAGTAATGGGAATACTTATAAATACTACTGGTGTACACGATTTAAG
TAACCTACTTATAAATGGAAGTACAGATAATATAACTATTAATGAAGATAAAATACCTAGTGTAACAACTGTTAAT
TTTAGTGAGGTGGAAAATCAATGAAGCTAATTGATAAACTACCATCATTTGATAGAAATTACATTGTAGAGGAGAT
ACAAGGTGCATACGATACAGAATTAAATATTCTTAAAGAAGATATTG
>CD37
AAAAAGATATATTATTTAAAGAAACAGATAAAAGATTACATAATTATAAGTATTTGGATATAAAGATAAAGAATAT
TAACTTGGACATAAAAAGATGTGAGAATGAATACTCTGGATGTGGAGCAATGGTATATACAGAAAAGACTAGTAAC
ACATATAACATAAGCTCTTCTGTGGAAAATGAGGTGTTAAAAAGAGAGGAAAGATTAAGAAAATTAAAAATGGAAA
AAGAAGATATAGAAATAGAAAAAGAGAAGATAGAAAATGCTCTAACGTGTCTAAATGATATAGAAATGGAATTTTT
TAATCTTTTTTATAATAGTAAGACAAAAAACAATATGACATATATTTCTATGAAACTACACTTAGATAGAACATCT
TGCTACAATTTAAAGAAAAAGATGATATTTAAATTGAGTGAGATATTATAAAAAATAGGACAATTTTACAACACTT
TATATACACCATTGCAACAATAGGCAATAAAATATGTGAGATAATGTTATTGTGAAAGAAATCCATATTGAAGGAG
GTGATAGATTGAAAAGAATAATATTACCTAAAAATATAGAAGATACTTGACAGGAATAAATGAGATATATATTTAA
AAATGACTTATATCATTTATAGTAAGATTATCAGATTAAGCAAGAATATTTAGTGATAGTGTGGTGATTATTTGCT
TAAATACAAGGAAATATTAGAAACAATTATTGAGATTCTCAAAAAAAACTTTACTGAAAGTATTTTTATTGATGAT
GAAAGTGTGCAAGGCTCTGAAGGGTCTTGTTTTTTTGTAAGTATACTATCAGTTATTTGTACACCTGTAATGTTAA
ATACGAATAACAAAGATATTGTTATCTCTATAAAATACTTACCAAAACCACAGTCAAAGAGTATTAGAATGTATGA
AGTTTCAGATGAATTAAATAAGCTATTTAACAGAAATATAAAGGTAACAGACAGAAAATTAAATATAACAAAGCTA
GAACAAAGTATTAAAAAAGAAGAGTCAATTTATGTATTGAACTTTACACTTACACTAAACTATCTGGATAGTGTAT
ATGAAGAAGATGTAGTATATGAAAATATGGAAGAAATCAATTTAAATTTAGGAGAGTGATAGTATGGCTATAGGAT
TACCAAGTATCAACATATCATTTAAGGAGCTAGCTACAACTGTTAAAGAACGTTCAGCTAGAGGAATAATTGCAAT
GGTGCTTAAAGATGCTAAGGCACTAGGTCTTAATGAAATACATGAAAAAGAGGATATACCAGTTGATTTATCTGCT
GAAAATAAAGAATATATAAATTTAGCCTTGATGGGAAATGTTAACACTCCAAATAAATTATTAGTTTATGTAATAG
AAGGAGAAGCAGATATTCAAACTGCATTAGATTTTTTAGAGACTAAGGAATTTAATTATCTATGTATGCCAAAAGC
AGTAGAAGCTGATAAGACTGCTATAAAAAATTGGATAATTAAACTTAGAGATATAGATAAGGTTAAGGTTAAAGCT
GTATTAGGAAAAGTTGTAGGAAATCATGAAGGGATAATTAATTTTACTACAGAAGATGTGTTAGTTGGAGAAAAGA
AATACAGTGTTGATGAGTTTACAAGTAGGGTGGCTGGACTTATAGCAGGTACACCTTTAAGTCAATCAGTAACTTA
TACTAAACTTAGTGATGTAGTCGATATACCTAAGATGACGAAAGTTGATGCAGAATCAAAGGTTAATAAAGGAGAG
CTTATACTTATTAAAGAAGCAGGAGCTATAAGAATTGCTAGAGGAGTAAATTCTTTAACTGAATTAACAGCAGAAA
AAGGAGAAATGTTCCAGAAAATAAAAATAGTTGACACTTTAGATATTATACATAGTGACATAAGAAAGGTGATAAT
AGATGACTATATAGGAAAGGTTACTAACAGTTATGACAACAAATGTTTATTGATAGTAGCTATAAAAAGTTATTTA
GAAGAATTAGAAAAATCAGCACTTATAGAATCTGATTCTACTGTTGAAATAGATTTTGAAGCACAAAAATCGTATT
TAAAATCAAAAGGAGTAGATTTATCTTATATGACATTACAAGAAATAAAAGAAGCTAACACAGGTTCTAAAGTATT
TTTAAAAGCAAAAATAAAAGTACTTGATGCTATGGAAGATATAGATTTATCAATAGAAATATAGGAGGATTATTAA
TATGGCAAATATGGAAGCTAGAAATGTAATGAGTGGTACTTGGGGAGAACTTTGGCTTGATGGAAACAAAGTAGCA
GAAGTAAAGAAGTTTCAAGCAAAGATGGAATTTACAAAAGAAGATATTATAATAGCAGGTCAAATGGGTACTGATA
CAAAGTATATGGGATATAAAGGAAAAGGCTCAATAACTCTATACCATGTTAGTTCAAGAATGCACAAGTTAATTGG
AGAAAAGATAAAGAGAGGTTCTGAACCTAGATTTGTTGCTATATCTAAATTAAATGACCCAGATTCTTATGGAGCA
GAAAGAATAGCAGTAAAGAATATAGCATTTGATGATTTAACTTTAGCTGATTGGGAGGTTGGCGTAAAAGGAGAGA
TAGAAGCACCTTTCACATTTACTGAGTATGATTTTCTTGATATAATTTAGTTTTATATTTAGTTTTATATTTGGTT
TTATACTGATATTTAGTAAATATATACTTAATAAATTCAGATAGTTAATAAGTAAAAAAGTTAGTTGATTGAATTT
GATTGATAAAGGAGCAAATAATAATGAGTGAAAATGGATTATTAAAAAATATAAACATAGTAGATTTACTTTTAAA
TGCAGATACAGAAAACTTAGAAAGACCAAGTACTATAGTTGAACTTAAGAGATTATCAACTATATTTGGGCAGGAA
TTTAAAGTAATGTGTAGAGCTTTAACAATAAGTAAAGATGAAGAGATACAAAATACTTGTCTTAAAATTGATGAAA
ATATGAAAACGGATATAGACTTACCGGAGATGCAGATGCTTACAATTATAGAAGGTGTTTGTGATTTGGATGGAAA
GCTTTTATTTAAAAATAAGGAGCTAATGGATAAATTTAAGGCTCCAACACCAAAAGAATTAGCAAGAAAATTGTTA
TTACCAGGTGAAATTACCAACTTATATAGAATACTTCAAGATGTTATGTGTTATGGTAAAAATGCAGTGATAGAAG
AGGTAAAAAACTAATAGGGACGGATACCAGGACTACAATAATGTACTATTATTGGAAGAAAAAAGGTATAAGACCG
TCCCTTTTTTATGCAATGGATAAAGGCGAATTAAAGCTTATTGAAGCTTTTTTCGCCTTAGAAATTGAGGAAGAAG
TTGAAAAAATGAAACATGGATATGGAGTGTGTCCTTTGACAGGAGGTGGTATGTAATGGGAAATGTGAGAGAAGAA
GGTATAAATATGTACCTTACAGATAATTACACACCAAAAATGAATCAAATTATATCAGTAACTGATAATTTTAGGA
GAGCAACTGTGGCTGTTTCACTTTCCACTAATGTAATGGCTAGTAGCATAAAAAATTCTATTGGAAGTGCAAGTAA
TAGAGTAAACAGTTTAAATTCCTCGTTAAGAAAAGTTCAAACTACTGCTAGTAGTGTAAGTTCAACTATGACAAAA
TTAAGTTCTAGCATAAATGCTGTTTCAGGAGTTATTGGAAGTTTAAATGGAAGTATTATGAGACTAGCAATAACTA
TAGCTATGATTATTGATTATTTTAATAAGTTGATTCAAAAGAAAAATGAGTTTAATTCAAATATTATGATTATATT
AATATTTAAAGCTAAAAGTGATGAAGTAGAAAAAACTAAAAATAAATTACTTGGAAATTTAAAAAAGATTGGTGGC
AAGATTTGGAATATCGTAATAAAAGCAAAAGATATGACTAAGAGAGTGATAAGTAGTATCTTGGGAAAATTAAAAC
AAGTAGAGAAACGTCCTTATCAAGGAAGTATTAATCTTAAAGATATGGTGAGTAGTGCTATGGGTAGAATTTTGCC
TAAGTTAATGCTGTTTAAAAATACTTTTTGGAGTGGTGTAATAGCTATAAAAGATATGGCAAGTGGCATTATAAGT
AAAGTATTTCCCAAATTGAGATTATTTGCAGGTAAGGTATGGAGTGGTGCAATAGCTGTAAAGGATATGGCAAGTG
GAATACTTGGTTCGATAAAAGGGAAGATATCTGATTTGACAAATGGTGCTACTATAGGTGTCGCTGTGAAAAAGGG
TGTTGATTTACTTGGTCAGGAACAAAATCAGAAAGTTGTTCTAGAAAGTGTAATGAAAAGAAATACTGGAAAAGTT
AATCAAATAGATGTTGATGATTATTATGGCAGTTTAGTAAGAATGGCAAATGATACGCCTTTTGACCCTGAAGATG
TTGTTGCAATGGGAACTAAAGCTAAAATGATTAGTAATATTACTGGTGGCAAAAAAGAAAAAGATATAACTCAAGC
TATGGTAGATGTTAGAGCTTTAAATATGAATACAAGTAGTGAACAAGATGTATCAGCAGCTTTCTTAAGTGCAGCA
AAAGGAAACATGGAATCTCTTAATACTCTGGTAGGAGAAAATTATAAAACTTTTGATGAAGCATTGGAAGGCATAA
GTGTAAAGCAGATGGGGTTAGCTAAAGAAATGAGTAATACAATACCAGGTATAATATCAGGAGCTCAAACAAGCAT
TAACAATGGCTTGAAGAGTATTGTTAAACCTTTTGATGATATTTTAGGTCAAGGACTAAAGAAAATAAAAACTTTT
ATAGAAAGTGGATTAGGCAATTTAGCTGGCTTATCTGAAAAAATGGCTGGTAAAATAGGCAATGTAATGAATGGTA
AGATAATTATTGGCAACAAATATGACCAGATGCAATCTAGAAGTGTAAAAAATGGAAAAGAGTTTTCTGATTCTAC
TCAATATCGAATTTCTAATGAGGCTGAAAAGCGTAAAATGATGGTTGAAAATAAGCAAGAACGTTTTGAAAATCAT
GCAGCAACAATGATAGGGAATGCACCAAAAGCAATTGTTAACGCAGGAAGTACACTATTACAAAATATCGATTTTA
CAGCATTAATAGATTCATTACTTCCAGTAGTAAACTTAGTAAATAATTTACTAGATAGTATAAACAATAAATCACC
AATTGCACAAGGATTAATAAGTATATTTGGTACAATAGTAACTACAGCATTCCAACTAATCGGACCTGTAGTTGAA
GCTGTTAGTCCTATTATCACAAGAATTTTTACTTTTTTAGGTGAATATGCACCTCAAATAAACAATTTTATAGAGA
CACTGGGTGTTATTTGGAAAACTGTATGGGAGACCTTAGGACCTCTGTTGGAAACTGGATGGAAAATTATAGAGCC
AATATTGGGAGCTTTTTTTAACATATTAGATAAAGTATGTAAAATAGTTAAAGATATATGCAAGTGGTGGCAAACT
ATGATTAATAAGATAAAAAATGGAAGCATCACAGGAACAGTTTTAAATCTAGTGGAAAAGAGTAAAAAAAATTACA
AAGATAATCCATATGCTGGAACAAAGGCTGGTGATTCTGGTAAAGCTTATTCAGGTAAGAAAGGTAATAATGCATT
TGGATTGAACTATGTTCCTTATAATGACTATCAAACCAGACTCCATGAAGGTGAAATGGTTTTAACTAAACAAGAA
GCAAATCAATATAGAAGCAGAAAAAATGGTGGAAATATAAACATAGCTAAGTTAGCTGATACAATAGTGATTAGAG
AAGAAGCTGATATAGAAAAGATAACATCAAAATTAGTTGCAAGTATCCAATTGGCACAGTTAGGGGGTGTCTTATA
ATGGAAATGTGGCTTAGACAAGCTGAAGATAGATTTAGATTTCCAGTATTTCCATCTTCCTTTAGTATTAATGGAA
AAGCTGCTGTAAACTCTTCTAGTATACTCAAAATAGGTGAAATAGCAACTTTTGGTGGTGTAGCTCTTAAAAGCAT
TTCAATATCAAGTTTTTTTCCAAATAAAGACTATACTTTCTGTGACTATACAGGTTTTCCATCACCATATGATTGT
GTAAATAAGATAGAAAAATGGATGAAGGAAGGTTTTATATTAAGATTTACAATTACGGAAACAAATATAAATATGG
AAGTCATAATTGAAGGGTTTAGTTATGAAGAAAGAGATGGGACTCGAGATGTATATTTTACATTAGATTTAAAAGA
GTATAAAAGAATAAAGATACCAAAAGTAACTCCAAAACAATAACTATTATAGATAATAAGTTATAAATAACTGCTG
ATAGAATTAAATGAAAAGGCAGGTGATTTTTTATTATTAAGATTTGGGTACACATAAAAAACGGAAGTATATATGA
CATAACTGACATAGTAGACAAGGTATCATGGTCAGGTGATTATAAATCTCCATCAAGGACACTAGAGTTTTCAATA
ATACAATCATCATTTGATGTAAATTTCCAACAAATCGATATACCAATAGCTAGTACAGTCTGTTTCTATGTAGATG
AGAAAGAACTCTTTAGAGGAATGATAATTAATAGGTCTAAAGATTCAAGCAGTAATGAAATTAGTTTTGTATCTAA
AGATATGGGATTTTTACTTACACAAAGTGAAGTGTCATACAATTTTAAAGATAAGTTAGTTGAAGACATAGCAAAG
CAAGTATTTGCTGAAAATAGGCTTTCAGTTGGAACAATAGCAAAGACCAATGTCAAGTATACAAAGATGTTTATAG
GAGTAAATGGTTATGACACAATAATGAGTGCATATACAGAAGCAAGTAAAAAGACAAAGAAAAAGTATATGATAGA
GGCCAATTTAGATAAGTTTAATGTTATTGAAAAAGGAACTGTTACATTAAGTGTTATGTTTGAAGAGGGATTTAAT
ATTATAAATACCACCTTTTCAGAGAGCATGGAAAATGTAAAAAATAAAGTAATAGTGGTAGACCAGTATGGAAGCA
AGATTAGCGAAAAAATAGATAATGAAATTTTTAAGGAAGTAAATGTAATAATGCAAAAAGTAATTCAGCAACAAGA
AAATCAAGATGTAGATATTGATAGCGAGTTTAATGGGATAGAAAAAAGCTGTTCTCTTAAAGGTTATGGAGATGTA
AGTTGTATAACTGGTAGAGGAGTAAAAGTTAAAGATTCTTATACAAAGCTTGTAGGACTATTTTATATAGATACAG
ACAAACATACTTGGCAAAATGGAGAGTATCAAATTGAGCTTGAACTTAATTTTCAAAACCTTATGGATGAAAAGTC
AGCAGGACAGGATGAACCTAAGGAAGAAAGTAATTTAGGGGGAGAAGATTATGCAGGAGGGACAGAATTTTCTGCT
ATATTTACAGCATATTATCCTGGACCTGGTATAGAAGGTGGAGATACAGACTGTAGAGAGAAAAAGCTTAATCCTT
CTAAAAAGACATGTGCTGCACCTATGGTTGGAGCTTATGAAAAACCTTATTATACAAAAGAGTTCTTATCAAAACA
CCCATTATTTAAATATGGTGATGAAGTAAGTATTGTAACAGGAGTTTCTGGACGTGATGGACTGTATAAAGTAAAT
GATAATGGTTCTGCTATAATTATAGAAAAAGATGGAACTTATCATATCGATGTTTTAGTAAAAAATGCAGAAGAAA
TGAAAAGATTTGGAAAAAGAAAAGGAAAAATTATTATCGGTGGTTATTCTGGTAATGCATCTAATAAAGCTAAAAT
AGTAATATCAGAAGCAAAAAAACATCTAGGTAAACCTTATAAATGGGGTGGAAATGGACCAAGTAGTTTTGACTGT
TCTGGTTTAATGGTCTATTGTTTTAAAAAAGTTAATGTTAGTTTGCCAAGAACGTCAAATCAACAATCTAAAAAAG
GCAAGAAAGTAGAACAAAAAAATCTTCAAGCAGGAGATTTAGTATTTTTTCATAATCCAGTCAGCCATGTTGGATT
ATATATAGGTAATGGAGAATTTTTACATGCTCCACAAAAAGGTGATGTAGTTAAAATAAGTAAGTTAAGTAGTAGA
AGAGATTTTAATACAGCTAGGAGAGTATTATAAAAGGATGGTGATATAATGGCTAATCCAATAAATGAATTTATAG
GAATAATAAGAGAAGAAGGAAAGTATCATAATCAACCTTCTTTTTTTATTGGAAAAATTAAAAGTAAATTACCAGA
TTTAAAAATAGAGACAAATAACATCATATTAGAAAAAGAAGATATTTTGATAGATAGTTGGATGATTGATAGACAG
CTAGAAACATTTGACACAGAAACAAATCAAGAACACCAGCATGAAGTAAAAAATCCTTTTATAGATAATTTTGAAT
CTGGGGATATGGTAATAATGTTTAGAATAGGCGAAAAATTTGCTGTTGTAAGTAAGTTGGTGAGCTTATAATGAGT
ACAATATTTCCTTTTATAGGTGTCCCAGAGGATTATATCTTACCTAAAACAGAAGAATTGCCAATCTTTCGTGAAG
TGGCATGGGATTTTGAAAAAGATGAACCTATTTTAGAAAAAGGTGACTTTAAAATAATTGAAAAAAAAGAAGCCTT
AAAAGTTTGGATATACAAGTGTATAAAGACAAATAGATATGAACATGAGATATACTCTTTAGAATATGGGACAGAG
CTTTCAGAACTAATAGGACAAAAATATACAAAAGGTCTTACAGAAAGTGAAGCTAGTAGATTCATAAAAGAGGCCC
TTCTAATAAATCCATATATATTAGAAGTAAACGTAAAAAGTGCTAACTTTAACAGAGACGTATTGAGTGCAAATGT
AAAAGTATCCACTATCTATGGGGAGGTGGAAATAAATGTATAGTGACCAGACATATGAAGTAATAAAAAATAGAAC
TCTTGAAAATATTAATCTTGATATTTATAAAGGAGAAGGTTCTTTTCTAAACAACATGGTATCTGGAAATAATCTA
GAACTTTCAAAGATATATCTAGAACTTTCAAAGATGCATAAAATGGCTTTTATACAAGACACATATAACCAGTTTC
TTGATAAAAGAGTCAATGAATTTGGTGTATATAGAAAGTTAGGTACAGAGTCAAATGGAGAAGTTGAATTTATTGG
AGAGAAAGGTACTGTAATAAATAATGGCACAATAATATCATATAGAGATTTACTATTTGTAGTAATAAAAGATGTA
ACTATTGGTAGTGAAGAAGGTGACAATAGCCCAGTTCAAGCTCTGGAAGTTGGTAAGAAATATAATTTACCTACAA
ATTGTGAATTTAAACTAGTTGATAATATATCTGGAGTAACAAAGATTACTAACACAAGAAGTTTTGAAGGTGGTAC
AGATATAGAGACAGATGAAGAACTAAAAGAAAGATTTTATAAAATCCAAAGAAATCAAGCTACAAGTGGAAATAAA
GCTCACTATGAAGAATGGGCTTTGGAAGTAGATGGAGTCTATAATGTTAAGGTTTATCCAAGATGGGATGGTCCGG
GAACAGTTAAGGTCTTGATATTTGGGAAAAATAATCAAGCTGTTGATACAGAAACAATTGAAAGGTGTCAGCAACA
TATAGATGAAGAGAAGCCTATTGGACCAACTATAACAGTTGTGACACCATTACCAATAGAAATAAGTATAAGTGCA
GTAATGAAACTAGAAGATGGATATACATTAGACAATGTAAAAGAATCTTTCCTAGAAAGTATAAATACATACTTTA
GAGATATTAGAGGAGAGATAATCTATACAAAAGTAATGGGAATACTTATAAATACTACTGGTGTACACGATTTAAG
TAACCTACTTATAAATGGAAGTACAGATAATATAACTATTAATGAAGATAAAATACCTAGTGTAACAACTGTTAAT
TTTAGTGAGGTGGAAAATCAATGAAGCTAATTGATAAACTACCATCATTTGATAGAAATTACATTGTAGAGGAGAT
ACAAGGTGCATACGATACAGAATTAAATATTCTTAAAGAAGATATTG
