# Supplementary material for: Horizontal gene transfer converts non-toxigenic Clostridium difficile strains into toxin producers
Source: Nat Commun. 2013 Oct 17;4:2601. doi: 10.1038/ncomms3601 (PMC3826655; doi:10.1038/ncomms3601)
Supplement: Supplementary Dataset 1 — Sequence of the chromosomal DNA used to compare the donor- and recipient-specific DNA in the transconjugants. [file ncomms3601-s1.zip › SNPsRegion11.fasta]

>CD37
ACCTTCTTTATCTGTTCCGATAGGGTCTTGTAGAGATACTTGAGTTTTATTTTTTTTGTTAGATCTAATATTCATT
AAAATCTCATTTTCAATACATCTAGAAGCATATGTTGCTAATCGAGTTCCTTTATCTATGTTATAAGTTTCTATAG
CTTTGATTAATCCTATTGTACCTATGGATATTAAATCATCCTGATCTTCCGTTGAATTATTATATTTCTTTGCTAT
ATAAGCTACTAATCTCATGTTTCTTTCAATTAATGTATCTTTTGCACTTTTATCATTTTCTATTTTAAATTTAGTT
AAATACTCAATCTCTTCTTCAGGGGTTAAGGGTTTTTCAAAAGATTTAAGAGCTGCCAATAGGTCACCCCCTTTTC
AACGGTCACTTTAAATTATATGAAGGAGACTTATCCAAGTTGACTGTTATCTAATAAAATAATATGCATATTTTTA
GAATTTAAAACATATATTTGCAAACTTTTGAATGGAATATGGCATAAAGAGTGGGAATTTAAATTTAAGTTTTTGT
TGTATATATATGAAACAAGGCGAAGAAATTATTGATTTATAAAGTATAAATTGGAATTGAGGTGTCAATAAATATA
AAAGGAAATAGTATTTATATATGTTTTGGTGTTGAAGTAAAAGATTAATGCAAAGCATTAGAGTCTATAAAAATAT
GAATATAGGAGGTGTAATTTTACAATACTTAAAAAAGTAAATGTAATTAATTATTTGTATAAAGTTGATTACAAGC
AAAAGCATCAGTCATAGTTAATACTGTTAAGGATGAAGGAGGTGTGTTAATTTATATATGTATGGGAAGAAATTTT
GATTACAATAAAAAAACTTACAAAAGATATTTATGAAAAAACTTATAGTTAAATGTTTATATATAAAATATTATTT
AGGGGTTGTTTTTATTATTGAAAATAAGAAAGAGAGGTTTTATATCAATCGAATGTATAATAAGTATTGCTATATT
ATATGTGGCTGTTTATTTAGTTTCTACATCATTGTATAATTGTTATAGTTTTATCAGTAGAAATATATCTGACAGA
GAAATGTTAAGTACAGCAAAAAAATATATAGAAGATGAGAAGTATAGAATACAAAATAGTAAGTATGAGTTAATTG
AAGATAAGATAGAAAAAAATTACATAAATGGATATGAAATTAACAGTAGAATAGAGCAAATTTTAGATTATTATCA
ATGCTATGAAATAAATATAGAGATAAAAAATGAATTTAAAAAACTGAGGTTTAATAGCTATGTTACTAGAAAATAA
AGGCTCTATATTAATAATAACATTGATAATATTTTCTATTATAAGTACTGTGTGCATTATGTGTATAGGTTTAATT
TATACACATAATAATATGTTTGAGTTAGGATACAAAGACATTCAACTAAAAGAAATTTCTTTAAGTGGAATAGAAA
TATCAGTAAGTAATGTACTTTCTTGTGTTGAGGAAGCTATTGATGTATCTAATAATGAAGACGAATTTAGAGAATA
TTTCTTAGGAAATAATATGATTGAATGTATAAAAAAAATAAAAGATACATCTTATAGTAGTTTAGAAGAACTTTCT
TTAAAAGTAGAAAATAATACTATTTATGACAGAGGAGATTTTTTTGAATTTGATATAGAAAGTAATGTTAGAGAAA
AAGAATTTTTAAAAGCAATAAAAGTAAGAGTGAAAATCAAAAATCCATGGACAGGAATTGATATTGAAGATTATAT
GGATAAATCTAATAACAATAAAATTGATGACAAAACATTCAATAATTATAAAGCATCTGAAAATAATGAAATTCTA
AATCAATTTAAAAATGAAAGTGAAAATATAAGGAATCAAGAGGCTGTTGAATTTACAGAAGAAGATGAAGAATATG
AAGAAGA------------------ACTTAAACAAAACATAATTGAAAATATAAAGAAGAATTTTGATGAAAAAAA
CCTAGTACAGGTATATAAGTATAGGGGTGTATAACTTTGAAAAAAGAAGGAATGTGACTGTAATAGAATTAATAGT
ATCTATCAGTATAATACTCTTGATAGTTACATTATCTTTTCCAAAAGATAATCTTGAAAATCATAAAATAAATTTA
TTTGCACGTCAACTTTGTTCAGATATAAGGTATGTTAGGCGAATTAATATGTTTAGCAACTACAATACATATATAT
ATTATATAAATCAAGGTAAACACGAAGGTTATGTATTGAGAAAAGATGGTAAAAACATTAAATCAATAATGCTACC
TAAAAATGCAAAAATAGCTAGGAGTATTGAAATAATAAAGTTTAAATCTGATGGGTCGCCTCAAAAGGCGTCTACA
ATAGAGATATATAATAATAGATTAAGAAAAACTATAACAATAACACCTGTAAGTGGAAGAGTACTTCTGAAAGAGG
GAAAATATGAAACATAAATATGGTTACTTGCTTTTGGAAAGTGTAGTATCATTGTCTTCAATGGTGATAATTATAC
TAGTTTTATATTCTATATTTTTGTCTACAATAAACTTAAAGTTAAAAGTAGAAGATAAGATAGAACTACAACAACA
AAGTCTTGAAATCATAAAATCTATGGAAGGAATTATTGGCAATTCTATGGGAATAATGAATATATCTAATTATGAA
GAAACATTTAAAAAGACAACGTCTATAAAATGTAGATATGTAGATGAAAATAATAATGAAGAAGGCATAAGTAATA
AAGAAATTATATTGAATGAAAGACGAAATAAGTTATTTGTAAATTCTTTAAATGGCGAAAGTAGTCAAGCAGGTGG
TTATGAAATTGGAGATTATGTAGATGAAATGTATGTATCAATTACTAATAATGGTCAATACGTTAATATTAAATTG
AAATTATCAAAACGTAGTCAAAAATATGAGACTGATTTCAAAATGAAAGTATGGAATTTTAGTGAAAGTATATAAA
AATACATAAATTTAAGAGAAAGAAATGACATCAATAAGTCATATAAAATATAATTATTGAGAACTATATAACTAAA
TAATATCAATATGTAAAGTGTATAGATTAAGAATATAGAGGATAATAATAAAAATATAGAATAAGTAATTTGCCAA
ATACTTGTTTATATTGTATAACTTATGATATTATGATATTAGTAAAAATTTGTAATCCTGACTTGACAGAATTCAA
GTAAGAGATATAATTTTAAAGGCATAGTAATGTAAAATTTACTAAAAAATAAGAAATTTATTTTAATATGGAGGAA
CAAAAAATGGTATCAGCAGGTGATTTTAGAAAAGGTGTTACATTTGAAAAAGATGGACAACCATGTTTAGTAGTTG
ATTTTCAACACGTTAAGCCAGGTAAAGGAGCTGCTTTCGTTAGAACTAAATACAAAAACTTAAAAACAGGAGCTAT
AAGAGAAGAAAGTTTCAATCCAAGTGAAAAATTCCCTAAAGCTGTTATAGATACAAGACAAATGCAATATCTATAC
AATGATGGTGAGTTATATTATTTTATGGATCAAGAAAATTTTGAACAAATACCATTAAACTATGAGCAAGTTGAAG
ATGCAATTAAGTTCTTAAAAGAAAATGAAGTTGCTACAATAAGATTTTACCAAGGACAACCATTCCAAGTGGAAGC
GCCAAACTTTGCAGAGCTAGAAGTTACAGATACAGAGCCAGGTATAAAAGGTGATACAGCAAGTAATGTAACTAAA
GCAGCTACAGTTGAAACTGGAGCAGTTGTTCAAGTTCCATTATTTATAAATACTGGAGATAAAGTAAAGATAGATA
CTAGAACAGGTGAATATTTATCAAGAGTATAAAAATTTATGTATATAAAAGCTTATATGTCTTAATAATATAAGAT
ATATGAGCTTTTAGTTTATATATAAAAAAGAAAGCGAGGGGTGTTACATGAAACATTTATATGAAGAAGTTGCATA
CTTAAAAGGCCTAGCAGAAGGACTAGAAATAAGTGCTGAAAGTAAAGAAGGGAAAATGATACATAAAATAGTTGAT
GCATTAGAAGTATTTGCAGATGCTATTGTAACATTGGATGAAGAACAAGAAGAACTTCAAGATTTTGTTGAATCTA
TAGATGAAGATTTAGCAGATTTAGAAGAAGATATTGCTGACATGGAAGAAGATCTTTATGAAGAAGATGACGATGA
GGATGATGAGGACTTCAGCTATATAGAAATGGAATGCCCAAATTGTGGAGAGTTAGTAGAAATAGACGAAGATTTG
TTATATGATGATGAAGTAGATGTTGTTTGTCCTGATTGTAAGGCTGTGATATTATCATCAGAAGATGATTGTGATG
ATGATTGTACATGTGGTGGTTGTTCAAGTTGTGATGATAGAGAGTAAAAATTCATAAGAATTAAAACTGCCTATGA
TGCCTATGAGATATTTTGCTTCATAGGTAGTTTTATTTTTATGAGGAAGGGTATTATGTATTTTGGTTTTGCAATA
CTTGGACAAAAATAGTACACTAGAATTTATAGAATAGGATTTTGGAGGGATGTAAATATGAAAATAAGTAAAAAAT
TACTAGATAATATACAAAGATTTGAAAATGTTATAAATTATAAATTTAAAAATAAAGAATATATACTAGAAGCTCT
TACTCATAGTTCATATTCTAATGAAAATAAAAAATATAATTTTAACGAAAGATTGGAATTTTTAGGGGATTCGGTT
TTAGGCATAGTGATAAGTGATTATTTATTTAATGAAGAAGCTAATCTGCCCGAAGGGGAACTAACTAAACTTAGAG
CAAATATAGTTTGTGAAGATTCATTAAGTGAAGTAGCTAATGATATAAATTTAGGTATTCACATGTTATTAGGTAG
AGGAGAAGAAGCAACAGGAGGAAGACATAGGACTTCAATATTAGCAGACGCATTTGAAGCTGTAATAGCTGCTATA
TATCTTGATGGAGGTTTTGAAAGTGCAAGACAGTTTATACTTCATCATATGGAAAATATAATTTATGATTCAAGAA
AAGGAAATATATTTAGAGACTACAAAACGCATCTTCAAGAGGTGTTACAAGGGAATGGAGAAAATAATATCTGGTA
CAGGCTTATAGAAGAAAAAGGACCAGACCATAATAAAAGATTTGTAATGGAAGTTGGAATTAATGACGATGTACTT
GGTATAGGAGAAGGCAAGAGTAAAAAAGAAGCTGAACAGTTAGCTGCTAAAATAGCTTTAAAGAAAAAATTATGGG
AAAAATAAATATAATATGTAAAAATATAAAAAGAAATATTTATATTAGAAGGATGTTGTAGATGAAAAAGAGAATT
ATACCTATATTTGTTCCTCACAAAGGATGTCCTCATGATTGCATATTTTGTAATCAAAAAAAAATAACAGGTGTGA
GTACTGATGTTACTAGTGAAGATGCAAGAAATATAATTGAGGAATGTTTAGAGACTATAGATAAAGATGCAGATGT
AGAAATAGCATTTTTTGGTGGTAGCTTTACTGCTATAGATATTGATATACAAAAAAGTTTATTATCAGTTGCTAAA
GAATATGTAGAAAAAGGTCTTGTAAAAGATATTAGAATGTCTACAAGACCAGATTGTATTGATGAAGATATATTAA
GTATGTTAAAAGAATATAAGACAAGTATAATTGAACTAGGAGTACAATCCTTAGATGAAAAAGTATTATTAGATAG
TATAAGAGGTCATCAATCTGAAATTGTATACAAGAGTTCAAAGATGATAAAAAATAGTGGAATCAAACTTGGATTA
CAGATGATGATTGGTCTTCCAGCTGACACAGAAGAAAAGTGTATATTTACAGCAAAAAAATTTGTAGAGCTAAAAC
CAGATTGTGTTAGAGTCTATCCAACTTTGGTAGTAAAAGATACAGGTCTTGAAAAGTTAATGGAACAAAATAAATA
TAATCCATTTACTCTTGAAGAGAGTGTAAATATAGTAAAAAAAGTTCTTGTACTGTTTTATGTTAATAATATCAAT
GTAATAAGAGTTGGGCTTCAAGCTACTGATGATATACAAATTGGAAAAGCTGTTTTAGCAGGACCATATCATCCTG
CATTTAGAGAGTTGGTAGAAGCAGATATGATAAAAGATTATTTAGAATTTGTTATTTTGCAAAATAAAAATATAAA
TCAAATGTTGGTCAAATCTAATAAAAAGAATATTTCTAAAATCATAGGAAATAAAAAAACAAATGTTAAATATATG
GAAGAAAAATTTGGTGTGCTTTTAAAAACACAAGAATCAGATTTAGATATAAATCAATTAGAAATTGTGTTAGATG
GGAAAAGTTTAATTAGTGCTAATATGAGAGACATTCATAGAAAATTGTATGACATTTATGACCTTTAGTTTTAATA
ATGAAGGGAGAGAAAAGATTTGTATTTAAAAAGACTAGAGTTAAAGGGATTTAAATCCTTTCCAGTAAAAACAGAT
ATTATTTTTAAAGAAGGAATAACAGCCATAGTAGGACCAAATGGGAGTGGAAAAAGTAATATATCTGATGCTGTAA
GATGGGTATTAGGAGAACAGAGTATTAAGAGTCTTAGAGGGGATAAACTCGAAGATGTAATATTTGCAGGTACAGA
TACAAAAAAACCTATGAATTATTGTGAAGTGGCTCTTACTATTGATAATTCTGAAAATCAATTGGAATTAGATTTT
ACAGAAGTAACTATAAGAAGAAGGGCTTATAGAAATGGTGAAAGTGAATTTTTTCTAAATAATAAAAGTTGTAGAT
TAAAAGATATAAAAGAAGTCTTTTTAGATACTGGTATTGGAAAAGATGGTTATTCAATCATAGAACAAGGAAAAGT
AGATGAAATATTAAGTAATAATCCTTTAAGCAGAAGAAAAGTTTTTGATGAAGCTTGTGGCATATCAAAATATAGA
TATAAAAAACAGGAAGCAGAAAGGAATTTAAGTAATACAAAGGAAAATTTAGAAAGAATAGATGATGTATATATAG
AAATTGAAAATCAATTAAAGCCTCTTTTTAATCAACAGACAAAGGCAAAAAAGTACTTGGAAATAAGTGAAAAATT
AAAGACACTTGAAGTAAATAGCTTTATAAGAGAAATTGAAGGAATAGAAAAAGAATTAAGTGAGGTTAATGAACAT
CGTAAGGTTATTGAAAAGGAGCTCAATGAAAAAGAAGAACAAAAAAATGTTGTAGAGAAAAAGCAAGAAGATATTA
ATAAAGAGGTAGAGGTATTACAAGATGTAATTGAAAAATCTGTAGATTATATAAATTCAATTAAAGGAGTTATATC
AAAAAAAGAATCCCAAATAAATTTAATTAAGGAAAGAATAAGAAATTTTACGAATGAAATTAGTAGAAAAAATTTA
GAAATAAAGGATATAAAAGAGAAGCTAAATGAAAATAAGCAATACATAAAAGAATTAGAAAGCAATAAATTATCAG
GTAGTGAAGAACTATCTACCTTGCAGGAAAATATAAAAGTATTGGAATCAAGTAAAGATAAACAAAAAATTAAGTT
AGAATCCCTAAATAATGAGATAGAATTATTGAAAGAAAGTATAATTGATATATTAAATAAGAAACAAGAGTTTAGT
AATAAGCTGTCCACTTTAAACGCAAATAAAGAAAATATGAATATCAGAGATGAAAATATAAATTCAGAGATAACAG
AGTTAAACAAAAATATTGAAATAAAATCATCTGAATTAGATACTATAAATAAAGAATTTAATATGCAAAATGAAAA
TTTAAAGAATGTAAATAATAGACATAAAGAATTATCAATTAATTTGCAGGATTCAATTAGTGAACACAATAAACTA
GAAGATGAAATACAGAAAAGTAAATATAATTTAAATGGATATAATTCAAAGTTAAATGTCTATATAGATATGGAAA
ATCATTATGAAGGATTTAATAGAGGAGTAAAAGAAGTACTAAAAAATAAAAATTTAAAAGGAGTTCATGGAGCATT
AGGACAGATTATAAATGTACCTGAAAAGTATGAGAAATCTATAGAAGCAGCTCTTGGTGCTTATATGCAAAATATA
ATAACTGATAATGAGTTTAGTGCTAAGTCTGCAATAAACTATCTAAAACAGAATAATTTAGGTAGAGTAACATTTC
TTCCATTAAATATAATTAAATCAAATAAAATAAGTCTAGGAAATTTAAAAGCAAATACTAAGTTCATAGGAATAGC
AAGTGATTTAATTACATTTGATGAAAAGTATAGAAATATAATTGAAAATATACTTGGAAGAACAATACTTATAAAT
AATATAGATGAGGGCATAAAATTTGCAAAAGAAACTGGTCATAGGTTTAAAATAGTAACTTTAGATGGTGAAATCT
TAAATCCAGGAGGTTCTTTGACTGGGGGAAGTCTAAAAACTAATGGGAATATACTATCGAGAAAAAGATACATTAA
TGAATATACAGAAAACATAAGTAATATCAAGAATGAAATTTCACATCTAGAATTAAAAAGAGAATCTTTAGACAAA
GATGTGAAAAATATCAAAAATGAAATTGATTCACATGAAAGTAAAATAAAAGATTTAGAAAAAAGTATAATAATAA
AAAGTACAAGTATAAAGAATGTTGAGTCTGAAATTGAATCGTTAAAAGGTAGTATTACTAAATTAGAAAATGAGAA
GAATGATTTAAATTCTAACCTAAATTATACACTTGAAAAAAGTGATGATGTTAGAAAAGATATGGAAGAGTTAGAT
GATTTATACAATAAAAATAAAGAAAAAATTGATGCATTGAATGAGGAAATAAAAAGATACAATGATTTATATGATA
AAGAAAAATCTGAATTTGATGAATTGAACTTAAGTTTAGTGAAGAAAACAGAAGTTTACAATAGTATAGTTAGAGA
TATAAAAAGAATATCTGGTGAAAATTGTGAGCTAGAAGAAAAAAATAAACAATTAGAAGAGTCATTAAATTATGAA
GAACATGAAATAATTAAATTACAAGATTCTATACTCACTGAAGAAAAAGAAAAAGAAAATTTAACAAAACAACTAG
GGGATAGTAATAGAAATCTTGAAACTAGAAAAATAGCAAAAGATGATTTAAAAAATAGTTTTGATGAAATTAATAA
AGAATTAAAAACTATAGATAGACAGCATATAGAACTTAAAGAAAGTTTATTTAAAGTTGGTGGAAGATTAGAAAGA
TTAAAAACTAGTCAAGACACATATATAAATAAGTTGTTTGAGCAATATGATATGACCTTAGTACAAGCATTGGAAA
TTAAAGATGAAGATTTGGATATAGATAGAAAATTCTTAGAAAGTCTAAAGAGAGAAATAAGAAGTCTTGGAAATAT
AAATATAGACTCTATAAAGGAATATGAGGAAATAAAAGAAAGATACGATTTTTATAGCGAACAAAAGCAAGATTTA
GAAGAGTCTATGGAAGAGATAGAAAAACTTATACATACTTTAGAAGAAAATATGAAATCTGAATTTGAAATTAAGT
TTGAAGAAATAAGTAAAAATTTTAAATATGTATATAAGAGATTATTTGGTGGAGGTTGTGGAGAATTAACTATTTT
AGATAAAGAAAATTTATTAGAAAGTGATATACTAATAACAGCTCAACCCCCAGGTAAAAAAATGAAAAATTTAAAC
CTATTATCTGGTGGAGAGAAAGCTTTAACGGCAATAAGTATATTATTTGCTATATTGATTACAAAGCCAACACCAT
TTTGTATATTAGATGAGATTGAAGCGCCACTTGATGACGCAAATATATTTAGATTTGGAGAATTTTTGAAGGATTT
ATCTAAAGAGACTCAATTTATATCAGTAACTCATAGGAGAGGAACTATGGAAGCTGCTGATTATATCTACGGAGTT
ACAATGCAAGAAAAAGCCATTTCAAAAGTTATTAGTTTAAAATTAAAAGAAGCTCAGGAAATAACAGATATTATAT
AACTTAGATTGACATAGGAGGAATAACAGTGTTAAAAAAATTAT
>630
ACCTTCTTTATCTGTTCCGATAGGGTCTTGTAGAGATACTTGAGTTTTATTTTTTTTGTTAGATCTAATATTCATT
AAAATCTCATTTTCAATACATCTAGAAGCATATGTTGCTAATCGAGTTCCTTTATCTATGTTATAAGTTTCTATAG
CTTTAATTAATCCTATTGTACCTATGGATATTAAATCATCCTGATCTTCCGTTGAATTATTATATTTCTTTGCTAT
ATAAGCTACTAATCTCATGTTTCTTTCAATTAATGTATCTTTTGCACTTTTATCGTTTTCTATTTTAAATTTAGTT
AAATACTCAATCTCTTCTTCAGGGGTTAAGGGTTTTTCAAAAGATTTAAGAGCTGCCAATAGGTCACCCCCTTTTC
AACGGTCACTTTAAATTATATGAAGGAGACTTATCCAAGTTGACTGTTATCTAATAAAATAATATGCATATTTTTA
GAATTTAAAACATATATTTGCAAACTTTTGAATGGAATATGACATAAAGAGTGGGAATTTAAATTTAAGTTTTTGT
TGTATATATATGAAACAAGGCGAAGAAATTATTGATTTATAAAGTATAAATTGGAATTGAGGTGTCAATAAATATA
AAAGGAAATAGTATTTATATATGTTTTGGTGTTGAAGTAAAAGATTAATGCAAAGCATTAGAGTCTATAAAAATAT
GAATATAGGAGGTGTAATTTTACAGTACTTAAAAAAGTAAATGTAATTAATTGTTTGTATAAAGTTGATTACAAGC
AAAAGTATCAGTCATAGTTAATACTGTTAAGGATGAAGGTGGTGTGTTAATTTATATATGTATGGGAAGAAATTTT
GATTACAATGAAAAAACTTACAAAAGATATTTACGAAAAAACTTATAGTTAAATGTTTATATATAAAATATTATTT
AGGGGTTGTTTTTATTATTGAAAATAAGAAAGAGTGGTTTTATATCAATCGAATGTATAATAAGTATTGCTATATT
ATATGTGGCTGTTTATTTAGTTTCTACATCATTGTATAATTGTTATAGTTTTATCAGTAGAAATATATCTGACAGA
GAAATGTTAAGTACAGCAAAAAAATATATAGAAGATGAGAAGTATAGAATACAAAATAGTAAGTATGAGTTAATTG
AAGATAAGATAGAAAAAAATTACATAAATGGATATGAAATTAACAGTAGAATAGAGCAAATTTTAGATTATTATCA
ATGCTATGAAATAAATATAGAGATAAAAAATGAATTTAAAAAACTGAGGTTTAATAGCTATGTTACTAGAAAATAA
AGGCTCTATATTAATAATAACATTGATAATATTTTCTATTATAAGTACTGTGTGCATTATGTGTATAGGTTTAATT
TATACACATAATAATATGTTTGAGTTAGGATACAAAGACATTCAACTAAAAGAAATTTCTTTAAGTGGAATAGAAA
TATCAGTAAGTAATGTACTTTCTTGTGTTGAGGAAGCTATTGATGTATCTAATAATGAAGACGAATTTAGAGAATA
TTTCTTAGGAAATAATATGATTGAATGTATAAAAAAAATAAAAGATACATCTTATAGTAGTTTAGAAGAACTTTCT
TTAAAAGTAGAAAATAATACTATTTATGACAGAGGAGATTTTTTTGAAATTGATATAGAAAGTAATGTTAGAGAAA
AAGAATTTTTAAAAGCAATAAAAGTAAGAGTGAAAATCAAAAATCCATGGACAGGAATTGATATTGAAGATTATAT
GGATAAATCTAATAACAATAAAATTGATGACAAAACATTCAATAATTATAAAGCATCTGAAAATAATGAAGTTCTA
AATCAATTTAAAAATGAAAGTGAAAATATAAGGAATCAAGAGGTTGGTGGATTTACAGAAGAAGATGAAGAATATG
AAGAAGATGAAGAATATGAAGAAGAACTTAAACAAAACATAATTGAAAATATAAAGAAGAATTTTGATGAAAAAAA
CCTAGTACAGGTATATAAGTATAGGGGTGTATAACTTTGAAAAAAGAAGGAATGTGACTGTAATAGAATTAATAGT
ATCTATCAGTATAATACTCTTGATAGTTACATTATCTTTTCCAAAAGATAATCTTGAAAATCATAAAATAAATTTA
TTTGCACGTCAACTTTGTTCAGATATAAGGTATGTTAGGCGAATTAATATGTTTAGCAACTACAATACATATATAT
ATTATATAAATCAAGGTAAACACGAAGGTTATGTATTGAGAAAAGATGGTAAAAACATTAAATCAATAATGCTACC
TAAAAATGCAAAAATAGCTAGGAGTATTGAAATAATAAAGTTTAAATCCGATGGGTCGCCTCAAAAGGCGTCTACA
ATAGAGATATATAATAATAGATTAAGAAAAACTATAACAATAACACCTGTAAGTGGAAGAGTACTTCTGAAAGAGG
GAAAATATGAAACATAAATATGGTTACTTGCTTTTGGAAAGTGTAGTATCATTGTCTTCAATGGTGATAATTATAC
TAGTTTTATATTCTATATTTTTGTCTACAATAAACTTAAAGTTAAAAGTAGAAGATAAGATAGAACTACAACAACA
AAGTCTTGAAATCATAAAATCTATGGAAGGAATTATTGGCAATTCTATGGGAATAATGAATATATCTAATTATGAA
GAAACATTTAAAAAGACAATGTCTATAAAATCTAGATATGTAGATGAAAATAATAATGAAGAAGGCATAAGTAATA
AAGAAATTATATTGAATGAAAGACGAAATAAGTTATTTGTAAATTCTTTAAATGGCGAAAGTAGTCAAGCAGGTGG
TTATGAAATTGGAGATTATGTAGATGAAATGTATGTATCAATTACTAATAATGGTCAATATGTTAATATTAAATTG
AAATTATCAAAACGTAGTCAAAAATATGAGACTGATTTCAAAATAAAAGTATGGAATTTTAGTGAAAGTATATAAA
AATACATAAATTTAAGAGAAAGAAATGACATCAATAAGTCATATAAAATATAATTATTGAGAACTATATAACTAAA
TAATATCAATATGTAAAGTGTATAGATTAAGAATATAGAGGATAATAATAAAAATATAGAATAAGTAATTTGCCAA
ATACTTGTTTATATTGTATAACTTATGATATTATGATATTAGTAAAAATTTGTAATCCTGACTTGACAGAATTCAA
GTAAGAGATATAATTTTAAAGGCATAGTAATGTAAAATTTACTAAAAAATAAGAAATTTATTTTAATATGGAGGAA
CAAAAAATGGTATCAGCAGGTGATTTTAGAAAAGGTGTTACATTTGAAAAAGATGGACAACCATGTTTAGTAGTTG
ATTTTCAACACGTTAAGCCAGGTAAAGGAGCTGCTTTCGTTAGAACTAAATACAAAAACTTAAAAACAGGAGCTAT
AAGAGAAGAAAGTTTCAATCCAAGTGAAAAATTCCCTAAAGCTGTTATAGATACAAGACAAATGCAATATCTATAC
AATGATGGTGAGTTATATTATTTTATGGATCAAGAAAATTTTGAACAAATACCATTAAACTATGAGCAAGTTGAAG
ATGCAATTAAGTTCTTAAAAGAAAATGAAGTTGCTACAATAAGATTTTACCAAGGACAACCATTCCAAGTGGAAGC
GCCAAACTTTGCAGAGCTAGAAGTTACAGATACGGAGCCAGGTATAAAAGGTGATACAGCAAGTAATGTAACTAAA
GCAGCTACAGTTGAAACTGGAGCAGTTGTTCAAGTTCCATTATTTATAAATACTGGAGATAAAGTAAAGATAGATA
CTAGAACAGGTGAATATTTATCAAGAGTATAAAAATTTATGTATATAAAAGCTTATATGTCTTAATAATATAAGAT
ATATGAGCTTTTAGTTTATATATAAAAAAGAAAGCGAGGGGTGTTACATGAAACATTTATATGAAGAAGTTGCATA
CTTAAAAGGCCTAGCAGAAGGACTAGAAATAAGTGCTGAAAGTAAAGAAGGGAAAATGATACATAAAATAGTTGAT
GCATTAGAAGTATTTGCAGATGCTATTGTAACATTGGATGAAGAACAAGAAGAACTTCAAGATTTTGTTGAATCTA
TAGATGAAGATTTAGCAGATTTAGAAGAAGATATTGCTGACATGGAAGAAGATCTTTATGAAGAAGATGACGATGA
GGATGATGAGGACTTCAGCTATATAGAAATGGAATGCCCAAATTGTGGAGAGTTAGTAGAAATAGACGAAGATTTG
TTATATGATGATGAAGTAGATGTTGTTTGTCCTGATTGTAAGGCTGTGATATTATCATCAGAAGATGATTGTGATG
ATGATTGTACATGTGGTGGTTGTTCAAGTTGTGATGATAGAGAGTAAAAATTCATAAGAATTAAAACTGCCTATGA
TGCCTATGAGATATTTTGCTTCATAGGTAGTTTTATTTTTATGAGGAAGGGTATTATGTATTTTGGTTTTGCAATA
CTTGGACAAAAATAGTACACTAGAATTTATAGAATAGGATTTTGGAGGGATGTAAATATGAAAATAAGTAAAAAAT
TACTAGATAATATACAAAGATTTGAAAATGTTATAAATTATAAATTTAAAAATAAAGAATATATACTAGAAGCTCT
TACTCATAGTTCATATTCTAATGAAAATAAAAAATATAATTTTAACGAAAGATTGGAATTTTTAGGGGATTCGGTT
TTAGGCATAGTGATAAGTGATTATTTATTTAATGAAGAAGCTAATCTGCCCGAAGGGGAACTAACTAAACTTAGAG
CAAATATAGTTTGTGAAGATTCATTAAGTGAAGTAGCTAATGATATAAATTTAGGTATTCACATGTTATTAGGTAG
AGGAGAAGAAGCAACAGGAGGAAGACATAGGACTTCAATTTTAGCAGACGCATTTGAAGCTGTAATAGCTGCTATA
TATCTTGATGGAGGTTTTGAAAGTGCAAGACAGTTTATACTTCATCATATGGAAAATATAATTTATGATTCAAGAA
AAGGAAATATATTTAGAGACTACAAAACGCATCTTCAAGAGGTGTTACAAGGGAATGGAGAAAATAATATCTGGTA
CAGGCTTATAGAAGAAAAAGGACCAGACCATAATAAAAGATTTGTAATGGAAGTTGGAATTAATGACGATGTACTT
GGTATAGGAGAAGGCAAGAGTAAAAAAGAAGCTGAACAGTTAGCTGCTAAAATAGCTTTAAAGAAAAAATTATGGG
AAAAATAAATATAATATGTAAAAATATAAAAAGAAATATTTATATTAGAAGGATGTTGTAGATGAAAAAGAGAATT
ATACCTATATTTGTTCCTCACAAAGGATGTCCTCATGATTGCATATTTTGTAATCAAAAAAAAATAACAGGTGTGA
GTACTGATGTTACTAGTGAAGATGCAAGAAATATAATTGAGGAATGTTTAGAGACTATAGATAAAGATGCAGATGT
AGAAATAGCATTTTTTGGTGGTAGCTTTACTGCTATAGATATTGATATACAAAAAAGTTTATTATCAGTTGCTAAA
GAATATGTAGAAAAAGGTCTTGTAAAAGATATTAGAATGTCTACAAGACCAGATTGTATTGATGAAGATATATTAA
GTATGTTAAAAGAATATAAGACAAGTATAATTGAACTAGGAGTACAATCCTTAGATGAAAAAGTATTATTAGATAG
TATAAGAGGTCATCAATCTGAAATTGTATACAAGAGTTCAAAGATGATAAAAAATAGTGGAATCAAACTTGGATTA
CAGATGATGATTGGTCTTCCAGCTGACACAGAAGAAAAGTGTATATTTACAGCAAAAAAATTTGTAGAGCTAAAAC
CAGATTGTGTTAGAGTCTATCCAACTTTGGTAGTAAAAGATACAGGTCTTGAAAAGTTAATGGAACAAAATAAATA
TAATCCATTTACTCTTGAAGAGAGTGTAAATATAGTAAAAAAAGTTCTTGTACTGTTTTATGTTAATAATATCAAT
GTAATAAGAGTTGGGCTTCAAGCTACTGATGATATACAAATTGGAAAAGCTGTTTTAGCAGGACCATATCATCCTG
CATTTAGAGAGTTGGTAGAAGCAGATATGATAAAAGATTATTTAGAATTTGTTATTTTGCAAAATAAAAATATAAA
GCAAATGTTGGTCAAATCTAATAAAAAGAATATTTCTAAAATCATAGGAAATAAAAAAACAAATGTTAAATATATG
GAAGAAAAATTTGGTGTGCTTTTAAAAACACAAGAATCAGATTTAGATATAAATCAATTAGAAATTGTGTTAGATG
GGAAAAGTTTAATTAGTGCTAATATGAGAGACATTCATAGAAAATTGTATGACATTTATGACCTTTAGTTTTAATA
ATGAAGGGAGAGAAAAGATTTGTATTTAAAAAGACTAGAGTTAAAGGGATTTAAATCCTTTCCAGTAAAAACAGAT
ATTATTTTTAAAGAAGGAATAACAGCCATAGTAGGACCAAATGGGAGTGGAAAAAGTAATATATCTGATGCTGTAA
GATGGGTATTAGGAGAACAGAGTATTAAGAGTCTTAGAGGTGATAAACTCGAAGATGTAATATTTGCAGGTACAGA
TACAAAAAAACCTATGAATTATTGTGAAGTGGCTCTTACTATTGATAATTCTGAAAATCAATTGGAATTAGATTTT
ACAGAAGTAACTATAAGAAGAAGGGCTTATAGAAATGGTGAAAGTGAATTTTTTCTAAATAATAAAAGTTGTAGAT
TAAAAGATATAAAAGAAGTCTTTTTAGATACTGGTATTGGAAAAGATGGTTATTCAATCATAGAACAAGGAAAAGT
AGATGAAATATTAAGTAATAATCCTTTAAGCAGAAGAAAAGTTTTTGATGAAGCTTGTGGCATATCAAAATATAGA
TATAAAAAACAGGAAGCAGAAAGGAATTTAAGTAATACAAAGGAAAATTTAGAAAGAATAGATGATGTATATATAG
AAATTGAAAATCAATTAAAGCCTCTTTTTAATCAACAGACAAAGGCAAAAAAGTACTTGGAAATAAGTGAAAAATT
AAAGACACTTGAAGTAAATAGCTTTATAAGAGAAATTGAAGGAATAGAAAAAGAATTAAGTGAGGTTAATGAACAT
CGTAAGGTTATTGAAAAGGAGCTCAATGAAAAAGAAGAACAAAAAAATGTTGTAGAGAAAAAGCAAGAAGATATTA
ATAAAGAGGTAGAGGTATTACAAGATGTAATTGAAAAATCTGTAGATTATATAAATTCAATTAAAGGAGTTATATC
AAAAAAAGAATCCCAAATAAATTTAATTAAGGAAAGAATAAGAAATTTTACGAATGAAATTAGTAGAAAAAATTTA
GAAATAAAGGATATAAAAGAGAAGCTAAATGAAAATAAGCAATACATAAAAGAATTAGAAAGCAATAAATTATCAG
GTAGTGAAGAACTATCTACCTTGCAGGAAAATATAAAAGTATTGGAAGGAAGTAAAGATAAACAAAAAATTAAGTT
AGAATCCCTAAATAATGAGATAGAATTATTGAAAGAAAGTATAATTGATATATTAAATAAGAAACAAGAGTTTAGT
AATAAGCTGTCCACTTTAAACGCAAATAAAGAAAATATGAATATCAGAGATGAAAATATAAATTCAGAGATAACAG
AGTTAAACAAAAATATTGAAATAAAATCATCTGAATTAGATACTATAAATAAAGAATTTAATATGCAAAATGAAAA
TTTAAAGAATGTAAATAATAGACATAAAGAATTATCAATTAATTTGCAGGATTCAATTAGTGAACACAATAAACTA
GAAGATGAAATACAGAAAAGTAAATATAATTTAAATGGATATAATTCAAAGTTAAATGTCTATATAGATATGGAAA
ATCATTATGAAGGATTTAATAGAGGAGTAAAAGAAGTACTAAAAAATAAAAATTTAAAAGGAGTTCATGGAGCATT
AGGACAGATTATAAATGTACCTGAAAAGTATGAGAAATCTATAGAAGCAGCTCTTGGTGCTTATATGCAAAATATA
ATAACTGATAATGAGTTTAGTGCTAAGTCTGCAATAAACTATCTAAAACAGAATAATTTAGGTAGAGTAACATTTC
TTCCATTAAATATAATTAAATCAAATAAAATAAGTCTAGGAAATTTAAAAGCAAATACTAAGTTCATAGGAATAGC
AAGTGATTTAATTACATTTGATGAAAAGTATAGAAATATAATTGAAAATATACTTGGAAGAACAATACTTATAAAT
AATATAGATGAGGGCATAAAATTTGCAAAAGAAACTGGTCATAGGTTTAAAATAGTAACTTTAGATGGTGAAATCT
TAAATCCAGGAGGTTCTTTGACTGGGGGAAGTCTAAAAACTAATGGGAATATACTATCGAGAAAAAGATACATTAA
TGAATATACAGAAAAGATAAGTAATATCAAGAATGAAATTTCACATCTAGAATTAAAAAGAGAATCTTTAGACAAA
GATGTGAAAAATATCAAAAATGAAATTGATTCACATGAAAGTAAAATAAAAGATTTAGAAAAAAGTATAATAATAA
AAAGTACAAGTATAAAGAATGTTGAGTCTGAAATTGAATCGTTAAAAGGTAGTATTACTAAATTAGAAAATGAGAA
GAATGATTTAAATTCTAATCTAAATTATACACTTGAAAAAAGTGATGATGTTAGAAAAGATATGGAAGAGTTAGAT
GATTTATACAATAAAAATAAAGAAAAAATTGATGCATTGAATGAGGAAATAAAAAGATACAATGATTTATATGATA
AAGAAAAATCTGAATTTGATGAATTGAACTTAAGTTTAGTGAAGAAAACAGAAGTTTACAATAGTATAGTTAGAGA
TATAAAAAGAATATCTGGTGAAAATTGTGAGTTAGAAGAAAAAAATAAACAATTAGAAGAGTCATTAAATTATGAA
GAACATGAAATAATTAAATTACAAGATTCTATACTCACTGAAGAAAAAGAAAAAGAAAATTTAACAAAACAACTAG
GGGATAGTAATAGAAATCTTGAAACTAGAAAAATAGCAAAAGATGATTTAAAAAATAGTTTTGATGAAATTAATAA
AGAATTAAAAACTATAGATAGACAGCATATAGAACTTAAAGAAAGTTTATTTAAAGTTGGTGGAAGATTAGAAAGA
TTAAAAACTAGTCAAGACACATATATAAATAAGTTGTTTGAGCAATATGATATGACCTTAGTACAAGCATTGGAAA
TTAAAGATGAAGATTTGGATATAGATAGAAAATTCTTAGAAAGTCTAAAGAGAGAAATAAGAAGTCTTGGAAATAT
AAATATAGACTCTATAAAGGAATATGAGGAAATAAAAGAAAGATACGATTTTTATAGCGAACAAAAGCAAGATTTA
GAAGAGTCTATGGAAGAGATAGAAAAACTTATACATACTTTAGAAGAAAATATGAAATCTGAATTTGAAATTAAGT
TTGAAGAAATAAGTAAAAATTTTAAATATGTATATAAGAGATTATTTGGTGGAGGTTGTGGAGAATTAACTATTTT
AGATAAAGAAAATTTATTAGAAAGTGATATACTAATAACAGCTCAACCCCCAGGTAAAAAAATGAAAAATTTAAAC
CTATTATCTGGTGGAGAGAAAGCTTTAACGGCAATAAGTATATTATTTGCTATATTGATTACAAAGCCAACACCAT
TTTGTATATTAGATGAGATTGAAGCGCCACTTGATGACGCAAATATATTTAGATTTGGAGAATTTTTGAAGGATTT
ATCTAAAGAGACTCAATTTATATCAGTAACTCATAGGAGAGGAACTATGGAAGCTGCTGATTATATCTACGGAGTT
ACAATGCAAGAAAAAGCCATTTCAAAAGTTATTAGTTTAAAATTAAAAGAAGCTCAGGAAATAACAGATATTATAT
AACTTAGATTGACATAGGAGGAATAACAGTGTTAAAAAAATTAT
