# Supplementary material for: Horizontal gene transfer converts non-toxigenic Clostridium difficile strains into toxin producers
Source: Nat Commun. 2013 Oct 17;4:2601. doi: 10.1038/ncomms3601 (PMC3826655; doi:10.1038/ncomms3601)
Supplement: Supplementary Dataset 1 — Sequence of the chromosomal DNA used to compare the donor- and recipient-specific DNA in the transconjugants. [file ncomms3601-s1.zip › SNPsRegion10.fasta]

>CD37
TTAAGTTACCAGTTGGGACATATGTATTGATACAAAAAAATAAGGATGTTATCTTTTAATAACAAAAGATAACATC
CTTATTTCTGTATTAAGGAGCTTATAATTTTACTAATAGTAAGTTATAAGAATTGGATAGGAAGGTGATATGTATT
GAATAATAAATCTTTAATATAAAAAAAATATAAATATATTCTAGTGCAATGAATAATACTTTAGAGCGGTTAGTGT
GATGGGAGGATTGTGTATGAAAGTAAAAAGGAATATAAATAGAGTGGCAATCATTGTGGCTTTAAATCTTAGCTTA
GCATTGATGGTAGGGTGTATGTCTCCTGTATCTGATAAGAACTTAAGTAGCTCAGAACAAATTAGTAAAGATTCAT
TGAAAGAACAAGTTGAAGATAAAAAAGATGAATCTATCGAGCTATTTAATAATTACTCACAAAAGATTAATGATGC
GAAAGGTAGAGAAGAAGTAAAAAAAGATTTATCTCAAAGATTTTCGAAAGCTATAATAGACAGTGGTTATAGTATT
ACTAACTCAAAATCAGATGGTAGCTTTGTAGTATCTATAAATGGTGCTGAAAAACCACCTGAAAAAAATATTCGAA
GTTTATTCTATTCTATGTCTGAAGACGATAAAGAAGGAAAAGTAACAATAGATATTCTCTGTGCTAAAGAGTATCC
AGAAGATGATAAGTTATCTGAGAGTGATAAATATATTAAATTTATATACAATTTATTTAAATCATTGACTAATACG
AACTTAACTGAGAAAGAAATTTTTTCTATGGTTGAAGAAGACTTTAATAAGGGAGTAGGTGTTGTAGAGCTTCCTT
ATATGAAGGATATACATGTTGAAGTTAACAAAGTTAAACAATCAACTAAGGTTTTAAAACTAAGTCTAGTATACAA
ATTTGATATTTCAAATCATTAGTATATTAGAAATAACTATAACAATATAGAAAATATATCATAGAAAATTTTTTTA
GATTTTATAAATTTAACAAAAAAAGTATTAATATATAGGTGTTCAAGGTAGATGAAAAAAAATAAGTTATTTTGCT
TCCATTTTATGCTAAAGGACAGTATAATATAATTAAAGTATGTTATAACATACAAAAATGTAGTATATATTATCCA
AAGGGGGATTTTAAATGAGTCAAACTAATAGAATAGAAGCATTTAGACAAGAATATATTAATTCTAAACCTATGAT
ATGTTGTGAAAGGGCTAGAATTTTTACAGAATCACATAAAAAAACTGAGGGAGAAGCTATCTGTATAAGAAGAGCT
AAAGCTTTTTTGGAGACATGTAAAGAACTTCCTATAAAAATCTTTGAAAATGAATTAATAGTAGGTACAGCAGGAA
AATTTAGAAGAACAGGGATATTGACACCAGAGTTTTCTTGGCAATGGGTAGACAAAGAAATGGATACTTTTGATAA
AAGAACTCAAGACCCATATGTAATATCAAAAGAACAAATAGAATTTATAAGAAAAGAAATATTTCCATATTGGAAG
GGAAAATCTTTGGAAGAAGTTTTCTTAGCAAGAATCCCAGAAGATACAGCTAAGATATTAGTAGATACAGGAATAA
TAGATAATGATTCTAAGTGGAGACAGGCAGTTGGTGAAGTAACACCAGATTATCAAGATATATTGTTTGTAAAAGG
ATATAAAGGGATTAAGGAAGATGCAGATAAAAAAATTAAAGAATTAGATATATCAGTTTCAGAAAATATTGAAAAG
ATAGATTTTTACAAATCTGTTTCTATAGTTGCACAGGGTATTATGACATTGGCACAAAGATATTCAAATCTTGCAA
AAGAGATGAGTAAGCAAGAAACAGATGAAAAGAGAAAGTTAGAACTTATAAAAATTTCAGAGATATGTATGAATGT
ACCAGCAAACCCTCCAACTAATTTTTATGAAGCAATACAATTTGTATGGTTTGTTCAATTAGGTGGTATTCTATCA
GAAAATCCATTGGCATTAAATTTAGGTAGATTTGACCAATATATGTATCCATATTATGAAAATGATGCTAGAGAAG
GTAAAATAACTGAATCAGAAGCTCAAGAATTGATAGAAGCACTTTGGATTAAGTTATCAGAATGGGTATGGACTAT
ATCAGCAAATACAGCAAATTACTTTGCAGGATATAATCAATTCCAAAATCTTACTGTTGGTGGTAAAAAGAGAAAT
GGTACTGATGGAACGAATGATATCTCATATATGTGTTTAAAGGCTACAGAAAGTGTAAAAACTCACCAGCCAGGAT
TAAGTGTTAGAGTGAGTCAAGGAGCACCAGACAATTTCGTAATGGCAGTTGCTAAATTGGTAAAACAAGGAACTGG
TTTCCCTGCTATACACAGCGATAGTGCAGGGGCACAAATGTTACTACAAGATGGATATGATGCAGAAGATGCTAGA
GATTGGAGTAACTGTGGTTGTGTAGTTCCTCATTTTAGAAAAACAGGACAGTGGACTTCAGCCGTAAATATCAATT
TTGCAGCAGCTTTAGAATATGCTATGAATGAAGGTAAGAGTAGATTAACTGGAGAAAAAATGGGGTTAGATACAAA
AAATATCACAGAATTTACTTCTTTTGAAGAACTTAAGGATGAGTTTTTAAAGCAATTAGCATATCTTGTAAAAAGT
TCTGTTATAGGAACTACTGTTGCTCAACAAATTCATAAAGAAATGGTACCAAGACCATTTTTATCTACTTGTGTAG
ATGGATGTTTGGATAAGGGAGTTGATTTAAGTAAAGGAGGAGCAAAATATAATATAGGTCCTGTATTAACTGGTAT
AGGGTTAGGTGTAGTTTCAAATTCATTGGCAGCTATAAAAAAATTAGTATTTGAGGATAAGGTGACTACGTTAGAA
GAATTAACAAAAGCACTAAATAATGATTGGGAAGGTTATGAAGAATTAAGAAAACTTGCGTTGGATGTTCCTAAGT
ATGGAAATGATAATGATTATGTAGATTCATTAGCAATTGAAGTTTCTGATTTTTATTATACTGAAACTAGAAAATA
CAAGGATATTTTTGGCTCTAAATTTAATAGTGCATTTATGGGTATATCAAACTATGTACCAACTGGAAAAATAGTA
GGTGCAACTCCTTGTGGAAGAAAAGCGACAAAACCTTTGACAGAGGGAGTTTCTCCATTTGTTGGTACTGATACAA
CAAGTCCACTAGCAGCAATGAAATCTGCATCAAAAATAAATCATGATGTTCATACTGGTGGAACACTTCTAAATTT
AAGACTGAATCAAGATTTGGTGGAAACTGAAAGAGGACTTAGAAATCTAACATCTATGATTAAATCATATTTTGCT
TTAGGAGGATTCCATGTACAATTTAATACGATATCAAATGATACTCTATTAAAAGCTCAAGAAAATCCAGAAGAAT
ATAAAGATTTATTAGTGAGGGTTGCTGGATATAGTACTCAATTTGTTAATTTATCAAGAGAAATGCAAGATGCTAT
AATAGCTAGAAATTCACATAGCAATTTTTAATTATGAGGTAGATTATGAGTAAAAAAGGTAGAGTTGTAAAAGTAC
AACATTTTTCAGTAAATGATGGAGATGGAATAAGGACTACTATATTTTTAGAAGGATGTAAATTAAAATGTAAGTG
GTGTTCTAATCCAGATTCCTGGAGTAACATAGTAAAATTAGGTGTTATGAAAGATAAATGTGTATCCTGTAATAGA
TGTATAGATGTTTGTCCTCAAAATATAAGTTCACTATTTGATAGAACGCAAATAAATAATAAATGTGATTTATGTG
GAGAGTGTATCAAGGTATGTCTTAAAGATGCCATTTGTATAATGACCGAAGAAATGAGTGTTGAAGAAATAGTAGA
GGAAGTTGAAAAAGATTTTATATTTTTCTTTGAATCTAATGGAGGGATAACTTTTTCTGGAGGTGAACCTACACTT
CAGATTGATTTTTTAAGAGAATTAGTTGATATTTTTTATGATAAAGGCATAAATATTGCAATTGAAACTTGTGGAT
ATTTTGATTGGAATAAGGTAAATGATGTATTTGAGAAAATAGACCACATATTTGTAGATATAAAATCTATGGATGA
TAATATTCATAAAGAATATACAGGAGTAAGTAATAAAATTATATTAGATAATATATGTAGGCTTTCAAAGTTGAAT
AAATCTATGGTTATAAGAGTGCCAATTATTTATGGAGTAAATGATAGTGAAGAAAATATAAGAAATACTGCATTAT
TTGTCAAACAAAATGTTCCAGGAGGCAAGATGGAGTTACTTCCATATCATAAATTTGGAATCGATAAATATAAGGC
ATTAGGGCTTGAAGATTATATATATGAATTTGATGAAATTTGTAACAATCATATGTTAAAATTAAAAGAGATAGTA
GAACTTACAGGAGTAAAAATCATAGAATACAAATAGCTATCAGGAGGATTTTAACATGGATAATAAATTTCCTAAT
GTGGGAGAAAATTTAAGGTTATTGAGACAAGAAATGGGCATAAGTTTAGACAAAGCTTCAAAGATGACAGGTGTCA
GTAAAGCAATGCTTGGACAGATTGAGAGAGGTGAATCAAGTCCGACAGTATCTACTTTATGGAAAATTTCATCTGG
ATTTAAAATAAATTTTACTACACTATTAAATGAAAATACAAATACCTATGAGGTTATAAAAAAAGAAGAAGTAGAG
CCTATTGTTGAGCAAAAAGGGAACATGAAGTTATATCCAATATACCCTTTTAGCCCTCAAAGAAGGTTTGAACTTT
TTATAATTGAGCTTGAGGAAAACTGTACTCATGTTTCATCTACACATAGTCATGTTTTAGAAGAATATGTGCTCGT
AATAGAAGGTAAACTTGACCTTAATGTGGATGGGAAAACTTATATTTTAGAGTCTGGACATTCTATTAGGTTTGAT
GGAACTTTAGAGCATATATATAAAAATTTAAATAAAGGAAAAACTATATTTCACAATATAGAGGTTTATAGATAAT
TTTATAGTTATCCTTTTCTAAAATAAATGAAAATTTTAGAAAAGGATAACTTATTTTTATAATGTCGAAAAGATTT
ATATGTATGTGATGATGTTATTGTTTTAAAAAAAACATAAAAGCATTATAATAATATTAACAAAATAGAATAAAGA
GGAAGAGAATATGATTATAAAGGTTTCAATGACAGTATTAGTATTAATATTATTGTATATTCTGTATAAGTATGAA
ATTCAGCATATAGAAACGACAGAATATACTATTTTCAACAAAAAAATTCCAAAGGAATTTGATAACTTTAAAATAG
TTCAAGTGAGTGATTTACATAATAAGGTGTTTGATAAAAATAATAAGGTATTGATAGATAAAATTGAATCATTAAA
CCCAGATGTTATATTTATAACAGGAGATTTAGTAGATGGAGAAAATAAAAATTTTCAAGTTGCATTAGATTTAATA
GATAATTTGGTTGAAAAATATGAAGTATATCATATAATTGGAAATCATGAACAAAAATCTTTAATAAAAAAGTATA
AACATCTATATAAGGATTATTTTAAGGAACTATATTCAAAGAAAATAATAAATATGGAAAATGAATCTGTAAGAAT
ATATAGAGGTAATAGCCATCTTAATTTATATGGTTTAATTATACCATTGGAATGCTATCCATATTTATTTGCTAAT
AACAAAAAATTAGAACTAAGTGACAATTTTGTAGAAGACAATCTAGGTAAAGTTAATGAAAATGAATATAACATTC
TTTTAGCACATACACCATTTTTCTTTGAAAAATATGCAAAATGGGGAGCAGATTTGGTTTTAGCAGGACATGTTCA
TGGAGGTATAATAAGAATACCTTTTGTTGGAGGTGTATTATCTCCAAATAGAGAGTTCTTTCCTAAGTATGACTGG
GGAAAATATGAAAAAGATAATAGCACTATGATTTTAAATAAAGGCTTAGGAGGCTCAAAAGTTTTAATTAGGCTTA
ATTGTAAACCAGAGATAGTTAAGATTACATTGAAGTATGAGAAATAAGATTTTATATAACATATATAAACATCAAT
AACATATAAATAAGGTTGATGTTAAATCCATTTAAACATATATAATGACCAATTTTGAATAATTGTTGAATTAATA
AAAATAAAGTGCTATTTTTAGCATAGAATATTTAAACTATGGGGGGTAGTAAAGAATCATGGGTGATACAAGTAGA
TTTTATGAGTCTGTAAAAAATAAATATCCGAAATTAAAAGATGGAACTAGGGTTCATCTGTGGCCAAAAGAAAACA
TTATAATTGGTCCTATTTATGATGAAGAAGATGGATATAAAAAAAGTATCGGAAATGTGGATAGCTTAAGTTGGAA
GCAAATTGTTATACTGGCTGAATGTGATGGGAAAAATACTACTGACGATATAATAAATATATTATCCAATAGATAT
AGAAATATCCATAATATGAAAGAAAAAGTTATGGAATTTTTTATGTTTTATGAGAATGTATACTTAACGTTTGAAG
ATGATATACAGACACTATCAAGTGTATTTGAGATAACAGGAAATAAATCATACATTACTCCTTTGTACTTTACTAT
AGAAATAGATGGAGATAATAATACAAATGATTATTTTTCTGAAATCACAAGTTTATTGAACTGCATGTATGAGAAA
GGCTGTAGATTTATAGAGGTTATTGGTGAGGATATTTTAAAAAATAAAAGTATGAGAGAAATATTTCAATATATGT
TAGACCATTTTGATTTAATTGTGGTAACTAAAGATAGTTTTACTATTGATAGAAACTTAATAAAGGAATTAGATAA
TTATCGTCATAAAGTGATATGGAAAGTATATTCAAAAAATGATGATACACGTATTAAATTAAAAGAAGATATAAAA
ATAACCAGTTTAATAAAAAGGGGTCACACTGTAGTAAGAGGAGACAGAGAAAAAGCAATAAAAATAGAAGATATGA
GGTTTAAAGATACAAAGGAGAGGTTTTCAAAATATGGAGCAGAGTGGAGTCATTTATATATTTCTTCTGATGGTAG
TGTAAAATCTTATTCATTTCAAAAAGATAAAAGAATCTATTTAGGCAATATATTTAACAATTCTGTTGAAGAAATT
TTCTTAGAAATGCAAAATAAAATTGACAAACTAGAAATTGTGTATCAATAGGGGGAAAGTTTAAGATTTATAGAAG
ATTTATAGATTGTTTATTTAAGTTTGTGTCAATAATTATGATGAGGTGAGATTACTTGTTAAAATTATTGGACAAA
TTTTTTTATGATGTTCTACTTAAATTTTGGCTGTTTATGATGCTGTGGATTTTTAGAGAACTTTTTACAAATTTCA
AAATGACTAAAAAATTTAAATTTCATAAAATATTTATGTAAAAATCATATAAAATTCATATAGCATATGTATCATA
TGAGGTGTAGAAAGACTAGCTTAAAAACCATAATATAATACCCTATTGTAATGATAACCCTCCCTCACATCCTCAA
ATAGAGTTATCATTACAAGAATTAATCCATAAATTTAAAATTTATGGTTTTTTTTTATTTAATTTGTTTTATTATA
TTAGAATATGATTTATTATAGAATATATAATAAGTAATATAGAATACATTAATTAAGTTTTTGACATGTAACTATA
CTAATAAGGAGGAGTATTTATGAATGTAAATAATCACAAGTGCCCAGAGTGTGGTGAACATAGTAAAAAGTTTGAA
ATAGTAGAGGAAAATGAGGATTGTGTAATATTTGAATGTTACACTTGTGGAACTATATCTATATTAAAGTATTGTG
AGAACTGCAAAGAATTTGTATTTGTAAATATTCCAAATAATGTGGAGACATATGAGTATTGTTGTGGAAAATGTAA
TAATAAAATTTAATATAATATAAACATATGTAATTTCATATATCATTTATACCAATCTCATATAAAATTCATATAT
AAAATGTATTATATAAATATAGAAAGAACTAGCTTAAAACATAATATAATTACCCTAAATTTATAATGACAACTCT
CCCTCACATCCTCAAATTATAGTTGTCATTATAGAATAACTTGGCTGTTTCAAAAATGTGAAATCATTTTAGAAAC
AGCTTATTTTTTTATAAAAATAAAGAAGGCAACGGGAAGCCTTCTTTCGTGTAAAAAAAGTTTAATTTTTTGTTAA
GATTTGTTTGTTATTTTATATTACCTTTATAATATGTTTTTATTTGGTGGTTGGCAATGGATTTTGCACAACTGGT
CATTATTAATGTAAAAGTGGAATATTATTAATAAATAATAATTACAAAATTGTAATCTTTATTTATTAAATAAATG
AGTAAAATAATATATTAATGGGTATATAATTAAGACAATACTAGTTTGGGGAGGATAAAATTATGGATTATAAAAC
AATCATATTAAATAGAAAGTCTGTTAGAGAATATAAGAACACAGATATTAAAGAAGAATATCTTAGTGAAATTAAG
AAATACTCAGAATCTTGTAAGAAACTAGTTCCAGAAATAGATGTTGATGTAAGAATTATGAATAGAAGTGAAGTTT
TTAATAATTTAGATAAAGTAGCAGGGTACAAAGGAAATATGATAGATTCTCCAAGTTATATTATAATATTATCTGA
CATAAAAGATAATTACATTGAAAATTCAGGGTACATAGGAGAAAGTATAATCTTTAAAGTAACAGAACTTGGAATT
GGTTCTTGTTGGGTTACTTTTGAAGATGGAAAAAAGGTAAAAGAAAAACTTGGAATTAATTCAGATAAAGAGGTAA
CAGGAATTATAGCTATTGGATATGGAGAAAATGTAAGTAATGCTAAAGTATTAAATGCTACAAAAACTGGGCAAAA
TTATTCAAAATCTGATATGCAAGTTGTAACAGATAAGGGGTCTACTAGACTAGGTGTAGAAGATGTTGTTTATATG
AACGAATGGGGAAATGTTGCAAGTATAGAAATCTTAGAAGAAAGAGCACTTCTTGATGCATTTCACTATGCAAGAT
TAGCTCCATCTACATTAAATAGACAACCATGGAGATTTATAGTTGATGGAGGCACTGTAGTTTTAGCTGTTAGAAA
AGATGGTCATACTAATTTATATGAAGAAAAAATAGACATTGGTATAGTTATGCTTTATTTTGCAACAATAATAAGT
GCAACTATGTTTGATTTAAAATGGAATTTAGGTACTCCAGACAAAGATTATAAAGTGCCAGAAGACTATAAGATAG
TAGGATATTGTAATATATAAGATAGTGTAATACTTAATTTAACTACACTTAAATTAATTTTTATAAAAAGTTCAAT
AACATTTTATAATATAATGTTATTGAACTTTTTTATTGTATAATACAATTTTTATATTTATTGTATTGATTGAAAA
ATGCTTATAAATTTAAATGCTTACAATTTTGTGCATGAATAGAGAGGTATATTATTTTATTAAACTGTATAATTTG
CTTGGAGGTAATATCAAATGGAATGGATAAATAAATTAAATCAAGCTATTACTTATATTGAAGAAAATCTCAAAAG
TGGAGTGGATTATGCAGAAGCAGCAAAAATTGCATGTTGTTCAACCTTTCATTTTCAAAGAATGTTTTCATATATT
GCAGAAGTACCATTATCTGAATATATTAGACGAAGACGTATGACTAAGGCTGCATTTGAACTTCAGAACAGTAACA
TCAAAATTTTAGAACTATCTGAGAAGTATGGTTACGATTCACCAACATCTTTTAATAGAGCTTTTCAAAATATACA
TAACATTTCTCCATCTGCAGCTAGAGCAAAGGGTGTTGTTTTAAAAGCATATCCTAAGATGACATTAAGCATTTAT
GTAAAAGGAAATATAGAAATGCAATATCGTATTGTAGAAAAGAAAGGGTTTCGTATTGTTGGTATAAAAGAAAGTA
TGAACATGATTGTAGAAGAGTGTTTTGAGAAAGTTCCTAAGTTA
>630
TTAAGTTACCAGTTGGGACATATGTATTGATACAAAAAAATAAGGATGTTATCTTTTAATAACAAAAGATAACATC
CTTATTTCTGTATTAAGGAGCTTATAATTTTACTAATAGTAAGTTATAAGAATTGGATAGGAAGGTGATATGTATT
GAATAATAAATCTTTAATATAAAGAAAATATAAATATATTCTAGTGCAATGAATAATACTTTAGAGCGGTTAGTGT
GATGGGAGGATTGTGTATGAAAGTAAAAAGGAATATAAATAGAGTGGCAATAATTGTGGCTTTAAATCTTAGCTTA
GCATTGATGGTAGGGTGTATGTCTCCTGTATCTGATAAGAACTTAAGTAGCTCAGAACAAATTAGTAAAGATTCAT
TGAAAGAACAAGTTGAAGATAAAAAAGATGAATCTATTGAGCTATTTAATAATTACTCACAAAAGATTAATGATGC
GAAAGGTAGAGAAGAAGTAAAAAAAGATTTATCTCAAAGATTTTCGAAAGCTATAATAGACAGTGGTTATAGTATT
ACTAACTCAAAATCAGATGGTAGCTTTGTAGTATCTATAAATGGTGCTGAAAAACCACCTGAAAAAAATATTCGAA
GTTTATTCTATTCTATGTCTGAAGACGATAAAGAAGGAAAAGTAACAATAGATATTCTCTGTGCTAAAGAGTATCC
AGAAGATGATAAGTTATCTGAGAGTGATAAATATGTTAAATTTATATACAATTTATTTAAATCATTGACTGATACG
AACTTAACTGAGAAAGAAATTTTTTCTATGGTTGAAGAAGACTTTAATAAGGGAGTAGGTGTTGTAGAGCTTCCTT
ATATGAAGGATATACATGTTGAAGTTAACAAAGTTAAACAATCAACTAAGGTTTTAAAACTAAGTCTAGTATACAA
ATTTGATATTTCAAATCATTAGTATATTAGACATAACTATAACAATATAGAAAATATATCATAGAAAATTTTTTTA
GATTTTATAAATTTAACAAAAAAAGTATTAATATATAGGTGTTCAAGGTAGATGAAAAAAAATAAGTTATTTTGCT
TCCATTTTATGCTAAAGGACAGTATAATATAATTAAAGTATGTTATAACATACAAAAATGTAGTATATATTATCCA
AAGGGGGATTTTAAATGAGTCAAACTAATAGAATAGAAGCATTTAGACAAGAATATATTAATTCTAAACCTATGAT
ATGTTGTGAAAGGGCTAGAATTTTTACAGAATCACATAAAAAAACTGAGGGAGAAGCTATCTGTATAAGAAGAGCT
AAAGCTTTTTTGGAGACATGTAAAGAACTTCCTATAAAAATCTTTGAAAATGAATTAATAGTAGGTACAGCAGGAA
AATTTAGAAGAACAGGGATATTGACACCAGAGTTTTCTTGGCAATGGGTAGACAAAGAAATGGATACTTTTGATAA
AAGAACTCAAGACCCATATGTAATATCAAAAGAACAAATAGAATTTATAAGAAAAGAAATATTTCCATATTGGAAG
GGAAAATCTTTGGAAGAAGTTTTCTTAGCAAGAATCCCAGAAGATACAGCTAAGATATTAGTAGATACAGGAATAA
TAGATAATGATTCTAAGTGGAGACAGGCAGTTGGTGAAGTAACACCAGATTATCAAGATATATTGTTTGTAAAAGG
ATATAAAGGGATTAAGGAAGATGCAGATAAAAAAATTAAAGAATTAGATATATCAGTTTCAGAAAATATTGAAAAG
ATAGATTTTTACAAATCTGTTTCTATAGTTGCACAGGGTATTATGACATTGGCACAAAGATATTCAAATCTTGCAA
AAGAGATGAGTAAGCAAGAAACAGATGAAAAGAGAAAGTTAGAACTTATAAAAATTTCAGAGATATGTATGAATGT
ACCAGCAAACCCTCCAACTAATTTTTATGAAGCAATACAATTTGTATGGTTTGTTCAATTAGGTGGTATTCTATCA
GAAAATCCATTGGCATTAAATTTAGGTAGATTTGATCAATATATGTATCCATATTATGAAAATGATGCTAGAGAAG
GTAAAATAACTGAATCAGAAGCTCAAGAATTGATAGAAGCACTTTGGATTAAGTTATCAGAATGGGTATGGACTAT
ATCAGCAAATACAGCAAATTACTTTGCAGGATATAATCAATTCCAAAATCTTACTGTTGGTGGTAAAAAGAGAAAT
GGTACTGATGGAACGAATGATATCTCATATATGTGTTTAAAGGCTACAGAAAGTGTAAAAACTCACCAACCAGGAT
TAAGTGTTAGAGTGAGTCAAGGAGCACCAGACAATTTCGTAATGGCAGTTGCTAAATTGGTAAAACAAGGAACTGG
TTTCCCTGCTATACACAGCGATAGTGCAGGGGCACAAATGTTATTACAAGATGGATATGATGCAGAAGATGCTAGA
GATTGGAGTAACTGTGGTTGTGTAGTTCCTCATTTTAGAAAAACAGGACAGTGGACTTCAGCCGTAAATATCAATT
TTGCAGCAGCTTTAGAATATGCTATGAATGAAGGTAAGAGTAGATTAACTGGAGAAAAAATGGGGTTAGATACAAA
AAATATCACAGAATTTACTTCTTTTGAAGAACTTAAGGATGAGTTTTTAAAGCAATTAGCATATCTTGTAAAAAGT
TCTGTTATAGGAACTACTGTTGCTCAACAAATTCATAAAGAAATGGTACCAAGACCATTTTTATCTACTTGTGTAG
ATGGATGTTTGGATAAGGGAGTTGATTTAAGTAAAGGAGGAGCAAAATATAATATAGGTCCTGTATTAACTGGTAT
AGGGTTAGGTGTAGTTTCAAATTCATTGGCAGCTATAAAAAAATTAGTATTTGAGGATAAGGTGACTACGTTAGAA
GAATTAACAAAAGCACTAAATAATGATTGGGAAGGTTATGAAGAATTAAGAAAACTTGCGTTGGATGTTCCTAAGT
ATGGAAATGATAATGATTATGTAGATTCATTAGCAATTGAAGTTTCTGATTTTTATTATACTGAAACTAGAAAATA
CAAGGATATTTTTGGCTCTAAATTTAATAGTGCATTTATGGGTATATCAAACTATGTACCAACTGGAAAAATAGTA
GGTGCAACTCCTTGTGGAAGAAAAGCGACAAAACCTTTGACAGAGGGAGTTTCTCCATTTGTTGGTACTGATACAA
CAAGTCCACTAGCAGCAATGAAATCTGCATCAAAAATAAATCATGATGTTCATACTGGTGGAACACTTCTAAATTT
AAGACTGAATCAAGATTTGGTGGAAACTGAAAGAGGACTTAGAAATCTAACATCTATGATTAAATCATATTTTGCT
TTAGGAGGATTCCATGTACAATTTAATACGATATCAAATGATACTCTATTAAAAGCTCAAGAAAATCCAGAAGAAT
ATAAAGATTTATTAGTGAGGGTTGCTGGATATAGTACTCAATTTGTTAATTTATCAAGAGAAATGCAAGATGCTAT
AATAGCTAGAAATTCACATAGCAATTTTTAATTATGAGGTAGATTATGAGTAAAAAAGGTAGAGTTGTAAAAGTAC
AACATTTTTCAGTAAATGATGGAGATGGAATAAGGACTACTATATTTTTAGAAGGATGTAAATTAAAATGTAAGTG
GTGTTCTAATCCAGATTCCTGGAGTAACATAGTAAAATTAGGTGTTATGAAAGATAAATGTGTATCCTGTAATAGA
TGTATAGATGTTTGTCCTCAAAATATAAGTTCACTATTTGATAGAACGCAAATAAATAATAAATGTGATTTATGTG
GAGAGTGTATCAAGGTATGTCTTAAAGATGCCATTTGTATAATGACCGAAGAAATGAGTGTTGAAGAAATAGTAGA
GGAAGTTGAAAAAGATTTTATATTTTTCTTTGAATCTAATGGAGGGATAACTTTTTCTGGAGGTGAACCTACACTT
CAGATTGATTTTTTAAGAGAATTAGTTGATATTTTTTATGATAAAGGCATAAATATTGCAATTGAAACTTGTGGAT
ATTTTGATTGGAATAAGGTAAATGATGTATTTGAGAAAATAGACCACATATTTGTAGATATAAAATCTATGGATGA
TAATATTCATAAAGAATATACAGGAGTAAGTAATAAAATTATATTAGATAATATATGTAGGCTTTCAAAGTTGAAT
AAATCTATGGTTATAAGAGTGCCAATTATTTATGGAGTAAATGATAGTGAAGAAAATATAAGAAATACTGCATTAT
TTGTTAAACAAAATGTTCCAGGAGGCAAGATGGAGTTACTTCCATATCATAAATTTGGAATCGATAAATATAAGGC
ATTAGGGCTTGAAGATTATATATATGAATTTGATGAAATTTGTAACAATCATATGTTAAAATTAAAAGAGATAGTA
GAACTTACAGGAGTAAAAATCATAGAATACAAATAGCTATCAGGAGGATTTTAACATGGATAATAAATTTCCTAAT
GTGGGAGAAAATTTAAGGTTATTGAGACAAGAAATGGGCATAAGTTTAGACAAAGCTTCAAAGATGACAGGTGTCA
GTAAAGCAATGCTTGGACAGATTGAGAGAGGTGAATCAAGTCCGACAGTATCTACTTTATGGAAAATTTCATCTGG
ATTTAAAATAAATTTTACTACACTATTAAATGAAAATACAAATACCTATGAGGTTATAAAGAAAGAAGAAGTAGAG
CCTATTGTTGAGCAAAAAGGGAACATGAAGTTATATCCAATATACCCTTTTAGCCCTCAAAGAAGGTTTGAACTTT
TTATAATTGAGCTTGAGGAAAACTGTACTCATGTTTCATCTACACATAGTCATGTTTTAGAAGAATATGTGCTCGT
AATAGAAGGTAAACTTGACCTTAATGTGGATGGGAAAACTTATATTTTAGAGTCTGGACATTCTATTAGGTTTGAT
GGAACTTTAGAGCATATATATAAAAATTTAAATAAAGGAAAAACTATATTTCACAATATAGAGGTTTATAGATAAT
TTTATAGTTATCCTTTTCTAAAATAAATGAAAATTTTAGAAAAGGATAACTTATTTTTATAATGTCGAAAAGATTT
ATATGTATGTGATGATGTTATTGTTTTAAAAAAAACATAAAAGCATTATAATAATATTAACAAAATAGAATAAAGA
GGAAGAGAATATGATTATAAAGGTTTCAATGACAGTATTAGTATTAATATTATTGTATATTCTGTATAAGTATGAA
ACTCAGCATATAGAAACGACAGAATATACTATTTTCAACAAAAAAATTCCAAAGGAATTTGATAACTTTAAAATAG
TTCAAGTGAGTGATTTACATAATAAGGTGTTTGATAAAAATAATAAGGTATTGATAGATAAAATTGAATCATTAAA
CCCAGATGTTATATTTATAACAGGAGATTTAGTAGATGGAGAAAATAAAAATTTTCAAGTTGCATTAGATTTAATA
GATAATTTGGTTGAAAAATATGAAGTATATCATATAATTGGAAATCATGAACAAAAATCTTTAATAAAAAAGTATA
AACATCTATATAAGGATTATTTTAAGGAACTATATTCAAAGAAAATAATAAATATGGAAAATGAATCTGTAAGAAT
ATATAGAGGTAATAGCCATCTTAATTTATATGGTTTAATTATACCATTGGAATGCTATCCATATTTATTTGCTAAT
AACAAAAAATTAGAACTAAGTGACAATTTTGTAGAAGACAATCTAGGTAAAGTTAATGAAAATGAATATAACATTC
TTTTAGCACATACACCATTTTTCTTTGAAAAATATGCAAAATGGGGAGCAGATTTGGTTTTAGCAGGACATGTTCA
TGGAGGTATAATAAGAATACCTTTTGTTGGAGGTGTATTATCTCCAAATAGAGAGTTCTTTCCTAAGTATGACTGG
GGAAAATATGAAAAAGATAATAGCACTATGATTTTAAATAAAGGCTTAGGAGGCTCAAAAGTTTTAATTAGGCTTA
ATTGTAAACCAGAGATAGTTAAGATTACATTGAAGTATGAGAAATAAGATTTTATATAACATATATAAACATCAAT
AACATATAAATAAGGTTGATGTTAAATCCATTTAAACATATATAATGACCAATTTTGAATAACTGTTGAATTAATA
AAAATAAAGTGCTATTTTTAGCATAGAATATTTAAACTATGGGGGGTAGTAAAGAATCATGGGTGATACAAGTAGA
TTTTATGAGTCTGTAAAAAATAAATATCCGAAATTAAAAGATGGAACTAGGGTTCATCTGTGGCCAAAAGAAAACA
TTATAATTGGCCCTATTTATGATGAAGAAGATGGATATAAAAAAAGTATCGGAAATGTGGATAGCTTAAGTTGGAA
GCAAATTGTTATACTGGCTGAATGTGATGGGAAAAATACTACTGACGATATAATAAATATATTATCCAATAGATAT
AGAAATATCCATAATATGAAAGAAAAAGTTATGGAATTTTTTATGTTTTATGAGAATGTATACTTAACGTTTGAAG
ATGATATACAGACACTATCAAGTGTATTTGAGATAACAGGAAATAAATCATACATTACTCCTTTGTACTTTACTAT
AGAAATAGATGGAGATAATAATACAAATGATTATTTTTCTGAAATCACAAGTTTATTGAACTGCATGTATGAGAAA
GGCTGTAGATTTATAGAGGTTATTGGTGAGGATATTTTAAAAAATAAAAGTATGAGAGAAATATTTCAATATATGT
TAGACCATTTTGATTTAATTGTGGTAACTAAAGATAGTTTTACTATTGATAGAAGCTTAATAAAGGAATTAGATAA
TTATCGTCATAAAGTGATATGGAAAGTATATTCAAAAAATGATGATACACGTATTAAATTAAAAGAAGATATAAAA
ATAACCAGTTTAATAAAAAGGGGTCACACTGTAGTAAGAGGAGACAGAGAAAAAGCAATAAAAATAGAAGATATGA
GGTTTAAAGATACAAAGGAGAGGTTTTCAAAATATGGAGCAGAGTGGAGTCATTTATATATTTCTTCTGATGGTAG
TGTAAAATCTTATTCATTTCAAAAAGATAAAAGAATCTATTTAGGCAATATATTTAACAATTCTGTTGAAGAAATT
TTCTTAGAAATGCAAAATAAAATTGACAAACTAGAAATTGTGTATCAATAGGGGGAAAGTTTAAGATTTATAGAAG
ATTTATAGATTGTTTATTTAAGTTTGTGTCAATAATTATAATGAGGTGAGATTACTTGTTAAAATTATTGGACAAA
TTTTTTTATGATGTTTTACTTAAATTTTGGCTGTTTATGATGCTGTGGATTTTTAGAGAACTTTTTACAAATTTCA
AAATGACTAAAAAATTTAAATTTCATAAAATATTTATGTAAAAATCATATAAAATTCATATAGCATATGTATCATA
TGAGGTGTAGAAAGACTAGCTTAAAAACCATAATATAATACCCTATTGTAATGATAACCCTCCCTCACATCCTCAA
ATAGAGTTATCATTACAAGAATTAATCCATAAATTTAAAATTTATGGTTTTTTTTTATTTAATTTGTTTTATTATA
TTAGAATATGATTTATTATAGAATATATAATAAGTAATATAGAATACATTAATTAAGTTTTTGACATGTAACTATA
CTAATAAGGAGGAGTATTTATGAATGTAAATAATCACAAGTGCCCAGAGTGTGGTGAACATAGTAAAAAGTTTGAA
ATAGTAGAGGAAAATGAGGATTGTGTAATATTTGAATGTTACACTTGTGGAACTATATCTATATTAAAGTATTGTG
AGAACTGTAAAGAATTTGTATTTGTAAATATTCCAAATAATGTGGAGACATATGAGTATTGTTGTGGAAAATGTAA
TAATAAAATTTAATATAATATAAACATATGTAATTTCATATATCATTTATACCAATCTCATATAAAATTCATATAT
AAAATGTATTATATAAATATAGAAAGAACTAGCTTAAAACATAATATAATTACCCTAAATTTATAATGACAACTCT
CCCTCACATCCTCAAATTATAGTTGTCATTATAGAATAACTTGGCTGTTTCAAAAATGTGAAATCATTTTAGAAAC
AGCTTATTTTTTTATAAAAATAAAGAAGGCAACGGGAAGCCTTCTTTCGTGTAAAAAAAGTTTAATTTTTTGTTAA
GATTTGTTTGTTATTTTATATTACCTTTATAATATGTTTTTATTTGGTGGTTGGCAATGGATTTTGCACAACTGGT
CATTATTAATGTAAAAGTGGAATATTATTAATAAATAATAATTACAAAATTGTAATCTTTATTTATTAAATAAATG
AGTAAAATAATATATTAATGGGTATATAATTAAGACAATACTAGTTTGGGGAGGATAAAATTATGGATTATAAAAC
AATCATATTAAATAGAAAGTCTGTTAGAGAATATAAGAACACAGATATTAAAGAAGAATATCTTAGTGAAATTAAG
AAATACTCAGAATCTTGTAAGAAACTAGTTCCAGAAATAGATGTTGATGTAAGAATTATGAATAGAAGTGAAGTTT
TTAATAATTTAGATAAAGTAGCAGGGTACAAAGGAAATATGATAGATTCTCCAAGTTATATTATAATATTATCTGA
CATAAAAGATAATTACATTGAAAATTCAGGGTACATAGGAGAAAGTATAATCTTTAAAGTAACAGAACTTGGAATT
GGTTCTTGTTGGGTTACTTTTGAAGATGGAAAAAAGGTAAAAGAAAAACTTGGAATTAATTCAGATAAAGAGGTAA
CAGGAATTATAGCTATTGGATATGGAGAAAATGTAAGTAATGCTAAAGTATTAAATGCTACAAAAACTGGGCAAAA
TTATTCAAAATCTGATATGCAAGTTGTAACAGATAAGGGGTCTACTAGACTAGGTGTAGAAGATGTTGTTTATATG
AACGAATGGGGAAATGTTGCAAGTATAGAAATCTTAGAAGAAAGAGCACTTCTTGATGCATTTCACTATGCAAGAT
TAGCTCCATCTACATTAAATAGACAACCATGGAGATTTATAGTTGATGGAGGCACTGTAGTTTTAGCTGTTAGAAA
AGATGGTCATACTAATTTATATGAAGAAAAAATAGACATTGGTATAGTTATGCTTTATTTTGCAACAATAATAAGT
GCAACTATGTTTGATTTAAAATGGAATTTAGGTACTCCAGACAAAGATTATAAAGTGCCAGAAGACTATAAGATAG
TAGGATATTGTAATATATAAGATAGTGTAATACTTAATTTAACTACACTTAAATTAATTTTTATAAAAAGTTCAAT
AACATTTTATAATATAATGTTATTGAACTTTTTTATTGTATAATACAATTTTTATATTTATTGTATTGATTGAAAA
ATACTTATGAATTTAAATGCTTACAATTTTGTGCATGAATAGAGAGGTATATTATTTTATTAAACTGTATAATTTG
CTTGGAGGTAATATCAAATGGAATGGATAAATAAATTAAATCAAGCTATTACTTATATTGAAGAAAATCTCGAAAG
TGGAGTGGATTATGCAGAAGCAGCAAAAATTGCATGTTGTTCAACCTTTCATTTTCAAAGAATGTTTTCATATATT
GCAGAAGTACCATTATCTGAATATATTAGACGAAGACGTATGACTAAGGCTGCATTTGAACTTCAGAACAGTAACA
TCAAAATTTTAGAACTATCTGAGAAGTATGGTTACGATTCACCAACATCTTTTAATAGAGCTTTTCAAAATATACA
TAACATTTCTCCATCTGCAGCTAGAGCAAAGGGTGTTGTTTTAAAAGCATATCCTAAGATGACATTAAGCATTTAT
GTAAAAGGAAATATAGAAATGCAATATCGTATTGTAGAAAAGAAAGGGTTTCGTATTGTTGGTATAAAAGAAAGTA
TGAACATGATTGTAGAAGAGTGCTTTGAGAAAGTTCCTAAGTTG
