# Supplementary material for: Horizontal gene transfer converts non-toxigenic Clostridium difficile strains into toxin producers
Source: Nat Commun. 2013 Oct 17;4:2601. doi: 10.1038/ncomms3601 (PMC3826655; doi:10.1038/ncomms3601)
Supplement: Supplementary Dataset 1 — Sequence of the chromosomal DNA used to compare the donor- and recipient-specific DNA in the transconjugants. [file ncomms3601-s1.zip › SNPsRegion9.fasta]

>CD37
AACATACTAAATATAAATTTATTTTTAAATACGTTTATTGCGTTTGTGTGTTTTTGCCTAATGTCATCATCAGTAT
ATGCACTGAATGATGCTATAGACATGGATAAAGATAAAAAACATCCTAAAAAATGTAATAGACCAGTGGCAAGTGG
AAGAATAAGCAAAAAAAGTGCTAATATACTATTTGTAGTATTAGCTTTAATTTCAGTCTGTTTATCAACAGTTGTT
AGTTTTAATCTTTCTATAATTCTCAGTCTCTATTTGATAAACAATATATTATATTCTCTTAAACTAAAGAATATAA
TACTATTAGATGTGTTTTCAATATCTCTTGGTTTTATACTTAGGGTTTATGCAGGATGTGTAGCCATAAGTGTTAG
TTTATCAAATTGGATAATTTTATGTACATTTTTCTTATCTCTGTACTTAGCTCTTGGAAAACGTAAAAAAGAAATA
GAAACTCTAAGAGATGATGCAGTTGAACATAGAAAAATATTGGAGGATTATGACATAGAAAATCTAAATCAAATGA
TGATAGTTATATTAAGTTCTACAATTGTATGTTATGCATTGTATTCTACAAGTAATCCAGAAAAGCCACATATGAT
ATTTACAACAATATTTGTAGTTTATGGTGTACTTAGATATAATTATATAATTAACACTACAAATGAAAATAATCCT
ACTGATATTGTCCTAAAAGATAATGCTTTAAAAATAAACGTAATCTTATGGATAATTACATGTTTAATAATATTGA
TTTTTTAGTGATATTTTTAGTGATAGGATGGGGAAATACTTATGAAAAAAAGTGTATTATTACTTGATGTAGATTA
TACTGTTATAAATACTGATAGCATGATAGATTTTTTTATTTACTCTTTAAAAAATAAAACCTTTAAAACTATTATA
AAGTTGCCATACATTATTTTTATTCTATTTATGTATTTAATTAGAATGATACCCTTGAAGAAGGCAAAAGAGGCAA
TCTTTTATCCAATAGTAGATTTTAGTGAAGAAGATTTAAAAAAGTTTTTTGATGATTGCATAATGAAAAAAATTAA
CGAATCTATGAAAAAGGTTATTTACAAAAATAAAGAAGAAGATAATGTTATAATTATGATAACTGCATCTCCATAT
GCATATATGAAATATTTTAAGTATTATGGTCTTGCAGACGAGGTTATAGGCACGGAGTTTTTTTATGAAAATTCAA
GATATAAAAATCAATTCATTGGAGAAAACTGTAAGGGAATTGAAAAAGTAAAAAGAATAAAGGCTGTATTAGGTAA
ACTTGGGATAGAGATTGATTATGAAAATTCATATGCATATTCAGACTCTAAGAGTGATTTACCAATGCTTTCATTG
ACTAAAAATGCATTTTTAGTTAGTAAAAAGGATGGTGAGGTTATAGAGCAAATAAATTCATAACTTAATGTCACTT
AGAATAGGAGGGAATAGTTTGGGATATTTACACATATTAATTTTATCTATGGTTCCTGTAACAGAATTGAGGGGAG
CCATTCCTATAGGTATTGCAATGGGCTTAAATCCTATATGGGTTTATGTATTTAGTGTAATAGGTTCTACATTGGT
ATCGATTCCCTTGATATTGACATTCAGACATGTATTACAATTTTTAAGAGGGAAGAAACTATTTAAAGGGATTGCT
GATGTAATTGATAGTAAAATAAACTCAAGAATGAAGAAATTAAAAAGTGTTTCGATAATTGGTATAATACTATTTG
TAGGTATACCACTGCCAACTACAGGAACATGGACTGCATCTGCTATAGCTTCCATATTAAAAATGAGAATAAAAGA
TGCTTTTATGGGAGTATTTCTTGGCAATTTGTTATCAGGGGTTATAGTTTCAGCTCTTTCTTTACATATAATATAA
AACTATCTAAGTAATATACTTGGATAGTTTTTTTATGAGTATGTGTGAAAAATTTTTAATAATAAATAAAAAATGA
GATAAAGTATTTAACTTCAGTTAGTTCTAAAATGTTTACTATGGCAAAAGAAATATAGTATAGTATTACTTGTAGG
GAAAGTACTCTAAATTTGTCTGCTAATAAAATGAAATTTTTATATAGAATAAAATTTTAGTGATACATTTTAATTA
TTGGATTGAGGAGGTTTTAAAATGGAAAATTCAAACACTAACTTAGGTAGTGAAAGTGTGGGTAAATTATTATTTA
AACTTGCTACACCTGCTATTATCGCACAAATTGTAAATGTTTTATACAACATAGTCGATAGGATTTTTATTGGTAG
AATGGAAAATGGAGAAGTTGCTATGGCTGGTGTTGGAGTGGCATTTCCAATAATAATTATAATAACTGCATGTAGT
TATTTAATCGGTATGGGAGGAGGTCCATTAGCTGCTATAAAAATGGGTGAGCAAAACAATGATGAGGCAGAGAAAA
TAATGAGTAACAGTTTTTCTGTACTGGTGATTTTAGCAATACTTTTGACTATAGGTTTTAAGATTGGAAAAGAGCC
TTTACTTTGGATGTTTGGAGCAAGTGAATCTACAATTGGATATTCAATGGACTATTTAAATATTTATTTAATAGGT
ACAGTGTTTGTTCAGATTTCAATGGGTATGAATACTTTTATAAATACCCAAGGGTTTGCTACAACTGGAATGATGA
CAGTTGCTATAGGTGCTTTAATAAACATAATACTTGACCCGATTTTTATATTTGGCTTTAATATGGGTGTAAAAGG
AGCTGCATTAGCTACTATAATTGCACAAGGCGTTTCTGCTATTTGGGTACTTATGTTTCTCTTTGGAAAGAAAAGT
ATACTTAAAATAAAAAAGAAGTATATGATACCAAAAGCAAGTATCATCTTACCAGTGCTTGGCTTGGGAATCTCTC
CATTTATAATGCAATCTACAGAAAGTTTAGTACTTATAGCCTTAAATAGTAAATTACAAATGTATGGAGGAGATTT
AGCAGTAGGTTCAATGGCCATAATGAGCAGTATAATGCAAATTCTTATGCTTCCTAATATGGGGGTTACACAAGGA
GCACAACCAATAATAAGTTATAATTATGGTTCAGGTCAACTTGATAGAGTAAAAAAGACATTTAAGTTGTGTTTAT
TGTCATGTTTTACATATTCTACTATTTTATGGCTTTTATTAATGATATTTCCTGCATTTTTTGTTAGTATATTTAA
TAAGAATCCGCAGTTACTTAGTATGACTAGTTGGAGTATAAAAATATATTTTGCTGGTGCTTTTATGTTTGGGATT
CAAATAGCTTGTCAACAGACATTTTTAGCACTTGGAAAAGCAACAATATCTTTGGTTTTAGCTCTACTTAGAAAGA
TTGTACTTTTAATACCTTTAATATTTATACTCCCAACATTCTTTAATGAAAAACTTTTTGCAGTAATTTTAGCAGA
GCCAGTTGCAGATATAACAGCTGCTACTATAACAGCAATTTCTTTCTTTATATTTTATAAATGTTTTCTATCAAAA
CCTAAAGCAATAAAAGAATAAGATATACAATATAAATTTTTTATGAAAATATTTTATTAGATAAAAATTAGAATTT
GTATTTTAATTTAATAAGATATTTTCTATAATGTATAAATATATGAAGTTGAATTTATTTTAAAAATTATAGTAAG
AAAAATGTAAGTATTTGCAATATTAATGGTATAATATTTACAGATATGATAATCAATAAGAGGAAAGGATGTTTAT
AATGGAAAATGATTTAACAATGCAAGAATTACTTGACCAGCAAGAACAAGTATTCAGCAAAGTGAAAGTTGGAGAA
TTGACAACTGGAAAAATAACTGCAGTGAGAAATGATGAAGTACAATTAGGATTAGACTATGGGTTTGATGGAATAA
TACCTATAAGTGAATTGAACATAGAAAAAAATCAATATATAGAAGATATATACCACATAGGTGATGAAATAACTGC
TGTAATAACAAAAGTATCTCAAAAAGATGGTACAATAACTTTATCTAAATTACAACTTGACAAAAGAAATGATTTT
GCCGAGTTACAAAAGGCTTATGATGAACATAGAATAATAACTGTAAATGTTGAAAAGAATATAGATAAAGGTGTAT
TTGCTAATTACAATACATATACATTTTTTATACCAATTTCTCAACTTGATACAAAATTTATTACAGATACATCTAA
ATTTGTTGGTCTTAACTTAGAAGTTTATATAAAAGAATTGGATGTTAGAAAAAATAGACTTGTAGCATCTCATAGA
GATGTATTACAAGAGCGTATAAATAAAGAGAGAGAAGAAAGAAGAGCTCAAATTAAGGCAGAAAAAGAAGCTGAAA
GAGCAAGAATTAAGCAAGAAAGAGAAGAAGAAAAAGCTCGTATCAAAGCAGCTAAAGAAGACTTATTTAATTCTCT
TGAAGTTGGACAAAAAAGAGATGGTAAGGTGACAAAGATAATGCCTTATGGTGCATTTGTGGATATTGGTGGGATT
GAAGGATTAGCACATATAAATAATTTAGCTTGGACAAGAGTTGAAAGTGTTGAAGATGTTGTTTCAGAGGGACAAG
AAGTAGAAGTTTATGTGTTGGATGTAAATAAAGAGACTAAAAAAATTGCCTTGGCATTAAAAGACATAAATAATGA
CCCTTGGGATTTAATAGCAAAAGAAGTACAAATTGATGATGTTGTCAATGCTAAAGTTCTTAGAATAATAGAAAAA
GGGGCTTTTGTTCAAATTAAAGAAGGTGTAGATGCGTATTTACCAATATCTGAATTGAGTGATACTAGAGTGGCTA
AAGTTACTAATGTTGTTAATATTGGAGATGAGGTTAAAGTTAAGATTCTTGATTTTAAACCAAAGACTAAAAGAAT
GTTGGTTTCAATAAAAGAAGCAACTAGAGAGCCAGAAGAGGATATAACAGAATACCTAGAAGTAGAGGAATCTTTA
GGAAGTATTGGAGAATTATTTAAAGATAAATTTAAAGATTTAGAAGTGTAAAATAATTGAAAATGGGGCTGTTTTA
AAACGTTACACTGTCTATTATGACAGCTTTAGTTTTGAAATAGCCCTTTAGCTATTTTCACGAATTTATGTAAAAT
ATTAGGAGGAAATTTAATGAAAAAGTCTATTATGGATGTACATTGTCACACTCTAATAAGTGGACATGCACATAGT
ACTTTCAAGGAAAATGTCGAAGAGGCGAGTAAGAAGAATATAAAATACTTAGGAATATCAGACCACGGACCTAATA
TGCCAGGAGGACCACATCCATTCTATTTTTATAATTTGCATTTGCTTCCACGTAAAGTGCAAGGCGTAAAGATTCT
TAGGGGAATAGAAGGAAATATAATGGATTATAATGGTAATTTAGATGTTCAAGAAGATATGTTGCAACATTTGGAT
TATATAATCGCAAGTTTGCATAGACCTTGTATAGCTTCTGGTACAAAAGAAGAAAATACAAATGCTATTTTAAAAG
TTATGGATAAACCTAAGGTAAAAATAATTGGACATCCAGATGACAGTAGGTATCCTTTAGATTATGAACCTATAGT
AAAAAAAGCTAAAGATAAAAATATCCTTTTAGAAATAAATAATTCATCATTAAGTTCAAACTCTCATAGAACGGGT
ACTTGGGAAAATGTAAGTCATATGTTGACATTGTGTAAAACATATGGTGCAAGAGTAATTCTTGGGACTGACTCTC
ATATATGTTATTCTATAGGAGAATTTGAAAATGCAGAAAAAGTTTTAGAAGCAGTAGATTTTCCAGATGAATTAGT
CATAAATTATCATGAAGATGAAATTATAGAATTTTTTGATATAAATTTTTAGAATCTTGGGAGTGAAAAAATTTGA
GTAAAAATAAGTTTATCTATATGAATTATTATGACAATGGTTATTTTAAAAAAGGAATGACTATATATATGGTTTT
AGCACTTATAATTTTAGCTACAATTTTTATATATTCAACGACAATATTATATATTTTATGTATAATAACAGCAGTT
TTTCTATTTAAACAAGGTCGTGATTTTTCAAATAAATATGAGGGAAAAGTATATATTACTCTCGATAATCATTCAA
TATTAATAAATAATCAATGTATATTCAGTATAAAATCTAAACAAAGTCAAAAGTTTAATTATAAGATAATAGAAAA
AATAGAAGTAGTAAAAAATATATTAAATATATACACTGATGAATCTAATTATAAAATTAGATTAAGGGCATTGAGT
TTGGAAGATGAAAAAAAATTATTGAATATCATAGATGAAAAGATGAAAAAGTTTAAGGCATAATATCATACTGTTT
TCAATAGTTAGCATGTTTTATAGAATTGCTTATCAAAAATAAAAAATTGAGATAATTATTTTTTGTGTTGACAATA
CATTTTAATGTGTATATAATAACTATTAAATCAAAATATTTAGAAAATTTAAATGATTAAAAAAGTGATGAATAGA
AGTAGTAAGAACAATGAAACTTTCAGAGAGCTAAAGAATGGTGTGATTTAGTAGTTGATAGTTCTGAACTTGTCTA
GGAGCTGTTTTCTAAGATTTAAATCTTAGAATAATCGGAGTAATTCCACGTTATAGGAAATATAGTCATTATAATT
ATTGTATTGGCTATTACTAAGGGAGCTTTTTAGAAAGCTAAATAGAGTGGTACCGCGAGCAAAACCTCGTCTCTAA
TTTTATTAGAGATGAGGTTTTTTTTATTCTAATGATAAAATTGACATTTATCCTTATGAATTGTGCAGGATTGCGT
CGATATGAGGTATACTGAATACAAAAAACAGAAAAAGGGGGAAATAACATGAAGTGTGGAAAGTATAAAAAATATG
ATAAAATGCAAATAGTAAATCGTAAATGGCCAGATAATGAAATATTTAAGGCTCCAATTTGGTGTAGTGTCGATTT
AAGAGACGGAAATCAGTCACTGCCAACACCTATGAGTGTAAATGAAAAAGTCAGAATGTTCAAAATGCTTATTGAT
ACAGGATTTAAAGAAATAGAGGTAGGATTTCCATCAGCATCAAATACAGAGTATACATTTTTAAGAAAATTAATAG
ATGAGAATATGATTCCAGATGATGTAACTATACAAGTACTTACACAATCTAGGGCTCATCTTATAGAAAAAACATT
TGAATCAATAAGGGGATGTAAAAAAGCAATTATACATTTATATAACTCTACATCTGTTCTTCAAAGAGATGTGGTT
TTTAATATGAGTAAACAAGAAATAATAGATATAGCAGTTGAAGGAGCAAAATTATTTAATGAAGAAGTAAAAAAAT
ATCCAGAAACAGAATTTACTTTTGAATATTCACCAGAGAGTTTTACAGGAACAGAGATGGATTATGCACTTGAAAT
ATGTGAGGCAGTGATAGATGTTTGGAAACCAACTCCTCAAAAAAAAGTAATAATAAATCTTCCATCAACAGTTGAA
ATGGCAACACCAAACGTATATGCAGACCAAATAGAATGGTTTTGTAAAAATATAAGTTGTAGGGATTCTATTATAC
TAAGTTTGCATACTCACAATGATAGAGGAACTTGTACGGCTGCAAGTGAACTTGGATTATTGGCTGGTGCCGATAG
ACTTGAAGGAACACTATTTGGAAATGGTGAAAGAACTGGGAATATGGATATAGTAAATGTGGGACTTAATCTTTAT
ACACAAGGAATAGACCCAGAGCTAGATTTTAGCAATATAGATAAGATAATAGGTATATATGAAGACTGTACAAAAC
TTATGGTACATGATAGACATCCATATGCAGGTAATCTTGTACATTGTGCTTTTTCAGGTTCACATCAAGATGCTAT
TAGAAAAGGCATGATAGCAATGAAAAACAGAGATAATGATTACTGGGAAGTTCCATATTTACCAATAGACCCTCAT
GATATTGGAAGAGAATACAAAGAAATTATAAGGATAAATAGCCAATCTGGAAAAGGAGGAGCTGTTTATATAATGG
AAACAGATTATGGATTTATGATACCTAAGAATATGCATTCTGATTTTGGAAATGTAGTCAAAATGGAATCTGATAG
AATTGGGGAAGAACTTAGTAGTGAAGCAATATTTAATTTGTTTAAGAAAGAATATATTGAAGTTGAGAGCCCTTAT
AAAGTTAAGAAGTATAAAATAAAATCAATGGATGAATTAAACTATGAAAATGATGATTCTAATGATACTAACATGA
TTGAGATGACTGCAAGAATAAGTTATATGGGAAATGAACAAAGGATTGTTGGTATAGGAAATGGACCTGTAGATTC
ATTTAATAATGCACTAAAGCAATGTGGCATGAAAGATTATAAATTTAGATATTACTGGGAACATGCATTAGAGGAA
GGGTCACATTCAAGAGGGGTAGCTTATGTAGGAATAGAGCACAATAATGAAGTCTATTTTGGTGTAAGTATATCGG
AAAACATAAATACAGCAGCTATTAATGCACTTATGAATGCAATAAATAAAAGTTATATTGAGGAGGAAATAAAAAA
TGGGGATGACTATGACGCAGAAAATATTAGCAAAACATGCTAAATTAAATGAAGTTAAGAAAGGGCAATTAATCGA
AGCAGATTTAGATGTAGTTTTAGGTAATGATATAACATCACCAGTAGCCATTAGAGAATTTGAAAAATTAGGAATT
GAAGATGTTTATGATAAGACTAAAGTAGTGATGGTTTTAGACCACTTTACACCTAATAAAGATATAAAGAGTGCAG
AACAATGTAAATTTACAAGAAGTTTCGCAAAATCAAAAGGAGTTGTAAATTTTTTTGATGTAGGAGATATGGGAAT
AGAGCATGTTCTTCTTCCTGAAAAAGGTATAGTAACTGCTGGAGATGTAATTATAGGTGCTGACTCTCATACTTGC
ACATATGGAGCATTAGGAGCATTTTCTACTGGTGTAGGTTCAACTGATATGGGAGCAGGTATGGCTACAGGAAAAT
GTTGGTTTAAGGTTCCTGGAGCAATAAAATTTGTTTTGAAAAATAAACCAAATAAATGGATAAGTGGTAAAGATAT
AATACTTCATATAATAGGGGAGATAGGTGTTGATGGAGCACTTTACAAGTCAATGGAATTTTGTGGAGATGGAGTA
GAATACTTATCTATGGATGATAGATTTACTATTTGTAATATGGCAATAGAAGCAGGAGCAAAAAATGGAATTTTTC
CAGTAGACGATAAGACTATGGAATATATAAATTCACATAAGTGTTCAACTATGACAAAAGATGTAAATATATATGA
AGCAGATGAAGATGCAGTCTATGATGAAGTATACGAAATAGATTTAGCCAAACTAAAAGAAACAGTAGCCTTTCCT
CATCTTCCTGAAAATACTAGAACAGTAGATGAGATAGATAAGGATATAAAGATAGACCAAGTTGTAATAGGCTCTT
GTACAAATGGAAGAATATCAGACCTTGAAGTAGTAGCTGAGATAATGAAAGGCAAAAAAGTAGCAGATGGAGTTAG
AGTTATGATATTTCCTGGAACTCAAAAAGTATATCTTGAAGCTATAGAAAAAGGGTATATTACCACTTTTATAGAG
GCAGGAGCAGCAGTTTCTACACCAACTTGTGGTCCATGTCTAGGGGGACATATGGGTATACTTGCAGCAGGAGAAA
AATCCATTTCAACAACAAATAGGAATTTCGTAGGAAGAATGGGGCATGTTGATTCAGAGGTGTATCTTGCAAGCCC
AGCTGTAGCAGCAGCATCAGCTATAACTGGAAAAATATCAAAACCATCAGAAATAATTTAAGGGAGGTAAAATTTA
TGATTGCCAATGGAAGTGTTTTTAAATTCGGTGACAATATAGATACAGATGTAATAATACCAGCTAGATATTTAAA
TATAGCTGATTATAAAGAACTAGCAACGCATTGTATGGAGGATATTGATGATAAATTTATTTCTAAGGTAAAAAAA
GGAGATATTATAGTTGCAACTAAAAACTTTGGGTGTGGTTCATC
>630
AACATACTAAATATAAATTTATTTTTAAATACGTTTATTGCGTTTGTGTGTTTTTGCCTAATGTCATCATCAGTAT
ATGCACTGAATGATGCTATAGACATGGATAAAGATAAAAAACATCCTAAAAAATGTAATAGACCAGTGGCAAGTGG
AAGAATAAGCAAAAAAAGTGCTAATATACTATTTGTAGTATTAGCTTTAACTTCAGTCTGTTTATCAACAGTTGTT
AGTTTTAATCTTTCTATAATTCTCAGTCTCTATTTGATAAACAATATATTATATTCTCTTAAACTAAAGAATATAA
TACTATTAGATGTGTTTTCAATATCTCTTGGTTTTATACTTAGGGTTTATGCAGGATGTGTAGCCATAAGTGTTAG
TTTATCAAATTGGATAATTTTATGTACATTTTTCTTATCTCTGTACTTAGCTCTTGGAAAACGTAAAAAAGAAATA
GAAACTCTAAGAGATGATGCAGTTGAACATAGAAAAATATTGGAAGATTATGACATAGAAAATCTAAATCAAATGA
TGATAGTTATATTAAGTTCTACAATTGTATGTTATGCATTGTATTCTACAAGTAATCCAGAAAAGCCACATATGAT
ATTTACAACAATATTTGTAGTTTATGGTGTACTTAGATATAATTATATAATTAACACTACAAATGAAAATAATCCT
ACTGATATTGTCCTAAAAGATAATGCTTTAAAAATAAACGTAATCTTATGGATAATTACATGTTTAATAATATTGA
TTTTTTAGTGATATTTTTAGTGATAGGATGGGGAAATACTTATGAAAAAAAGTGTATTATTACTTGATGTAGATTA
TACTGTTATAAATACTGATAGCATGATAGATTTTTTTATTTACTCTTTAAAAAATAAAACCTTTAAAACTATTATA
AAGTTACCATACATTATTTTTATTCTATTTATGTATTTAATTAGAATGATACCTTTGAAGAAGGCAAAAGAGGCAA
TCTTTTATCCAATAGTAGATTTTAGTGAAGAAGATTTAAAAAAGTTTTTTGATGATTGCATAATGAAAAAAATTAA
CGAATCTATGAAAAAGGTTATTTACAAAAATAAAGAAGAAGATAATGTTATAATTATGATAACTGCATCTCCATAT
GCATATATGAAATATTTTAAGTATTATGGTCTTGCAGACGAGGTTATAGGCACGGAGTTTTTTTATGAAAATTCAA
GATATAAAAATAAATTCATTGGAGAAAACTGTAAGGGAATTGAAAAAGTAAAAAGAATAAAGGCTGTATTAGGTAA
ACTTGGGATAGAGATTGATTATGAAAATTCATATGCATATTCAGACTCTAAGAGTGATTTACCAATGCTTTCATTG
ACTAAAAATGCATTTTTAGTTAGTAAAAAGGATGGTGAGGTTATAGAGCAAATAAATTCATAACTTAATGTCACTT
AGAATAGGAGGGAATAGTTTGGGATATTTACACATATTAATTTTATCTATGGTTCCTGTAACAGAATTGAGGGGAG
CCATTCCTATAGGTATTGCAATGGGCTTAAATCCTATATGGGTTTATGTATTTAGTGTAATAGGTTCTACATTGGT
ATCGATTCCCTTGATATTGACATTCAGACATGTATTACAATTTTTAAGAGGGAAGAAACTATTTAAAGGGATTGCT
GATGTAATTGATAGAAAAATAAACTCAAGAATGAAGAAATTAAAAAGTGTTTCGATAATTGGTATAATACTATTTG
TAGGTATACCACTGCCAACTACAGGAACATGGACTGCATCTGCTATAGCTTCCATATTAAAAATGAGAATAAAAGA
TGCTTTTATGGGAGTATTTCTTGGCAATTTGTTATCAGGGGTTATAGTTTCAGCTCTTTCTTTACATATAATATAA
AACTATCTAAGTAATATACTTGGATAGTTTTTTTATGAGTATGTGTGAAAAATTTTTAATAATAAATAAAAAATGA
GATAAAGTATTTAACTTCAGTTAGTTCTAAAATGTTTACTATGGCAAAAGAAATATAGTATAGTATTACTTGTAGG
GAAAGTACTCTAAATTTGTCTGCTAATAAAATGAAATTTTTATATAGAATAAAATTTTAGTGATACATTTTAATTA
TTGGATTGAGGAGGTTTTAAAATGGAAAATTCAAACACTAACTTAGGTAGTGAAAGTGTGGGTAAATTATTATTTA
AACTTGCTACACCTGCTATTATCGCACAAATTGTAAATGTTTTATACAACATAGTCGATAGGATTTTTATTGGTAG
AATGGAAAATGGAGAAGTTGCTATGGCTGGTGTTGGAGTGGCATTTCCAATAATAATTATAATAACTGCATGTAGT
TATTTAATCGGTATGGGAGGAGGTCCATTAGCTGCTATAAAAATGGGTGAGCAAAACAATGATGAGGCAGAGAAAA
TAATGAGTAACAGTTTTTCTGTATTGGTGATTTTAGCAATACTTTTGACTATAGGTTTTAAGATTGGAAAAGAGCC
TTTACTTTGGATGTTTGGAGCAAGTGAATCTACAATTGGATATTCAATGGACTATTTAAATATTTATTTAATAGGT
ACAGTGTTTGTTCAGATTTCAATGGGTATGAATACTTTTATAAATACCCAAGGGTTTGCTACAACTGGAATGATGA
CAGTTGCTATAGGTGCTTTAATAAACATAATACTTGACCCGATTTTTATATTTGGCTTTAATATGGGTGTAAAAGG
AGCTGCATTAGCTACTATAATTGCACAAGGCGTTTCTGCTATTTGGGTACTTATGTTTCTCTTTGGAAAGAAAAGT
ATACTCAAAATAAAAAAGAAGTATATGATACCAAAAGCAAGTATCATCTTACCAGTGCTTGGCTTGGGAATCTCTC
CATTTATAATGCAATCTACAGAAAGTTTAGTACTTATAGCCTTAAATAGTAAATTACAAATGTATGGAGGAGATTT
AGCAGTAGGTTCAATGGCTATAATGAGCAGTATAATGCAAATTCTTATGCTTCCTAATATGGGGGTTACACAAGGA
GCACAACCAATAATAAGTTATAATTATGGTTCAGGTCAACTTGATAGAGTAAAAAAGACATTTAAGTTGTGTTTGT
TGTCATGTTTTACATATTCTACTATTTTATGGCTTTTATTAATGATATTTCCTGCATTTTTTGTTAGTATATTTAA
TAAGAATCCGCAGTTACTTAGTATGACTAGTTGGAGTATAAAAATATATTTTGCTGGTGCTTTTATGTTTGGGATT
CAAATAGCTTGTCAACAGACATTTTTAGCACTTGGAAAAGCAACAATATCTTTGGTTTTAGCTCTACTTAGAAAGA
TTGTACTTTTAATACCTTTAATATTTATACTCCCAACATTCTTTAATGAAAAACTTTTTGCAGTAATTTTAGCAGA
GCCAGTTGCAGATATAACAGCTGCTACTATAACAGCAATTTCTTTCTTTATATTTTATAAATGTTTTCTATCAAAA
CCTAAAGCAATAAAAGAATAAGATATACAATATAAATTTTTTATGAAAATATTTTATTAGATAAAAATTAGAATTT
GTATTTTAATTTAATAAGATATTTTCTATAATGTATAAATATATGAAGTTGAATTTATTTTAAAAATTGTAGTAAG
AAAAATGTAAGTATTTGCAATATTAATGGTATAATATTTACAGATATGATAATCAATAAGAGGAAAGGATGTTTAT
AATGGAAAATGATTTAACAATGCAAGAATTACTTGACCAGCAAGAACAAGTATTCAGCAAAGTGAAAGTTGGAGAA
TTGACAACTGGAAAAATAACTGCAGTGAGAAATGATGAAGTACAATTAGGATTAGACTATGGGTTTGATGGAATAA
TACCTATAAGTGAATTGAACATAGAAAAAAATCAATATATAGAAGATATATACCACATAGGTGATGAAATAACTGC
TGTAATAACAAAAGTATCTCAAAAAGATGGTACAATAACTTTATCTAAATTACAACTTGACAAAAGAAATGATTTT
GCCGAGTTACAAAAGGCTTATGATGAACATAGAATAATAACTGTAAATGTTGAAAAGAATATAGATAAAGGTGTAT
TTGCTAATTACAATACATATACATTTTTTATACCAATTTCTCAACTTGATACAAAATTTATTACAGATACATCTAA
ATTTGTTGGTCTTAACTTAGAAGTTTATATAAAAGAATTGGATGTTAGAAAAAATAGACTTGTAGCATCTCATAGA
GATGTATTACAAGAGCGTATAAATAAAGAGAGAGAAGAAAGAAGAGCTCAAATTAAGGCAGAAAAAGAAGCTGAAA
GAGCAAGAATTAAGCAAGAAAGAGAAGAAGAAAAAGCTCGTATCAAAGCAGCTAAAGAAGACTTATTTAATTCTCT
TGAAGTTGGACAAAAAAGAGATGGTAAGGTGACAAAGATAATGCCTTATGGTGCATTTGTGGATATTGGTGGGATT
GAAGGATTAGCACATATAAATAATTTAGCTTGGACAAGAGTTGAAAGTGTTGAAGATGTTGTTTCAGAGGGACAAG
AAGTAGAAGTTTATGTGTTGGATGTAAATAAAGAGACTAAAAAAATTGCCTTGGCATTAAAAGACATAAATAATGA
CCCTTGGGATTTAATAGCAAAAGAAGTACAAATTGATGATGTTGTCAATGCTAAAGTTCTTAGAATAATAGAAAAA
GGGGCTTTTGTTCAAATTAAAGAAGGTGTAGATGCGTATTTACCAATATCTGAATTGAGTGATACTAGAGTGGCTA
AAGTTACTAATGTTGTTAATATTGGAGATGAGGTTAAAGTTAAGATTCTTGATTTTAAACCAAAGACTAAGAGAAT
GTTGGTTTCAATAAAAGAAGCAACTAGAGAGCCAGAAGAGGATATAACAGAATACCTAGAAGTAGAGGAATCTTTA
GGAAGTATTGGAGAATTATTTAAAGATAAATTTAAAGATTTAGAAGTGTAAAATAATTGAAAATGGGGCTGTTTTA
AAACGTTACACTGTCTATTATGACAGCTTTAGTTTTGAAATAGCCCTTTAGCTATTTTCACGAATTTATGTAAAAT
ATTAGGAGGAAATTTAATGAAAAAGTCTATTATGGATGTACATTGTCACACTCTAATAAGTGGACATGCACATAGT
ACTTTCAAGGAAAATGTCGAAGAGGCGAGTAAGAAGAATATAAAATACTTAGGAATATCAGACCATGGACCTAATA
TGCCAGGAGGACCACATCCATTCTATTTTTATAATTTGCATTTGCTTCCACGTGAAGTGCAAGGCGTAAAGATTCT
TAGAGGAATAGAAGGAAATATAATGGATTATAATGGTAATTTAGATGTTCAAGAAGATATGTTGCAACATTTGGAT
TATATAATCGCAAGTTTGCATAGACCTTGTATAGCTTCTGGTACAAAAGAAGAAAATACAAATGCTATTTTAAAAG
TTATGGATAAACCTAAGGTAAAAATAATTGGACATCCAGATGACAGTAGGTATCCTTTAGATTATGAACCTATAGT
AAAAAAAGCTAAAGATAAAAATATCCTTTTAGAAATAAATAATTCATCATTAAGTTCAAACTCTCATAGAACGGGT
ACTTGGGAAAATGTAAGTCATATGTTGACATTGTGTAAAACATATGGTGCAAGAGTAATTCTTGGTACTGACTCTC
ATATATGTTATTCTATAGGAGAATTTGAAAATGCAGAAAAAGTTTTAGAAGCAGTAGATTTTCCAGATGAATTAGT
CATAAATTATCATGAAGATGAAATTATAGAATTTTTTGATATAAATTTTTAGAATCTTGGGAGTGAAAAAATTTGA
GTAAAAATAAGTTTATCTATATGAATTATTATGACAATGGTTATTTTAAAAAAGGAATGACTATATATATGGTTTT
AGCACTTATAATTTTAGCTACAATTTTTATATATTCAACGACAATATTATATATTTTATGTATAATAACAGCAGTT
TTTCTATTTAAACAAGGTCGTGATTTTTCAAATAAATATGAGGGAAAAGTATATATTACTCTCGATAATCATTCAA
TATTAATAAATAATCAATGTATATTCAGTATAAAATCTAAACAAAGTCAAAAGTTTAATTATAAGATAATAGAAAA
AATAGAAGTAGTAAAAAATATATTAAATATATACACTAACGAATCTAATTATAAAATTAGATTAAGGGCATTGAGT
TTGGAAGATGAAAAAAAATTATTGAATATCATAGATGAAAAGATGAAAAAGTTTAAGGCATAATATCATACTGTTT
TCAATAGTTAGCATGTTTTATAGAATTGCTTATCAAAAATAAAAAATTGAGATAATTATTTTTTGTGTTGACAATA
CATTTTAATGTGTATATAATAACTATTAAATCAAAATATTTAGAAAATTTAAATGATTAAAAAAGTGATGAATAGA
AGTAGTAAGAACAATGAAACTTTCAGAGAGCTAAAGGATGGTGTGATTTAGTAGTTGATAGTTCTGAACTTGTCTA
GGAGCTGTTTTCTAAGATTTAAATCTTAGAATAATCGGAGTAATTCCACGTTATAGGAAATATAGTCATTATAATT
ATTGTATTGGCTATTACTAAGGGAGCTTTTTAGAAAGCTAAATAGAGTGGTACCGCGAGCAAAACCTCGTCTCTAA
TTTTATTAGAGATGAGGTTTTTTTTATTCTAATGATAAAATTGACATTTATCCTTATGAATTGTGCAGGATTGCGT
CGATATGAGGTATACTGAATACAAAAAACAGAAAAAGGGGGAAATAACATGAAGTGTGGAAAGTATAAAAAATATG
ATAAAATGCAAATAGTAAATCGTAAATGGCCAGATAATGAAATATTTAAGGCTCCAATTTGGTGTAGTGTCGATTT
AAGAGACGGAAATCAGTCACTGCCAACACCTATGAGTGTAAATGAAAAAGTCAGAATGTTCAAAATGCTTATTGAT
ACAGGATTTAAAGAAATAGAGGTAGGATTTCCATCAGCATCAAATACAGAGTATACATTTTTAAGAAAATTAATAG
ATGAGAATATGATTCCAGATGATGTAACTATACAAGTACTTACACAATCTAGGGCTCATCTTATAGAAAAAACATT
TGAATCAATAAGGGGATGTAAAAAAGCAATTATACATTTATATAACTCTACATCTGTTCTTCAAAGAGATGTGGTT
TTTAATATGAGTAAACAAGAAATAATAGATATAGCAGTTGAAGGAGCAAAATTATTTAATGAAGAAGTAAAAAAAT
ATCCAGAAACAGAATTTACTTTTGAATATTCACCAGAGAGTTTTACAGGAACAGAGATGGATTATGCACTTGAAAT
ATGTGAGGCAGTGATAGATGTTTGGAAACCAACTCCTCAAAAAAAAGTAATAATAAATCTTCCATCAACAGTTGAA
ATGGCAACACCAAACGTATATGCAGACCAAATAGAATGGTTTTGTAAAAATATAAGTTGTAGGGATTCTATTATAC
TAAGTTTGCATACTCACAATGATAGAGGAACTTGTACGGCTGCAAGTGAACTTGGATTATTGGCTGGTGCCGATAG
ACTTGAAGGAACACTATTTGGAAATGGTGAAAGAACTGGGAATATGGATATAGTAAATGTGGGACTTAATCTTTAT
ACACAAGGAATAGACCCAGAGCTAGATTTTAGCAATATAGATAAGATAATAGGTATATATGAAGACTGTACAAAAC
TTATGGTACATGATAGACATCCATATGCAGGTAATCTTGTACATTGTGCTTTTTCAGGTTCACATCAAGATGCTAT
TAGAAAAGGCATGATAGCAATGAAAAACAGAGATAATGATTACTGGGAAGTTCCATATTTACCAATAGACCCTCAT
GATATTGGAAGAGAATACAAAGAAATTATAAGGATAAATAGCCAATCTGGAAAAGGAGGAGCTGTTTATATAATGG
AAACAGATTATGGATTTATGATACCTAAGAATATGCATTCTGATTTTGGAAATGTAGTCAAAATGGAATCTGATAG
AATTGGGGAAGAACTTAGTAGTGAAGCAATATTTAATTTGTTTAAGAAAGAATATATTGAAGTTGAGAGCCCTTAT
AAAGTTAAGAAGTATAAAATAAAATCAATGGATGAATTAAACTATGAAAATGATGATTCTAATGATACTAACATGA
TTGAGATGACTGCAAGAATAAGTTATATGGGAAATGAACAAAGGATTGTTGGTATAGGAAATGGACCTGTAGATTC
ATTTAATAATGCACTAAAGCAATGTGGCATGAAAGATTATAAATTTAGATATTACTGGGAACATGCATTAGAGGAA
GGGTCACATTCAAGAGGGGTAGCTTATGTAGGAATAGAGCACAATAATGAAGTCTATTTTGGTGTAAGTATATCGG
AAAACATAAATACAGCAGCTATTAATGCACTTATGAATGCAATAAATAAAAGTTATATTGAGGAGGAAATAAAAAA
TGGGGATGACTATGACGCAGAAAATATTAGCCAAACATGCTAAATTAAATGAAGTTAAGAAAGGGCAATTAATCGA
AGCAGATTTAGATGTAGTTTTAGGTAATGATATAACATCACCAGTAGCCATTAGAGAATTTGAAAAATTAGGAATT
GAAGATGTTTATGATAAGACTAAAGTAGTGATGGTTTTAGACCACTTTACACCTAATAAAGATATAAAGAGTGCAG
AACAATGTAAATTTACAAGAAGTTTCGCAAAATCAAAAGGAGTTGTAAATTTTTTTGATGTAGGAGATATGGGAAT
AGAGCATGTTCTTCTTCCTGAAAAAGGTATAGTAACTGCTGGAGATGTAATTATAGGTGCTGACTCTCATACTTGC
ACATATGGAGCATTAGGAGCATTTTCTACTGGTGTAGGTTCAACTGATATGGGAGCAGGTATGGCTACAGGAAAAT
GTTGGTTTAAGGTTCCTGGAGCAATAAAATTTGTTTTGAAAAATAAACCAAATAAATGGATAAGTGGTAAAGATAT
AATACTTCATATAATAGGGGAGATAGGTGTTGATGGAGCACTTTACAAGTCAATGGAATTTTGTGGAGATGGAGTA
GAATACTTATCTATGGATGATAGATTTACTATTTGTAATATGGCAATAGAAGCAGGAGCAAAAAATGGAATTTTTC
CAGTAGACGATAAGACTATGGAATATATAAATTCACATAAGTGTTCAACTATGACAAAAGATGTAAATATATATGA
AGCAGATGAAGATGCAGTCTATGATGAAGTATACGAAATAGATTTAGCCAAACTAAAAGAAACAGTAGCCTTTCCT
CATCTTCCTGAAAATACTAGAACAGTAGATGAGATAGATAAGGATATAAAGATAGACCAAGTTGTAATAGGCTCTT
GTACAAATGGAAGAATATCAGACCTTGAAGTAGTAGCTGAGATAATGAAAGGCAAAAAAGTAGCAGATGGAGTTAG
AGTTATGATATTTCCTGGAACTCAAAAAGTATATCTTGAAGCTATAGAAAAAGGGTATATTACCACTTTTATAGAG
GCAGGAGCAGCAGTTTCTACACCAACTTGTGGTCCATGTCTAGGGGGACATATGGGTATACTTGCAGCAGGAGAAA
AATCCATTTCAACAACAAATAGGAATTTCGTAGGAAGAATGGGGCATGTTGATTCAGAGGTGTATCTTGCAAGCCC
AGCTGTAGCAGCAGCATCAGCTATAACTGGAAAAATATCAAAACCATCAGAAATAATTTAAGGGAGGTAAAATTTA
TGATTGCCAATGGAAGTGTTTTTAAATTCGGTGACAATATAGATACAGATGTAATAATACCAGCTAGATATTTAAA
TATAGCTGATTATAAAGAACTAGCAACGCATTGTATGGAGGATATTGATGATAAATTTATCTCTAAGGTAAAAAAA
GGAGATATTATAGTTGCAACTAAAAACTTTGGTTGTGGTTCATC
