# Supplementary material for: Horizontal gene transfer converts non-toxigenic Clostridium difficile strains into toxin producers
Source: Nat Commun. 2013 Oct 17;4:2601. doi: 10.1038/ncomms3601 (PMC3826655; doi:10.1038/ncomms3601)
Supplement: Supplementary Dataset 1 — Sequence of the chromosomal DNA used to compare the donor- and recipient-specific DNA in the transconjugants. [file ncomms3601-s1.zip › SNPsRegion8.fasta]

>630
ATTTGGTTATAACAGGTGGACTTCGTATATCTACTGATTTTGCTAAGGCAATTGCTATGGGGGCTGATGCAGTTGC
TATTGCAAGTTCTGCTCTTATGGCAGCGGCGTGTCAACAATATCGTATATGTGGTTCTGGTAAGTGTCCTGTAGGA
GTAGCTACTCAGGATGAGGAATTGAGAAAAAGATTACATATAGAAAATAGTGCTAATAGAGTGGCAAACTTTTTAA
ATGTAAGTTTAGAAGAACTTAAGACTTTTGCTAGAATTTCTGGTCATAAAGATATACATGATTTAAGTGTTGATGA
TTTATATACTGTTAACTCTGAAATATCAAATTATACAAACATACAGCATGTATAGATTGAAGTTTGAAACTATTAG
ATTTTAGATAGCTATAAGAGTAAATGATAAATATATTTTATAAAAGAGAGTGTCTTAAAATGAACTTTTTAGTTCA
TAAGTCACTCTTTTTTGTATGAAGCCAAATATATTTATCATTTTAGCAATGAAAAAGAATCTTATCTCTTTATTTT
GAGATAGACTCCTTCTATTTATGAAAATTAAAGATATTAAATTGTAAAATATTCTGTGATGTCGTACTATTAAACT
AAAGATTCTGTACTTTAAAGTAAATAAAAATTTAAGGAGTGATTATTATGGAAAGATTGAAGATACAAGTTTTAGT
CGACAATAATACTTATATTGATAGATACTTTGTTGGAGAACCAGCAGTAAGCTATTATATTGAGATTGATGGAAAT
AGGATTTTGTTTGACTCAGGGTATTCAGATGTATTCATATCAAACGCTGAAAAATTAAATATAGATTTAGGAAATT
TAACTCATGTTGTTTTTTCTCATGGGCATAATGACCATACAAGAGGTATCCAGTTTTTAGAAAATAGGTATGATTT
ATCTACAGTTGAACTTGTTTCACATCCTAACTGTTTTATACCTAGAAAACATGGAGAGAAAAGCATAGGAGCTCCA
TTTTCTGCTGAGGAAATTAAAAATATTTTTATGTATAATCCTAAGGATAAGCCATTTAATCTAAGCAAGAATTGTG
TGTTTTTAGGTGAAATACCTTCTATAAATGATTTTGAAAAAAGAGCTAAAATTGGTAAATGTAAAATAGGAGATTT
GTGGGAAGATGATTATGTTTTAGATGATTCTGCTATAGTTTGTAAAACTGATAAAGGTATTTTTATTGTTACAGGA
TGTTCTCATAGTGGAATTTGTAATATAGTAGAGTATGCTAAAAAGGTATGTGGAGATGATAGAGTTATTGGTATAC
TAGGTGGTTTTCATCTTTTTGAATTGAATAATAGGTTAGATAGTACAATACAATATTTGGATAAAGAAGAAATAAG
AATGTTGTACCCTTGTCACTGTGTTTCTTTTAAGGTAAAAGCGAAGATGAATGAAATATTGAATATAAATGAAGTT
GGAGTAGGGCTGACCATAAGTATATAGTATTTGAAAGTATATAAGATTTAAGTTGAAGGTTAAAAAGATATTTTCT
ATAGAAAATATCTTTTTTGTTACGTTTATTTTAAGAGAAATCAATATACTTTTATATGAAATATTGTAAAAAAATT
TATTTTTAATGAGAATATATTTTCATTAATAAACAATTTTATTATGTATTAATAATGTTAGAATAAATATAAATAA
ATCAAAGTTACTTACATTACAGTATATTTTTTCACAAAATATATTGATTTATTCTTTTAAAGTTTGATAATTCCAA
TGAATGTAATAAAAGAAGGAATTTTATACTATACGATTATTATTACAAAATAATAAAGAAAAAATTATATAATAAT
AAAGAAAAAATGTATAATATTTAACATTAAAAAAGATATTTCATAAAATTAAAAAACAAAGTGAATTTGAATACTA
TTTAAAAAATAAAATAAATATATAAAAAATATTTAATACAAAGGTAGAAATAAGTTGAAAATGTAAAGTCATTGGA
AAAATATAGTTGAATTTAATGAGCAAAAATGTTATTGTTTTATCAATAAAGTGTTAAAATAAAAACTTTCAATATC
ATTTTAGGGAGGATGATTTCATGCAAAAAAGTGTAAAGAAAGCAAAAGTAACGGGCTCTATGTTAGCCATTTTTGG
TGTTGCAAGCGTTCTTTTTAGTTCACATGCAGGAGGAGGATTTGCTACAGGGAATCAAGAAACTCAGTACTATGTG
CAGTATGGATGGACAGCACCACTTATGGCAATTTTAGCAATGATTATACTTACTGCTACCATGAGAGAAGTTATCA
TAATGTATAATAATAACAATTGTAGGAATTATAAGGATTTATTTTGTGAGCTTTGGAGACCATATCCAAAACTTGA
AATAATATGGGAGATATATTACTATCTAATGGTTTTAATAGCTGTAAGTGCTGTTATAGCAGGTGCAGCAGCAGTA
TTTCAAAGTATAGGAGTAAATTATTTTGTAGCTGTATTTATTATTGGAGTTGTACTTCTTGTCTTTACTATATTTG
GTGCTATGCTTGTATCTAAAGCAGCTACAGCAATGACAATAGCTATTCTAGTATGTACTCTTACTATTTTTATTGT
TGGTATAAAAGCTAAAGTACCAGAAATAACTGAAATATTATCAAATAGAACGAGTTTCACACCTGGCTATATCAAG
CCAATACTTAATACTTTTATTTATGCAGGTTTTCAATCGGTTGTTATACCTACACTTGCAGGATGTTCAAGACCAC
TTCTTAAGAACTCAAAAGAAGCTACTAAGGCAATGATAATTTCATTTGTTATGAATGCAATTGCATTAGGACTTGC
TGTAACTATGCTAATGGGATGGTATAGAGAAATTATTGCTGCTGGGCAAACAACACTCCCTACTCTTTATGTTGCA
GGTCAATCTGGAAATCATACTATATACATAATTTATAATGTTGCATTATTCCTTTGTTTAATGTCTACAGGAGTAA
CTACTATATTTGGTCTTGTAAATAGATTTGAAGACCATAAAGCACTTTCTTTCCTTTCTTCAAGAATGAAAAGAAG
GGTATTTACAGCTTGTGCAATAATGGTAGTGTCAATGCTTATATCACTTACAGGATTAAGTAATATTGTTAAATAT
GGATATGGATATTGTGGTTATCTTGGTCTATTCACTATAGTAATTCCATTCCTTACACTAGGACATTATAAGAATA
AGAAGTTTGCAAAGGAAAATCCAGAAGCTAAATGGCCAGCGGAATTAAATGAAAATGTAAATTAGATGTAGTAGCA
AAAAATATTGCTAAAGAGAATACTATAGATAAGAATACTATAGATAATATATCTGCATGTTTATTAAGATTATTTG
CAAAATCTAATATTAAACAACTATAAACAAGCAATATAAAACTAAGAATAAAAGATAAAAAGAGGGTGTCTCAAAA
TGGACTTTTAGTTTATAAGGCACTCTTTTTTATATGAAGTCAAATATATTTTCATTATTTTTACAATAAAAGAGAC
TAATCCTACTTTGGATAGCCTCTTTTTTCTTTAATATAAAATAGTATAACAGCAAAGTATAGATTGATACATGTTT
TCTGTAGCTTTCTATATATTACAGTGTTTGTGTGGCATTGGTATTTTAAGCAATCTATAAATTATAATTCTATAAT
TCTTCTACTAATTTTAGATTCTATAGCCGTCTCTATTTCACTTAACATTCGTTCATTTTTAGGGTCAATAAAAGCA
CATGTATATCCTTCTTCACCAGCTCTACCAGTTCTACCAATACGGTGGATGTAGTCTTCTGGTGTTTCTGGTAAAT
CGTAATTATATATATGACTTACTCCAGATATATCAAGACCACGAGAAGCTACATCTGTAGCTATTAAGTATTGTAT
ATCTAAATTTCTAAATGATTTCATTATTCTTTCTCGTTTTGATTGAGCAATATCACTATGAAGTTTTTGACAATTA
TATCCTCTTATAGCAAGAGCTTCTTCAAGATTGTCAACCCTTCTCTTAGTTCTACAAAATATTATTGCCATAAAAG
GATTATCTTCATCTAGTACCTTACATAAGGCATCTAATTTTTTTCTATCTGTAGTTTCTACTACTTCTTGTTTTAT
ATTATTAAGAGTGATTTCTTCTTTTTGAATAGAAACTACAACAGGATTTTTTGTGTATCTATAAGCTAATTTTTTT
ACTTGAGAATTTATAGTTGCAGAAAAGCATAGTGTTTGCTTTTTGTTTGAAGTCTCTTTTAAAATAGCTTCCACTT
CATTTTTAAATCCCATAAGCAACATTTGGTCTGCTTCATCTAAAACAAAAGTCTTCAACTTACTAAGGTCTATTGT
TTTTCTATTTAGATGGTCTAAAAGCCTACCTGGTGTAGCTATAATCATATGAATATTTCCTTTTAGTTTCTTTATT
TGAGAACCAATATCTTTTCCTCCATATGCTGCAAGAATACTTACATCTTTAGATTCTTTAAGTTTCATAGCTTCTT
CTGTTATTTGAATAGCTAGTTCTCTTGTAGGAGAAAGTATAAGTACTTGTATATCATTTATATCTAATGATATATT
TTCAAATATCGGAAGTAAAAAAGCTAGTGTTTTTCCTGTTCCAGTTTGAGCTTCTGCTATTACATCTTTTCCTTCT
TTTATTAGTTTAATACTTTCTTTTTGTATAGGTGTAGGTGTTGTTATTCCTGATTTTTTTAGAATATTTATTGTAT
TTTCACTAATCCCTAAGCTTTTGAAATCCATTGTTATCTTACCTTTCATGAAAAATTTTCTTTTTTATTAACCAAT
TAATAATATCATATTTGTAAGTATTTTTAGTAAATTTTTTAATTATTATTTATATAGCTTAAAAATATATTAAGAT
ACTTTAAAATGGAATGTAACTTAAATTAAATTTTAGTAGGAATTTTATAGGTTTATTTTTAAAGGTTTTTTGAAAA
TAAATCTATTTAAAAATTAAATTAAAATGCAAGAAAAACATAATAACTTTCATTTTTAAGAAGTTTTCACAAAAAA
GAAAAAATATAGTGCAATAAATGATACAAAGTAATATAATAGATTACAAGATATGAAAAGCTAAAAAAATAAATTG
CAAATGAAATTAAAATGAATAAAAAATAAAAAAATAATCATAAGTTAGAGGTATCAATGAAAAATAAGACTTAATG
TTTTTAAAATTAAAAGTATACTAAGGGGGGCATTAATATGTGCGTTATATCAAAAGATAGAGCAAAGGAAATAAAA
ATAGTAGATACTACTTTAAGAGATGGAGAGCAAACAGCTGGGGTTGTATTTGCAAATAGAGAAAAAATAATGATTG
CTGAAATGTTAAGTGACCTAGGTGTTGACCAAATTGAAGTTGGTATACCTACTATGGGTGGAGATGAAAAAAATGT
AATAAAGCACATATGTAGTAGAAATTTAAAATCAGATATAATGGCTTGGAATAGAGCAGTAATAAAAGATGTTGAA
GAATCTATTTCTTGTGGTGTTGATGCAGTAGCTATATCAATATCAGTATCTGACATTCATATAGAAAATAAATTGA
GAACTTCTAGAGGCTGGGTTTTAGAAAATATGGCTAAAACAGTTGAATTTGCAAAGAAAAATGGATTATATGTTTC
AGTAAATGGAGAAGATGCTTCAAGAGCAGATATAGACTTCTTAACTGAATTTATAAATGTTGGAAAACAAGCAGGG
GCAGATAGATTTAGATACTGTGATACAGTAGGAGTTATGAATCCTTTTTCTATAAAGAATGCAATAGAAACTCTTT
ATGAAAGAACTAATTTTGATATAGAAATGCATACACATAATGACTTTGGGATGGCAACTGCAAATGCACTTGCAGG
AATAGCAGCAGGAGCAAATTATGTTGGTGTTACAGTAAATGGATTAGGTGAAAGAGCAGGAAATGCAGCATTAGAA
GAAGTTTTAATGGCACTTAAGTGTGTTTATAAATGTGATTTAAATAATATAGATACTAGAAAATTTAGAGGAATAT
GTGAGTATGTAGCACAGGCATCAGGAAGAATACTTCCTACATGGAAACCAGTAGTTGGGGATAATATGTTTATACA
TGAATCTGGTATACATGCAGATGGAGCTTTAAAAGACCCACATAACTATGAACCATTTGACCCAAGTGAAGTAAAT
CTTGAAAGAAAAATAGTAATAGGTAAACATTCAGGAAGAGCTGCAGTTGTAAATAAGTTGAGTGAATATGAAATGT
ATATTTCTCCAGAAAACGCTACCAAGCTATTAAATGCTATAAGAGCTACATCTATAAGATTAAAAAGAAGTTTAAT
GGATAAAGAAATTCTTCAATTATATTGTGATATACTAGCACATGAGAAAGGCACAACAGAAGAAGAAGCAGTTAGA
GGTTCATATATTTAAGATATAATTGTTTAGGAGGAAAATATGGGAGATAATATAGTTTATAAAATAATTAAAAAAC
ATATAGTAGATGGAGAAGCTGTTGCTGGAAGTTCAATTGGTATAAAAATAGACCAAACTTTAACACAAGATTCTAC
TGGAACAATGACATATCTTCAACTAGAAGCTATGGGAATAGATAAAGTAAAGACTAAAAGAAGTGTGGCATTTGTA
GACCATAATATGTTACAACAAGGATTTGAAAATGCAGACGACCATAAGTATATACAAACAGTGGCAGATAAATATG
GAGTTTATTTCTCTAAGCCAGGAAATGGTATTTGTCATCAAGTATTTTTAGAAAGATTTTCAACACCAGGAGATAC
ACTTTTAGGTTCTGATAGCCACACACCTACTGCTGGAGGTGTGGGCATGATGGCTATTGGAGCTGGTGGATTAGAT
GTTGCTTTAGCCATGGCAGGAGGAGCATACTATATAAAAGCACCAAAAGTCTGTAAGGTGAATCTAGTTGGAAAAT
TAAATAATATGGTATCATCAAAAGATATAATATTAGAAGTGTTAAGAAAACAAACTGTAAAAGGTGGAGTAGGTAA
AGTTTATGAATATGGTGGAGAAGGTGTCAAAAGCCTATCTGTTCCACAAAGAGCTACAATAACAAATATGGGGGCT
GAACTTGGAGCAACTACTTCAATCTTCCCAAGTGATGAAAAAACACTAGAATTTTTTAAGAGTCAAGGAAGAGAAG
ACGCATGGGTGGAGCTAAAACCAGATGCAGATGCAGTTTATGATGAAGAGATTACTATAAACTTGGATGAATTAAA
ACCATTAGCTGCAAAACCTCATAGCCCAGACAATGTAGATGAAGTTGAAAATATAGGAAAGATTAAAATAGACCAA
GTGGCAATAGGAAGTTGTACAAATTCTTCTTATGAAGACTTAATGAAAGTAGCACAAATCCTGAAAGGAAATAAAG
TACATAAGGATGTGAGTTTGGTAATAGCACCAGGTTCAAGACAAGTTATGGAGATGATTGCTAGAAATGGGGCTTT
GGCAGATATAATAAGTGCTGGAGCTAGAATACTAGAAAATTCTTGTGGTCCATGTATTGGTATGGGTCAATCTCCA
GGTACTGACTCTGTGTCTTTAAGAACTTTCAATAGAAATTTCTATGGTAGAAGTGGGACTTTGTCAGCACAAGTAT
ATTTAGTAAGTCCAGAAGTGGCAGCAGTAAGTGCAATCAAGGGAGTGCTTACAGACCCAAGAGAATTTGATATTAA
ATTTACAAATTTAGATGTAAATGAATTTTTGATAGATGATAGCATGATAATTAAACCTGCTGATGTAGGAAGTGAT
GTAGAAGTAGTTAGAGGACCTAATATAAAACCTTTCCCTCTTAATACAGAGCTAAGTCAGTCTATAGGTGGAAAAG
TTATATTAAAGACAGAAGATAATATAACTACTGACCATATAATGCCATCAAATGCTAAGTTACTTCCTTTTAGAAG
TAATATACCGTATCTTGCAAACTATTGTTTCAATACTGTAGATACAGAATTTCCTCAGAGAGCAAAAGACAATAAT
GGTGGATTTATAGTTGGTGGAGATAATTATGGTCAAGGTTCAAGTAGAGAACATGCAGCTTTAGCACCATTATATC
TAGGTGTTAAAGGGGTAATAGTTAAGAGCTTTGCAAGAATCCACAAGGCTAACTTGATAAATAGTGGTATAATTCC
AATGGAGTTTTGTGATGAGAAAGATTATGAAAATATATCTCTTTTAGATAATCTGGAGATACCAAATATTTTAGAC
AATCTAGGTAGTGGAATTTTAGAAGTTAAGAATACAACTAAAGGAACTTCTTTTAAGGTCAAAGTAGAATTGTCAG
CAAAAGAAGTTGATGTATTAAAAGCTGGTGGAAAATTAAACTACACTAAAAATCAAGCTAATTAATATGAAAAGAG
GGAATATTGAATGTATAAAGTGACACTTATACCAGGAGATGGAATAGGACCAGAAGTTGCGAAAGCTATGAAAAAG
GTAGTAGAAGCTACTGGAGTAGAAATAGAATGGGAAGAAGTTAATGCAGGAGAGGCAGTTATTGAAGAGTATGGTA
CTCCACTTCCTGAATATATTATAGATAGTATAAAAAAGAACAAAATAGCTATAAAAGGCCCAATTACTACTCCTGT
AGGTAAAGGATTTAGGAGTGTAAATGTAACTTTAAGACAGGCATTAGATTTGTATGTCAATTTAAGACCTATTAAA
AGTTTTAAGGGGATAAAATCAAGATATGAAGATGTTGATTTAGTGGTTGTAAGAGAAAATACAGAAGATTTATATG
CTGGAATAGAACATAAAATAGGTGATTATGCAGCTGAAAGTATAAAGATAATAACAAGAAGTGCAAGTGAAAGAAT
CGTTGATTTTGCATGTAACTATGTTAAAGATAATAAGAGAAAAAAAGTTACAGCTATACATAAGGCAAATATAATG
AAAATGTCTGATGGATTGTTTTTAGATGTGTTTAGAGAAGTTGCATCAAAACATGGTGTAGAATATGATGATTTGA
TTGTAGATGCAGCAGCTATGAACTTAGTTTTAAATCCAGAAAATTATGATGTAATGGTAATGCCAAATCTTTATGG
AGATATACTATCAGATTTAGGTGCTGGGCTTGTTGGAGGTTTAGGTATAATTCCAAGTGCAAATATTGGTAAAGAT
TGTGCGATATTTGAAGCTGTTCATGGAAGTGCTCCACAAATAGCAGGTCAAAATAAGGCTAATCCAACAGCACTTA
TTCAATCATCAGTAATGATGCTTAGATACTTAGGTGAATATGAAAATGCACAAAAAATAGAAACAGCTTTAGAAAA
AGTATTTCTTGAAGGAAGTAAATTGACTGTAGATTTGGGTGGCTCAGCTTCTACTACAGAGTTTGCGGATGAGGTG
TGTAAGTATATTGTATAGATTTTATTTAGGGAAAAAGTAAAATATAGATTGAAGGAAAGAGGCTTTCTCAAAATAG
AGATAAGCCTTTTTTATTGGAATGATAAAATATATTTGATTTTATACAAAAGAGAGTTCCTCATAAACAAAAAAGT
TAATTTTGGGATATCCATTTTAATTTTAAAATTAATTGATTAATACGCAAAGAAAGATTAAATAAATTTATTATTT
TTAATTGAACTTTCAACCAAAATATGGTAAAATTTAAAAAAGTTGAACTTTCAACTAAAAATGAAAATATTGATTA
TGTGAAATTCTATAAAACAGAAACTATTTGACTTTAGCCATGGTAGTTTCAGTGGAGGTGTGTTTGATTAAGACTT
TAGATAGTAATATATTAAGAGAAGTAGGTACTTTATCTAGAGCAGTAAATTCAATAAATGATATTAAGTACAAGGA
ATTAAAGTTACAAAAAGGACAATTTACATTTTTGACAAGAATCTGTGAAAATCCTGGTATAAATCTTGTGGAATTA
TCAAATATGTTAAAGGTAGACAAGGCTACAACAACCAAGGCTATACAAAAATTAATAAAGGCAGGATATGTAGATA
AAAAGCAGGATAAGTTTGATAAAAGAGGATATAATTTAACTCCA
>CD37
ATTTGGTTATAACAGGTGGGCTTCGTATATCTACTGATTTTGCTAAGGCAATTGCTATGGGGGCTGATGCAGTTGC
TATTGCAAGTTCTGCTCTTATGGCAGCGGCGTGTCAACAATATCGTATATGTGGTTCTGGTAAGTGTCCTGTAGGA
GTAGCTACTCAGGATGAGGAATTGAGAAAAAGATTACATATAGAAAACAGTGCTAATAGAGTGGCAAACTTTTTAA
ATGTAAGTTTAGAAGAACTTAAGACTTTTGCTAGAATTTCTGGTCATAAAGATATACATGATTTAAGTGTTGATGA
TTTATATACTGTTAACTCTGAAATATCAAATTATACAAACATACAGCATGTATAGATTGAAGTTTGAAACTATTAG
ATTTTAGATAACTATAAAAGTAAATGATAAATATATTTTATAAAAGAGAGTGTCTTAAAATGAACTTTTTAGTTCA
TAAGTCACTCTTTTTTGTATGAAGCCAAATATATTTATCATTTTAGCAATGAAAAAGAATCTTATCTCTTTATTTT
GAGATAGACTCCTTCTATTTATGAAAATTAAAGATATTAAATTGTAAAATATTCTGTGATGTCGTACTATTAAACT
AAAGATTCTGTACTTTAAAGTAAATAAAAATTTAAGGAGTGATTATTATGGAAAGATTGAAGATACAAGTTTTAGT
CGACAATAATACTTATATTGATAGATACTTTGTTGGAGAACCAGCAGTAAGCTATTATATTGAGATTGATGGAAAT
AGGATTTTGTTTGACTCAGGGTATTCAGATGTATTCATATCAAACGCTGAAAAATTAAATATAGATTTAGGAAATT
TAACTCATGTTGTTTTTTCTCATGGGCATAATGACCATACAAGAGGTATCCAGTTTCTAGAAAATAGGTATGATTT
ATCTACAGTTGAACTTATTTCACATCCTAACTGTTTTATACCTAGAAAACATGGAGAGAAAAGCATAGGAGCTCCA
TTTTCTGCTGAGGAAATTAAAAATATTTTTATGTATAATCCTAAGGATAAGCCATTTAATCTAAGCAAGAATTGTG
TGTTTTTAGGTGAAATACATTCTATAAATGATTTTGAAAAAAGAGCTAAAATTGGTAAATGTAAAATAGGAGATTT
GTGGGAAGACGATTATGTTTTAGATGATTCTGCTATAGTTTGTAAAACTGATAAAGGTATTTTTATTATTACAGGA
TGTTCTCATAGTGGAATTTGTAATATAGTAGAGTATGCTAAAAAGGTATGTGGAGATGATAGAGTTATTGGTATAC
TAGGTGGTTTTCATCTTTTTGAATTGAATAATAGGTTAGATAGTACAATACAATATTTGGATAAAGAAGAAATAAG
AATGTTGTACCCTTGTCACTGTGTTTCTTTTAAGGTAAAAGCGAAGATGAATGAAATATTGAATATAAATGAAGTT
GGAGTAGGGCTGACCATAAGTATATAGTATTTGAAAGTATATAAGATTTAAGTTGAAGGTTAAAAAGATATTTTCT
ATAGAAAATATCTTTTTTGTTACGTTTATTTTAAGAGAAATCAATATACTTTTATATGAAATATTGTAAAAAAATT
TATTTTTAATGAGAATATATTTTCATTAATAAACAATTTTATTATGTATTAATAATGTTAGAATAAATATAAATAA
ATCAAAGTTACTTACATTACAGTATATTTTTTCACAAAATATATTGATTTATTCTTTTAAAGTTTGATAATTCCAA
TGAATGTAATAAAAGAAGGAATTTTATACTATACGATTATTATTACAAAATAATAAAGAAAAAATTATATAATAAT
AAAGAAAAAATGTATAGTATTTAACATTAAAAAAGATATTTCATAAAATTAAAAAACAAAGTGAATTTGAATACTA
TTTAAAAAATAAAATAAATATATAAAAAATATTTAATATAAAGGTAGAAATAAGTTGAAAATGTAAAGTCATTGGA
AAAATATAGTTGAATTTAATGAGCAAAAATGTTATTGTTTTATCAATAAAGTGTTAAAATAAAAACTTTCAATATC
ATTTTAGGGAGGATGATTTCATGCAAAAAAGTGTAAAGAAAGCAAAAGTAACGGGCTCTATGTTAGCCATTTTTGG
TGTTGCAAGCGTTCTTTTTAGTTCACATGCAGGAGGAGGATTTGCTACAGGGAATCAAGAAACTCAGTACTATGTG
CAGTATGGATGGACAGCACCGCTTATGGCAATTTTAGCAATGATTATACTTACTGCTACCATGAGAGAAGTTATCA
TAATGTATAATAATAACAATTGTAGGAATTATAAGGATTTATTTTGTGAGCTTTGGAGACCATATCCAAAACTTGA
AATAATATGGGAGATATATTACTATCTAATGGTTTTAATAGCTGTAAGTGCTGTTATAGCAGGTGCAGCAGCAGTA
TTTCAAAGTATAGGAGTAAATTATTTTGTAGCTGTATTTATTATTGGAGTTGTACTTCTTGTCTTTACTATATTTG
GTGCTATGCTTGTATCTAAAGCAGCTACAGCAATGACAATAGCTATTCTAGTATGTACTCTTACTATTTTTATTGT
TGGTATAAAAGCTAAAGTACCAGAAATAACTGAAATATTATCAAATAGAACGAGTTTCACACCTGGCTATATCAAG
CCAATACTTAATACTTTTATTTATGCAGGTTTTCAATCGGTTGTTATACCTACACTTGCAGGATGTTCAAGACCAC
TTCTTAAGAACTCAAAAGAAGCTACTAAGGCAATGATAATTTCATTTGTTATGAATGCAATTGCATTAGGACTTGC
TGTAACTATGCTAATGGGATGGTATAGAGAAATTATTGCTGCTGGGCAAACAACACTCCCTACTCTTTATGTTGCA
GGTCAATCTGGAAATCATACTATATACATAATTTATAATGTTGCATTATTCCTTTGTTTAATGTCTACAGGAGTAA
CTACTATATTTGGTCTTGTAAATAGATTTGAAGACCATAAAGCACTTTCTTTCCTTTCTTCAAGAATGAAAAGAAG
GGTATTTACAGCTTGTGCAATAATGGTAGTGTCAATGCTTATATCACTTACAGGATTAAGTAATATTGTTAAATAT
GGATATGGATATTGTGGTTATCTTGGTCTATTCACTATAGTAATTCCATTCCTTACACTAGGACATTATAAGAATA
AGAAGTTTGCAAAGGAAAATCCAGAAGCTAAATGGCCAGCGGAATTAAATGAAAATGTAAATTAGATGTAGTAGCA
AAAAATATTGCTAAAGAGAATACTATAAATAAGAATACTATAGATAATATATCTGCATGTTTATTAAGATTATTTG
AAAAATCTAATATTAAACAACTATAAACAAGCAATATAAAACTAAGAATAAAAGATAAAAAGAGGGTGTCTCAAAA
TGGACTTTTAGTTTATAAGGTACTCTTTTTTATATGAAGTCAAATATATTTTCATTATTTTGACAATAAAAGAGAC
TAATCCTACTTTGGATAGCCTCTTTTTTCTTTAATATAAAATAGTATAACAGCAAAGTATAGATTGATACATGTTT
TCTGTAGCTTTCTATATATTACAGTGTTTGTGTGGCATTGGTATTTTAAGCAATCTATAAATTATAATTCTATAAT
TCTTCTACTAATTTTAGATTCTATAGCCGTCTCTATTTCACTTAACATTCGTTCATTTTTAGGGTCAATAAAAGCA
CATGTATAGCCTTCTTCACCAGCTCTACCAGTTCTACCAATACGGTGGATGTAGTCTTCTGGTGTTTCTGGTAAAT
CGTAATTATATATATGACTTACTCCAGATATATCAAGCCCACGAGAAGCTACATCTGTAGCTATTAAGTATTGTAT
ATCTAAATTTCTAAATGATTTCATTATTCTTTCTCGTTTTGATTGAGCAATATCACTATGAAGTTTTTGACAATTA
TATCCTCTTATAGCAAGAGCTTCTTCAAGATTGTCAACCCTTCTCTTAGTTCTACAAAATATTATTGCCATAAAAG
GATTATCTTCATCTAGTACCTTACATAAGGCATCTAATTTTTTTCTATCTGTAGTTTCTACTACTTCTTGTTTTAT
ATTATTAAGAGTGATTTCTTCTTTTTGAATAGAAACTACAACAGGATTTTTTGTGTATCTATAAGCTAATTTTTTT
ACTTGAGAATTTATAGTTGCAGAAAAGCATAGTGTTTGCTTTTTGTTTGAAGTCTCTTTTAAAATAGCTTCCACTT
CATTTTTAAATCCCATAAGCAACATTTGGTCTGCTTCATCTAAAACAAAAGTCTTCAACTTACTAAGGTCTATTGT
TTTTCTATTTAGATGGTCTAAAAGCCTACCTGGTGTAGCTATAATCATATGAATATTTCCTTTTAGTTTCTTTATT
TGAGAACCAATATCTTTTCCTCCATATGCTGCAAGAATACTTACATCTTTAGATTCTTTAAGTTTCATAGCTTCTT
CTGTTATTTGAATAGCTAGTTCTCTTGTAGGAGAAAGTATAAGTACTTGTATATCATTTATATCTAATGATATATT
TTCAAATATCGGAAGTAAAAAAGCTAGTGTTTTTCCTGTTCCAGTTTGAGCTTCTGCTATTACATCTTTTCCTTCT
TTTATTAGTTTAATACTTTCTTTTTGTATAGGTGTAGGTGTTGTTATTCCTGATTTTTTTAGAATATTTATTGTAT
TTTCACTAATCCCTAAGCTTTTGAAATCCATTGTTATCTTACCTTTCATGAAAAATTTTCTTTTTTATTAACCAAT
TAATAATATCATATTTGTAAGTATTTTTAGTAAATTTTTTAATTATTATTTATATAGCTTAAAAATATATTAAGAT
ACTTTAAAATGGAATGTAACTTAAATTAAATTTTAGTAGGAATTTTATAGGTTTATTTTTAAAGGTTTTTTGAAAA
TAAATCTATTTAAAAATTAAATTAAAATGCAAGAAAAACATAATAACTTTCATTTTTAAGAAGTTTTCACAAAAAA
GAAAAAATATAGTGCAATAAATGATGCAAAGTAATATAATAGATTACAAGATATGAAAAGCTAAAAAAATAAATTG
CAAATGAAATTAAAATGAATAAAAAATAAAAAAATAATCATAAGTTAGAGGTATCAATGAAAAATAAGACTTAATG
TTTTTAAAATTAAAAGTATACTAAGGGGGGCATTAATATGTGCGTTATATCAAAAGATAGAGCAAAGGAAATAAAA
ATAGTAGATACTACTTTAAGAGATGGAGAGCAAACAGCTGGGGTTGTATTTGCAAATAGAGAAAAAATAATGATTG
CTGAAATGTTAAGTGACCTAGGTGTTGACCAAATTGAAGTTGGTATACCTACTATGGGTGGAGATGAAAAAAATGT
AATAAAGCACATATGTAGTAGAAATTTAAAATCAGATATAATGGCTTGGAATAGAGCAGTAATAAAAGATGTTGAA
GAATCTATTTCTTGTGGTGTTGATGCAGTAGCTATATCAATATCAGTATCTGACATTCATATAGAAAATAAATTGA
GAACTTCTAGAGGCTGGGTTTTAGAAAATATGGCTAAAACAGTTGAATTTGCAAAGAAAAATGGATTATATGTTTC
AGTAAATGGAGAAGATGCTTCAAGAGCAGATATAGACTTCTTAACTGAATTTATAAATGTTGGAAAACAAGCAGGG
GCAGATAGATTTAGATACTGTGATACAGTAGGAGTTATGAATCCTTTTTCTATAAAGAATGCAATAGAAACTCTTT
ATGAAAGAACTAATTTTGATATAGAAATGCATACACATAATGACTTTGGGATGGCAACTGCAAATGCACTTGCAGG
AATAGCAGCAGGAGCAAATTATGTTGGTGTTACAGTAAATGGATTAGGTGAAAGAGCAGGAAATGCAGCATTAGAA
GAAGTTTTAATGGCACTTAAGTGTGTTTATAAATGTGATTTAAATAATATAGATACTAGAAAATTTAGAGGAATAT
GTGAGTATGTAGCACAGGCATCAGGAAGAATACTTCCTACATGGAAACCAGTAGTTGGGGATAATATGTTTATACA
TGAATCTGGTATACATGCAGATGGAGCTTTAAAAGACCCACATAACTATGAACCATTTGACCCAAGTGAAGTAAAT
CTTGAAAGAAAAATAGTAATAGGTAAACATTCAGGAAGAGCTGCAGTTGTAAATAAGTTGAGTGAATATGAAATGT
ATATTTCTCCAGAAAACGCTACCAAGCTATTAAATGCTATAAGAGCTACATCTATAAGATTAAAAAGAAGTTTAAT
GGATAAAGAAATTCTTCAATTATATTGTGATATACTAGCACATGAGAAAGGCACAACAGAAGAAGAAGCAGTTAGA
GGTTCATATATTTAAGATATAATTGTTTAGGAGGAAAATATGGGAGATAATATAGTTTATAAAATAATTAAAAAAC
ATATAGTAGATGGAGAAGCTGTTGCTGGAAGTTCAATTGGTATAAAAATAGACCAAACTTTAACACAAGATTCTAC
TGGAACAATGACATATCTTCAACTAGAAGCTATGGGAATAGATAAAGTAAAGACTAAAAGAAGTGTGGCATTTGTA
GACCATAATATGTTACAACAAGGATTTGAAAATGCAGACGACCATAAGTATATACAAACAGTGGCAGATAAATATG
GAGTTTATTTCTCTAAGCCAGGAAATGGTATTTGTCATCAAGTATTTTTAGAAAGATTTTCAACACCAGGAGATAC
ACTTTTAGGTTCTGATAGCCACACACCTACTGCTGGAGGTGTGGGCATGATGGCTATTGGAGCTGGTGGGTTAGAT
GTTGCTTTAGCCATGGCAGGAGGAGCATACTATATAAAAGCACCAAAAGTCTGTAAGGTGAATCTAGTTGGAAAAT
TAAATAATATGGTATCATCAAAAGATATAATATTAGAAGTGTTAAGAAAACAAACTGTAAAAGGTGGAGTAGGTAA
AGTTTATGAATATGGTGGAGAAGGTGTCAAAAGCCTATCTGTTCCACAAAGAGCTACAATAACAAATATGGGGGCT
GAACTTGGAGCAACTACTTCAATCTTCCCAAGTGATGAAAAAACACTAGAATTTTTTAAGAGTCAAGGAAGAGAAG
ACGCATGGGTAGAGCTAAAACCAGATGCAGATGCAGTTTATGATGAAGAGATTACTATAAACTTGGATGAATTAAA
ACCATTAGCTGCAAAACCTCATAGCCCAGACAATGTAGATGAAGTTGAAAATATAGGCAAGATTAAAATAGACCAA
GTGGCAATAGGAAGTTGTACAAATTCTTCTTATGAAGACTTAATGAAAGTAGCACAAATCCTGAAAGGAAATAAAG
TACATAAGGATGTGAGTTTGGTAATAGCACCAGGTTCAAGACAAGTTATGGAGATGATTGCTAGAAATGGGGCTTT
GGCAGATATAATAAGTGCTGGAGCTAGAATACTAGAAAATTCTTGTGGTCCATGTATTGGTATGGGTCAATCTCCA
GGTACTGACTCTGTGTCTTTAAGAACTTTCAATAGAAATTTCTATGGTAGAAGTGGGACTTTGTCAGCACAAGTAT
ATTTAGTAAGTCCAGAAGTGGCAGCAGTAAGTGCAATCAAGGGAGTGCTTACAGACCCAAGAGAATTTGATATTAA
ATTTACAAATTTAGATGTAAATGAGTTTTTGATAGATGATAGCATGATAATTAAACCTGCTGATGTAGGAAGTGAT
GTAGAAGTAGTTAGAGGACCTAATATAAAACCTTTCCCTCTTAATACAGAGCTAAGTCAGTCTATAGGTGGAAAAG
TTATATTAAAGACAGAAGATAATATAACTACTGACCATATAATGCCATCAAATGCTAAGTTACTTCCTTTTAGAAG
TAATATACCGTATCTTGCAAACTATTGTTTCAATACTGTAGATACAGAATTTCCTCAGAGAGCAAAAGACAATAAT
GGTGGATTTATAGTTGGTGGAGATAATTATGGTCAAGGTTCAAGTAGAGAACATGCAGCTTTAGCACCATTATATC
TAGGTGTTAAAGGGGTAATAGTTAAGAGCTTTGCAAGAATCCACAAGGCTAACTTGATAAATAGTGGTATAATTCC
AATGGAGTTTTGTGATGAGAAAGATTATGAAAATATATCTCTTTTAGATAATCTGGAGATACCAAATATTTTAGAC
AATCTAGGTAGTGGAATTTTAGAAGTTAAGAATACAACTAAAGGAACTTCTTTTAAGGTCAAAGTAGAATTGTCAG
CAAAAGAAGTTGATGTATTAAAAGCTGGTGGAAAATTAAACTACACTAAAAATCAAGCTAATTAATATGAAAAGAG
GGAATATTGAATGTATAAAGTGACACTTATACCAGGAGATGGAATAGGACCAGAAGTTGCGAAAGCTATGAAAAAG
GTAGTAGAAGCTACTGGAGTAGAAATAGAATGGGAAGAAGTTAATGCAGGAGAGGCAGTTATTGAAGAGTATGGTA
CTCCACTTCCTGAATATATTATAGATAGTATAAAAAAGAACAAAATAGCTATAAAAGGCCCAATTACTACTCCTGT
AGGTAAAGGATTTAGGAGTGTAAATGTAACTTTAAGACAGGCATTAGATTTGTATGTCAATTTAAGACCTATTAAA
AGTTTTAAGGGGATAAAATCAAGATATGAAGATGTTGATTTAGTGGTTGTAAGAGAAAATACAGAAGATTTATATG
CTGGAATAGAACATAAAATAGGTGATTATGCAGCTGAAAGTATAAAGATAATAACAAGAAGTGCAAGTGAAAGAAT
CGTTGATTTTGCATGTAACTATGTTAAAGATAATAAGAGAAAAAAAGTTACAGCTATACATAAGGCAAATATAATG
AAAATGTCTGATGGATTGTTTTTAGATGTGTTTAGAGAAGTTGCATCAAAACATGGTGTAGAATATGATGATTTGA
TTGTAGATGCAGCAGCTATGAACTTAGTTTTAAATCCAGAAAATTATGATGTAATGGTAATGCCAAATCTTTATGG
AGATATACTATCAGATTTAGGTGCTGGGCTTGTTGGAGGTTTAGGTATAATTCCAAGTGCAAATATTGGTAAAGAT
TGTGCGATATTTGAAGCTGTTCATGGAAGTGCTCCACAAATAGCAGGTCAAAATAAGGCTAATCCAACAGCACTTA
TTCAATCATCAGTAATGATGCTTAGATACTTAGGTGAATATGAAAATGCACAAAAAATAGAAACAGCTTTAGAAAA
AGTATTTCTTGAAGGAAGTAAATTGACTGTAGATTTGGGTGGCTCAGCTTCTACTACAGAGTTTGCGGATGAGGTG
TGTAAGTATATTGTATAGATTTTATTTAGGGAAAAAGTAAAATATAGATTGAAGGAAAGAGGCTTTCTCAAAATAG
AGATAAGCCTTTTTTATTGGAATGATAAAATATATTTGATTTTATACAAAAGAGAGTTCCTCATAAACGAAAAAGT
TAATTTTGGGATATCCATTTTAATTTTAAAATTAATTGATTAATATGCAAAGAAAGATTAAATAAATTTATTATTT
TTAATTGAACTTTCAACCAAAATATGGTAAAATTTAAAAAAGTTGAACTTTCAACTAAAAATGAATATATTGATTA
TGTGAAATTCTATAAAACAGAAACTATTTGACTTTAGCCATAGTAGTTTCAGTGGAGGTGTGTTTGATTAAGACTT
TAGACAGTAATATATTAAGAGAAGTAGGTACTTTATCTAGAGCAGTAAATTCAATAAATGATATTAAGTACAAGGA
ATTAAAGTTACAAAAAGGACAATTTACATTTTTGACAAGAATCTGTGAAAATCCTGGTATAAATCTTGTGGAATTA
TCAAATATGTTAAAGGTAGACAAGGCTACAACAACCAAGGCTATACAAAAATTAATAAAGGCAGGATATGTAGATA
AAAAGCAGGATGAGTTTGATAAAAGAGGATATAATTTAACTCCA
