# Supplementary material for: Horizontal gene transfer converts non-toxigenic Clostridium difficile strains into toxin producers
Source: Nat Commun. 2013 Oct 17;4:2601. doi: 10.1038/ncomms3601 (PMC3826655; doi:10.1038/ncomms3601)
Supplement: Supplementary Dataset 1 — Sequence of the chromosomal DNA used to compare the donor- and recipient-specific DNA in the transconjugants. [file ncomms3601-s1.zip › SNPsRegion7.fasta]

>CD37
TTTAAAAGGAGGAATAATTTGGAATGATAGACATAAATTTAGAAAAATGTGTAGGCTGTGGGATGTGTGAATCAGA
CTGTCTTGTAAATGCAATAAAAGTTAAGGATGATAAAGCAAAGGTTAAAAATATTCTCTGTATTAACTGTGGTCAC
TGTATGGCAATTTGCCCAACAGATGCAATAGAAATGCAAGGATTTGATAAAAATGAAGTAATAGAATACAATCGTG
AAAGTTTTGAATTAGAACCCGAAAAGTTATTGAATTTTATTAAATTTAGAAGAAGTATAAGACAATATAAAGATAT
AGAGGTAGAAGAAGAAAAAATAAAAAACATAGTGGAAGCTGGTAGATACACACCAACAGGTGGTAATAGACAGCCT
ATAAGATACATATTAGTAAAAGAAAAGCTAAAAGAAGTGAAAGAACTGGCAATACAAGGTCTTTATAATTTGGCAT
TAGATACTGATGACAATGACCCTGTACGTTCTATGTATAAAAATACATTTAAGAAAATGTACAAAAGATACAAAGA
GAACGGAAATGATTCTTTATTTTATGATGCCCCACTACTTATGGTAGTTGTAGGTGATATGTCTCTAGGTGGAAGT
GCTTATGTAGATGGAGGATTGGCTGCATCTAATATGGAACTTATGGCCTATTCTCAAGGATTAGGAATTTGTTATA
ATGGATTTTTTGTTATGGCATCAAATGTAGAGCCAAAGATAAAAGAACTGTTAGGAATGAGCGAGAACGAAGCAGT
TATCACTTCATTTATATTGGGTTATCCAGATGTGAAATATAAAAGAACTGTAAATAGAAACACTGCTAAATTTGAG
GTGAGATAGAACTTAAACTTCACTACAACTTGTAAAATTATGGGATATAGAGTAGGTATTTAGCAGGGTAAATTTG
TTGTAATAGACATATAAATGAGTTATAATTTAAATATATTGTATATATTAAGGATATTTAAATCTCTAAGTAGATT
TATATATCCTTTTATATACTAATCTATTTTTTCATGTCTACAAGTTTATGCAGTAATTTATACTGTAAATCTTAAC
TATATGGAGGATTGTGTAGTGAATTTAAAAAAATTACTTTTATTAATTATTGTAATTACATCTATATTCACTTCTT
GCATATTTTCTTTTGGTATCAACGCTATAGGTAATGATAATCGTACCATTCGTGTTGCTTATCCTATTCAAAAAGG
TTTAACTGAAATAGATGAGCAAGGTAACTATTTTGGGTATACATATGAATATTTACTAGAAATTGCACAGTATACT
GGATGGAATTATGAATTTGTTCAAGTTCCTGGAGAGATAAATGAATCTATTACAAAATTAATGAAGATGTTAGAAA
ATGGTGAAATTGATATAATGGGAGGGATGTTATACAATGAGCCAATGCAAAAAATATATAATTATGCAGGGAATAA
TTATGGAGTAGCAAATACAGTACTACAAGCATTATATGAAAATACAGATATTGATAACATAATGAGTTCACAAGAT
GTGAAAAAAATCCGTATTGCTGTAATAGAAAATTCTGATACTAGGCTTAAAGAGTTAGATGAGTATTGTAAGATGA
ATCTGATGTCACCTGAATTGGTATATTGTAAAACAAATGACGAGCAATTAGAAGTACTAAAGAGTGGTAAAGCAGA
TGTACTTCTTAATGTTAGTATGAACCCAATAGAAGGTGTACGTACTGTAGCAAAATTCTCATCAAAGCCATTTTAT
TTCATTACCCCAAAAGGCAGTACAGACTTAACTCAAAAGCTTAATTCAGCAATTAATAATATTGAACAGAAGGACC
CATATTTTTCAACTACTTTATATGAGAAATACTTTACGCCAGAGAATAATCAAATGTTTTTATCTGATGAAGAAAC
TAATTACATTAAAGAGACAGAAAAATTAAAAGTAGGAGTACTTTTAAACAAACCACCGTTTCAAAATGCAGATAAA
GATACAGGAGAATTAAGAGGTATATCAATTGATTTGTTAAATCATATATGTGATAAAACAGGTTTGGAATTTGAAC
TTGTGCCTGTAAAATCTCAAGAAGATTTGGAAGATATGGCTAAAAAACATGAAATTGATATTGTAGCAGGAATGAT
TTATGATTATGAGTACTCTCGTGAACATAATATAGCTATGTCTCGGCCTTTTCTTTCTACTCAATATACTATGATG
ATTAATAATAAATTAAATGAGAATAGTCTAAATGGAAAACGTATAGCTCTAACCAAAGGTGTTAATTATTATGGCC
AGTTTGAAGAGAATATAGTTTGGTATGATAATTTAGAAGAGTGTATAGAAGCTGTTAATAAAGGCTATGCAGATTA
CACTTATGGAGAAGGTTATTCTATGCAGTACTATATGAATCAACCTAAGTATAAAAATGTGCGTCTAGTTCCTCAA
ACCTATAAAGCAAAGAGTATTTGTTTTGGTATAATTAAAAAAGATAAACAAGAATTATTGAATATATTTAATAAAG
CTATTATAAGTATTTCATCAGAAAAAATGCAATCAATTGTCTACCAAAATACTACATATAGACAAGATTTCTCGTT
GCTTTATATTATGCAACAGAATCCAATTGAGACTATTTTTATTGTAGCCAGTTTATTAATTTGTATTATTGGATTT
ATGGCATTTGGTTTACATACTCGTACAAGTATGAACGAGAAGATATCTTTGGAACTCAAAAAACATACTCAGTTGT
ATGAAATGACAAGTGAATACTTTTTTGAGTATGATTATAAGCAAGATAAATTGATAATTTCTATGCCAGAAAAGGG
TATTGAAACTTATTATGGTTTGGATAAAAATGATAAGGAAAGTGAAAATGGCAATATAGAAAATGAAAGAGATAAA
ATAAGGAAAGAATATAATAAAAAGTTTTTTGATGTAATAAAATCACAAGAAAATGGAACAACTGAAATGTATTCTA
TTATGCTTGATGATACTTTTCATTGGATTAGAGTTACTTCAAAAATAATTTATAATGATAGAAAAATACCAATGTA
TGTAATCGGGAAAATATGTAATATTGATTCTGAAAAAGAGGAAAAGAATAGATTGTTAGATAAGGCTCAAAGGGAT
AGTTTAACCAATATTTATAATGCAGCATATATTAGAAAATTAACTGCACAAAATTTGTTGAATTTATCAACTGAAA
AAAATGGTGCTTTATTGATTATAGATATTGATTATTTTAAGTCGATTAATGATACTTATGGTCACTTGTTAGGAGA
TAAAGTACTTATTGATGTTGCAAAGGTACTTGATGAAAGTTTTGCAAAAAATGATATAGTAGGTCGTTTGGGTGGA
GATGAATTTAGTGTTTATATCAATGATATAATAAATAAGGAAGAACTTATTAATAAATGTAATGATGTATACAATC
ATATTCATCTCATTAAGTTGCCAAATGGAGAAAGTTTATCTATTAGTATGGGGGTAGTTATAGCAAAGCCTGGTCA
AGAGTATGATGAACTGTATCAAATAGCAGATAATGCTCTTTATGATTCTAAGAGACAAGGAAGAAATAGATTTAAA
ATAGTATAAGAATTAATTTTAAAACAGAATAAAGCTTAATAATATTTAAATTACAATAAAGCCTAATGATACATGT
TATTATCTATCATTAGGCTTTATTTCTATAAGTTAATATTGAAAGTAAATATTATACTAACAGTAGTATTAATTTA
CAGAGTTAATTTTATATAGATTACTTAAAATTAAAATCTACTTAGAATCAAAACTTAAATTTAATATTGGTTCATA
GATTTTAATATTTCAATAACATAATCCCAAACATTAGCTACAGAAGGGATACTAACATGTTCATTTGGAGTATGAA
CATCAAACATATCTGGTCCTATAGAGATAGCTTCAGCATGAGGAAGTTTATCAAGTAATAATCCACACTCAAGACC
AGCATGTAGAGCCATAACAGTAGGAACTTTACCAGTTAATTTTTCATAAGTTTCACTGCATATTTTTTCTAATTTT
GAGCCTTTTTTAAATTCCCAAGCTGGGTATTGAGCTATAAGGTCGTAATTAGCACCTAAAGCTTGAGCCAAAAGTC
TTATTCTATCAGCGATTTCATCTCTAATAGACATAACAGAACTTCTAACAGAAGTTAAAAATTCAATAGTAGATTC
TTTAGTTTCAATTATAGCGAAGTTAGTAGAACTTTCAACTAATCCTTCTATATCAAGACTTACTGATTGAACTCCA
TGAGGAGTTAAGCAAGACATTTGAACAACTTTTTCTTTACAATCTTTAGTAAGAACTTTGTCTACAGAAGTTTCAG
CTACTGAGTAAGTCATGCCAGGGTCAGAAGTAGTAAACTCATGTTTAAATGCAGTTAAAATGTCATTTATTTGTTT
TTTAGCAGATTCAACATCAGCTTTATTAACAGCTATTACACATTTAGCTTCACGAGGTATAGCATTGTGCTTAGTA
CCACCATCAACAGAAGCTAATTCATAATCAACATTCAATACACTTAATACTCTAGCTATTGCTTTGTTAGCATTTG
CTCTTTGTAAAACAATTTCCATACCAGAGTGTCCACCTAATAGTCCAGTAACCTCAACTAATAATCCTTGTTTGTC
ACCTTTAACTTCCTTGTATTCAACAGGTAAACTAACAACACAAGTTTTACCACCAGCACAGCTAACTAATAAGTAT
CCTTCCTCCTCGGAGTCCATATTTAGGATATATTGACCTTTAATTAAGCTAGGGTCTAGTGCATCTGCACCATTCA
TACCATCTTCTTCATTAACAGTAACTAAAACTTCTAGTGCAGGATGCTCTAAAGTATTATCTTCTAATATAGCCAT
ACCCATAGCAACAGCTATACCATTGTCAGCTCCTAGAGTAGTTCCAGTAGCATATATCATGTCACCATCAATTCTT
AATTTTATAGGGTCTTTAAGAAAATCATGTTCAACATTCTTTTCTTTTTCGCAAACCATATCCATATGTCCTTGAA
GAACTACACCTGGACAATTTTCATATCCTTTTGTAGCAGGCTTTCTTATTATTATGTTTAAGCTTTCATCCTGAAT
AGTTTCAAGACCTAAATTTTTACCAAAGCTAAGTAAAAAATCACTTATGCCTTTTTCATTTCCAGAACCTCTAGGA
ATTTGAGATATTTTCTCAAAGTTTTTAAAAACACTTTCTGGTTTTAATCCTTCTAATACGTTTCCCATGACTCATG
TTCCTCCTTAATTTATCTATATAAGTAGCTATTTTTTTTTATAAGCTAAAATAAACTCCTTTAAAAATATTAAAGA
AGATTTTTTAACAGATTATATTACAAATAAAGCATGTTTATGTATAATATATAGATAGCTACATACATAGTATAAT
ACAAAATATGTGTAAAATATATCTAAAAGAGAAAAAATATAATAATTTTAGAAATGAAAAAGAAATAAAACTTGCA
GTTTTTATTGGAAATGCTTGAAAACATACATTTTTAAAATTAAATAAAAAAGTTAAAATATCGAGGATGGTGAATA
TAGAAAATGAATGAGAAATCGTTAAGAGTTCTAGAATACAATAAAATAATAGATTTGTTAAAGAAGAAAGCCTCAT
CTTCTTTAGGTCTAAAATATATAGAAAATTTAGTACCAAATACTGATTTTGTAGAAGTGAAATCTATGCTAGAAGA
AACTAGTGAAGCTCAATCAATTATTATAAAGAGAGGTTCAGTAGGGTTGGAAGGTATTCATGATATAGAAGATAAG
GTAAAGAGAGCTTATATAGGTGCTTCTCTTGACCCAGGAAGTCTGATTATGATAGCAGATACCTTAAGAGTGGCTA
GAAGATTAAGAAATAGCTTATCTAGTAGTGATGAAGAAGATTTTAATTATCCAATAATACAATCTCTATCAAATTC
TCTATATGTATACAAGGACATAGAAGACCAGATATACAATGCTATAATTAGTGAAGTAGAAATATCTGACAATGCT
TCAAGTACACTTAGAGATATCAGAAGAAGAATATCTCAAAAAAATCAATCCATTAGGTCAAAACTAAATTCAATAA
TAAGTTCAACTACTTATCAAAAGTACTTACAAGATGCAATAATTTCCCTAAGAGGTGATAGATTTGTAGTACCTGT
AAAAGCTGAATATAGGTCGCAAGTAGCTGGTATAGTGCATGACCAGTCATCTTCTGGTGCGACACTTTTTATAGAG
CCAATGACTATAGTAGAGATGAACAATGAATTGAGGCAGTTGAAACTAGGAGAGCAAGAGGAAATAGAAAGAATTT
TATCAGAGCTTTCTGCTATGGTTGGAGAAGTGAGCGAAGATTTAATCTCTAATCAAGAGATACTTGGAAGATTGGA
CTTTGCATTTTCAAAGGGAAAACTTTCTATACAGATGAGAGGAATAGAACCAACTTTAAATGAGGATAAATATTTA
AACATAAAAAATGGAAGACATCCACTGTTGGATAAAAAGAAGGTAGTAGCAAATACAATTTATTTAGGAAGAGACT
TCCACACATTGGTGATAACAGGTCCAAACACAGGTGGTAAGACTGTTACAATAAAAACTGTAGGTCTATTTGCACT
TATGACACAAAGTGGACTTCATATACCTGCTGATTATGGAAGTAGTATGTGTGTATATGATAATGTATTTGCAGAT
ATAGGAGATGAGCAGAGTATTGAACAGAGTCTATCAACATTTTCATCTCATATGACGAATATAGTATCTATATTAC
AAAACGTAACAGCAGACTCTTTAGTTATATTTGACGAGTTAGGAGCGGGAACAGACCCTGTTGAAGGAGCTGCCCT
TGCAATAGCAGTATTAGAAGATATAAATTCTGTAGGAGCTAAATGTATAGCTACCACTCACTATAGTGAGCTTAAA
AATTATGCTCTTACTAAATCAGGTGTAGAAAATGCAGCAGTTGAATTTGATATAGAAACTTTAAGCCCAACATATA
AGTTACTTATAGGTGTTCCCGGAAAATCAAATGCGTTTGAGATTTCTAGAAAACTTGGGCTAAGTGATTATGTGAT
TTCACGTGCTAAAGAATATATAAATACAGAAAACATAGCTTTAGAAGATGTGTTACAGAATGTTGAAAAGAATAGA
ATCAAAGCAGTAGAAGATAGAGAAGAAGCTGAAAGATTAAAAGAAGAGATTGAAAAACTGAAAGTAGAGTATGACG
AAAAACTTGAAAAATTGGTCAGTCAAAGAGATAAGATGATTGAAAAAGCTAAATCAGAAGCATTTTCAATTATAAG
ACAAGCTAAAGAAGAAGTAGATATTATAATAAAAGAACTTAGAAGTCTTGAACAAGAAAGAGCTTCAAAAGAAAAG
AATCGTAAGATAGAAGAACTTAGAAAAGAATTGACTAGCTCTATGGGAAGTCTTCAGCCAACAGTAAAAAGTATGA
TAGTTCCAAAGGTATCAAATAAGGAGATAAAAGACTTAAAGCCAGGTGAAGAAGTTAAGGTAATAACTTTAAATCA
AAATGGTAGTGTAGTTTCAGTAGATAAAAAGAGAAAAGAAGCAGTAGTGCAAATTGGTATAATGAAGATGACTCTA
CCTTTTAAATCTTTACAAAAAACACGCAAAGATGTTTCAACAAATGTAACTAAATCAACGAGAAACATTATAAGGT
CAAAATCTGGTAGTGTAAAAAATGAAGTTGACCTTAGAGGGTTAAACCTAGAAGAAGCTATAATGGAAGTAGAAAA
GTATCTTGATGATGCATATGTGGCAGGTTTAGAGTCTGTAACAGTAATACATGGAATAGGTACAGGAGTATTAAAA
GCAGGGCTACAAGACATTTTAAGAAGAAATAGACATGTAAAATCACAAAGAGGTGGTCAATATGGAGAAGGTGGAG
CAGGAGTAACAATTGTTAAATTAAAATAATTTGTATAAGAATACATTAGTAATTTGTATGAGAATATAT--ATAAT
TTGTATAGGAGCACATTTTTATGATATTGGTATCTGCATGTTTAATAGGAATAAATTGTAAATATAGTGGCGATAA
TAATGATAATGAAAAAGTCAAGGAATATTTAAAAGGCAAAGAATTTACACTTGTATGCCCAGAGCAGTTAGGTGGT
CTATCTACACCAAGACCACCTGCTGAGATAGTTGATGGAAAAGTAATTACTAAAGATAATAAGGATGTAACAGAAA
ACTTTGTAAGAGGGGCTAATGAAACTCTAAAAATAGCAAATTTATATGTATGTAGCGAAGCAATACTAAAAGAGGG
TAGCCCCTCTTGTGGATGTAATCTAATATATGATGGTAGTTTTTCAGGTAAAAAGATACCAGGGAAAGGTATAACA
GCAAGGCTATTAGAAGAAGAAGGAATAAAAGTTAAGAGTGAAAAAGATTTATAGAAAATAGATAAAAGAGTAAAAA
AAGTATATAAAGCTAATATTGATGTATAAAAATAGATAAAAAAGTAAAAAAAGTATATAAAGCTGACATTGATGTA
TGAAAATAGATAAAAGATTAAAAAAATGTATATAAAGCTGACATTGATGTATGAAAACAGATAAAAGAGTAAAAAA
AGTATATAAAGTCAACTGGATAGTACAAGAAACAATAAAATAGAAAAAAGTCTTATAAAAAATCAATAATAGTGTG
ATTAAAAACTGCAATTATAGTATTTTTAATATATACAGAAAACATAATTACTAAAGTGTTTTACACTGTAATGAAA
TACTTGAAAAAACACGAAATTTGATTTAACATAAAGAGATAAGCACAATATAAACCAGGAACAATGTAGAGAGGAG
CAACAGAATGCAAGATTTTAAGGTGGCAATATCAAATTGCCTTAAAGAAAAAATAGAAGATTTATCGAAAGAAGAG
ATAGAGGCACTTATAGAAGTTCCACCAAATAAGGATATGGGGGACTATGCTTTTCCATGCTTTAAATTAGCCAAAG
TGTTTAGAAAAGCTCCAAACATGATAGCAAGTGAATTGGCGGAAAGTATAGAACCAAGTGGAGAGATAACAAAAGT
AATACAATTAGGCGGATATGTAAATTTCTTTGTAAATAAATCTCAATTAGCAGAAACTGTAATTAAAAAAGTTTTA
GACGAAAAAGAAAATTACGGACATAGTGATTTTGGAAAAGATAAAACTGTAATAGTTGAATATTCTTCTCCAAATA
TAGCAAAACCTTTCCATATAGGGCACATAAGAACTACAGTTATAGGTAATGCTTTATATAAGATATATGATTCGCA
AGGATACAAGACTATAAGAATAAATCATTTAGGTGACTATGGAACTCAGTTTGGTAAGTTAATAGTGGCCTTTAAA
AAGTGGGGAGAAAAAGAAGTAGTAGAGTCTAATCCAATTCCAGAATTGCTAAAATTATACGTAAGATTCCATGATG
AAGCTGAACAACACCCAGAAATGGAAGATGAAGCAAGAGCATGGTTTAATAAATTAGAAAATGGTGACGAAGAAGC
ACAAGAATTATGGCAATGGTTTAGAAATGAGAGTTTAAAAGAGTTTAACAGAGTGTATAAACTTTTAGATATAGAA
TTTGATTCTTTAGCAGGAGAGAGTTTTTATTCTGATAAAATGAACAGAGTTATCGAACTATTAGAAGAGAAAAATC
TTTTAAAAGAGTCTAAAGGAGCAAGAATTGTTGATTTAGAAGAGTATAAAATGCCACCAGCACTTATTACTAAGAA
TGATGGTTCAACGTTATATATGACAAGAGATTTAGCTGCTGCAATATATAGAAAAGAAACTTATGATTTTGACAAG
TGTATATATGTAGTTGGTTCTCAACAAAACTTACATTTCCAACAATGGTTTAAGGTAATTGAGCTTATGGGATATG
ATTGGGCAAAAGATTTAATTCATGTTGGATTTGGTATGGTTGCACTTGAAGAAGGTACTATGTCGACTAGAAAAGG
AAGAGTAGTATTTTTAGAAGATGCTTTAAATCAAGCTATAGATAAAACTAAGGAAATTATACTAGCTAAAAACCCA
AATGCTAAAAATGTGGATGAAATATCTAAGCAAGTAGGTGTTGGGGCAGTAGTATTCCAAGAGTTATCTAATAGTA
GAATTAAAGACTATACCTTCTCTTGGGAAAGAACGCTTAGTTT
>630
TTTAAAAGGAGGAATAATTTGGAATGATAGACATAAATTTAGAAAAATGTGTAGGCTGTGGGATGTGTGAATCAGA
CTGTCTTGTAAATGCAATAAAAGTTAAGGATGATAAAGCAAAGGTTAAAAATATTCTCTGTATTAACTGTGGTCAC
TGTATGGCAATTTGCCCAACAGATGCAATAGAAATGCAAGGATTTGATAAAAATGAAGTAATAGAATACAATCGTG
AAACTTTTGAATTAGAACCCGAAAAGTTATTGAATTTTATTAAATTTAGAAGAAGTATAAGACAATATAAAGATAT
AGAGGTAGAAGAAGAAAAAATAAAAAACATAGTGGAAGCTGGTAGATACACACCAACAGGTGGTAATAGACAGCCT
ATAAGATACATATTAGTAAAAGAAAAGCTAAAAGAAGTGAAAGAACTGGCAATACAAGGTCTTTATAATTTGGCAT
TAGATACTGATGACAATGACCCTGTACGTTCTATCTATAAAAATACATTTAAGAAAATGTACAAAAGATACAAAGA
GAACGGAAATGATTCTTTATTTTATGATGCCCCACTACTTATGGTAGTTGTAGGAGATATGTCTCTAGGTGGAAGT
GCTTATGTAGATGGAGGACTGGCTGCATCTAATATGGAACTTATGGCCTATTCTCAAGGATTAGGAATTTGTTATA
ATGGATTTTTTGTTATGGCATCAAATGTAGAGCCAAAGATAAAAGAACTGTTAGGAATGAGCGAGAACGAAGCTGT
TATCACTTCATTTATATTGGGTTATCCAGATGTGAAATATAAAAGAACTGTAAATAGAAACACTGCTAAATTTGAG
GTGAGATAGAACTTAAACTTCACTACAACTTGTAAAATTATGGGATATAGAGTAGGTATTTAGCAGGGTAAATTTG
TTGTAATAGACATATAAATGAGTTATAATTTAAATATATTGTATATATTAAGGATATTTAAATTTCTAAGTAGATT
TATATATCCTTTTATATACTAATCTATTTTTACATGTCTACAAGTTTATGCAGTAATTTATACTGTAAATCTTAAC
TATATGGAGGATTGTGTAGTGAATTTAAAAAAATTACTTTTATTAATTATTGTAATTACATCTATATTCACTTCTT
GCATATTTTCTTTTGGTATCAACGCTATAGGTAATGATAATCGTACCATTCGTGTTGCTTATCCTATTCAAAAAGG
TTTAACTGAAATAGATGAGCAAGGTAACTATTTTGGGTATACATATGAATATTTACTAGAAATTGCACAGTATACT
GGATGGAATTATGAATTTGTTCAAGTTCCTGGAGAGATAAATGAATCTATTACAAAATTAATGAAGATGTTAGAAA
ATGGTGAAATTGATATAATGGGAGGTATGTTATACAATGAGCCAATGCAAAAAATATATAATTATGCAGGAAATAG
TTATGGAGTAGCAAATACAGTACTACAAGCATTATATGAAAATACAGATATTGATAACATAATGAGTTCACAAGAT
GTGAAAAAAATCCGTATTGCTGTAATAGAAAATTCTGATACTAGACTTAAAGAATTAGATGAGTATTGTAAAATGA
ATCTTATGTCACCTGAATTGGTATATTGTAAAACAAATGATGAGCAACTAGAAGCACTAAAGAGTGGTAAAGCAGA
TGTACTTCTTAATGTGAGTATGAACCCAATAGAAGGTGTACGTACTGTAGCAAAATTTTCATCAAAACCATTTTAT
TTCATTACTCCTAAAGGTAGTACAAATTTAACTCAAAAGCTTAACTCAGCAATTAATAATATTGAACAGAAAGACC
CATATTTTTCAACTACTTTATATGAAAAATACTTTACACCAGAGAATAATCAAATGTTTTTATCTGATGAAGAAAC
TAATTACATTAAAGAGACAGAAAAATTAAAAGTAGGAGTACTTTTAAACAAACCACCATTTCAAAATATAGATAAA
GATACAGGTGAATTAAGAGGTATATCAATTGATTTGTTAAATCATATATGTGATAAAACAGGCTTAGAATTTGAAC
TTGTGCCTGTAAAATCTCAAGAAGATTTAGAAAACATGACTAAAAAGCGTGAAATTGATATTGTAGCAGGAATGAT
TTATGATTATGAGTACTCTCGTGAACATAATATAGCTATGTCTCGGCCTTTTCTTTCTACTCAATATACTATGATG
ATTAATAATAAATTAAATGAGAATAGTCTAAATGGAAAACGTATAGCTCTAACCAAAGGTGTTAATTATTATGGCC
AGTTTGAAGAGAATATAGTTTGGTATGATAATTTAGAAGAGTGTATAGAAGCTGTTAATAAAGGCTATGCAGATTA
CACTTATGGAGAAGGTTATTCTATGCAGTACTATATGAATCAACCTAAGTATAAAAATGTGCGTCTAGTTCCTCAA
ACCTATAAAGCAAAGAGTATTTGTTTTGGTATAATTAAAAAAGATAAACAAGAATTATTGAATATATTTAATAAAG
CTATTATAAGTATTTCATCAGAAAAAATGCAATCAATTGTCTACCAAAATACTACATATAGACAAGATTTCTCGTT
GCTTTATATTATGCAACAGAATCCAATTGAGACTATTTTTATTGTAGCCAGTTTATTAATTTGTATTATTGGATTT
ATGGCATTTGGTTTACATACTCGTACAAGTATGAACGAGAAGATATCTTTGGAACTCAAAAAACATACTCAGTTGT
ATGAAATGACAAGTGAATACTTTTTTGAGTATGATTATAAGCAAGATAAATTGATAATTTCTATGCCAGAAAAGGG
TATTGAAACTTATTATGGTTTGGATAAAAATGATAAGGAAAGTGAAAATGGCAATATAGAAAATGAAAGAGATAAA
ATAAGGAAAGAATATAATAAAAAGTTTTTTGATGTAATAAAATCACAAGAAAATGGAACAACTGAAATGTATTCTA
TTATGCTTGATGATACTTTTCATTGGATTAGAGTTACTTCAAAAATAATTTATAATGATAGAAAAATACCAATGTA
TGTAATCGGGAAAATATGTAATATTGATTCTGAAAAAGAGGAAAAGAATAGATTGTTAGATAAGGCTCAAAGGGAT
AGTTTAACCAATATTTATAATGCAGCATATATTAGAAAATTAACTGCACAAAATTTGTTGAATTTATCAACTGAAA
AAAATGGTGCTTTATTGATTATAGATATTGATTATTTTAAGTCGATTAATGATACTTATGGTCACTTGTTAGGAGA
TAAAGTACTTATTGATGTTGCAAAGGTACTTGATGAAAGTTTTGCAAAAAATGATATAGTAGGTCGTTTGGGTGGA
GATGAATTTAGTGTTTATATCAATGATATAATAAATAAGGAAGAACTTATTAATAAATGTAATGATGTATACAATC
ATATTCATCTCATTAAGTTGCCAAATGGAGAAAGTTTATCTATTAGTATGGGGGTAGTTATAGCAAAGCCTGGTCA
AGAGTATGATGAACTGTATCAAATAGCAGATAATGCTCTTTATGATTCTAAGAGACAAGGAAGAAATAGATTTAAA
ATAGTATAAGAATTAATTTTAAAACAGAATAAAGCTTAATAATATTTAAATTACAATAAAGCCTAATGATACATGT
TATTATCTATCATTAGGCTTTATTTCTATAAGTTAATATTGAAAGTAAATATTATACTAACAGTAGTATTAATTTA
CAGAGTTAATTTTATATAGATTACTTAAAATTAAAATCTACTTAGAATCAAAACTTAAATTTAATATTGGTTCATA
GATTTTAATATTTCAATAACATAATCCCAAACATTAGCTACAGAAGGGATACTAACATGTTCATTTGGAGTATGAA
CATCAAACATATCTGGTCCTATAGAGATAGCTTCAGCATGAGGAAGTTTATCAAGTAATAATCCACACTCAAGACC
AGCATGTAGAGCCATAACAGTAGGAACTTTACCAGTTAATTTCTCATAAGTTTCACTGCATATTTTTTCTAATTTT
GAGCCTTTTTTAAATTCCCAAGCTGGGTATTGAGCTATAAGGTCGTAATTAGCACCTAAAGCTTGAGCCAAAAGTC
TTATTCTATCAGCGATTTCATCTCTAATAGACATAACAGAACTTCTAACAGAAGTTAAAAATTCAATAGTAGATTC
TTTAGTTTCAATTATAGCGAAGTTAGTAGAACTTTCAACTAATCCTTCTATATCAAGACTTACTGATTGAACTCCA
TGAGGAGTTAAGCAAGACATTTGAACAACTTTTTCTTTACAATCTTTAGTAAGAACTTTGTCTACAGAAGTTTCAG
CTACTGAGTAAGTCATGCCAGGGTCAGAAGTAGTAAACTCATGTTTAAATGCAGTTAAAATGTCATTTATTTGTTT
TTTAGCAGATTCAACATCAGCTTTATTAACAGCTATTACACATTTAGCTTCACGAGGTATAGCATTGTGCTTAGTA
CCACCATCAACAGAAGCTAATTCATAATCAACATTCAATACACTTAATACTCTAGCTATTGCTTTGTTAGCATTTG
CTCTTTGTAAAACAATTTCCATACCAGAGTGTCCACCTAATAGTCCAGTAACCTCAACTAATAATCCTTGTTTGTC
ACCTTTAACTTCCTTGTATTCAACAGGTAAACTAACAACACAAGTTTTACCACCAGCACAGCTAACTAATAAGTAT
CCTTCCTCCTCGGAGTCCATATTTAGGATATATTGACCTTTAATTAAGCTAGGGTCTAGTGCATCTGCACCATTCA
TACCATCTTCTTCATTAACAGTAACTAAAACTTCTAGTGCAGGATGCTCTAAAGTATTATCTTCTAATATAGCCAT
ACCCATAGCAACAGCTATACCATTGTCAGCTCCTAGAGTAGTTCCAGTAGCATATATCATGTCACCATCAATTCTT
AATTTTATAGGGTCTTTAAGAAAATCATGTTCAACATTCTTTTCTTTTTCGCAAACCATATCCATATGTCCTTGAA
GAACTACACCTGGACAATTTTCATATCCTTTTGTAGCAGGCTTTCTTATTATTATGTTTAAGCTTTCATCCTGAAT
AGTTTCAAGACCTAAATTTTTACCAAAGCTAAGTAAAAAATCACTTATGCCTTTTTCATTTCCAGAACCTCTAGGA
ATTTGAGATATTTTCTCAAAGTTTTTAAAAACACTTTCTGGTTTTAATCCTTCTAATACGTTTCCCATGACTCATG
TTCCTCCTTAATTTATCTATATAAGTAGCTATTTTTTTTTATAAGCTAAAATAAACTCCTTTAAAAATATTAAAGA
AGATTTTTTAACAGATTATATTACAAATAAAGCATGTTTATGTATAATATATAGATAGCTACATACATAGTATAAT
ACAAAATATGTGTAAAATATATCTAAAAGAGAAAAAATATAATAATTTTAGAAATGAAAAAGAAATAAAACTTGCA
GTTTTTATTGGAAATGCTTGAAAACATACATTTTTAAAATTAAATAAAAAAGTTAAAATATCGAGGATGGTGAATA
TAGAAAATGAATGAGAAATCGTTAAGAGTTCTAGAATACAATAAAATAATAGATTTGTTAAAGAAGAAAGCCTCAT
CTTCTTTAGGTCTAAAATATATAGAAAATTTAGTACCAAATACTGATTTTGTAGAAGTGAAATCTATGCTAGAAGA
AACTAGTGAAGCTCAATCAATTATTATAAAGAGAGGTTCAGTAGGGTTGGAAGGTATTCATGATATAGAAGATAAG
GTAAAGAGAGCTTATATAGGTGCTTCTCTTGACCCAGGAAGTCTGATTATGATAGCAGATACCTTAAGAGTGGCTA
GAAGATTAAGAAATAGCTTATCTAGTAGTGATGAAGAAGATTTTAATTATCCAATAATACAATCTCTATCAAATTC
TCTATATGTATACAAGGACATAGAAGACCAGATATACAATGCTATAATTAGTGAAGTAGAAATATCTGACAATGCT
TCAAGTATACTTAGAGATATCAGAAGAAGAATAGCCCAAAAAAATCAATCCATTAGGTCAAAATTAAATTCAATAA
TAAGTTCAACTACTTATCAAAAGTACTTACAAGATGCAATAATTTCTCTAAGAGGTGATAGATTTGTAGTACCTGT
AAAATCTGAATATAGGTCGCAAGTAGCTGGTATAGTGCATGACCAGTCATCTTCTGGTGCGACACTTTTTATAGAG
CCAATGACTATAGTAGAGATGAACAATGAATTGAGGCAGTTGAAACTAGGAGAGCAAGAGGAAATAGAAAGAATTT
TATCAGAGCTTTCTGCTATGGTTGGAGAAGTGAGCGAAGATTTAATCTCTAATCAAGAGATACTTGGAAGATTGGA
CTTTGCATTTTCAAAGGGAAAACTTTCTATACAGATGAGAGGAATAGAACCAACTTTAAATGAGGATAAATATTTA
AACATAAAAAATGGAAGACATCCACTGCTGGATAAAAAGAAGGTAGTAGCAAATACAATTTATTTAGGAAGAGATT
TCCATACATTGGTGATAACAGGTCCAAACACAGGTGGTAAGACTGTTACAATAAAAACTGTAGGTCTATTTGCACT
TATGACACAAAGTGGACTTCATATACCTGCTGATTATGGAAGTAGTATGTGTGTATATGATAATGTATTTGCAGAT
ATAGGAGATGAACAGAGTATTGAACAGAGTCTATCAACATTTTCATCTCATATGACGAATATAGTATCTATATTAC
AAAACGTAACAGCAGACTCTTTAGTTATATTTGACGAGTTAGGAGCGGGAACAGACCCTGTTGAAGGAGCTGCCCT
TGCAATAGCAGTATTAGAAGATATAAATTCTGTAGGAGCTAAATGTATAGCTACCACTCACTATAGTGAGCTTAAA
AATTATGCTCTTACTAAATCAGGTGTAGAAAATGCAGCAGTTGAATTTGATATAGAAACTTTAAGCCCAACATATA
AGTTACTTATAGGTGTTCCCGGAAAATCAAATGCGTTTGAGATTTCTAGAAAACTTGGGCTAAGTGATTATGTGAT
TTCACGTGCTAAAGAATATATAAATACAGAAAACATAGCTTTAGAAGATGTGTTACAGAATGTTGAAAAGAATAGA
ATCAAAGCAGTAGAAGATAGAGAAGAAGCTGAAAGATTAAAAGAAGAGATTGAAAAACTGAAAGTAGAGTATGACG
AAAAACTTGAAAAATTGGTCAGTCAAAGAGATAAGATGATTGAAAAAGCTAAATCAGAAGCATTTTCAATTATAAG
ACAAGCTAAAGAAGAAGTAGATATTATAATAAAAGAACTTAGAAGTCTTGAACAAGAAAGAGCTTCAAAAGAAAAG
AATCGTAAGATAGAAGAACTTAGAAAAGAATTGACCAGCTCTATGGGAAGTCTTCAGCCAACAGTAAAAAGTATGA
TAGTTCCAAAGGTATCAAATAAGGAGATAAAAGACTTAAAGCCAGGTGAAGAAGTTAAGGTAATAACTTTAAATCA
AAATGGTAGTGTAGTTTCAGTAGATAAAAAGAGAAAAGAAGCAGTAGTGCAAATTGGTATAATGAAGATGACTCTA
CCTTTTAAATCTTTACAAAAAACACGCAAAGATGTTTCAACAAATGTAACTAAATCAACGAGAAACATTATAAGGT
CAAAATCTGGTAGTGTAAAAAATGAAGTTGACCTTAGAGGGTTAAACCTAGAAGAAGCTATAATGGAAGTAGAAAA
GTATCTTGATGATGCATATGTGGCAGGTTTAGAGTCTGTAACAGTAATACATGGAATAGGTACAGGAGTATTAAAA
GCAGGGCTACAAGACATTTTAAGAAGAAATAGACATGTAAAATCACAAAGAGGTGGTCAATATGGAGAAGGTGGAG
CAGGAGTAACAATTGTTAAATTAAAATAATTTGTATAAGAATACATTAGTAATTTGTATGAGAATATATTAAGAAT
TTGTATAGGAGCACATTTTTATGATATTGGTATCTGCATGTTTAATAGGAATAAATTGTAAATATAGTGGCGATAA
TAATGATAATGAAAAAGTCAAGGAATATTTAAAAGGCAAAGAATTTACACTTGTATGCCCAGAGCAGTTAGGTGGT
CTATCTACACCAAGACCACCTGCTGAGATAGTTGACGGAAAAGTAATTACTAAAGATAATAAGGATGTAACAGAAA
ACTTTGTAAGAGGGGCTAATGAAACTCTAAAAATAGCAAATTTATATGTATGTAGCGAAGCAATACTAAAAGAGGG
TAGCCCCTCTTGTGGATGTAGTCTAATATATGATGGTAGTTTTTCAGGTAAAAAGATACCAGGGAAGGGTATAACA
GCAAGGCTATTAGAAGAAGAAGGAATAAAAGTTAAGAGTGAAAAAGATTTATAGAAAATAGATAAAAGAGTAAAAA
AAGTATATAAA-----------------------------------------------------------------
----------------------------------------------------------------------------
----------GTCAACTGGATAGTACAAGAAACAATAAAATAGAAAAAAGTCTTATAAAAAATCAATAATAGTGTG
ATTAAAAACTGCAATTATAGTATTTTTAATATATACAGAAAACATAATTACTAAAGTGTTTTACACTGTAATGAAA
TACTTGAAAAAACACGAAATTTGATTTAACATAAAGAGATAAGCACAATATAAACCAGGAACAATGTAGAGAGGAG
CAACAGAATGCAAGATTTTAAGGTGGCAATATCAAATTGCCTTAAAGAAAAAATAGAAGATTTATCGAAAGAAGAG
ATAGAGGCACTTATAGAAGTTCCACCAAATAAGGATATGGGGGACTATGCTTTTCCATGCTTTAAATTAGCCAAAG
TGTTTAGAAAAGCTCCAAACATGATAGCAAGTGAATTGGCGGAAAGTATAGAACCAAGTGGAGAGATAACAAAAGT
AATACAATTAGGCGGATATGTAAATTTCTTTGTAAATAAATCTCAATTAGCAGAAACTGTAATTAAAAAAGTTTTA
GACGAAAAAGAAAATTACGGACATAGTGATTTTGGAAAAGATAAAACTGTAATAGTTGAATATTCTTCTCCAAATA
TAGCAAAACCTTTCCATATAGGGCACATAAGAACTACAGTTATAGGTAATGCTTTATATAAGATATATGATTCGCA
AGGATACAAGACTATAAGAATAAATCATTTAGGTGACTATGGAACTCAGTTTGGTAAGTTAATAGTGGCCTTTAAA
AAGTGGGGAGAAAAAGAAGTAGTAGAGTCTAATCCAATTCCAGAATTGCTAAAATTATACGTAAGATTCCATGATG
AAGCTGAACAACACCCAGAAATGGAAGATGAAGCAAGAGCATGGTTTAATAAATTAGAAAATGGTGACGAAGAAGC
ACAAGAATTATGGCAATGGTTTAGAAATGAGAGTTTAAAAGAGTTTAACAGAGTTTATAAACTTTTAGATATAGAA
TTTGATTCTTTAGCAGGAGAGAGTTTTTATTCTGATAAAATGAACAGAGTTATCGAACTATTAGAAGAGAAAAATC
TTTTAAAAGAGTCTAAAGGAGCAAGAATTGTTGATTTAGAAGAGTATAAAATGCCACCAGCACTTATTACTAAGAA
TGATGGTTCAACGTTATATATGACAAGAGATTTAGCTGCTGCAATATATAGAAAAGAAACTTATGATTTTGACAAG
TGTATATATGTAGTTGGTTCTCAACAAAACTTACATTTCCAACAATGGTTTAAGGTAATTGAGCTTATGGGATATG
ATTGGGCAAAAGATTTAATTCATGTTGGATTTGGTATGGTTGCACTTGAAGAAGGTACTATGTCGACTAGAAAAGG
AAGAGTAGTATTTTTAGAAGATGCTTTAAATCAAGCTATAGATAAAACTAAGGAAATTATACTAGCTAAAAACCCA
AATGCTAAAAATGTGGATGAAATATCTAAGCAAGTAGGTGTTGGGGCAGTAGTATTCCAAGAGTTATCTAATAGTA
GAATTAAAGACTATACCTTCTCTTGGGAAAGAACGCTTAGTTT
