# Supplementary material for: Horizontal gene transfer converts non-toxigenic Clostridium difficile strains into toxin producers
Source: Nat Commun. 2013 Oct 17;4:2601. doi: 10.1038/ncomms3601 (PMC3826655; doi:10.1038/ncomms3601)
Supplement: Supplementary Dataset 1 — Sequence of the chromosomal DNA used to compare the donor- and recipient-specific DNA in the transconjugants. [file ncomms3601-s1.zip › SNPsRegion6.fasta]

>CD37
GTTTAGTAATTTTATTTGATTTATATTAGTAAATTTACATGAATTTTACATGTGTAGTTTATATAGTTGAAATAAT
TCTTATCTAGCTTATATATGCAGTTTATATATCTAGCTTATGTATGTAATTTATATATGTAGTTTATATAGTTGAA
ATAATTCTTATCTAGCTTATATATGCAATTTATATATCTAGTTTATATATGTAATTTATATATCTAGCTTATATAG
TTGAGGTAATACTTTATCTAGCTTATATAATTTATATAAATTTATAACCGAATACTACACAGTTTATACATAACAT
ATTGTTTGAGCTTATCTAGTTCATATAAATTTATAACTTATATAAATTTTTTGTACTTTGTATTTTAGAAAGTTCT
TGATATTTAGTCCAAAAAATTTAAAATACAGTAAAAGTAATAATTGTTATTAATAGATTTGTAAAATCATATGACA
TTTATTACCATTTATGTAATTAAGTATAGCATGTGCGAATGGTATTTTCAACAGAAAATGATAATTTATATCAATT
AATTTAGTTGATTTGTAATAGAGCATCAAAAAGTATACTTATTTATATATGGGAATGAAAGTCAAAGTTTTAGTTT
TTTCAATTAAAGTGCGTTAGATATATTATTATAAATGAACATTATTTTAAGTATAAGAATGATTAGGAGGGAGTGT
TTATGATGTATAAATGAATAACAATATAGTTTATGATTGTAAATATTATGTAAATATAAAAGTTACTTAAATGGTT
TTAGGAAATTGATATTATTGTGTCTGGGAGATTATACTTACTTCAAAAAGAGGAGGTTATGACAAGAAATGTGTTG
TTTGACATTTATACAAGCAGATATTAGAATGAAAGAAAGTTAATTTATATTTCTTTGTTTTAAGCTAAGAAGGCGA
GCTAGGCAATTTAAAATATATTGAATGGAGAAAAACTATGAATAAAAACAGCAATTTAGTTATTATATGTATGTTT
ATAGGCATGATACTTGGAATGGCTATAGGTTGTGCTATAGGTATTTCTAAAGGAAATGTAGGTATCACAATGTGTT
ATGGTCTAATTTTTGGAATGATAATTGGCATATGTATAGGGACTATTATCAAAAATTCTAATAAAAAATAATAAAT
TAATTTTGATTTACTAGGATGTCTAGTTATGATTTATTTATGATAAAACTTTTTAATTATCTGTAAAAAGTAGAAT
AAGACATACTAAATAAGTTATACTAATAGATATTTTTTATATTATTTTTTTTATATGGAAAGAATGGAATTTATAT
ACACTATATTTAAATCACAAAAAATAAAAGTTAATTTTGTTTAGGTGGAGATTTTTTTGCTCTTATATATTGAATA
ATATCAAGTAAGTCTGCATCTTCTAAAATACGATACTTAATCCAACCTCCATTATTGCCACAAGGATAACGAGTGA
CCCAGAGCTCTTTAGCTTTTGGTGTCAAAGCTACCAACGTTTTTTCTACTGCTGGAACTTGCTTGTCACCTATCTG
AATCAGAACAGTAAATGCACCTTTTTCAAAAAAAGCATAAAATAAATGAAAAGATTTATGGCTATATTTGTAACCC
CAACCATAATTGTTTCCAAAAGGAAATCGAAGTTCTCTTGATAAATTATATTGAGTTTTCAAGTAAGTTTCCAACT
TACACAATCGTGCATATCCATCTTTACCTATATATTCTATTATTTGAGACAAACAGGGTTTATTGCTTTTATCAAG
CATACGTTCATACATTAGAATTTACCTCCATTTTTACTTTTAATTATAGCAAAGTAATTATGACAACAGTATGTCA
AGTTTTTATGCATTATTCAAGTTTTTATGTATTATTATACTAATACGTAGAAATATAAAGTAATTAGTTTTAGCTA
ATAGAAAAATATGATATTTATATATATTGGAAAAAAATGTAAAATAATGATAAAATATAGTTTATAATACAAAAGT
ATAATTACATTATAATTATATGTAGTTAGTTGGATTTGTGTATTTAAATAATGTATAATTTATGCTGATTACTGCT
AAAAAAGCATAATAATATTGCATTGTAAGGTTTTATAAACTTCTAATTGAAAGGGGATAATTCAAATGGATAAGAG
ATATTTAGAATCCGATGTATTTGAAGCTTTTCAAGAAAGACTTTCTTATCTTTTTAATGAATTTGATTATATCTAT
GTATCTTTTAGCGGAGGAAAAGATAGTGGTTTACTGCTAAATTTAGTTTTGGATTATAAGAGAAAGAATAATATAA
GTTCCAAAATAGGAGTATTTCATCAAGATTTTGAGGCTCAATATAGTTTGACTACTGAATATGTTGAAAAAGTATT
TGAAGATAATATTGAAGATATTGAACCATATTGGGTGTGTTTACCAATGGCTACAAGAACTGCTGTAGGAAATTAT
GAAATGTATTGGTATCCATGGGATGATGAGAAAGAAGAGTTATGGGTAAGGGAAATGCCAGTCAAAGAATACATAA
TAAATCAAAAAAATAATCCTTTTACTTATTATAAATATAAAATGAGACAAGAAAGTTTGGCAAAACAATTTGGTAG
ATGGATTAGAGATATACATGAAGGTGCAAAAGTTGTTTGCTTATTAGGAACACGAGCAGCAGAATCTCTACAACGT
TATTGTTCTATTGTGAATAAACAGCATGGATATAAAGGAAAGTGCTGGATAACTAAGGAATTTAAAAATGTCTGGA
CGGCATCTCCTATATATGATTGGGAAATAGAAGATATATGGTTAGCACACTATAAATTTGACTATGACTATAATAA
AATTTATGACTTATTCTATAAAGCTGGAGTAGCTCCAAGAAAAATGAGAGTGGCATCACCTTTTAATGATTCAGCA
AAAGAGAGTTTAAATTTATACAGAATATTGGACCCAGATGTATGGGTGAAATTGGTTGCTAGAGTACAAGGAGTTA
ATTTTACTTCTATTTATGGCAAAACAAAAGCTATGGGATATCGTAGTGTTAAATTGCCATATGGACACACATGGAA
AAGTTTCACATATTTTTTGCTTGATACCTTACCTGAAAATATAAGGAATAGCTATATTAAAAAATTTTCAACATCT
ATTGAGTTTTGGCAGAATACAGGTGGTGGTTTGTCAGAAATAGTTATACGTGAATTGTTGAGAAAAGGTTATAAAA
TAGAATTAAATGGAGTTTCAAATCATACAAAAGATAAAAAGAGTAGAGTCATATTTTTGGATGATATACCTGATGA
TACGGATGATATTAAATTTACCAAAGATATACCAAGTTGGAAAAGAATGTGTTATTGTATTTTAAAAAATGACCAT
ATGTGTAGATTTATGGGATTTGGTCCTACAAAAGAACAGAGAATTAGAACGGAATATATTAAGAAGAAATATGAAA
AAATTCATTAGATAGGAGTTAAGATGCTATGGAATATAAAAGTCCTGTATATGGAATCATCGCAGTGCCAATCGAA
AAGATAGAATCTAACGACTATAATCCAAATGCAGTAGCCCCACCAGAAATGCAGTTGTTGTATAAAAGTATAAAAG
AAGATGGGTATACAATGCCAATTGTCTGTTATTATAATGAGGAAAAGGATAAGTATATTATTGTAGATGGTTTTCA
TAGATATAGAGTAATGCTTGAAAATGAGGATATATATGATAGAGAAAATGGACTTCTTCCTGTTTCAGTAATTGAT
AAATCTCTTGATGAAAGAATGGCAAGTACTATTCGACACAATCGTGCAAGAGGTTCTCATAATGTGGATTTAATGA
GTAAAATTATAACTGAACTTTGTGAAATTGGAAAATCTGATGAATGGATATCAAAGCACCTGGGTATGGAAGTTGA
TGAAATTCTTAGATTGAAGCAAATAACTGGATTAGCTTATTTATTTAAAGATAAAGAGTTTGGTAATGCATGGATT
CCCTTTGGCTCTGATATAGAAGAAGAAAATTAAATAGATTTATTAAAAGAAAAAGATTTATTAAAAAAGAAAATTT
AAAATATATATTAAAAAATAAAGAGTTTTAATATTATATGTAAGTACAGAAAAAAGAGTAGGAAAATTATCCTATT
CTTTTTTTATTTTTATAATTATACTCTTAGAAAAAAATAAAATTATATAACTAAATGTATTTTAATACAAGTTTAT
TTATAAAAAAAATAGTATTAAATTGTATATTTATATCGTTTTTAATAAAAAATAATCACATTTTATTTAAAAATGA
ATAATATATAGTAAATAGTAATTAAGCTATAAAAAATTGTATAAACTCTATATTATTTATTTAAAATAGATATTTA
TGAAAGATTAATTAGAAAAATTTTAGAGGTAAAATAAGAAAAAAAGATACTTATTTAATCATTTAATCTTATTAAA
GACCTATTAAAACTACCAGTTATAATATAGAACAAGTATACAATTTTTAAAAATAATGCTATTTTAAAATTCTAAA
AATTAAGGAGGATAATTAATGGGATATTTAAAAGAGGATAAACAAGACTATTGTTGTGAATTTGCTAGACCATACA
TCAATCGTCAAATTTATGATGACACATACAATCCAAAAACAGCATTAAAAAGAGGTACTTTATTTCCTGAATTAGA
TTTAATAGAGTCAAATAACTATAATGATTGGCTATATGCAAATCCTAAAAATAGAGTTAGAGCTAAAAAAGGGGGT
AACATGTACTAATGTCATTAAATAGAAGAGAACTTTTAGAGAGAATTTCAGAATATCAATTTGCCTGTATAGAATT
AAATTTATATTTAGATAACAATCCAAGGGATAAGAAAGCTCTTGATTCATACAACAGATACTGCGATAAATTTACA
CAAGCTGTGTGTGATTATGAATCTAAATATGGAGCATTAACTAATTTTGGATATGAATCAAGTGAATATCCTTGGT
CATGGATATCTGAACCTTGGCCATGGGACAAATCATTTTATAAATAAAATTATTAAACTTTAAAATTAGATTTATT
ATTAAATATATATTAAGGAGGAGTAAGATAATATGTGGATTTATCAAAAAACACTGGAACATCCAGTTAACATAAG
ACAAGCAGACCCTAGAATGGCAAAATATATCATGACTCAGTTGGGAGGACCTAATGGTGAGTTGGCAGCTGCAACT
AGATATCTTCAACAAAGATATACTATGCCAACTGGAAAATCTCGTGCACTTTTAACTGATATAGGTACAGAGGAAA
TGGCTCATGTTGAGATAATTTCTTCAGTGTTATATCAATTAATAGGCAATTGTACTCCAGAAGAGCTTAAGGCTGC
TGGACTTGGTAGTAATTATGCTAATTTTGGACATGGTCTTCAGCCAGTAGATTCTAATGGAGTAAACTTTACTACA
AGTTATATTAATGTCTTTGGCGATTCGGTAACTGATTTACATGAGGATATGGCTGCTGAACAAAAAGCATTGGCTA
CGTACTATCAATTAATAAATTTAACTGATGACCCTGATTTGAAAGATATATTGAGATTTTTGGGTGAGAGGGAAGT
AGTTCACTATCAAAGATTTGGTGAAGCATTAATGGATGTTTATGAGTTTACAGAGTGCAAGCATCAGTTTTAATGA
AGAATTAAAAGTGAATGGAGAGTAAGCATCATTTTTAA--------------------------------------
----------------------------------------------------------------------------
----------------------------------------------------------------------------
---------------TGAAGAATTAAAAGTGAAAAGAGAATAAGCATAAGTTCTAATGAAGTATTAAAAATGAAAA
GAGAATAAGCATCATTTTTAATGAAGTATCAAAAATAAAAAGAGTGTAAATATTAGCTCTGATAAACTATCAAAAT
AAGAGGTAAAAGTTTTAGTTGATTTCTTTTATCTCTTATTTTTTATTGATTAAACAGATTACTTTGCTATTTAAAT
ATATTATTTTAGCAAAAAAAGTCCAATCAAAAGTTCAAAGTATTACCATAGTTCAAAGCATTGCCGTTGTTAGTAA
GTTTTTTACAATATTTTTTATTTACTCTTTGGATAATCAAAAGAAATAAAAAATCATATCTCTTTTTTTATATTTC
TGTACACTTTTGGAGAATATCCCG-TTTTTCTTTAAAACATTTACTAAAATAGATTATTTGATGAAAAACAACTTT
TATAGTAATGTCACTTATTAGCTCATTTGTGCCTTTTAGAAATTGAGTTGCTTTTAATAAACAAAACTCAGTAAAA
TATTTATAAGGTATAGTATTTAAACTTAGTTTAAATCATCTGGAGCACTCTGATTTATTGATATTACCACTGCTTG
ATAGTACTCCAAAATTAAGTTTTCACAATAGTACCCTTCAATATAATGTAAAACAATAGTATTTTTCAATATAACG
TAAAATTTTTTGCATATGGATATTAATTATATTTTTGTGTTTTATTGGTGGCAAAACAATATTTTTTATCATAATA
AGCCAAAGGAAAGAAACAGAAACTAATGATTCATACATATACAGTTCATTTTTACTTTTTTCTAACCTTATTAATC
GTTGTAGAATAGAAAATACTTTATTGCGCCAATTATATTTATGTGTAAAATGATAAATAGCAAATTGTTCGTTTTC
TGTTATTCTATCTACTAATGATTTTACTGGATTTCTAACATAAAAATACTTTTCTTTTTTACAGCCTATTCTTACT
TTTCCCATTTGAAAGTATTATGATATTACTTGATGCTATATCGATATTTTTTTGGCCTATTTAGTGATAAAATTAT
AAGATACACTTCTATAAAAGTTAATACAGTAGGAAGCTTAAATGTATGAATTTTATATTCATCAAAGGGAAAGGGA
AAAAAGGATGAACAGATGCAGGTAAATATAAAACTAATATGATATGAGGATAGATATTATAACGAAAGTGTAGTTA
GAAGGAAATTATATTAGTATGTTTTTACATAATGGTAGATAGAAAAGAAGTGTCTAATGATTTGAGTGAAGTTTTC
AGAATATAAGGAGGAATTGTATGCAATATATTAGCTATTACCATAGTCCAATTGGAAATATTCTTTTAGCATCAGA
TAATATTGGGTTAACTGGTCTTTGGTTTGAGAATCAAAAGTATTATGCTTATAATCTTGACCAAGAACATCAAGAA
AAAGAATTGCCAATTTTCGAGCAGACAAAGAAATGGTTAGATATTTATTTTTCGGGAAAAGAACCCAATTTTACAC
CATCACTCCATATGGTAGGTACTCCTTTTCAGACTACAGTGTGGAAAATTTTACAACAAATACCATATGGTAAAAC
AATCACTTATGGAGAAATTGCATATAAAGTTGCTCAACAAAAAGGAATATCTAAAATGTCAGCACAAGCAATCGGT
GGTGCAGTAGGGCATAATGGAATCTCTATTATTATTCCATGTCATCGTGTTGTAGGAACAAATGGGAGTTTGACTG
GGTATGCTGGTGGAATTGATAGAAAAATAAAATTGTTATCTTTAGAAAAAGTATCTGTGCAACATTATTTTATCCC
AAAGAAAGGGAGTGCATTATAAAGCCATTAAATTTAGAAATTCTTAATCATTTATTTGATATACAAACATCTAATT
TTGAAAGCAATAACTTGCAATTTTAAAAAATGATTATTTAAACTATATGTTATACAACCTTATTCCTAGTAAACAT
TATACAACTTTAGAGGTAGTTTTTAGAGCTTGTATTTTGGAAGTTTATTTTCTTTTTTCGTGTGAGTAGTTATATG
TTTAGATGCAGTAATTTATATGCTACAAACAGGAAAACAAGGAGCAGACAAAAAATACTTAGATAATATGTTTTTT
GTGAAAGGTTATGTTGAAGAACTTCTATTTTTAGACAACAGTTATGATATTGTATTTTCATGTATTGTATTTCATC
ATTGTACAAATGTTCAAAATATATTTTGTATATTTTAGAAATGGTAAGAGTGTTAAATGTAAGGGGAAAATTTATA
ATGTTTGATACTTAAGCTACTCATTAAGTATTAAGAACCATACAAGATAAGGTTGAAATTTATATGCTTCGTTTTA
TGTAAAAAATGTAAGTGAGTTAGAAATAAAAGAATTATTTATAAA-AATAGATTAAGTATTGGAAAATATGAAAAA
TAGATGTTGAACAAAACTTAGTCGATTGGTTAAATTTAACCAAACACTTAAAGTATCAAAAGAAAAAATTATTACT
CTTAAGCAAGAAGATATAAATGGAAAAATGAAAACAAGATTTTATCCTTTTATAAGTGATAAGGGGATGTGTTTTA
ATCAAAGATGGACTTTTATTTTAGGCTGAAAAATTATATAACTATATTATAGAATATAAGGGAGATACACAACTTT
TTAGTGTTCAATCTCCCTTATTTTTTATTATTATATCAAGACTCATTTAGTCGTGTTAATTTTAGGATAAAATGAG
TATTTTTT-AATAAATTATTTATAAGTAAAGTGTGTTGTCGGATAATCAGTATTTCTGTATAAAATTTGGTATAAC
TTTAAAGAAGTATGTGAAATTTTCAGGTATTTTTTACTATGGTATATTATTTAACTGATTTTAATTTAGCAATATC
ATTCGAATTCTTAGATGTGACTATCTCTATATTATTTAAATCATTTTTAATATCTGATGTATCTTTTACTAATGAA
GAGGTATGTTTAATCACTGTATCTAATGTATTTCTGTTAATTTTTACATCTGACTTAATTTCTGTAACATCACTCT
GAATAGTATCAAGTCTACTACTAGTTTCAATTTGTCCAGTTTTTAAGTCTTTAATATCAGGTTCCATATTGTCTAA
CCTACTATTGACTTCTTTAATTTCAACTTGCATATCAGTAATACTGTCTTGCATACTATTAATAGTGCCATCCATA
CTACTGATACTGCCTTGCATATCGCTAATAGTGCC-----------------------------------------
-------------------------------------------TTGCATGCCACTAATAGTGTCTTCGATACCATT
AATATTGCTTTGCATATCACTAATAGTGCCTTCGATACCACTGATACTACCTTGCATATTACTAATATTACCTTGC
ATTTCCTGTAATAACTCTAATATTTTTTCATCCATCACTATCACACTCCTGTTTTATTATTATAACATAATTTAGG
TGTTATATTCCACAAACGCTATGTCATATTTAATTTTTAATCATATAATTATCTGCTATTCAAAACATGGTTAAAT
ATATCTATATTGAGAACTTTTTTATTAATGAATCTTATGTATTGTCTAAGTTTCTAAGATACTGTAATAAGTGTTT
TTGAGGCATGTGTGGTTATATTTGTATTTAAAACTGCTGGTAATATCATATACTTTTAAATATGCCTTAAGTTATT
TATATTGATTACTTGTGTTTGAATATTTTGATTAGTAGCTTCCTTTTTATCTCTTTTTATTCTTAGTTTTAAACCT
TCATATTTCCTTGAAAATTTATTGGCAATGAAAGTGCATGAATTTTTTAGCTATTTTTTATGTTACAATATGAATA
TATAACAATTCGACAAATTGGATTTTTGAAAGGAGTAAAATGTTATGAAAATGCCAAAAGAGAGTATTGATACGAT
TATGTTTGCTCCTTGTGGAATGAATTGTATGGTTTGCTATAAGCATTGTTATCACAAAAAGCTATGTGCTGGTTGT
TTGAACGGCGATACAGGAAAGCCAGAACACTGCCGTAAGTGTAAAATAAAGGATTGTGTCTGTCAAAAAGGGTTGT
TTTATTGTTTTGAATGTTTCAATTTTCCTTGTAAACTCATAAAAAATCTTGAAAAAAGTTATAACAAGAGATA
>630
GTTTAGTAATTTTATTTGATTTATATTAGTAAATTTATATGAATTTTACATGTGTAGTTTATATGGTTGAAATAAT
TCTTATATAGCTTATATATGCAGTTTATATATCTAGCTTATGTATGTAATTTATATATGTAGTTTATATAGTTGAA
ATAATTCTTATCTAGCTTATATAAGC--------------------------AATTTATATATCTAGCTTATATAG
TTGAGGTAATACTTTATCTAGCTTATATAATTTATATAAATTTATAACCGAATACTACACAGTTTATACATAACAT
ATTGTTTGAGCTTATCTAGTTCATATAAATTTATAACTTATATAAATTTTTTGTACTTTGTATTTTAGAAAGTTCT
TGATATTTAGTCCAAAAACTTTAAAATACAGTAAAAGTAATAATTGTTATTAATAGATTTGTAAAATCATATGACA
TTTATTACCATTTATGCAATTAAGTATAGCATGTGCGAATGGTATTTTCAACAGAAAATGATAATTTATATCAATT
AATTTAGTTGATTTGTAATAGAGCATCAAAAAGTATACTTATTTATATATGGGAATGAAAGGCAAAGTTTTAGTTT
TTTCAATTAAAGTGCGTTAGATATATTATTATAAATGAACATTATTTTAAGTATAATAATGATTAGGAGGGAGTGT
TTATGATGTATAAATGAATAACAATATAGTTTATGATTGTAAATATTATGTAAATATAAAAGTTACTTAAATGGTT
TTAGGAAATTGATATTATTGCGTCTGGGAGATTGTACTTACTTCAAAAAGAGGAGGTTATGACAAGAAATGTGTTG
TTTGACATTTATACAGGCAGATATTAGAATGAAAGAAAGTTAATTTATATTTCTTTGTTTTAAGCTAAGAAGGCGA
GCTAGGCAATTTAAAATATATTGAATGGAGAAAAACTATGAATAAAAACAACAATTTAGTTATTATATGTATGTTT
ATAGGCATGATACTTGGAATGGCTATAGGTTGTGCTATAGGTATTTCTAAAGGAAATGTAGGTATTACAATGTGTT
ATGGTCTAATTTTTGGAATGATAATTGGCATATGTATAGGGACTATTATCAAAAATTCGAATAAAAAAGAATAAAT
TAATTTTGATTTACTAGGATGTCTAGTTATGATTTATTTATGATAAAACTTTTTAATTATCTGTAAAAAGTAGAAT
AAGACATACTAAATAAGTTATACTAATAGATATTTTTTATATTATTTTTT-AATATGGAAAGAATGGAATTTATAT
ACACTATATTTAAATCACAAAAAATAAAAGTTAATTTTGTTTAGGTGGAGATTTTTTTGCTCTTATATATTGAATA
ATATCAAGTAAGTCTGCATCTTCTAAAATACGATACTTAATCCAGCCTCCATTATTGCCACAAGGATAACGAGTGA
CCCAGAGTTCTTTAGCTTTTGGTGTCAAAGCTACCAACGTTTTTTCTACTGCTGGAACTTGCTTGTCACCTATCTG
AATCAGAACAGTAAATGCACCTTTTTCAAAAAAAGCATAAAATAAATGAAAAGATTTATGGCTATATTTGTAACCC
CAACCATAATTGTTTCCAAAAGGAAATCGAAGTTCTCTTGATAAATTATATTGAGTTTTCAAGTAAGTTTCCAACT
TACACAATCGTGCATATCCATCTTTACCTATATATTCTATTATTTGGGACAAACAGGGTTTATTGCTTTTATCAAG
CATACGTTCATACATTAGAATTTACCTCCATTTTTACTTTTAATTATAGCAAAGTAATTATGACAACAGTATGTCA
AGTTTTTATGCATTATTCAAGTTTTTATGTATTATTATACTAATACGTAGAAATATAAAGTAATTAGTTTTAGCTA
ATAGAAAAATATGATATTTATATATATTGGAAAAAAATGTAAAATAATGATAAAATATAGTTTATAATACAAAAGT
ATAATTACATTATAATTATATGTAGTTAGTTGGATTTGTGTATTTAAATAATGTATAATTTATGCTGATTACTGCT
AAAAAAGCATAATAATATTGCATTGTAAGGTTTTATAAACTTCTAATTGAAAGGGGATAATTCAAATGGATAAGAG
ATATTTAGAATCCGATGTATTTGAAGCTTTTCAAGAAAGACTTTCTTATCTTTTTAATGAATTTGATTATATCTAT
GTATCTTTTAGCGGAGGAAAAGATAGTGGTTTACTGCTAAATTTAGTTTTGGATTATAAGAGAAAGAATAATATAA
GTTCCAAAATAGGAGTATTTCATCAAGATTTTGAGGCTCAATATAGTTTGACTACTGAATATGTTGAAAAAGTATT
TGAAGATAATATTGAAGATATTGAACCATATTGGGTGTGTTTACCAATGGCTACAAGAACTGCTGTAGGAAATTAT
GAAATGTATTGGTATCCATGGGATGATGAGAAAGAAGAGTTATGGGTAAGGGAAATGCCAGTCAAAGAATACATAA
TAAATCAAAAAAATAATCCTTTTACTTATTATAAATATAAAATGAGACAAGAAAGTTTGGCAAAACAATTTGGTAG
ATGGATTAGAGATATACATGAAGGTGCAAAAGTTGTTTGCTTATTAGGAACACGAGCAGCAGAATCTCTACAACGT
TATTGTTCTATTGTGAATAAACAGCATGGATATAAAGGAAAGTGCTGGATAACTAAGGAATTTAAAAATGTCTGGA
CGGCATCTCCTATATATGATTGGGAAATAGAAGATATATGGTTAGCACACTATAAATTTGACTATGACTATAATAA
AATTTATGACTTATTCTATAAAGCTGGAGTAGCTCCAAGAAAAATGAGAGTGGCATCACCTTTTAATGATTCAGCA
AAAGAGAGTTTAAATTTATACAGAATATTGGACCCAGATGTATGGGTGAAATTGGTTGCTAGAGTACAAGGAGTTA
ATTTTACTTCTATTTATGGCAAAACAAAAGCTATGGGATATCGTAGTGTTAAATTGCCATATGGACACACATGGAA
AAGTTTCACATATTTTTTGCTTGATACCTTACCTGAAAATATAAGGAATAGCTATATTAAAAAATTTTCAACATCT
ATTGAGTTTTGGCAGAATACAGGTGGTGGTTTGTCAGAAATAGTTATACGTGAATTGTTGAGAAAAGGTTATAAAA
TAGAATTAAATGGAGTTTCAAATCATACAAAAGATAAAAAGAGTAGAGTCATATTTTTGGATGATATACCTGATGA
TACGGATGATATTAAATTTACCAAAGATATACCAAGTTGGAAAAGAATGTGTTATTGTATTTTAAAAAATGACCAT
ATGTGTAGATTTATGGGATTTGGTCCTACAAAAGAACAGAGAATTAGAACGGAATATATTAAGAAGAAATATGAAA
AAATTCATTAGATAGGAGTTAAGATGCTATGGAATATAAAAGTCCTGTATATGGAATCATCGCAGTGCCAATCGAA
AAGATAGAATCTAACGACTATAATCCAAATGCAGTAGCCCCACCAGAAATGCAGTTGTTGTATAAAAGTATAAAAG
AAGATGGGTATACAATGCCAATTGTCTGTTATTATAATGAGGAAAAGGATAAGTATATTATTGTAGATGGTTTTCA
TAGATATAGAGTAATGCTTGAAAATGAGGATATATATGATAGAGAAAATGGACTTCTTCCTGTTTCAGTAATTGAT
AAATCTCTTGATGAAAGAATGGCAAGTACTATTCGACACAATCGTGCAAGAGGTTCTCATAATGTGGATTTAATGA
GTAAAATTATAACTGAACTTTGTGAAATTGGAAAATCTGATGAATGGATATCAAAGCACCTGGGTATGGAAGTTGA
TGAAATTCTTAGATTGAAGCAAATAACTGGATTAGCTTATTTATTTAAAGATAAAGAGTTTGGTAATGCATGGATT
CCCTTTGGCTCTGATATAGAAGAAGAAAATTAAATAGATTTATTAAAAGAAAAAGATTTATTAAAAAAGAAAATTT
AAAATATATATTAAAAAATAAAGAGTTTTAATATTATATGTAAGTACAGAAAAAAGAGTAGGAAAATTATCCTATT
CTTTTTTTATTTTTATAATTATACTCTTAGAAA-AAATAAAATTATATAACTAAATGTATTTTAATACAAGTTTAT
TTATAAAAAAA-TAGTATTAAATTGTATATTTATATCGTTTTTAATAAAAAATAATCACATTTTATTTAAAAATGA
ATAATATATAGTAAATAGTAATTAAGCTATAAAAAATTGTATAAACTCTATATTATTTATTTAAAATAGATATTTA
TGAAAGATTAATTAGAAAAATTTTAGAGGTAAAATAAGAAAAAAAGATACTTATTTAATCATTTAATCTTATTAAA
GACCTATTAAAACTACCAGTTATAATATAGAACCAGTATACAATTTTTAAAAATAATGCTATTTTAAAATTCTAAA
AATTAAGGAGGATAATTAATGGGATATTTAAAAGAGGATAAACAAGACTATTGTTGTGAATTTGCTAGACCATACA
TCAATCGTCAAATTTATGATGACACATACAATCCAAAAACAGCATTAAAAAGAGGTACTTTATTTCCTGAATTAGA
TTTAATAGAGTCAAATAACTATAATGATTGGCTATATGCAAATCCTAAAAATAGAGTTAGAGCTAAAAAAGGGGGT
AACATGTACTAATGTCATTAAATAGAAGAGAACTTTTAGAGAGAATTTCAGAATATCAATTTGCCTGTATAGAATT
AAATTTATATTTAGATAACAATCCAAGGGATAAGAAAGCTCTTGATTCATACAACAGATACTGCGATAAATTTACA
CAAGCTGTGTGTGATTATGAATCTAAATATGGAGCATTAACTAATTTTGGATATGAATCAAGTGAATATCCTTGGT
CATGGATATCTGAACCTTGGCCATGGGACAAATCATTTTATAAATAAAATTATTAAACTTTAAAATTAGATTTATT
ATTAAATATATATTAAGGAGGAGTAAGATAATATGTGGATTTATCAAAAAACACTGGAACATCCAGTTAACATAAG
ACAAGCAGACCCTAGAATGGCAAAATATATCATGACTCAGTTGGGAGGACCTAATGGTGAGTTGGCAGCTGCAACT
AGATATCTTCAACAAAGATATACTATGCCAACTGGAAAATCTCGTGCACTTTTAACTGATATAGGTACAGAGGAAA
TGGCTCATGTTGAGATAATTTCTTCAGTGTTATATCAATTAATAGGCAATTGTACTCCAGAAGAGCTTAAGGCTGC
TGGACTTGGTAGTAATTATGCTAATTTTGGACATGGTCTTCAGCCAGTAGATTCTAATGGAGTAAACTTTACTACA
AGTTATATTAATGTCTTTGGCGATTCGGTAACTGATTTACATGAGGATATGGCTGCTGAACAAAAAGCATTGGCTA
CGTACTATCAATTAATAAATTTAACTGATGACCCTGATTTGAAAGATATATTGAGATTTTTGGGTGAGAGGGAAGT
AGTTCACTATCAAAGATTTGGTGAAGCATTAATGGATGTTTATGAGTTTACAGAGTGCAAGCATCAGTTTTAATGA
ATAATTAAAAGTGAATGGAGAGTAAGCATCAGTTTTAATAAAGAATTAAAAGTGAACAGAGAATAAGCATCATTTT
TAATGAAGTATCAAAAGTGAATGGAGAATAAGCATCATTTTTAATGAAGAATTAAAAGTGAATGGAGAGTAAGAAT
AAGTTCTAATGAAGAATTAAAAGTGAATGGAGAGTAAGAATAAGTTCTAATGAAGAATTAAAAGTGAATGGAGAGT
AAGAATAAGTTCTAATGAAGAATTAAAAGTGAAAAGAGAATAAGCATAAGTTCTAATGAAGTATTAAAAATGAAAA
GAGAATAAGCATCATTTTTAATGAAGTATCAAAAATAAAAAGAGTGTAAATATTAGCTCTAATAAACTATCAAAAT
AAGAGGTAAAAGTTTTAGTTGATTTCTTTTATCTCTTATTTTTTATTGATTAAACAGATTACTTTGCTATTTAAAT
ATATTATTTTAGCAAAAAAAGTCCAATCAAAAGTTCAAAGTATTACCATAGTTCAAAGCATTGCCGTTGTTAGTAA
GTTTTTTACAATATTTTTTATTTACTCTTTGGATAATCAAAAGAAATAAAAAATCATATCTCTTTTTTTATATTTC
TGTACACTTTTGGAGAATATCCCGTTTTTTCTTTAAAACATTTACTAAAATAGATTATTTGATGAAAAACAACTTT
TATAGCAATGTCACTTATTAGCTCATTTGTGCCTTTTAGAAATTGAGTTGCTTTTAGTAAACAAAACTCAGTAAAA
TATTTACAAGGTATAGTATTTAAACTTAGTTCAAATCCTCTGGAACACTCTGATTTATTGATATTATCACTGCTTG
ATAGTACTCCAAAATTAAGTTTTCACAATAGTACCCTTCAATATAATGTAAAACAATAGTATTTTTCAATATAACG
TAAAATTTTTTGCATATGGATATTAATTATATTTTTGTGTTTTATTGGTGGCAAAACAATATTTTTTATCATAATA
AGCCAAAGGAAAGAAACAGAAACTAATGCTTCATACATATACAGTTCATTTTTACTTTTTTCTAACCTTATTAATC
GTTGTAGAATAGAAAACACTTTATTGCGCCAATTATATTTATGTGTAAAATGATAAATAGCGAATTGTTCGTTTTC
TGTTATTCTATTTACTAACGATTTTACTGGATTTCTAACATAAAAATACTTTTCTTTTTTACAGCCTATTCTTACT
TTTCCCATTTGAAAGTATTATGATATTACTTGATGTTATATCGATATTTTTTTGGTCTATTTAGTGATAAAATTAT
AATATACACTTCTATAAAAGTTAATACAGTAGGAAGCTTAAATGTATGAATTTTATATTCATCAAAAGGAAAGGGA
AAAAAGGATGAACAGATGCAGGTAAATATAAAACTAATATGATATGAGGATAGATATTATAACGAAAGTGTAGTTA
GAAGGAAATTATATTAGTATGTTTTTACATAATGGTAGATAGAAAAGAAGTGTCTAATGATTTGAGTGAAGTTTTC
AGAATATAAGGAGGAATTGTATGCAATATATTAGCTATTACCATAGTCCAATTGGAAATATTCTTTTAGCATCAGA
TAATATTGGGTTAACTGGTCTTTGGTTTGAGAATCAAAAGTATTATGCTTATAATCTTGACCAAGAACATCAAGAA
AAAGAATTGCCAATTTTCGAGCAGACAAAGAAATGGTTAGATATTTATTTTTCGGGAAAAGAACCTAATTTTACAC
CATCACTCCATATGGTAGGTACTCCTTTTCAGACTACAGTGTGGAAAATTTTACAACAAATACCATATGGTAAAAC
AATCACTTATGGAGAAATTGCATATAAAGTTGCTCAACAAAAAGGAATATCTAAAATGTCAGCACAAGCAATCGGT
GGTGCAGTAGGGCATAATGGAATCTCTATTATTATTCCATGTCATCGTGTTGTAGGAACAAATGGGAGTTTGACTG
GGTATGCTGGTGGAATTGATAGAAAAATAAAATTGTTATCTTTAGAAAAAGTATCTGTGCAACATTATTTTATTCC
AAAGAAAGGGAGCGCATTATAAAGCCATTAAATTTAGAAATTCTTAATCATTTATTTGATATACAAACATCTAATT
TTGAAAGCAATAACTTGCAATTTTAAAAAATGATTATTTAAACTATATGTTATACAACCTTATTCCTAGTAAACAT
TATACAACTTTAGAGGTAGTTTTTAGAGCTTGTATTTTGGAAGTTTATTTTCTTTTTTCGTGTGAGTAGTTATATG
TTTAGATGCAGTAATTTATATGCTACAAACAGGAAAACAAGGAGCAGACAAAAAATACTTAGATAATATGTTTTTT
GTGAAAGGTTATGTTGAAGAACTTCTATTTTTAGACAAGAGTTATGATATTGTATTTTCATGTATTGTATTTCATC
ATTGTACAAATGTTCAAAATATATTTTGTATATTTTGGAAATGGTAAGAGTGTTAAATGTAAGGGAAAAATTTATA
ATGATTGATACTTAAGCTACTCATTAAGTATTAAGAACCATACAAGATAAGGTTGAAATTTATATGCTTCGTTTTA
TGTAAAAAATGTAAGTGAGTTAGAAATGAAAGAATTATTTATAAAAAATAGATTAAGTATTGGAAAATATGAAAAA
TAGATGTTGAACAAAACTTAGTCTATTGGTTAAATTTAACCAAACACTTAAAGTATCAAAAGAAAAAATTATTACT
CTTAAGCAAGAAGATATAAATGGAAAAATGAAAACAAGATTTTATCCTTTTATAAGTGATAAGGGGATGTGTTTTA
ATCAAAGATGGACTTTTATTTTAGGCTGAAAAATTATATAATTATATTATAGAATATAAGGGAGATACACAACTTT
TTAGTGTTCAATCTCCCTTATTTTTTATTATTATATCAAGACTCATTTAGTCGTGTTAATTTTAGGATAAAATGAG
TATTTTTTTAATAAATTATTTATAAGTAAAGTGTGTTGTCGGATAATCAGTATTTCTGTATAAAATTTGGTATAAC
TTTAAAGAAGTATGTGAAATTTTCAGGTATTTTTTACTATAGTATATTATTTAACTGATTTTAATTTAGCAATATC
ATTCGAATTCTTAGATGTGACTATCTCTATATTATTTAAATCATTTTTAATATCTGATGTATCTTTTACTAATGAA
GAGGTATGTTTAATCACTGTATCTAATGTATTTCTGTTAATTTTTACATCTGACTTAATTTCTGTAACATCACTCT
GAATAGTATCAAGTCTACTACTAGTTTCAACTTGTCCAGTTTTTAAGTCTTTAATATCAGGTTCCATATTGTCTAA
CCTACTATTGACTTCTTTAATTTCAACTTGCATATCAGTAATACTGTCTTGCATATCGCTAATAGTGCCATTCATA
CTACTGATACTGCCTTGCATATCGCTAATAGTGCCATTCATACTACTGATACTGCCTTGCATATCGCTAATAGTGT
CATCTATACCACTGATACTGCCTTGCATATCGCTAATAGTGCCTTGCATGCCACTAATAGTGTCTTCGATACCATT
AATATTGCTTTGCATATCACTAATAGTGCCTTCGATACCACTGATACTACCTTGCATATTACTAATATTACCTTGC
ATTTCCTGTAATAACTCTAATATTTTTTCATCCATCACTATCACACTCCTGTTTTATTATTATAACATAATTTAGG
TGTTATATTCCACAAACGCTATGTCATATTTAATTTTTAATCATATAATTATCTGCTATTCAAAACATGGTTAAAT
ATATCTATATTGAGAACTTTTTTATTAATGAATCTTATGTATTGTCTAAGTTTCTAAGATACTGTAATAAGTGTTT
TTGAGGCATGTGTGGTTATATTTGTATTTAAAACTGCTGGTAATATCATATACTTTTAAATATACCTTAAGTTATT
TATATTGATTACTTGTATTTGAATATTTTGATTAGTAGCTTCCTTTTTATCTCTTTTTATTCTTAGTTTTAAACTT
TCATATTTCCTTGAAAATTTATTGGCAATGAAAGTGCATGAATTTTTTAGCTATTTTTTATGTTACAATATGAATA
TATAACAATTCGACAAATTGGATTTTTGAAAGGAGTAAAATGTTATGAAAATGCCAAAAGAGAGTATTGATACGAT
TATGTTTGCTCCTTGTGGAATGAATTGTATGGTTTGCTATAAGCATTGTTATCACAAAAAGCCGTGTGCTGGTTGT
TTGAATGGCGATACAGGAAAGCCAGAACACTGCCGTAAGTGTAAAATAAAGGATTGTGTCTGTCAAAAAGGGTTGT
TTTATTGTTTTGAATGTTTCAATTTTCCTTGTAAACTCATAAAAAATCTTGAAAAAAGTTATAACAAGAGATA
