# Supplementary material for: Horizontal gene transfer converts non-toxigenic Clostridium difficile strains into toxin producers
Source: Nat Commun. 2013 Oct 17;4:2601. doi: 10.1038/ncomms3601 (PMC3826655; doi:10.1038/ncomms3601)
Supplement: Supplementary Dataset 1 — Sequence of the chromosomal DNA used to compare the donor- and recipient-specific DNA in the transconjugants. [file ncomms3601-s1.zip › SNPsRegion5.fasta]

>CD37
ATTTTGGGAGAGACATGTGAAGCATATATTGCTGATGGTAATGCTGAAATAAGTGAAAAAATCAAAGATACATTAG
TGCTTAATACTAATGGGAACATATATGCTGTTGTATTTTTATGTATAAGCTCAGTAATTTCTTTATTATCATTTGC
TAGAAGTATATCTGGATTTAAGATATTAGTGACCATTCCAGTTATGCCTTTCGAAGATATAATTCCAATTACAGCT
CCAATAGGTATGGCAACAGTACATAAAATTAAGATTTGTAAAATAACTATCTTATATATCTGGTTTGGTTCAGCTC
CTATTGCTCTTAAACATCCATACTCTTTAATTTTCTTTGTAACAGAGATTTTTAAAATATTATAGATTACAAGTCC
AGAAGCCAGTAAAACCAATAAGGCAACAAATAAAGATACCAATATAATCATAGATATACCATCACTATTAGAACTA
TTTTCATCTTTTTCAAACTGTATCTTAAGAGCATTTAAGTAAATCCAATTATATTGAATTGAATTGTGAGAAAGAT
TTATTTTTTTAGCTAATTGATTTACTATTTCTTGAAACTTTTCTTGCTGTTTTATTTTAAAATCCAAAGAGGATAA
AATATATCTCTTAGGTAATAGATTTTCTGATGTACCTTTACCTACAATACCATTTACTATACCACTTACATATCCT
GTATAATCATCCTCTAAAATGCCACTCAATTTAAAGTTAGCTGTGTAATTATATGGTGGTATGGTATCATTTAAAA
GTGAAATATCTAAATTCATAGGTATAGTCACTCCTAGTCTTGGTTTTATACCCATAAGTTTTAGTGTGTTTTCATC
TAAGGCTATTTCGTTTTTATCTTTAGGCAAATGTCCAGATTTTAATTTCATTAATTTTGGGTAGTTAGAAAGTCCT
GTTTTATCATACTCTTTTACAAGTACAGAGATACCAGAATCCTTTATTTTACTACTGCCAATAGTTATTGAAGTAC
CAGCTTGATAAACTCTATCATCTTTCTTTATGTCATCAACTTGATTTTTAGTGAGTTGGTGAAAGGATACATGTCT
ATCACCATTAAAAGAACGGGCTTGTTCAATTCTTAAATTTTGTAGGATACCAATTGACTGTCCAACCACAGTTGTC
ATAATAGTTGATAGTACTATTGCTATAATGATGAATGTAGTCATAAGTTTCTGGCTTTTTAATTCTTTTATTGAAA
GTGAAAGGTAATTCTTCATTTCTATTTCACCTCCATAAGAACACCATCAATAATTGAAATTTTTCTATCAGCAAGT
TTTGCAATTCTATCATCATGAGTAATTACCACTAAAGTCTTTCCAAACTGTTTTGAAGTTTTTATAAGAAGATTCA
TAACTTCACTGCCACTTTTACTGTCCAAGTTTCCTGTAGGCTCATCAGCAAATATTATATCTGGTTTTGCAATAAG
TGCTCTAGCAATTGCAACTCTTTGTTGCTGACCGCCTGAAAGTTCATGGGGAAGATGATTGAGTCTATCTGCAATT
CCAAGTAATGATGAAATTTCATTTAAATAGTCTTTATCAGGTTGTTTTTTATCTAGAAGTACAGGCATTGAAATAT
TTTCAGATGCTGTAAGAACAGGTAAAAGATTAAATTGTTGAAAGACGAATCCAAAGGATTTTCTTCTAAGTGCAGA
TAGTTCTTTTTCAGTGTGTTTATATATATCTTTATCATCAAGTAACACTTGTCCAGAGGTAGGATTATCTAATCCA
CTTAAAATATGTAAAAGTGTGCTTTTTCCACTTCCAGAAGGTCCAATTACAGAAACAAATTCACCTGAGTTTATTT
CTAAATTTACATTATTAAGTGCTATAACTTTATTGTTATTAGAACCATATATTTTTGATAATTGTTTTGCTTTTAT
AATCATAAAAAACACTCTCCTTTTCTATATAAGAAGAGTGTAAGTTTTAAAACTCAATTTTTTCCCAACTTTTAGC
TTAAATCTAAAAAGTCTTCACTATTTGCGGATAATTCGCAGTGCTGATAAGCAGTTTCAGTATCATTTTTAATTTA
AAATGTAATTTATGCACTAAAGGCTTTACAATACAACTCTATTGCTTTAAAACTATTTTACACATAAACTTGTGGA
TAATTTTTTATGTTTTACTTCCTCATTATTATATAAATTATTTTTGTCACAAATTCTAAGTTTTCACATAAATATA
CTTTTTATATCACGATTTAATTCTTTTGATTTTATCATAATTGCTATTTCTTCAAAAGAAGAAAGAAAAGCCACGA
TACATATCATAATTCCTGCAACATCAAGACCAAAGCAGATATAGAGTAATGGAAACGCAAAGATAGAAATTCCAGT
GATTTTATTCATCAAAGTATGAAGCGATGAAAATGTGCGATACTTAAAAAAACCAATACTGTAACTAATCAACCGT
AACAATGCTATTGCAATAATACACCACCATAGATACATGGGAAGAGCAATATTTTTTCCGACAGTAACCAAAATTG
TAACCGCAAAAATGAAATCAGCAATACTATCTAACTTTGCACCTATTCCACTTTGTTGTCTCAACTTTCGGGCAAT
AAGACCATCAAGTATATCACTAATTCCACACCAAAAATAACATATCCAGAAAGGCAGTGAACAGAATGTAGAACTA
AGCATTAGCAATGCAAACACAATATGAGAGAATGTAATATTATTAGCAAAACTTTTAATATAATCACCTCCAAAAT
TCTAATTTCATACTATTCTACATATTTAAATATATATTTCTATTATTGTTTCAAATGCCTTTTGCCAAAATATTAT
AATTGAAGCAACTCTTACAACTTCTACAAAATAGTATATATATTGGTTGTAAATTGAAATACATTTTATAAATTCT
AAACTAACAAAGCTTATATAAGAACAGTGAAAGCTTACAAAA-----------TCATTTTAATTTCTTGTTGAGAA
TTTAGCAGTAATTTTAGCACTGTTAGTAGAATTATTTTCAATAGAAATAGAGCCACCATGTTTTTCGCATAATATT
TTTGAGATATAAAGACCCATACCAAAGTGTGCATTGCTGTCATTTAAAGTCTTATCTCTATAGAAAGGTCTTAAAG
CTAATTTTAGAGATTCCTTACTAAATCCTATACCATCATCTTCAATTACAAAGGTAAGGAGTTCTTGTTCAAGATA
TATAAGTATGGATACAGTATTTTTAGCATATCTAAAAGCATTCGATATTATATTTTCGACGACTCTAAGAATGATA
TTTTCATCAAAAAATAGATTTATATTATTTATTTGATTTTTAAGTGTAAAAGATTTTCCTTCTTGTTTAGCAATGA
TAGATATATTTTCATCTAAGTTTTCTATAAACTTGTTTATATTCGACATAGATTTTGAAACAACTAAATCTTCTAA
TCGTTGAGCATTACTCATATTTTCTACATAGTATTCAATTCTGTTAATATGCTCAGACATAAGTTGTGTGGTTGAT
AAAATCTTCTCATCACTAAGCTTACCTGTTGGTATGTATTTTGTTAAATAGTTTGAATAACCTTTTAGAACTGTTA
GGGGATTTCTTAAATCATGAGAAAAAGCAGCATTAAGTTGTTTTCTATCATTAATCATAGTCCACATCTTTATGTT
GTTTTTATTTAGTTCAGACCTCATTTTTTCAAAAGCATTACATAGATTACCTAATTCATCATTATTATTATATTCT
AAGCAAAAGTCTAAATTGTTGTTGGATATTTCCATTGCACCTTTATTGAGTATTTCTATGGGTGTTTTTAATTTTA
CCTTGTAAAAAATTATATCAGCTAATAATAAAAGTCCTATAAAAAATATAAGTGGAAGTACAAGCTGAAGTATGTT
GATTATATTAAGTAATGTTTTATCATAATCACTAAATTGGTTCACATTGTTTTGAACTATGGTTATAATACCTGTA
TTTATAGGTGCTTTTAAATACTTATCTTGTATAGAATTATATAGATTATTAAGTAAAATGTATGCGAAAGTAGTAA
GCACTGATGCTATAATTAGTGAAGATAAAGTAAGAACAAAGAAAGCTTTTTTTAATGACATATTATTTATTTTATC
CATTTATAACCAACTCCCCAGACTGTTTCTATATAATTTTCAAGAGTATGTTTTGATAGTTTGATTCGTATTTTTC
TAATGTGTTCCATTATAACATCACTATTTCCATTGCTATTGTATCCCCAGACTCTATCATATATTTTTTCTTTATC
AAATACCTGTCCAGGATTCATAGAGAGAAGCTCTACTATATCAAATTCCTTTTTTGAAAGTGAAATCTGATTATTA
TATATACAAATTAACCTTTTTTCGTAATCTATTGTTAAATCATTATAAAATTTAATTTTAGTTTGATTTGACTTCC
TTTGTTCACGTCTTAAATGGGCAGATACTCTAGCTCCAAGTTCGTCTAAATCAAAAGGTTTTACAATATAATCATC
AGCACCAGCACGAAAACCATTTATCTTGTCAGTATTTTCAATTCTAGCTGTAAGAAATAGAATAGGGCATGATACA
TAATCTCTAATTCTATTACAAACTTCAATTCCATCTATTTCAGGCATGTTTATATCAAGTAGAATGATATCTGGAT
TTTTAGATATTTTTTTTAATGCGTCTTTTCCACTTTGAGCAGTGTAAACCTCATAACCATTCATTTCAAAGTAATC
TTTTAAGAGTGTTATTATACCTTCCTCATCATCTACGACGAGTATTTTATTGTTCATAAGAATGCTCCCTTCTAAA
TTAAGTTTGTATAGTATGTATATTTTAGTATAAAAATCTCAATAAATTATCAAATTCTTAGTTATATTTCAAAACT
TAATCATTAAAGTTAGTATATTTTTATATATTAAATAAATCAAGGATGAAATTATTAGAAATTTTAATAGAATATA
TATTTGATATTTAATACTTATTGGTATGCAAAAATATAGCTGATGAAATCTTATAATTTAAGTTGAAAATGGATAA
ATAGAAAGGAAGGATTTTAATTAAATAAGGTAGATTAATTAAAAAGTATATAAATTATAAAAATGAATTAATCTAC
ATTAATTAGTTGATATATCAATTATTATTGTTTTTTTCAGTTGCTTAAAATATACTTGATATATCAACTAATGTTG
TTTTTTAATTAAAAGAAATTTTAGGAAAGATAATATCAACTAGGAGAGATAATATCAACATTGAAGAAGGTAGAGC
AAGATTTCTACATAATTGTGAACATTATCTGGCATGTGTGCATTGGTGTTTTAAGCAAGTAATTCAATAGAAAGAT
GTGACTAAAAATAGAAAGAAATACCATAATCCAAATGTAAAGCTAGAAGACATAATAAGTAAAAAAGTAAAGATAT
TTAATAAAAGAAATAACTAATAGTGATTAAATTAGTAAATGCTGATAATTAGCATAATCATTAGTAATTATTAGTA
TTATTTAATTAAATTAATTTTAGCATTATTTTTATGAAATTAATTTTAAATCAAATTAATGAGAACCCCATAAATT
TTTTTAACACTTAATTTACGATTTATGGGGTTATGTTCTGTTTTATTTCAAAGTATTAAGTTCATATAAATCAGTT
CTTCTGTGCTTAAGAAGTGGTAACTGTTGTCTTATGTCAGGAATTAAATCTCTATCAATGTCAGCATAAATAATAC
ATTCTTTTTCATCAGCTTGAGCAATTATTCTTCCCCAAGGGTCTGAAATTCTTGAATTTCCAAAAGCTATATAAGA
AGCATTCATATTTCTAGCAGGTGCAGCACCAACATAGAATATCTGATTATCTAAAGCACGCATTCTTATAGATAAC
TCCCAATGGGCGGGACCAGTAGTCATATTAAATGCAGCAGGTAAGATAACTATTTCAGCACCTTTAAGAGCCATTA
AACGTGATAACTCAGGGAAACGAATATCATAGCAAATAGCTATACCAACTTTTCCATATTCGGTATCTATTACAGT
GACATCATTTCCAGCTGTAAGAGTATCTGATTCTTTAAAACTAACTTTTCCTGTAACTTCAATGTCAAATAAGTGC
ATTTTACGATGTTTTCCAATTAGAGCTCCATTTTTATCAAATACATAGCAAGTATTATAGATTTTTCCATCTTCTA
ACTCAGGAATACTACCAGAAACTAGATAAATTCCATGTTTCTCAGCTAATTTACTTAATATCGTTGTTGTTTCACC
TGGATATTCTTCAGCAAATTTAGGAAAATATTTATTTTCATATGGGCAGTTAAACATTTCTGGCAAAACTACAATT
TTAGCTCCATTGATGGCAGCTTCTGTTACCATATCTACAGCATGATTGATATTTTCAATTTTATTTTCTGTAGTAA
TCATCTGACATACTGCAATTTTATAGAAATTCATAGAAATTACTCCTTTCAATATTTTTATGTTATTATAACATAT
TAAATAAAAATTAGATATTCTTAGATTGACCTAAATGGGTATGGAGAGAAGTGAATAAGAATATTAAAAGGTATAT
AAAAGTTATTTTTATTATAGATGGAACCCATATATTGACTTTTTTTATATATGTTGATAGTATTATTATAGATAAA
ATAGAATAATTAATAGAGTTTTATAGGGTTCCGCAATTATTAATGATTGGTCTGGTCCAAGATAAAACCCACAACA
TAGTTTTTGTTGTGAACACGGAAGGACAAAAACCTGGGAGATATTTTATAATATTTCTCAGGTTATTTTATTGGAA
AAATAAGAGACATATTTGAAAAGAGGGATGAATTTATGAAATGGTTATTTTTGTTTGTTGCAGGTTTGTTTGAAGT
GTTTTGGGCTTTTCAACTAAAAAATTCACATGGATTTTCTAAATTGACTCCAAGTATACTTACTGTTGTTGGAATG
ATTGTAAGTTTTTATTTTTTGTCATTAGCACTAAAACATCTTCCACTTGGAACTTCATATGCAATATGGACTGGAA
TTGGTACCGTCGGTACAGCTATTGTAGGCATGGCTATTTTAAATGAGCCTATTAGTATATCAAGAATTGCATGTAT
AGGTTTTATTGTGGTGGGAATTGTAGGGTTAAAGCTATTATCTACTAATTAGAGTATATTAATTTAAATAAGCTAT
GAAATTAAAGGCGAGAAAATGTTTAAAAATAATCAACATTTAAAAAGTCTTTACTTCATAGCTTATCTTATTTATA
AGTTTATTATATTTGTAAATTATATGTATATACTATTTATCTAATAAAAGAGCAGTTAAATCCATAGGGTCAACTA
TTACACCATCTTTATAAACACGCATATTTCCAGATGCTATTTCATCTATTAAGATTACTTCATCATTGTAGAATCC
AAATTCAAATTTAATATCATAAAGCTCAAGACCTTTTTCAGCTATAGTATCACGAACTATGTTAGAAATTTTTTGA
GTCATGCTTTTCATTGAATCAAATTGAGCTTGAGTCATAATGTTTAAAGCTTCTAAACCTTCAGATGTTATAAGAG
GGTCACAACGGTCATCATCTTTTAAAGTTGCTTCTACGTAACAATCTAGTTTAGCACCTTCTTCAACACATGAACC
ATAACGACGTAAGAAACTACCTACAGCTCTATAACGACAAATAACTTCTAATCCATTACCAAAAACTTTTGCTGGT
AGAACTTCCATAGTTGCTTCTTCTAAATTAGCACTTACATAATGAGTTTTAATTCCAGCATTGTTTAGAATTTCAA
AGAACTTAACAGATGTCTCTAAATTAGCTCTACCAATTCCATCTATACTTAGACCTACACTATTTTCGCCTGGGTC
AAATACTCCATCTTTACCAGTTACATCGTCTTTAAATTTAAGTAAGTAATTTCCATTATCTAATTCAAAAACATCC
TTAGTCTTTCCTTGATACACTTTTTTCATAAACAACCTCCAAAAAGTTAAATTATTATATTGAATAAGGCATTAGT
GTCAAAAAAGTTCTGATATTCGCATGAAAATTTATATTGATACCTTATATTTAATATTATATCACAAATAGAAGGG
AAATTTCCGAACAATTTTATAAAAATAACAAAAAAAGTACATTTTATAAAACTTATAATAAGAGAACTAATATAAA
ATGTTAGTGTCGTTTATATTGACACACATAAGTTTTAATATAAGAAACTTTTGACACACTTTGACACACATTTAAT
GATAATTTTATAAAATGCATGAATACAATGCTTACATATATTGGCATGAAAGTTGCTTTAGATATTTAACATATAA
ACAATAGGGATATATTCTCAAATAAAAAGTAGGGGTGGTTAATAGTGAAGTCAGTTAGATTCTATGGTATAAGAGA
CACAAGAGTGGAGGATGTGGATGTACCAAAAATATTAGAAAAAGATGATGTAATAATTAAAGTAAAAGTAGCTGGA
ATATGTGGTTCTGATATATCAAAATATTCAAAGACAGGTCCACATATGGTTGGAGAAATTTTAGGGCATGAATTTT
CTGGAGAAGTGGCACAGGTTGGTAAAGAAGTAAGGAGTTTTAAAATAGGAGATAGAGTTGCTGTTTGTCCAGCTAT
GCCATGTTTTGAATGTGATGAATGTAAAAAAGGCTTGTATTCAAGATGTAATAATGTAGCAATAATAGGAAATAAA
GAACTTGGAGGTTGTTTTGCAGAGTATACAAAGGTGAAAGAGAGAAATTTAATAAAAATACCAGATGAGATAAGTT
ATGAGACTGCCGCTGCACTAGAACCAGTATGTATAGCAGGACATGGTCTTTTTAGGTCAGAAGCTAAAGTTGGAGA
TACTGTTGTAGTACTTGGTACAGGTCCAATAGGATTATTTTCAATACAATGGGCAAAAATATTTGGTTCTACAAAA
GTAATAGCTGTGGATGTATTTGATGAGAAGTTAGACTTGGCAAAAGAGTTAGGGGCAGATATTTGTATAAATGCAA
AAGAAAAGAATATTGTAGAAGAAATAAAAAGGTTAACTGATGGAGATGGTGCAGATATTGTTATTGAATCGGCTGG
TACTCCACTGACATGTGGTCAAGTACTGTTGCTAGCTAAAAAGGGAGGTACAGTATTGTATGCAGGTGTACCATAT
GGGGATGTAGCTTTGACTAGAGAGCAATTTGAAAAGATAGTAAGAAGTGAATTAACTGTAAAGGGAACTTGGTTTG
GAAACTCCTTTCCATTCCCAGGAAAAGAATGGAGTGCTGGATTGTATCATATGCAAAAGGGTGATATGAATGTTGA
AAAATTAGTAACACATAGAATAAATTTAGAAGAAGTACCAGCTTATTTTGAAAAAGTATACAAAAGGGATATTTTC
TTTGGTAAGATAATGATTAATATAGATAATTAGATTAGAGTACTAAATAATAATCCATATAAAAAAGGTTAAGAAA
GGTATGATTCATATGGCAGGAATAATTATAGCCACACATGGAAATATGGCTAAAGCAATGTTAGAAAGTGCTGAAT
TAATAGTAGGCAAACAGGAAAATGTAGAAACTTTAGGATTAAACCATGGTGACAGCATAGATGAGTTTAGTATAAA
GTTAGAAGATGGAATTGAGAAATATAAGGATGAAGGGGTTTTAGTATTGCTTGATTTTTATGGCGGAACTCCATTT
AATACATCTGCTATTATAATAAATAAATTTGCTAAGGTATGTGAGTTAGAATGTTTGACAGGTGTAAATTTACCTA
TGCTTTTAGAGTTATTTTTAAACAGAGATACTATGAAGTTAAAAGACTTGAAGAATTTATGTGAGGAAGTTGGGAT
ATCAGGAATCAAAGATGTTAAAACTGTTTTAAAGTTGTAAAATAAATTAAAAATCTGGAGGAATAATTATGAGTAA
TATAGCATTAACAAGAATTGATGATAGATTAATACATGGGCAAGTTATTACTGCTTGGTGTAAGATTACATCGGCA
AAAAGGATAGTAATCGTGGATGATTTAGTAGTAAAGGACCCATTTATAGTTCAAGTTTTACAAATGGCAGCTCCAT
CAACTGTTAAGGTTGAAGTACATGATGTAGAATCAGGTGCTGAAGTCTTAAAATCACATAATGGAGATGAAAATTT
AATAGTATTGGTCAAATACCCTAAAACTGTCTTAGGTTTAGTAAATAGCGGGGTAGATTTAAAGGAATTGAATGTT
GGAGGTATGGGAGCAGGGCTTGGTAGAAAAAGTTTTTATAAAAATATATCTGTGTCAGATGAAGAAAAAGAAATAT
TTAGAGAGCTAATATCAAAAGATGTTAAATGCTTTATACAAATAGTACCAGATGCAAAGAAAATTGATGTAGGAAC
ATTATTGTAAAGAAGACTATCTTGTAAATCTTTAAAAGAAAATAGGGAGGAAGAATATGCACATTTCACTAATTCA
AGCAGTATTAATAGCAATTTTTTATTATCTTTCTTGGAGTCCGTGGTTGACTTATGTTGGATTTTTTACATGGAAT
AGACCTCTATTGGCTGGATTTGTAACGGGAATTATATTAGGAGACCCTGTTCAAGGAGCAATTATAGGAGCAGGTA
TAAATATGATATATCTAGGTTTTATATCAGCAGGGGGAGCTCAGATGGGGGACCCAGCTTTTGCAGGATATGTAGG
TACTGCTTTAGCTATAGCATCTAAGCTAGATGTAAGTACTGCAATGGCAATAGCTGTACCATTGGGAACTGTTGCA
ACTGTACTTTGGATTGGAAAGATGACAGTAAATTCTTTTTTTGCACATTGGGCTGATAGAGAGGTTCAAAAAGGGA
ATGTTGATAGAGTAGCATTTATAAATATAGTACCACCACAGATACTGTTATTTGCAATGAGTTTTATACCAGCA
>630
ATTTTGGGAGAGACATGTGAAGCATATATTGCTGATGGTAATGCTGAAATAAATGAAAAAATCAAAGATACATTAG
TGCTTAATACTAATGGGAACATATATGCTGTTGTATTTTTATGTATAAGCTCAGTAATTTCTTTATTATCATTTGC
TAGAAGTATATCTGGATTTAAGATATTAGTGACCATTCCAGTTATGCCTTTAGAAGATATAATTCCAATTACAGCT
CCAATAGGTATGGCAACAGTACATAAAATTAAGATTTGTAAAATAACTATCTTATATATCTGGTTTGGTTCAGCTC
CTATTGCTCTTAAACATCCATACTCTTTAATTTTCTTTGTAACAGAGATTTTTAAAATATTATAAATTACAAGTCC
AGAAGCCAGTAAAACCAATAAGGCAACAAATAAAGATACCAATATAATCATAGATATACCATCACTATTAGAACTA
TTTTCATCTTTTTCAAACTGTATCTTAAGAGCATTTAAGTAAATCCAATTATATTGAATTGAATTGTGAGAAAGAT
TTATTTTTTTAGCTAATTGATTTACTATTTCTTGAAACTTTTCTTGCTGTTTTATTTTAAAATCCAAAGAGGATAA
AATATATCTCTTAGGTAATAGATTTTCTGATGTACCTTTACCTACAATACCATTTACTATACCACTTACATATCCT
GTATAATCATCCTCTAAAATGCCACTCAATTTAAAGTTAGCTGTGTAATTATATGGTGGTATGGTATCATTTAAAA
GTGAAATATCTAAATTCATAGGTATAGTCACTCCTAGTCTTGGTTTTATACCCATAAGCTTTAGTGTGTTTTCATC
TAAGGCTATTTCGTTTTTATCTTTAGGCAAATGTCCAGATTTTAATTTCATTAATTTTGGGTAGTTAGAAAGTCCT
GTTTTATCATACTCTTTTACAAGTACAGAGATACCAGAATCCTTTATTTTACTACTGCCAATAGTTATTGAAGTAC
CAGCTTGATAAACTCTATCATCTTTCTTTATGTCATCAACTTGATTTTTAGTGAGTTGGTGAAAGGATACATGTCT
ATCACCATTAAAAGAACGGGCTTGTTCAATTCTTAAATTTTGTAGGATACCAATTGACTGTCCAACCACAGTTGTC
ATAATAGTTGATAGTACTATTGCTATAATGATGAATGTAGTCATAAGTTTCTGGCTTTTTAATTCTTTTATTGAAA
GTGAAAGGTAATTCTTCATTTCTATTTCACCTCCATAAGAACACCATCAATAATTGAAATTTTTCTATCAGCAAGT
TTTGCAATTCTATCATCATGAGTAATTACCACTAAAGTCTTTCCAAACTGTTTTGAAGTTTTTATAAGAAGATTCA
TAACTTCACTGCCACTTTTACTGTCCAAGTTTCCTGTAGGCTCATCAGCAAATATTATATCTGGTTTTGCAATAAG
TGCTCTAGCAATTGCAACTCTTTGTTGCTGACCTCCTGAAAGTTCATGGGGAAGATGATTGAGTCTATCTGCAATT
CCAAGTAATGATGAAATTTCATTTAAATAGCCTTTATCAGGTTGTTTTTTATCTAGAAGTACAGGCATTGAAATAT
TTTCAGATGCTGTAAGAACAGGTAAAAGATTAAATTGTTGAAAGACGAATCCAAAGGATTTTCTTCTAAGTGCGGA
TAGTTCTTTTTCAGTGTGTTTATATATATCTTTATCATCAAGTAACACTTGTCCAGAGGTAGGATTATCTAATCCA
CTTAAAATATGTAAAAGTGTGCTTTTTCCACTTCCAGAAGGTCCAATTACAGAAACAAATTCACCTGAGTTTATTT
CTAAATTTACATTATTAAGTGCGATAACTTTATTGTTATTAGAACCATATATTTTTGATAATTGTTTTGCTTTTAT
AATCATAAAAAACACTCTCCTTTTCTATATAAGAAGAGTGTAAGTTTTAAAACTCAATTTTTTCCCAACTTTT---
----------------------------------------------------------------------------
----------------------------------------------------------------------------
----------------------------------------------------------------------------
----------------------------------------------------------------------------
---------------------------------------------------------------------------T
AATTTTGTT-------------------------------------------------------------------
----------------------------------------------------------------------------
----------------------------------------------------------------------------
----------------------------TACTAAAAGT--------------------------------------
----------------------------------------------------------------------------
---------------------------------------------TTATTTCAAA---------------------
---------------------------------------------------------AAAACACTCTATAAGCTCT
AAGTTAATAAAGTTTATAAAAGAGGAGTGAAAGCCTAAAAAATTGATTTAATATTGCTTTAATTTCTTGTTGAGAA
TTTAACTGTAATTTTAGCACTGTTAGTAGAATTATTTTCAATAGAAATAGAGCCACCATGTTTTTCACATAATATT
TTTGAGATATAAAGACCCATACCAAAGTGTGCATTGCTGTCATTTAAAGTCTTATCTCTATAGAAAGGTCTTAAAG
CTAATTTTAGAGATTCCTTACTAAATCCTATACCATCATCTTCAATTACAAAGGTAAGGAGTTCTTGTTCAAGATA
TATAAGTATGGATACAGTATTTCTAGCATATCTAAAAGCATTCGATATTATATTTTCGACGACTCTAAGAATGATA
TTTTCATCAAAAAATAGATTTATATTATTTATTTGATTTTTAAGTGTAAAAGATTTTCCTTCTTGTTTAGCAATGA
TAGATATATTTTCATCTAAGTTTTCTATAAACTTGTTTATATTCGACATAGATTTTGAAACAACTAAATCTTCTAA
TCGTTGAGCATTACTCATATTTTCTACATAGTATTCAATTCTGTTAATATGCTCAGACATAAGTTGTGTGGTTGAT
AAAATCTTCTCATCACTAAGCTTACCTGTTGGTATGTATTTTGTTAAATAGTTTGAGTAACCTTTTAGAACTGTTA
GGGGATTTCTTAAATCATGAGAAAAAGCAGCATTAAGTTGTTTTCTATCATTAATCATAGTCCACATCTTTATGTT
GTTTTTATTTAGTTCAGACCTCATTTTTTCAAAAGCATTACATAGATTACCTAATTCATCATTATTATTATATTCT
AAGCAAAAGTCTAAATTGTTGTTGGATATTTCCATTGCACCTTTATTGAGTATTTCTATGGGTGTTTTTAATTTTA
CCTTGTAAAAAATTATATCAGCTAATAATAAAAGTCCTATAAAAAATATAAGTGGAAGTACAAGCTGAAGTATGTT
GATTATATTAAGTAATGTTTTATCATAATCACTAAATTGGTTCACATTGTTTTGAACTATGGTTATAATACCTGTA
TTTATAGGTGTTTTTAAATACTTATCTTGTATAGAATTATATAGATTATTAAGTAAAATGTATGCGAAAGTAGTAA
GCACTGATGCTATAATTAGTGAAAATAAAGTAAGAACAAAGAAAGCTTTTTTTAATGACATATTATTTATTTTATC
CATTTATAACCAACTCCCCAGACTGTTTCTATATAATTTTCAAGAGTATGTTTTGATAGTTTGATTCGTATTTTTC
TAATGTGTTCCATTATAACATCACTATTTCCATTGCTATTGTATCCCCAGACTCTATCATATATTTTTTCTTTATC
AAATACCTGTCCAGGATTCATAGAGAGAAGCTCTACTATATCAAATTCCTTTTTTGAAAGTGAAATCTGATTATTA
TATATACAAATTAACCTTTTTTCGTAATCTATTGTTAAATCATTATAAAATTTAATTTTAGTTTGATTTGACTTCC
TTTGTTCACGTCTTAAATGGGCAGATACTCTAGCTCCAAGTTCGTCTAAATCAAAAGGTTTTACAATATAATCATC
AGCACCAGCACGAAAACCATTTATCTTGTCAGTATTTTCAATTCTAGCTGTAAGAAATAGAATAGGGCATGATATA
TAATCTCTAATTCTATTACAAACTTCAATTCCATCTATTTCAGGCATGTTTATATCAAGTAGAATGATATCTGGAT
TTTTGGATATTTTTTTTAATGCGTCTTTTCCACTTTGAGCAGTGTAAACCTCATAACCATTCATTTCAAAGTAATC
TTTTAAGAGTGTTATTATACCTTCCTCATCATCTACGACGAGTATTTTATTGTTCATAAGAATGCTCCCTTCTAAA
TTAAGTTTGTATAGTATGTATATTTTAGTATAAAAATCTCAATAAATTATCAAATTTTTAGTTATATTTCAAAACT
TAATCATTAAAGTTAGTATATTTTTATATATTAAATAAATCAAGGATGAAATTATTAGAAATTTTAATAGAATATA
TATTTGATATTTAATACTTATTGGTATGCAAAAATATAGCTGATGAAATCTTATAATTTAAGTTGAAAATGGATAA
ATAGAAAGGAAGGATTTTAATTAAATAAGGTAGATTAATTAAAAAGTATATAAATTATAAAAATGAATTAATCTAC
ATTAATTAGTTGATATATCAATTATTATTGTTTTTTTCAGTTGCTTAAAATATACTTGATATATCAACTAATGTTG
TTTTTTAATTAAAAGAAATTTTAGGAAAGATAATATCAACTAGGAGAAATAATATCAACATTGAAGAAGGTAGAGC
AAGATTTCTACATAATTGTGAACATTATCTGGCATGTGTGCATTGGTGTTTTAAGCAAGTAATTCAATAGAAAGAT
GTGACTAAAAATAGAAAGAAATACCATAATCCAAATGTAAAGCTAGAAGACATAATAAGTAAAAAAGTAAAGATAT
TTAATAAAAGAAATAACTAATAGTGATTAAATTAGTAAATGCTGATAATTAGCATAATCATTAGTAATTATTAGTA
TTATTTAATTAAATTAATTTTAGCATTATTTTTATGAAATTAATTTTAAATCAAATTAATGAGAACCCCATAAATT
TTTTTAACACTTAATTTATGATTTATGGGGTTATGTTCTGTTTTATTTCAAAGTATTAAGTTCATATAAATCAGTT
CTTCTGTGCTTAAGAAGTGGTAACTGTTGTCTTATGTCAGGAATTAAATCTCTATCAATGTCAGCATAAATAATAC
ATTCTTTTTCATCAGCTTGAGCAATTATTCTTCCCCAAGGGTCTGAAATTCTTGAATTTCCAAAAGCTATATAAGA
AGCATTCATATTTCTAGCAGGTGCAGCACCAACATAGAATATCTGATTATCTAAAGCACGCATTCTTATAGATAAC
TCCCAATGGGCGGGACCAGTAGTCATATTAAATGCAGCAGGTAAGATAACGATTTCAGCACCTTTAAGAGCCATTA
AACGTGATAACTCAGGGAAACGAATATCATAGCAAATAGCTATACCAACTTTTCCATATTCGGTATCTATTACAGT
GACATCATTTCCAGCTGTAAGAGTATCTGATTCTTTAAAACTAACTTTTCCTGTAACTTCAATGTCAAATAAGTGC
ATTTTACGATGTTTTCCAATTAGAGTTCCATTTTTATCAAATACATAGCAAGTATTATAGATTTTTCCATCTTCTA
ACTCAGGAATACTACCAGAAACTAGATAAATTCCATGTTTCTCAGCTAATTTACTCAATATTGTTGTTGTTTCACC
TGGATATTCTTCAGCAAATTTGGGAAAATATTTATTTTCATATGGACAGTTAAACATTTCTGGCAAAACTACAATT
TTAGCTCCATTGATGGCAGCTTCTGTTACCATATCTACAGCATGATTGATATTTTCAATTTTATTTTCTGTAGTAA
TCATCTGACATACTGCAATTTTATAGAAATTCATAGAAATTACTCCTTTCAATATTTTTATGTTATTATAACATAT
TAAATAAAAATTAGATATTCTTAGATTGACCCAAATGGGTATGGAGAGAAGTGAATAAGAATATTAAAAGGTATAT
AAAAGTTATTTTTATTATATATGGAACCAATATATTGACTTTTTTTATATATGTTGATAGTATTATTATAGATAAA
ATAGAATAATTAATAGAGTTTTATAGGGTTCCGCAATTATTAATGATTGGTTTGGTCCGAGATAAAACCCACAACA
TAGTTTTTGTTGTGAACACGGAAGGACAAAAACCTGGGAGATATTTTATAATATTTCTCAGGTTATTTTATTGGAA
AAATAAGAGACATATTTGAAAAGAGGGATGAATTTATGAAATGGTTATTTTTGTTTGTTGCAGGTTTGTTTGAAGT
GTTTTGGGCTTTTCAACTAAAAAATTCACATGGATTTTCTAAATTAACTCCAAGTATACTTACTGTTGTTGGAATG
ATTGTAAGTTTTTATTTTTTGTCATTAGCACTAAAACATCTTCCACTTGGAACTTCATATGCAATATGGACTGGAA
TTGGTACCGTCGGTACAGCTATTGTAGGCATGGCTATTTTAAATGAGCCTATTAGTATATCAAGAATTGCATGTAT
AGGTTTTATTGTGGTGGGAATTGTAGGGTTAAAGCTATTATCTACTAATTAGAGTATATTAATTTAAATAAGCTAT
GAAATTAAAGGCGAGAAAATGTTTAAAAATAATCAACATTTAAAAAGTCTTTACTTCATAGCTTATCTTATTTATA
AGTTTATTATATTTGTAAATTATATGTATATACTATTTATCTAATAAAAGAGCAGTTAAATCCATAGGGTCAACTA
TTACACCATCTTTATAAACACGCATATTTCCAGATGCTATTTCATCTATTAAGATTACTTCATCATTGTAGAATCC
AAATTCAAATTTAATATCATAAAGCTCAAGACCTTTTTCAGCTATAGTATCACGAACTATGTTAGAAATTTTTTGA
GTCATGCTTTTCATTGAATCAAATTGAGCTTGAGTCATAATGTTTAAAGCTTCTAAACCTTCAGATGTTATAAGAG
GGTCACAACGGTCATCATCTTTTAAAGTTGCTTCTACGTAACAATCTAGTTTAGCACCTTCTTCAACACATGAACC
ATAACGACGTAAGAAACTACCTACAGCTCTATAACGACAAATAACTTCTAATCCATTACCAAAAACTTTTGCTGGT
AGAACTTCCATAGTTGCTTCTTCTAAATTAGCACTTACATAATGAGTTTTAATTCCAGCATTGTTTAGAATTTCAA
AGAACTTAACAGATGTCTCTAAATTAGCTCTACCAATTCCATCTATACTTAGACCTACACTATTTTCGCCTGGGTC
AAATACTCCATCTTTACCAGTTACATCGTCTTTAAATTTAAGTAAGTAATTTCCATTATCTAATTCAAAAACATCT
TTAGTCTTTCCTTGATACACTTTTTTCATAAACAACCTCCAAAAAGTTAAATTATTATATTGAATAAGGCATTAGT
GTCAAAAAAGTTCTGATATTCGCATGAAAATTTATATTGATACCTTATATTTAATATTATATCACAAATAGAAGGG
AAATTTCCGAACAATTTTATAAAAATAACAAAAAAAGTACATTTTATAAAACTTATAATAAGAGAACTAATATAAA
ATGTTAGTGTCGTTTGTATTGACACACATAAGTTTTAATATAAGAAACTTTTGACACACTTTGACACACATTTAAT
GATAATTTTATAAAATGCATGAATACAATGCTTACATATATTGGCATGAAAGTTGCTTTAGATATTTAACATATAA
ACAATAGGGATATATTCTCAAATAAAAAGTAGGGGTGGTTAATAGTGAAGTCAGTTAGATTCTATGGTATAAGAGA
CACAAGAGTGGAGGATGTGGATGTACCAAAAATATTAGAAAAAGATGATGTAATAATTAAAGTAAAAGTAGCTGGA
ATATGTGGTTCTGATATATCAAAATATTCAAAGACAGGTCCACATATGGTTGGAGAAATTTTAGGGCATGAATTTT
CTGGAGAAGTGGCACAGGTTGGTAAAGAAGTAAGGAGTTTTAAAATAGGAGATAGAGTTGCTGTTTGTCCAGCTAT
GCCATGTTTTGAATGTGATGAATGTAAAAAAGGCTTGTATTCAAGATGTAATAATGTAGCAATAATAGGAAATAAA
GAACTTGGAGGTTGTTTTGCAGAGTATACAAAGGTGAAAGAGAGAAATTTAATAAAAATACCAGATGAGATAAGTT
ATGAGACTGCCGCTGCGCTAGAACCAGTATGTATAGCAGGACATGGTCTTTTTAGGTCAGAAGCTAAAGTTGGAGA
TACAGTTGTAGTACTTGGTACAGGTCCAATAGGATTATTTTCAATACAATGGGCAAAAATATTTGGTTCTACAAAA
ATAATAGCTGTGGATGTATTTGATGAGAAGTTAGACTTGGCAAAAGAGTTAGGGGCAGATATTTGTATAAATGCAA
AAGAAAAGAATATTGTAGAAGAAATAAAAAGGTTAACTGATGGAGATGGTGCAGATATTGTTATTGAATCGGCTGG
TACTCCACTGACATGTGGTCAAGTACTGTTGCTAGCTAAAAAGGGAGGTACAGTATTGTATGCAGGTGTACCATAT
GGGGATGTAGCTTTGACTAGAGAGCAATTTGAAAAGATAGTAAGAAGTGAATTAACTGTAAAGGGAACTTGGTTTG
GAAACTCCTTTCCATTCCCAGGAAAAGAATGGAGTGCTGGATTGTATCATATGCAAAAGGGTGATATGAATGTTGA
AAAATTAGTAACACATAGAATAAATTTAGAAGAAGCACCAGCTTATTTTGAAAAAGTATACAAAAGGGATATTTTC
TTTGGTAAGATAATGATTAATATAGATAATTAGATTAGAGTACTAAATAATAATCCATATAAAAAAGGTTAAGAAA
GGTATGATTCATATGGCAGGAATAATTATAGCCACACATGGAAATATGGCTAAAGCAATGTTAGAAAGTGCTGAAT
TAATAGTAGGCAAACAGGAAAATGTAGAAACTTTAGGATTAAACCATGGTGACAGCATAGATGAGTTTAGTAGAAA
GTTAGAAGATGGAATTGAGAAATATAAGGATGAAGGGGTTTTAGTATTGCTTGATTTTTATGGCGGAACTCCATTT
AATACATCTGCTATTATAATAAATAAATTTGCTAAGGTATGTGAGTTAGAATGTTTGACAGGTGTAAATTTACCTA
TGCTTTTAGAGTTATTTTTAAACAGAGATACTATGAAGTTAAAAGACTTGAAGAATTTATGTGAGGAAGTTGGGAT
ATCAGGAATCAAAGATGTTAAAACTGTTTTAAAGTTGTAAAATAAATTAAAAATCTGGAGGAATAATTATGAGTAA
TATAGCATTAACAAGAATTGATGATAGATTAATACATGGGCAAGTTATTACTGCTTGGTGTAAGATTACATCAGCA
AAAAGGATAGTAATCGTGGATGATTTAGTAGTAAAGGACCCATTTATAGTTCAAGTTTTACAAATGGCAGCTCCAT
CAACTGTTAAGGTTGAAGTACATGATGTAGAATCAGGTGCTGAAGTCTTAAAATCACATAATGGAGATGAAAATTT
AATAGTATTGGTCAAATACCCTAAAACTGTCTTAGGTTTAGTAAATAGCGGGGTAGATTTAAAGGAATTGAATGTT
GGAGGTATGGGAGCAGGGCTTGGTAGAAAAAGTTTTTATAAAAATATATCTGTGTCAGATGAAGAAAAAGAAATAT
TTAGAGAGCTAATATCAAAAGATGTTAAATGCTTTATACAAATAGTACCAGATGCAAAGAAAATTGATGTAGGAAC
ATTATTGTAAAGAAGACTATCTTGTAAATCTTTAAAAGAAAATAGGGAGGAAGAATATGCACATTTCACTAATTCA
AGCAGTATTAATAGCAATTTTTTATTATCTTTCTTGGAGTCCGTGGTTGACTTATGTTGGATTTTTTACATGGAAT
AGACCTCTATTGGCTGGATTTGTAACGGGAATTATATTAGGAGACCCTGTTCAAGGAGCAATTATAGGAGCAGGTA
TAAATATGATATATCTAGGTTTTATATCAGCAGGGGGAGCTCAGATGGGGGACCCAGCTTTTGCAGGATATGTAGG
TACTGCTTTAGCTATAGCATCTAAGCTAGATGTAAGTACTGCAATGGCAATAGCTGTACCATTGGGAACTGTTGCA
ACTGTACTTTGGATTGGAAAGATGACAGTAAATTCTTTTTTTGCACATTGGGCTGATAGAGAGGTTCAAAAAGGGA
ATGTTGATAGAGTAGCATTTATAAATATAGTACCACCACAGATACTGTTATTTGCAATGAGTTTTATACCAGCA
