# Supplementary material for: Horizontal gene transfer converts non-toxigenic Clostridium difficile strains into toxin producers
Source: Nat Commun. 2013 Oct 17;4:2601. doi: 10.1038/ncomms3601 (PMC3826655; doi:10.1038/ncomms3601)
Supplement: Supplementary Dataset 1 — Sequence of the chromosomal DNA used to compare the donor- and recipient-specific DNA in the transconjugants. [file ncomms3601-s1.zip › SNPsRegion4.fasta]

>CD37
AAACAAAAAATAATTTGTGAGATTTTTACTAATAAAAAGGGGCTTTCAATTTTAAGTGGTGCTATTAATGGATATT
CTTATTTAGCATTATTAATTGCTTTAAATAATCTAGAACTTAGTATAGCAGAGCCATTTTCTCAAGTATCTATGAT
AATAACTTTAATACTTGCTCATTTTATATTCAAAGAAAATATAAAAGAAAAAATACCAGGTTCAATTTTGATACTA
ATTGGTGGGTGGCTACTGTTACTTTAATTGACATAAAAAATGAATTATAAAGGTGCTATTAGTTAGTATCAGAAAA
TTTAAAAAAGTATTGACAATTCTTTTAGGCAAATGTTAATATAATAATACAAAATAGTATAAATAGAAGACATGTT
ACTGGTAATGCAGGCAGGATCGAATATATTGCTTTGATTTTTCAAGGTGTTTATATAGGTTCTGCCTTTTTTGCAT
CTTGAATGGCCATTCATAAAAAATTATGGAGAAGGAGATTACAAGATGAATTATAAAAAAACTGCCATTGACATTA
TTGAACAAGTTGGTGGTTCAAAAAATATTTTAGCTTTAGAACACTGTTCAACTAGACTACGCTTTAAGTTGATTGA
TAGAAGTAAAGTCAATCAAGATGCTTTAAAAAAAGTACAAGGTGTTATGAGTATAGTTAATGGGGCACAATTTCAA
GTTGTCATTGGGAATAGTGTTGTTGATGTGTATGATGAAATTTTAAAAGTTTGCCCTTTAGATACAAATGATAGTA
CTGTAAAAACTGAAGAAAAAATAAACTTAGGAAAAAGATTTATAGAATTTATTATTAATATTTTTCAACCACTGAT
TTTTGCTATTGCAGGAGCTGGTATTTTAAAATCACTGTTGATGTTATTAGCAATGTTTAATATTTTAAAATCAGAT
TCTACTATATATACATTATTAGTTGCTATTTCAGATGCAACATTCTATTTCCTACCTCTTATGGTAGCTGTAACTA
CTGCCAATGTATTGAAATGTAATCGTTTAGTAGCTATTGCCGCTGTAGGATACTTATTGCTTCCAGCAACAACAAC
TGCTTTAAGTGAAGGTGTCGAACTATTTGGATTTACAATTCCAAACATTGCCTATAATGCACAGGTTTTCCCAGCT
ATCTTATGTGTGTCTTTCTTGGCAACAATGGAGAAAATTTTTAACAAGTATTCACCAAAACCAATTCGAACTTTCT
TTGTTCCTATGATGTCTTTGGCAATTACTGTTCCAATTACTCTAACTATTTTAGGTCCTTTAGGATATAACGTTGG
TACAATTTTTACAACCATTATTTTATTCTTATATAACAAAATGGGATTCTTAGTTGTAGGATTACTTGCTGCTTTT
CTTCCATTTATGGTTGCAACAGGAATGCACAAAGCACTAATACCTTATTCAATTAATACAATTGGAAAGTTGGGTT
ATGAAGCTTTATATATGACATCTTCATTAGCCCACAATATTTCTGAAAGTGGTGCTTGTTTTGCAGTAGCCTTGCG
AACAAAAGATGAAACATTAAAACAAACAGCATTATCTGCAGGAATTTCTGCCTTGATGGGAATTACAGAGCCAGCT
TTATATGGTATTACTTTACAACATAAAAGAGCAATGTTAGGTGTTGTATTCTCAAGTGCAATTTCTGGTACCTTTT
TAGGATTATTTGCAGTAAAAGGATTTGTAATTGTTGGACCAGGGCTTGCCAGTATGAGTATGTTTATTGACCCAAA
CAATGGAAACAATTTGATTTTTGCAAGTATTGGTTTTGTTATTGCAATATTAGGCTCGTTTATTATTACACTGATT
ATTTGGAAGGAAGATACAAATACAGTAGAGTCATCAATTGGAGATGTTGTTGAAGAAGAGCTAGAAGAAGAAAAAG
AAGTAAATATCTTAGTAACTCCAGTAGAAGGAAAAGTAATAGATTTAAGTAAGGTTAATGATGAACTATTTGCAAG
TAAGACTTTGGGAGATGGAGTTGCAATTATACCGACCAATGGAAATTTATACGCACCTTGTGATTCAGAAGTTGTG
ATGTTATTTGAAACAAAACATGCAATTGGTTTAAGAACAAAAAATGGGGCTGAGATTTTGATTCATATTGGAATAA
ATACTGTAAGTATGAATGGAGATGGATTTAAAACATTTGTTAAGACAGGCGATAATGTAAAAGAAGGAGATTTATT
AATTCAATTTGATTTAGACAAAATCTCACATGCTAATTTAGATTCAACTGTTATGATTGTAAACAATAATGGAGCA
GATTATGCTTATAAAGTGTTAAACCAGTCTTATGGCAATGTAAAAAAAGGAAGTATCTTGTTTGATGTAAAGGGAG
GAATATAAATATGAGAAAGTTTCCAGAAGGATTTCTTTGGGGAGGAGCTACAGCTGCTAATCAATTTGAAGGTGGT
TGGAATTTAGGTGGTAAAGGGTGGTCTGTATCAGATGTAGCAAAGGCACACTTTGATGTAGATGTGAAAGATTATA
AATCTAATAATGAAATCACAACAAAAGATATAGAAGAAGGATTAGCACATCCTGAAGATGAAGTAAATTATCCAAA
ACGTCATGGTAGTGATTTTTATCATCACTATAAAGAAGATATTGCTCTAATGGCAGAAATGGGATTTAAGACATAT
CGAATGAGTATTGCTTGGTCTCGTATTTTTCCAAATGGAGATGATAAAGAGCCAAATGAAGAAGGTTTACAGTTTT
ATGATGATGTATTTGATGAGTTGATAAGTTATGGAATTGAACCACTTGTTACTATGTCACATTATGAACCACCATT
AAATATCGTTTTAAACTATGATGGATGGTATTCACGACAAGTTATCAATATGTTTGTTAGGTATGTAGAAACTATC
TGTGAAAGATATAAAAACAAAGTGAAATATTGGCTTACATTTAATGAAGTTGATTCTATGATTCGTCATCCGTACA
CTACTGGTGGTTTAGTTCGAGACCGTTTTAAGGATAAAAACTTTGAGGAAGTTATTTTTCAAGCTATGCATCATCA
ATTTGTAGCTAGTGCCATTGCAACAAAAATTTGCCATGAGATTATTTCAAATTCAAAAGTAGGGTGTATGTTAACA
AAATTAACGTATTATCCATATACATGTAGACCAGAAGATGTTTTGGCAACTCAACAAAAAATGAGAAGTATTTATG
CATATAGTGATACGCAGGTTTTTGGTGAGTATCCAGTATATTTACTGTCGTATTTTAAAAATAATAACATTCAAAT
AGTAAAAGAAGAACATGATGATGAAATTATGAAAAAGTATCCAGTAGATTTTATTTCATTCTCTTACTATATGTCT
TCTTGTGAGGCAGCTGATACAACTGGACTAGATATTACACCTGGGAATACGTTATTAGCTGTAAAAAATCCTTATT
TAGAAATGAGTGAATGGGGTTGGCAAATTGATTCAATAGGTCTACGTATATCTTTGATTGAATTATATGATAGATA
CAGAAAGCCTTTATTTATAGTTGAAAATGGATTGGGAGCTAAAGATATTTTAACTGAAGATAAAAAAGTTCATGAC
CAATATAGAATTAATTATTTAAAAGAACACTTTAAATGTATGTTAGATGCGATTATTGAAGATGGTGTTGAACTTT
GGGGATATACTTCATGGGGTTGTATTGATTTGGTCAGTGAATCAACGAAACAAATGTCAAAACGTTATGGATATAT
TTATGTGGATGCTGATGATTATGGAAAGGGGACATATAATCGATATAAGAAAGATAGTTTTTATTGGTATAAAAAG
GTAATTGAAAGTAATAGTATAGATTTTAAATGACCAATAGAAGGTGAGCAAATAAAATGAACTACATAATAAAGAA
AGTTTTGAACTCGAGTGTTGTTTTAGTTCATGACACAAAGGATAATGAATTTATTTTGCTAGGGAAAGGAATTGGA
TATGGTAAAAAAACAGGAGAATATATTTGTGGTTCCAATGATAATCAAATGTTTGTCCCTGTTGAAAATACAAAAT
CAAAACAATTTTTAGAATTAATGGATGATATTCCTGTCGACATTTTAAAGATAACACAGGAAATAATAGTAGAGGC
AGAAAAGTTATTGAACTCATCTTTTAATAAAAACTTATACTTAATATTAGCAGACCATTTTAACTTTGCAATTGAA
AGGATGCGTAAAGGAATAAAAATTACAAATCGAGTATTTTGGGAAATAAAAAATTATTATCCAAATGAGTTTAAGG
TTGGAATGGTTGCAATTTATATGGTAGAGGAGAGATTGGGCATTCAATTACCAGAGGAAGAAGCAGCTAACATTGC
TTTCCATTTTGCAAACGCTATGGCTTCAGATGGAAATTCATATGATACGATTAAGTATGCCAAAGTAATTGGAGAA
ATAATTAATATTTTTATTTTTTCTTTGAATAGAACCTTAGATAAAAAGAGTATGCATTATATGAGATTTATAACAC
ATATAAAATTTTTTGTGGAAAGATTTTTTTCAGATAGTATGTTAAGCAGTGGTGATGATTTATTATTTAATCAAAT
GAAAAGGTCAAATCCAAAAGAAATGTTAATTGCATTAAAAGTTAGAGATTTTTTAGAAAAGAAATATGGAAAAAAG
TTAACAAATGAGGAAATAGCTTTCTTGGTTGTCCATATCGCACGAGTTAAGCAATAGAGT----------------
--GAATTACTAATATTATCTTATACGTCTACATGGTAGAAAATTGAAAGAAGGTAAAGTATATAAAGAAACTGAGA
CATATTATTTTGTTGTTCATTATGTTTATTTTATGAGTGTATCCTGTTAAAAATTTAAGTTAATATTTATAATTAA
AATATACAAATAGTTAAAATAAGTTTATGTGGTTATGAATTTATTTTAACTATTTTTTTGTTTAATGGAAAATATG
TTTTATAACTAGAATTTTATTTTTAATTAATTATAATACAAAAAACTTTATAAAATCTTCAGAATTTCTTAAAGAA
TATGTAAGTAACATAAGATATATTATATTTAGTTGGTAATATAAAGGGGGCAATATTTATGAAGAATAAAAAATTC
AATGTTATAACACTGATAATACTTGATAATCATATTTATGCCATTAATAAAGAGCAGATTAGTACTAATTCAAAAA
GAATTTACTTTGAAAAAAGTCGATTTTTCAGTGATTATAAGTGAATAAATATATATAAACATTTAATAAATTTAGA
AGTTAAATGTTTTAATACGAAAGGATACACATATGATAAATTTAGAAGAAAAGTATTTAACACGAAAAGACACATA
TATGATAAAAATTCTAGAATACAATGGACATATTCGAAACTGGAAAGTTCTTTGTGAAGAACTTGGAATCGATTCT
TCATTATGTAGATATGAGCGTGAACGAGCAATTTTAGTGGAAGCATATAAGACATGGGGATATGATATGGCAAATC
ACATGCATGGAATGTTTGCTTTTGCATTATGGGATACTGTGGAAAAGAAACTCTTCTGCCTAAGAGACCAGTTTGG
AGTAAAACCTTTCTATTATTATGAGACTGAAAATGGGAAGCTTCTCTATGGTTCATCTATTCGTAAGATTATGGAG
CAACCAGGATTTGTGAAAGAGTTAAATGAAGACATGTTACAGATTTATATGTCTTTCACATATGTAGCAGGTGAAA
ATACATTCTTCCGTGGAGTAAAGAAGCTTATGCCAGGACATTACCTTGTCTATCAGAATAAAACAGTATGTATTGG
TCGTTATTGGAAACCTGAATTTCATCCTGACCACAGCAAGTCTATTGAGGAATGGACAGATGAAATTCATACAACA
CTTCAGAAAATTATGCCAGAGGTAAAATCAGAGAATGAAACTGCAGAGTTATTCTTATCAGGAGGTGTTGATTCAT
CTTATATATTGGCAATGTCAGATATAGAAAAAACAGGTTCATGTGGTTATGAGGAAGAGCGTTTTGATGAATCAAA
ATTAGCACAACAGACAGCTAATATTCTTGGGTGTAAAAATTCGAGATATATAATTACACCTGAAGAGTATTTTGCG
TCAGTACCTTATGTAATGTACCATATGGAGCAACCAACTGGAGATGCATCTGCTATCGTTTTTGCTATTGGATGCA
AGGCAGCAGCTGAAAACACAAATATCTGTTACTCTGGAGAAGGAGCAGATGAGTTTTTTGGTGGATATAATATATA
CCATAAGGCAGAGTGTTATGGAGAGAATTTGAAGACATTTTATATTGGAAATACAAACATTATGAATGAGGGTGAG
AAAAGAAAAATTCTTAAGAAATACAATCCTGATGTGCTTCCTATTGAAGTGGTAAAAGGAATTTATGAAGAAACAG
AAGAACTAGATACACTTACTAACATGTCAAATGTAGATATTCAAATATGGTTGGAAGGAGATATTTATTTTAATAT
AGATAAAATGAGTACTGCAGTTGGATTGGAAGTCAGAATGCCTCTTACAGATACAAGAATATTTGATATTGCATCC
AGAATACCATCAGAATATAAAGTGAAAGGAAAAGAGAATAAAATTGCCTTTCGTACAGCTGCATCAAAAACATTAC
CAGAAGAGATTGCTTTTAGAAATAAATTAGGATTTATTGTGCCAATTCGTATATGGATGGCTGATGACCAATATAA
TAAGGATATCCGAGATAAATTCAATAGTGAGATAGCAGATAAATTCTTTAACATAGATGAGATTAATGAGATTTTT
AATGACTACATTAGTGGAAACTCTGATAATTGGAGAAAGATTTGGATGATTTACACATTCCTAGTGTGGTATGAAA
TCTATTTTGTAAAATGTTAATACAAGAGGAAGAATCACCTGAAAGACCATTCAGGTGATTCTTAATGTTTTATAAT
T--------------TTACTTGCTAATTCTTATGTCTAACTCTTAATGGTATATCAAGTTTTTTTGCCAGTTGTTT
AGATTCTTCTATTTCTTCTGGAGATATTTCATCTACTACTGAAAAAGCTACTTCTTTTATATATTTTTTGCAATCT
CTTGCAAAATCTAACATATAATCAAATGATTTTTCTCCAAACTTTGGTTGAGTAACTCTATTATAAGCTTCTTTAT
TTGGGGCATTAAGACTTATTGATACTGCATCTATAACATCTTTTAACAGAATAGCTGTTTTTTTGTTATGTATTAA
ATCACTTAGACCATTTGTATTTATTCTTATCTTTATGCTACTTTTTTCTTTTATAAACTTTGCTACATCTATCAAT
TCATTTATTCTCATTAATGGTTCGCCATATCCACAAAATACGATTTCATCATAGTCGTCTAAATTGTATTTATTGA
AGGCTTCTTTTACTTCATCTACACTTGGCTCATGCTCCAACCATAAACTACCACTATTTGCAACTTCATCTTTTTC
GTTTCTTATACAAAAAACACAACTACATGGACATGTATTAGTTATATTTACATAGATACTATTTTCAATTGTATAT
AAGATATTCATAATTTTCCCTCCATAAATTTAAATTCTTAATTAAAATAACGTTTTTTAAAATCAAGTTTATCAAG
TGCCATACCTAAGATTATAAAAACAATAAAACTTCCTATTGGCTGTAATAGGCCAAGTAAGCTCATTACAAATGCA
CTTGTAAAACTTCCAATAATTATACCTTCAGCAAACATGTATAAAACTAATCCTACTATACCTGCTACAACCGAAG
CAACTATATTTCTCTTATTTATTATCTTGTCACTTTTAGAAGTGAAAAATAATACAAGTATTGGTTTTATGATTAT
AGTTGGTATTACCCAGATAGCAGCACCTGTAGATAAATCAGCTAGACCAGCACCAATTGCAGAAGCAGCTATAGCA
TAGTTTGTTGGCAAAATAGTTGCAGCTAGATAAATAAAAGCATCTCCTATATGAACATATCCATTGTTTCCACCAA
CTGGAATATGTAATATATATGCTATTGTCAGGCATATTATGGATGCAAATAATGCTGAAGTAACAATATAGGTAGT
TTTTTTAGAAGTAACTTTATTCATTTTTTCCAATATACTCCCTCCCTAAAAATCCAGAGCTAACATAATTGTTATG
TTTTCTTATAAATATATTAATATTAATCATACAATTTTCATAGTTTGTTAGGTGTTTTTTTTGTAAAATACAGATT
GTACCCATTCAAATGTATATAATTAGAAAAGTAAAAATAGGTAAAATATATAGAGTAGGAGTAGTTAGAATAAGTT
AATATAAATTTAATTTGGTATGAATAAGAAGAGTACAAGTTTAATATAAAAAATAATATAAGAGAGTCTACTCAAT
ATATACTGAGCTGACTCTCTTATATTTGGGAAATTAAAGGCTATTTTGTTAGATAATAGCTAATTAATGAAAAAAT
ATATTTATAAAATACTAATTTACTCTATTAGTAGCAGTTCCTGTTTTTATAACTTCTACAGCACTACTTAAACTAG
AATAAACTATATTTTCAATCGCTGTACTAGTGAAGAAACCAAGGTGATGAGTGAATATAACTTGTTCCATAGAAAG
AAGTTTATTTATTTCTGGGTCAGTTAATTCTCCAGGATTCATTTTTTTGTTTAAGAACAATCCTTCAGTTTCAAAT
GTATCAAGGGCAGCAGCTCTAATTTTTCCTGACTCTAGTGCTTCTATTAAATCCCCTGTATTAATTAAACCACCAC
GGCCAGTATTTACTATGTAAGCTCCATCCTTCATTATAGCTAGAGTATCTTTATTTATCATATGTTTTGTTCCTTC
AAGTAAAGGAGTATGTAATGTTATAAGGTCAGCTTCTTTTAGAAGGTCTTCTAAAGAATCTTTGTAAGTTAATATA
TCATTTAAATCACTATTTGGATATTGGTCAAATGCAATTACATTAGCTCCTAGGCCTTTGAATAATTTTGCAGAAG
TAGCACCTATTTTTCCTGTACCTATAACACCAACTGTAATAGATCTAACTTCTGTTCCAAGAAGTTCAGCTATCCA
ACGGTAATCACCTTCACAGACTTTTTTCTTTACTAGAGGAGTCTTTCTTAAAAGGTTCATAGCTTGAGTAACAGCT
AATTCAGCTATTGCATTAGGTGAATAAGAAGGAACGTTTGTAACGATAAGTCCATTTTCATTAACTAAATCAAAAT
GTATCATGTCAACCCCTGCAGTTCTTGAAGCTATAACTTTAACCCCAGCATCTTTTAAAGTTTCATAAATATAAGG
ATTATCTATATAGTTAGTTTGTTGTATAGATATACCATCATACCCTTTAGCTTTAACTACATTTTCTTCAGTCATG
TTTTCAGGATAAATATCCACTTGAACATCCTTATGTTCTTCAGACCATTTTTTTATTACTGGTTCTTCATAATCGC
GTGCTCCAAATACTAGTATTTTCATATCAATACCCTCCTGTAATTATTAAATTATTATGGTAATTTTTCATTTAGA
AATAATATGTAGCATATAAGGTTATATTTTTTATACAAAATTTTTAAGGTTAAAAATTTAGTTTTGAAATTGTTTT
CCCTGTGTTATTTTGATATTTAGTAATTTTTTATTTAATGTAATAATTACTCTAAAATTTATCAAAGAAATTGTTA
TTTTTTAGATTAAATATTATTAAAAAATTATCTAAGTTTGAAATTAGTTAACTAACTTGCTGATTAATTACAATGA
TAACATGTGTTTTTGAGTTTAGCAATGAAAACTTTTTTTGAAATGTCAAGCTTTTTCATAAAAAAATATATAAAAA
AAACTTTTATAAGCATAGAAAGAATAGCAAAATGCAATGGATAGTGGCAAGATGCCACGATATGAAAAAGATTATT
CAATTGCATATTGTTAAAAAACATTCAAATCAAGCGATATTTTGATTAAATATAAAGTTGGCACGATAAATGCTTA
ACAATATAGGTGTAAGACAATAAAACAATAAAAAATAATTTTAAT
>630
AAACAAAAAATAATTTGTGAGATTTTTACTAATAAAAAGGGGCTTTCAATTTTAAGTGGTGCTATTAATGGATATT
CTTATTTAGCATTATTAATTGCTTTAAATAATCTAGAACTTAGCATAGCAGAGCCATTTTCTCAAGTATCTATGAT
AATAACTTTAATACTTGCTCATTTTATATTCAAAGAAAATATAAAAGAAAAAATACCAGGTTCAATTCTGATACTA
ATTGGTGGGTGGCTACTGTTACTTTAATTGACATAAAAAATGAATTATAAAGGTACTATTAGTTAGTATCAGAAAA
TTTAAAAAAGTATTGACAATTCTTTTAGGCAAATGTTAATATAATAATACAAAATAGTATAAATAGAAGACATGTT
ACTGGTAATGCAGGCAGGATCGAATATATTGCTTTGATTTTTCAAGGTGTTTATATAGGTTCTGCCTTTTTTGCAT
CTTGAATGGCCATTCATAAAAAATTATGGAGAAGGAGATTACAAGATGAATTATAAAAAAACTGCCATTGACATTA
TTGAACAAGTTGGTGGTTCAAAAAATATTTTAGCTTTAGAACACTGTTCAACTAGACTACGCTTTAAGTTGATTGA
TAGAAGTAAAGTCAATCAAGATGCTTTAAAAAAAGTACAAGGTGTTATGAGTATAGTTAATGGGGCACAATTTCAA
GTTGTCATTGGAAATAGTGTTGTTGATGTGTATGATGAAATTTTAAAAGTTTGCCCTTTAGATACAAATGATAGTA
CTGTAAAAACTGAAGAAAAAATAAACTTAGGAACAAGATTTATAGAATTTATTATTAATATTTTTCAACCACTGAT
TTTTGCTATTGCAGGAGCTGGTATTTTAAAATCACTGTTGATGTTATTAGCAATGTTTAATATTTTAAAATCAGAT
TCTACTATATATACATTATTAGTTGCTATTTCAGATGCAACATTCTATTTCCTACCTCTTATGGTAGCTGTAACTA
CTGCCAATGTATTGAAATGTAATCGTTTAGTAGCTATTGCCGCTGTAGGATACTTATTGCTTCCAGCAACAACAAC
TGCTTTAAGTGAAGGTGTCGAACTATTTGGATTTACAATTCCAAACATTGCCTATAATGCACAGGTTTTCCCGGCT
ATCTTATGTGTGTCTTTCTTGGCAACAATGGAGAAAATTTTTAACAAGTATTCACCAAAACCAATTCGAACTTTCT
TTGTTCCTATGATGTCTTTGGCAATTACTGTTCCAATTACTCTAACTATTTTAGGTCCTTTAGGATATAACGTTGG
TACAATTTTTACAACCATTATTTTATTCTTATATAACAAAATGGGATTCTTAGTTGTAGGATTACTTGCTGGTTTT
CTTCCATTTATGGTTGCAACAGGAATGCACAAAGCACTAATACCTTATTCAATTAATACAATTGGAAAGTTGGGTT
ATGAAGCTTTATATATGACATCTTCATTAGCCCACAATATTTCTGAAAGTGGTGCTTGTTTTGCAGTAGCCTTGCG
AACAAAAGATGAAACATTAAAACAAACAGCATTATCTGCAGGAATTTCTGCCTTGATGGGAATTACAGAGCCAGCT
TTATATGGTATTACTTTACAACATAAAAGAGCAATGTTAGGTGTTGTATTCTCAAGTGCAATTTCTGGTACCTTTT
TAGGATTATTTGCAGTAAAAGGATTTGTAATTGTTGGACCAGGGCTTGCCAGTATGAGTATGTTTATTGACCCAAA
CAATGGAAACAATTTGATTTTTGCAAGTATTGGTTTTGTTATTGCAATATTAGGCTCGTTTATTATTACACTGATT
ATTTGGAAGGAAGATACAAATACAGTAGAGTCATCAATTGGAGATGTTGTTGAAGAAGAGCTAGAAGAAGAAAAAG
AAGTAAATATCTTAGTAACTCCAGTAGAAGGAAAAGTAATAGATTTAAGTAAGGTTAATGATGAACTATTTGCAAG
TAAGACTTTGGGAGATGGAGTTGCAATTATACCGACCAATGGAAATTTATACGCACCTTGTGATTCAGAAGTTGTG
ATGTTATTTGAAACAAAACATGCAATTGGTTTAAGAACAAAAAATGGGGCTGAGATTTTGATTCATATTGGAATAA
ATACTGTAAGTATGAATGGAGATGGATTTAAAACATTTGTTAAGACAAGCGATAATGTAAAAGAAGGAGATTTATT
AATTCAATTTGATTTAGACAAAATCTCACATGCTAATTTAGATTCAACTGTTATGATTGTAAACAATAATGGAGCA
GATTATGCTTATAAAGTGTTAAACCAGTCTTATGGCAATGTAAAAAAAGGAAGTATCTTGTTTGATGTAAAGGGAG
GAATATAAATATGAGAAAGTTTCCAGAAGGATTTCTTTGGGGAGGAGCTACAGCTGCTAATCAATTTGAAGGTGGT
TGGAATTTAGGTGGTAAAGGGTGGTCTGTATCAGATGTAGCAAAGGCACACTTTGATGCAGATGTGAAAGATTATA
AATCTAATAATGAAATCACAACAAAAGATATAGAAGAAGGATTAGCACATCCTGAAGATGAAGTAAATTATCCAAA
ACGTCATGGTAGTGATTTTTATCATCACTATAAAGAAGATATTGCTCTAATGGCAGAAATGGGATTTAAGACATAT
CGAATGAGTATTGCTTGGTCTCGTATTTTTCCAAATGGAGATGATAAAGAGCCAAATGAAGAAGGTTTACAGTTTT
ATGATGATGTATTTGATGAGTTGATAAGTTATGGAATTGAACCACTTGTTACTATGTCACATTATGAACCACCATT
AAATATCGTTTTAAACTATGATGGATGGTATTCACGACAAGTTATCAATATGTTTGTTAGGTATGTAGAAACTATC
TGTGAAAGATATAAAAACAAAGTGAAATATTGGCTTACATTTAATGAAGTTGATTCTATGATTCGTCATCCGTACA
CTACTGGTGGTTTAGTTCGAGACCGTTTTAAGGATAAAAACTTTGAGGAAGTTATTTTTCAAGCTATGCATCATCA
ATTTGTAGCTAGTGCCCTTGCAACAAAAATTTGTCATGAGATTATTCCAAATTCAAAAGTAGGGTGTATGTTAACA
AAATTAACGTATTATCCATATACATGTAGACCAGAAGATGTTTTGGCAACTCAACAAAAAATGAGAAGTATTTATG
CATATAGTGATACGCAGGTTTTTGGTGAGTATCCAGTATATTTACTGTCGTATTTTAAAAATAATAACATTCAAAT
AGTAAAAGAAGAACATGATGATGAAATTATGAAAAAGTATCCAGTAGATTTTATTTCATTCTCTTACTATATGTCT
TCTTGTGAGGCAGCTGATACAACTGGATTAGATATTACACCTGGGAATACGTTATTAGCTGTAAAAAATCCTTATT
TAGAAATGAGTGAATGGGGTTGGCAAATTGATTCAATAGGTCTACGTATATCTTTGATTGAATTATATGATAGATA
CAGAAAGCCTTTATTTATAGTTGAAAATGGATTAGGAGCTAAAGATATTTTAACTGAAGATAAAAAAGTTCATGAC
CAATATAGAATTAATTATTTAAAAGAACACTTTAAATGTATGTTAGATGCGATTATTGAAGATGGTGTTGAACTTT
GGGGATATACTTCATGGGGTTGTATTGATTTGGTCAGTGAATCAACGAAACAAATGTCAAAACGTTATGGATATAT
TTATGTGGATGCTGATGACTATGGAAAGGGGACATATAATCGATATAAGAAAGATAGTTTTTATTGGTATAAAAAG
GTAATTGAAAATAATAGTATAGATTTTAAATGACCAATAGAAGGTGAGCAAATAAAATGAACTACATAATAAAGAA
AGTTTTGAACTCGAGCGTTGTTTTAGTTCATGACACAAAGGATAATGAATTTATTTTGCTAGGGAAAGGAATTGGA
TATGGTAAAAAAACAGGAGAATATATTTGTGGTTCCAATGATAATCAAATGTTTGTCCCTGTTGAAAATACAAAAT
CAAAACAATTTTTAGAATTAATGGATGATATTCCTGTCGACATTTTAAAGATAACACAGGAAATAATAGTAGAGGC
AGAAAAGTTATTGAACTCATCTTTTAATAAAAACTTATACTTAATATTAGCAGACCATTTTAACTTTGCAATTGAA
AGGATGCGTAAAGGAATAAAAATTACAAATCGAGTATTTTGGGAAATAAAAAATTATTATCCAAATGAGTTTAAGG
TTGGAATGGTTGCAATTTATATGGTAGAGGAGAGATTGGGCATTCAATTACCAGAGGAAGAAGCAGCTAACATTGC
TTTCCATTTTGCAAATGCTATGGCTTCAGATGGAAATTCATATGATACGATTAAGTATGCCAAAGTAATTGGAGAA
ATAATTAATATTTTTATTTTTTCTTTGAATAGAACCTTAGATAAAAAGAGTATGCATTATATGAGATTTATAACAC
ATATAAAATTTTTTGTGGAAAGATTTTTTTCAGATAGTATGTTAAGCAGTGGTGATGATTTATTATTTAATCAAAT
GAAAAGGTCAAATCCAAAAGAAATGTTAATTGCATTAAAAGTTAGAGATTTTTTAGAAAAGAAATATGGAAAAAAG
TTAACAAATGAGGAAATAGCTTTCTTGGTTGTCCATATCGCACGAGTTAAGCAATAGAGTAAATTACAGCAATAGA
GTGAATTACTAATATTATCTTATACGTCTACATGGTAGAAAATTGAAAGAAGGTAAAGTGTATAAAGAAACTGAGA
CATATTATTTTGTTGTTCATTATGTTTATTTTATGAGTGTATCCTGTTAAAAATTTAAGTTAATATTTATAATTAA
AATATGCAAATAGTTAAAATAAGTTTATGTGGTTATGAATTTATTTTAACTAT-TTTTTGTTTAATGGAAAATATG
CTTTATAACTAAAATTTTATTTTTAATTAATTATAATACAAAAAACTTTATAAAATCTTCAGAATTTCTTAAAGAA
TATGTAAGTAACATAAGATATATTATATTTAGTTGGTAATATAAAGGGGGCAATATTTATGAAGAATAAAAAATTC
AATGTTATAACACTGATAATACTTGATAATCATATTTATGCCATTAATAAAGAGCAGATTAGTACTAATTCAAAAA
GAATTTACTTTGAAAAAAGTGGATTTTTCAGTGATTATAAGTGAATAAATATATATAAACATTTAATAAATTTAGA
AGTTAAATGTTTTAATACGAAAGGATACACATATGATAAATTTAGAAGAAAAGTATTTAACACGAAAAGACACATA
TATGATAAAAATTCTAGAATATAATGGACATATTCGAAACTGGAAAGTTCTCTGTGAAGAACTTGGAATCGATTCT
TCATTATGTAGAGATGAGCGTGAACGAGCAATTTTAGTGGAAGCATATAAGACATGGGGATATGATATGGCAAATC
ACATGCATGGAATGTTTGCTTTTGCATTATGGGATACTGTGGAAAAGAAACTCTTCTGCCTAAGAGACCAGTTTGG
AGTAAAACCTTTCTATTATTATGAGACTGAAAATGGGAAGCTTCTCTATGGTTCATCTATTCGTAAGATTATGGAG
CAACCAGGATTTGTGAAAGAGTTAAATGAAGACATGTTACAGATTTATATGTCTTTCACATATGTAGCAGGTGAAA
ATACATTTTTCCGTGGAGTAAAGAAGCTTATGCCAGGACATTACCTTGTCTATCAGAATAAAACAGTATGTATTGG
TCGTTATTGGAAACCTGAATTTCATCCTGACAACAGCAAGTCTATTGAGGAATGGACGGATGAAATTCATACAACA
CTTCAGAAAATTATGCCAGAGGTAAAATCAGAGAATGAAACTGCAGAGTTATTCCTATCAGGAGGTGTTGATTCAT
CTTATATATTGGCAATGTCAGATATAGAAAAAACAGGTTCATGTGGTTATGAGGAAGAGCGTTTTGATGAATCAAA
ATTAGCACAACAGACAGCTAATATTCTTGGGTGTAAAAATTCGAGATATATAATTACACCTGAAGAGTATTTTGCG
TCAGTACCTTATGTAATGTACCATATGGAGCAACCAACTGGAGATGCATCTGCTATCGTTTTTGCTATTGGATGCA
AGGCAGCAGCTGAAAACACAAATATCTGTTACTCTGGAGAAGGAGCAGATGAGTTTTTTGGTGGATATAATATATA
CCATAAGGCAGAGTGTTATGGAGAGAATTTGAAGACATTTTATATTGGAAATACAAACATTATGAATGAGGGTGAG
AAAAGAAAAATTCTTAAGAAATACAATCCTGATGTGCTTCCTATTGAAGTGGTAAAAGGAATTTATGAAGAAACAG
AAGAACTAGATACACTTACTAACATGTCAAATGTAGATATTCAAATATGGTTGGAAGGAGATATTTATTTTAATAT
AGATAAAATGAGTACTGCAGTTGGATTGGAAGTCAGAATGCCTCTTACAGATACAAGAATATTTGATATTGCATCC
AGAATACCATCAGAATATAAAGTGAAAGGAAAAGAGAATAAGATTGCCTTTCGTACAGCTGCATCAAAAACATTAC
CAGAAGAGATTGCTTTTAGAAATAAATTAGGATTTATTGTGCCAATTCGTATATGGATGGCTGATGACCAATATAA
TAAGGACATCCGAGATAAATTCAATAGTGAGATAGCAGATAAATTCTTTAACATAGATGAGATTAATGAGATTTTT
AATGACTACATTAGTGGAAACTCTGATAATTGGAGAAAGATTTGGATGATTTACACATTCCTAGTGTGGTATGAAA
TCTATTTTGTAAAATGTTAATACAAGAGGAAGAATCACCTGAAAGACCATTCAGGTGATTCTTAATGTTTTATAAT
TAATGTTTTATAATTTTACTTGCTAATTCTTATGTCTAACCCTTAATGGTATATCAAGTTTTTTTGCCAGTTGTTT
AGATTCTTCTATTTCTTCTGGAGATATTTCATCTACTACTGAAAAAGCTACTTCTTTTATATATTTTTTGCAATCT
TTTGCAAAATCTAACATATAATCAAATGATTTTTCTCCAAACTTTGGTTGAGTAACTCTATTATAAGCTTCTTTAT
TTGGGGCATTAAGACTTATTGATACTGCATCTATAACATCTTTTAACAGAATAGCTGTTTTTTTGTTATGTATTAA
ATCACTTAGACCATTTGTATTTATTCTTATCTTTATGCTACTTTTTTCTTTTATAAACTTTGCTACATCTATCAAT
TCATTTATTCTCATTAATGGTTCGCCATATCCACAAAATACGATTTCATCATAGTCGTCTAAATTGTATTTATTGA
AGGCTTCTTTTACTTCATCTACACTTGGCTCATGCTCCAACCATAAACTACCACTATTTGCAACTTCATCTTTTTC
GTTTCTTATACAAAAAACACAACTACATGGACATGTATTAGTTATATTTACATAGATACTATTTTCAACTGTATAT
AAGATATTCATAATTTTCCCTCCATAAATTTAAATTCTTAATTAAAATAACGTTTTTTAAAATCAAGTTTATCAAG
TGCCATACCTAAGATTATAAAAACAATAAAACTTCCTATTGGCTGTAATAAGCCAAGTAAGCTCATTACAAATGCA
CTTGTAAAACTTCCAATAATTATACCTTCAGCAAACATGTATAAAACTAATCCTACTATACCTGCTACAACCGAAG
CAACTATATTTCTCTTATTTATTATCTTGTCACTTTTAGAAGTGAAAAATAATACAAGTATTGGTTTTATGATTAT
AGTTGGTATTACCCAGATAGCAGCACCTGTAGATAAATCAGCTAGACCAGCACCAATTGCAGAAGCAGCTATAGCA
TAGTTTGTTGGCAAAATAGTTGCAGCTAGATAAATAAAAGCATCTCCTATATGAACATATCCATTGTTTCCACCAA
CTGGAATATGTAATATATATGCTATTGTCAGGCATATTATGGATGCAAATAATGCTGAAGTAACAATATAGGTAGT
TTTTTTAGAAGTAACTTTATTCATTTTTTCCAATATACTCCCTCCCTAAAAATCCAGAGCTAACATAATTGTTATG
TTTTCTTATAAATATATTAATATTAATCATACAATTTTCATAGTTTGTTAGGTGTTTTTTTTGTAAAATACAGATT
GTACCCATTCAAATGTATATAATTAGAAAAGTAAAAATAGGTAAAATGTATAGAGTAGGAGTAGTTAGAATAAGTT
AATATAAATTTAATTTGGTATGAATAAGAGGAGTACAAGTTTAATATAAAAAATAATATAAGAGAGTCTACTCAAT
ATATACTGAGCTGACTCTCTTATATTTGGGAAATTAAAGGCTATTTTGTTAGATAATAGCTAATTAATGAAAAAAT
ATATTTATAAAATACTAATTTACTCTATTAGTAGCAGTTCCTGTTTTTATAACTTCTACAGCACTACTTAAACTAG
AATAAACTATATTTTCAATCGCTGTACTAGTGAAGAAACCAAGATGATGAGTGAATATAACTTGTTCCATAGAAAG
AAGTTTATTTATTTCTGGGTCAGTTAATTCTCCAGGATTCATTTTTTTGTTTAAGAACAATCCTTCAGTTTCAAAT
GTATCAAGGGCAGCAGCTCTAATTTTTCCTGACTCTAGTGCTTCTATTAAATCCCCTGTATTAATTAAACCACCAC
GGCCAGTATTTACTATGTAAGCTCCATCCTTCATTATAGCTAGAGTATCTTTATTTATCATATGTTTTGTTCCTTC
AAGTAAAGGAGTATGTAATGTTATAAGGTCAGCTTCTTTTAGAAGGTCTTCTAAAGAATCTTTGTAAGTTAATATA
TCGTTTAAATCACTATTTGGATATTGGTCAAATGCAATTACATTAGCTCCTAGGCCTTTGAATAATTTTGCAGAAG
TAGCACCTATTTTTCCTGTACCTATAACACCAACTGTAATAGATCTAACTTCTGTTCCAAGAAGTTCAGCTATCCA
ACGGTAATCACCTTCACAGACTTTTTTCTTTACTAGAGGAGTCTTTCTTAAAAGGTTCATAGCTTGAGTAACAGCT
AATTCAGCTATTGCATTAGGTGAATAAGAAGGAACGTTTGTAACGATAAGTCCATTTTCATTAACTAAATCAAAAT
GTATCATGTCAACCCCTGCAGTTCTTGAAGCTATAACTTTAACCCCAGCATCTTTTAAAGTTTCATAAATATAAGG
ATTATCTATATAGTTAGTTTGTTGTATAGATATACCATCATACCCTTTAGCTTTAACTACATTTTCTTCAGTCATG
TTTTCAGGATAAATATCCACTTGAACATCCTTATGTTCTTCAGACCATTTTTTTATTACTGGTTCTTCATAATCGC
GTGCTCCAAATACTAGTATTTTCATATCAATACCCTCCTGTAATTATTAAATTATTATGGTAATTTTTCATTTAGA
AATAATATGTAGCATATAAGGTTATATTTTTTATACAAAATTTTTAAGGTTAAAAATTTAGTTTTGAAATTGTTTT
CCCTGTGTTATTTTGATATTTAGTAATTTTTTATTTAATGTAATAATTACTCTAAAATTTATCAAAGAAATTGTTA
TTTTTTAGATTAAATATTATTAAAAAATTATCTAAGTTTGAAATTAGTTAACTAACTTGCTGATTAATTACAATGA
TAACATGTGTTTTTGAGTTTAGCAATGAAAACTTTTTTTGAAATGTCAAGCTTTTTCATAAAAAAATATATAAAAA
AAACTTTTATAAGCATAGAAAGAATAGCAAAATGCAATGGATAGTGGCAAGATGCCACGATATGAAAAAGATTATT
CAATTGCATATTGTTAAAAAACATTCAAATCAAGCGATATTTTGATTAAATATAAAGTTGGCACGATAAATGCTTA
ACAATATAGGTGTAAGACAATAAAACAATAAAAAATAATTTTAAT
