# Supplementary material for: Horizontal gene transfer converts non-toxigenic Clostridium difficile strains into toxin producers
Source: Nat Commun. 2013 Oct 17;4:2601. doi: 10.1038/ncomms3601 (PMC3826655; doi:10.1038/ncomms3601)
Supplement: Supplementary Dataset 1 — Sequence of the chromosomal DNA used to compare the donor- and recipient-specific DNA in the transconjugants. [file ncomms3601-s1.zip › SNPsRegion3.fasta]

>630
CCAAAAAGAACAAACTTTAAGATATGGAGAAAATCCACATCAAAATGGTTTCTTATATTCACAGTCAAATGCAAAA
AATCCAATCTTAAATTATGAGCAATTAGGCGGTAAAGAACTTTCTTTTAACAACTTAAATGATTTACATGGATGTT
TAGAAGTAATGAGAGAATTTAAAGATAGTGAAGAAGTAGTTTCAGTAGCTATAAAACATGCTAATTCATGTGGGGT
AGGTTTAGGAAAAGATGCTTTTGAAGCATATACAAAATGTTATGAAGCGGATAAGGTTTCAATATTTGGAGGAATA
GTAGGAATAACTTCTACTATAGATAAAGCTACAGCAGAGAAATTAAATGAAATATTCTTAGAAATAGTAGTAGCAT
ATGATTTTGAACCAGAAGCTTTAGAGATACTTAAACAAAAGAAAAATCTAAGAATATTAAAATTAGCTAAAATAGA
AAATAGTTTACAACCATATGAAATGAAATATTTAGATGGAAAATTATTGATACAAGATAGAAACAATATATTAGCA
GAAAAAAGTGAAAATGTAACAAAGGAAAAACCAACAGATGCACAACTTAAGGACATGGAATTTGGTATGAGAGTAG
TAAAAAATATGAAATCAAATGCAATTGCAATAGTAAAAAATGGACAAACTCTAGCTTTAGGTTGTGGACAAACATC
AAGAATTTGGGCATTAAAAAATGCTCTTGAAAATAACAAAGATAAAGATTTTACAGGAGCTGTTTTAGCGTCAGAC
GCATTTTTCCCATTTGATGATTGTGTAACATTAGCTCATGAATATGGAATATCAGCAGTAGTTCAACCAGGTGGCT
CTATAAAAGATAAAGATTCAATAGAAGCTTGTGACAAGTATGATATGGTTATGGTATTTACAGGAATAAGACACTT
CAAACACTAAGGAGGATATTATGAAGATATTGGTTGTAGGCGGTGGCGGAAGAGAGCATGCTATATGCTGGAAACT
AAGCAAAGAAAAAAATGTAGAAAAAATTTATTGTGCACCAGGTAATGCAGGAATTGCAAACGTAGCAGAATGTGTA
AATATAGGTGATACTAATATAGAAGAACTTTTAAAATTTGCCAAAGAAAATGAAATAGGTCTGACAATAGTAGGAC
CAGAAGTACCACTAGTTATGGGAATAGTAGATGAGTTTGAAAAAGAAGGATTAAGAGTATTTGGACCTAATAAAAA
ATGTGCTCAACTTGAAGGAAGTAAAGCTTTTTCAAAAGAATTTATGATAAAACATAACATACCTACTGCAAAATAT
AAAGAATATACAAACTTAGAAGAAGCTATATCAGAAATAGATAGTTTTGGATATCCAGTAGTAATAAAAGCGGACG
GATTAGCTGCTGGAAAAGGTGTTGTAATACCTGAAAATAGAGAAGATGCTATAGCAACTTTAAAAGAAATGATGTC
AGATAAGAAGTTTGGAGCTGCTGGAGATAAAATAGTAATTGAAGAGTTTTTAAAAGGAATAGAAACTTCAATTCTA
GCATTTGTAGACAATGATACAATAGTTCCTATGGCAAGTGCAAAAGACCATAAAAAAGTAAACAACTATGAGCAAG
GTCCAAACACTGGAGGAATGGGAACTTTTTCACCTAGTGAAATATATACAGAAGAATTAGCAAATAAAGTAAAAGA
GACAGTATTAGAAAAAACTTTAGAAGGTTTCAAAAAAGATGGACTTAATTTTAAAGGTATTTTATTTGTTGGTCTT
ATGATAACTGAAGATGGAGAAAAAGTACTTGAATATAATGTAAGATTTGGAGACCCTGAGACACAATCTGTTTTAT
TTAGATTAGAAACAGATTTACATGAGATAATGGAAGCTATACTAGATAATAAGTTAAAAGATATAGAAATAAACTA
TAGTGATGATGAAGCTGTGTGTGTTATGCTTACATCAGGAGGGTATCCAGACAGTTATGAAAAAGGGAAAATTATA
ACTGGTCTTGAAAACTTGGATGATGATATAGTAGTATTCCATAGTGGCACTAAGATGTTTGATGGTAATTTGGTTA
CCAATGGAGGAAGAGTAATTGGTATAACTGCAAAGTCAACTACAGTTAAGGATGCAGCAGAAAAAGTTTATGAAAA
CATAAAGAAGATAAACTTTGAAGGAATGCACTATAGAACAGACATAGGAAGATAATTTTTCTAAAATGGAGGATAA
GGTATGTTGAATACTGAAAATAAAGACTCAATGGTTAGAAGAGTATTGGTTGAAAAAAGAGAAGGTTTTGACCTTG
AGGCTAAAGCTTTAAAAAAAGACTTAGTAGAAAGTTTACACATAGATAATATAGAAAATTTAAGAATATTAAATAG
ATATGATGTAGAAGGAATATCAGAAGAAGTTTATGAAAATGCAGCAAAGACAATATTCTCTGAACCAAATTTAGAT
GTGGTATATTATGAAGAAATACCAAAATTAAATGATGAAAGAGTATTTGCAATAGAATTTCTTCCTGGTCAATACG
ACCAAAGAGGTGATTGGGCAGCTCAATGTGTACAAATTGTAAATCAAGGGATAAGACCTGCTATTAATACAGCAAA
AGTTTATATATTATCAGGCAAAATAACTGATGAAGAGTTTTCTAAAATAAAAGATTACTGTATAAATCCAGTAGAT
AGTAGAGAAGCATCTTTAGAGAAACCAGAAACGTTAAAAATGGAAACTGAAATACCAACAACAGTTGAAGTATTAG
ATGGATTTATAGATTTAGATGAAAAAGGATTAAGAACATTTGTAAGTGAAAAAGGATTAGCAATGACTTTAGGAGA
CTTACAACACGTTCAAAAATACTTTAAAGATACAGAAAAGAGAAATCCAACTATAACAGAAATAAAAGTATTAGAT
ACTTATTGGTCTGATCATTGTAGACATACTACTTTTATGACTGAAATAGAAAATGTAAAGATAGAAGATGGTAAGT
TTAATGATATAGTAAAAGAAGCGTATCAAATGTATCTTAACTCAAGAGACAATGTATATGTGAACAGACATAAAGA
TATATGTTTAATGGATATAGCCACTGTTGCAGTAAAAGAATTAAAGAAAAATGGGAAATTAAATGACCTAGATGAA
AGTGAAGAAATAAATGCATGTAGTATAAACGTAGATGTTGAAGTTGATGGTAAGATGGAAAAATATCTAGTAATGT
TTAAAAATGAAACTCACAACCATCCAACTGAAATAGAACCATTTGGTGGAGCAGCTACTTGTTTAGGTGGAGCTAT
AAGAGACCCATTATCAGGAAGAAGTTATGTTTATCAAGCAATGCGTGTTACAGGAAGTGCTGACCCAAGAACGACT
TTAGAAGATACTTTACCTGGAAAACTTATGCAAAGAAAAATAACTACAGAAGCTGCTCATGGATATAGTTCATATG
GTAACCAAATAGGTCTTACAACTGGGCAAGTTGCAGAAGTATATGATGAAAACTTTGTTGCAAAGAGAATGGAAAT
AGGTGCAGTTATAGCAGCAGCACCAAAAGAGAATGTAGTAAGAGAAAGACCTGAAGCAGGAGATGTAATCGTTCTT
CTTGGAGGAAAAACAGGAAGAGATGGCTGTGGAGGAGCAACTGGTTCATCTAAAGAACATAGTGAAGAGTCAATCT
TAACTTGTAGTGCAGAAGTTCAAAAAGGAGATGCTCCTAACGAAAGAAAAATACAAAGATTCTTTAGAAATAAAGA
AGTTGCTCAAATGATAAAAAGATGTAATGATTTTGGAGCAGGTGGAGTTTGTGTTGCTATAGGAGAGATTGCTGAT
AGCTTAGATATAAACTTAGACTTAGTTCCTAAAAAATATGATGGACTTGATGGAACTGAGCTTGCAATTTCAGAGT
CACAAGAGCGTATGGCAGTAGCCATAAAAAAAGAAAATAAAGATAAATTTATACAATTAGCAGTAGAAGAAAACTT
AGAAGCTACACATGTAGCTACAGTAACAGATACAGGATATTTAAGAATGTTCTGGAATGGAAAAGCAATTGTAGAT
ATAAATAGAGAGTTTTTAGATACAAACGGAGTAAAACAAACTACTGATGTTCATGTTACTAAAGTAGATGAAGAAA
ATACATTCTTTAGCTCTAATGAAATAGTAAAAGATGTTAAGTGTTCAAGTATGAAAGACAAGTTTACAAAAGTACT
ATCTGACCTTAATGTTTGTTCTCAAAAAGGATTAGTAGAGATGTTTGATAATACAATTGGTGGTAATACAGTACTT
ATGCCATTTGGAGGAAAGTATCAAGCGACTCCAACACAAGGTATGGTTGCTAAGATACCAGTACTTGGAGGAGAAA
CTAATACTTCTACAATAATGACTTATGGATACAATCCAAAGGTAGGAAAATGGAGTCCATTCCATGGTGCCTTGTA
TGCAGTAGTAGAATCTGTGTGTAAATTGGTTGCTATTGGAGGAAATTATAGTACAACAAGACTTACATTCCAAGAG
TATTTTGAAAAACTTGGTAACAATCCAGAAAAATGGGGTAAACCATTCTCAGCACTTTTAGGAGCATTTTATGCAC
AAAGTAAATTTGAGATACCTGCTATAGGTGGAAAAGACAGTATGTCTGGTACATTTAAAGATATTGAAGTTCCACC
AACATTAGTTTCATTTGCTGTTGACACAGTAGATGCGAAGAAAGTAGTATCTCCAGAATTTAAAAAAGCAGACTCA
AAAGTAGTAATGTTATGTGTAAACAAGGCAGAAAATGATGTTGTAGATTTTGAGGAATTAAAGAGAAACTTAGATA
AAGTAAGAGAACTTATACATGGAAATAAAGTCTTATCAACATATGCATTAGGATTTGCAGGTGTAGGTGAAGCAAT
AAGTAAAATGGCTTTTGGTAATAAAATAGGATTTAAGTTTAGTGAAGAGGCTGAAAAAGCATTTACAGATGATAAA
TTATTTGAGGCTAGTTATGGAAATATAGTACTTGAATTAGCAAATGATGATTTAAGTATGTTAGAAGGATACAATT
ATGTTGTGCTTGGAAGTACAGTTAAAGAAGCTAGTATATTTATCAAAGGTGAAGAACTTGCATTAGATGAATTATA
TAAAGCACATTGTAGTACTTTAGAGCCTATATTCCCAACTAAAACAGAAGAAGTAAAATCAAAGATAGAAACTATA
AGTTATATATCACAAGGAGAAGCTAAAAAATCATCATTAAGTATAGCTACTCCAAGAGTATTTATACCAGCATTCC
CTGGAACAAACTGTGAATATGACTCTGCAAGAGCATTTGAAAGAGCAGGAGCTAATGCAAGTATAAGAGTATTTAA
GAATTTAACTTATAAAGACATAGAAGATTCTATAGATACAATAGTAAACGAAATAAAATCTTCTCAAATAATAATG
TTACCAGGTGGATTTAGTGCTGGTGATGAGCCAGATGGTTCTGGTAAATTTATAGCTACTGTATTTAGAAATCCTA
GAGTGCAAGAAGCTATAAATGAATTTTTAACTCAAAAAGATGGACTAATGTTAGGTATCTGTAATGGATTCCAAGT
ATTAATTAAATTAGGGTTAGTTCCATATGGAGAAATAAGAGTTCCAAGTGAAAGTGCTCCAACACTTACTTACAAT
AATATTGGTCGCCATCAAGCTAAGATTGCTAGAACTAGAATTTCATCTAATAAATCTCCTTGGTTAGCTCAAACTA
ATGTTGGAGATATTCATAATATAGCAATTTCTCATGGAGAAGGTAAGTTTGTTGCCAGTGAAGATGTTATGAGAGA
ATTAATTGCTAATGGACAAGTAGCAACTCAATATGTTGACTTTAATAATGAAGCTACTTATGATATTGAGTTTAAT
CCAAATGGTTCATTCTATGCTGTTGAAGGTATAACTAGTGCTGATGGTAGAGTGTTTGGTAAAATGGGACATTCTG
AAAGAATTGGTGAGGAAGTATATAAGAATATCATAGGGGAAAAAGAACAGAAGATATTTGAATCTGGAGTTAAGTA
TTTTAGATAAAACTTTGATGTTTAATTGATAGCTAGAATATATATTTTAGATATTTAGATTTGAAGAGATGTAATA
ATGTGATGATAATCATTTAATATTACATCTCTTTTTTATTTATATAAGAAATAATAGTTCAGCTTAAATTAAAATA
TACTGTGTTATAATTAATTAAAGTTGATTATTTATTAATAGTAATCATAATAAAGGAAAGTATTAATAAAAGGGTA
TGGTAGTCAATTAAAAAAATAATTAGTAAATAATTTTAGTATAAATATTTTTTTTATTTATCCGATAATCATAATG
TAGTGAAACTAAATCTAAAGTTTTAATGAATATAAAAGAAATTAATTTAACAAAGTAGTCTATAACAAGAAGATTT
TATAGGAACTCAAGTATCTTGAATTATATAAGGATAACTTTAAAGTTTATAAAATTTAGAAAGGGGAGTTTTATTT
TGAACGAAATAAGTTCACTAATAAATATACTGGCATTGACCCAATTATCTGGTAGTAATACCACAAATCAATGCAA
CTGTGGATATAATAATTCATCTGGATTTGATATGATTATGATGACATTGTTGAAAGCATTATCACAAAATAATCAA
CAAACCTCTAATGGATATAATTTATCATCTAATTCTGAAAAACTGTTTAATGAACTTGATAGTGTAGCAAATAATA
CAGTTGGTAAGTTTATTGAAGTTGATACAAAAGATAAAAGTGTAAAGTCGAGAATTGAAAATGCTGTAGAGCAAGC
ATCAAAGAAATATAATGTAGATGCAAATCTTATAAAGGCAATAATTAAGGTTGAATCAGATTTTAACCCAAATACT
GTATCTTCTGCTGGTGCCAAGGGTCTTATGCAACTTATGCCAGAAAATTGCAGAGATTTGGGAGTAACAAACCCTT
TTAACATAGAACAAAATATAGATGCTGGTACTAGACATATTAAGGAATATATAGATATGTTTGGAGGTAGCATAGA
AATGGGATTGATGGCATATAATGGTGGACCTGGTAGAATGAGAAGTAGAGGCGTAGAATCAATTTCTGACTTGTAT
AAAATGCCAAAGGAGACACAAAATTATATACCTAAAGTTATGAAATATTATAGAGGGTAGGATTTACTATGGGTAT
AAATATAGACAAGCTAAATATAAGTCCAAGTAGAAGTATAGAAGTTAAAAAGACAAAGGAAAATAATAAGTTTTCT
GACAGCTTAAACTTTGTAAAACAATCTTCTTCACTAGAAGATATAAAAAGGAATTTAGATGGTGTAAAAAAGGCTG
GGGAGAGGCTTGTACTTACACAAAACTATGGTGACATTAGTAGATATAAAAATGCAGTAAAAGAATACCTAAAATC
TGTTGTAGATAATATGTATTCACTTGATAAAAGTAGTAGTTTCTGGGAGCATCAATATTATAAAAATGTAAAGATT
ATTGATAATAAACTTGAGGATATGACTAGTAAACTACTTAATGAAGAAAAAGAAAATATAGATATTGTTTCTACTG
TTGATATGATACAAGGCTTATTGATAGATATGTATAGATAAGATTACATAAGGAGAATAGTTTTATGAATAGCAAA
AAAGAAGATATATATGAATTGAATTTTGGTCAATTAATAGAAGAAAAGACTGGGATTATAGAGGAAAATCAAAATG
TTTTTAATGCTAAAGTAAATGTGGCTGTTTCTATAGGAAACATAACAGAAACAATAAAAAATATATTAGATTTAAA
AGAAGGTTCTATAATAAAACTAAATAAGAATGTAGATGAAAAATTAGACATATATGCAAATGACAGATTGTTTGCT
TATGGAGAAAGTATTATTACAAATGAAACATTATCTGTAAGATTATCTAAAATAGAAGATTCAGACGTAAATTAAT
ACTTTAAAAAATATCCCCTTAGATTATTCTATATTGGTTTAATCAAGGGGTATTTTTATAAAAAATTTAAAATCTA
TTTGAATCGTATAAATATTTTTCTTCTTTGAGCGATAATTAAAATATAAGGATGTAATTTTGGAGGTGAGGTTATG
AATATTAAAAGTGTAAGTTCAAATATTGTAGTAAATAATTATCTAAAGAACAAATCGGATGTAAAAAAGGTACAAC
AAGTTCAAAAAGTTGATAAAACAGACAAAATAGAACTATCTAAATTTGCAAAGGAAATGTCAAGTGTATCAAATAT
GAGCGATGAAGCGGCTAGAAATAAAAAAATAGAAGAAATAAAAAGTGCATTAGAAAATGGAACTTACAAAATTAAA
CCAGAAGAAATTGCTAAAAAAATGATAGAGGAGATGCGAGGATAAAGTAATGATTACAGACTTAAAAGTCATAATA
TATGAAGAAAAAAAGATAATTAGTAATATGATGGAATTACTAAAAGAACAATTTGATTATATAATTGAAAAAGACT
TAGAAAATTTAAATAGGTTGAATCCTAAACTAGAAGATATTAGTAGAGAACTTGCATCTATAGAAATAAAAAGAAG
ACAACTTTTAGGGGATGATGTTTCAATAAGTGAGGTTGTTGAAAACAGTAATGATGAATATTTAAAAGAAATATAT
ATAGACTTAAAGCATATTCTTGCTTTAGCTAAAAATCAACAAGAATCAAATGATTCTCTAATAAAGAAAGAACTTA
TTTTCACGAAAAAAATGATTAATTTCATAAAACCAGTTGATAAACAAACTACAACTTATAATTCTTATGGAAACAT
TAGAAAATAGATATTGGGAGGAGAAATATGGCAGGATTATTTTCCATTTTAAATACAGCTAATTCAGGAATGAATG
CGCACCAAAAATCAATACAGACAATTTCTCATAATATAAGTAACCTAGATACAGATGGTTATTCTAGGCAAAGGAC
CGAATTTGCTACAAATAGTCCAATGTATATGCCTAGTTTGAGCAATTCAATTGGAAGAGGACAATTAGGTACTGGA
GTCCATGTAACAGATGTAACAAGAGCTAGAAATAGTTTTTATGATTACCAATTTAGGGCAGAAGCTCATAAGTATG
GGAATACAGTTTCAAAATATGATTATTATAATACTATAGAAACTATACTAAATGAACCATCAGACTATGGAATATC
TGCAGGTATAGATGATTTTTTTAAAGGATGGGAGTCATTATCAAAGGATATAAATAGTGATAATAAAAAAAGTCTA
GTGGTAGAAAATGCATCTAATTTAGCGACTTTAATAAGCGAAAGTTATAAGAAGCTTGACAAGTTAAAAGGAGATA
TAGATTCTAATATAGATACTGAAATAAAACAAATAAATGACATGTTAAAAAGTCTTGAAGACTTAAATAAATCTAT
TGATATTATCTCTGGTTCTGGCTCTACACCAAATGATTTGCTTGATGAAAGAGATAGAATATTGGATAACTTGAGT
TTTAAGTTAGACCTTGAAAATAGTGATGTTAAAAATATGCTTTCAGATGGTAAATTGGAACTTAATGAGTTGAAAA
ATGCAGATGGAACTTGGAAAACAGGTATATCAGGAACTTTACAAGGCTTGTTTGAAATGCACGGTAAAATTGATAC
ATATAAAAGCGACTTAAAAGATGTATCTGATGGATTAGCAAAACAGATAAATGATGTTTATAATTCATCTGCTGGA
ATAACTGTAAGAGATTTTTTTATAACCTCAAATGTAGCTGGTGAAGATATTATAAAAGTAAATCCAGCAATAAAAA
GTAATTCAAATGAATTGAAGCTTACTACTGAAGAAGCTTCAAAGATTGCTAAGTTAAAGGATGAAAAAATAGATAT
TGGGGTAGCTGGTGGAAAAGTAAGCACAATAAGTGACCACTACAAGGCTTTTGCAGAATCGGTAGGTTTAGATTCT
CAAAAAGTTAATCAAGATGAAGTGAATCAACGTAAAATTATAAATAATGTTGATAATTCACGAATGAGTGTTTCAG
GTGTATCTTTAGATGAAGAAATGACAGAACTCATGAAAGTACAA
>CD37
-CAAAAAGAACAAACTTTAAGATATGGAGAAAATCCACATCAAAATGGTTTCTTATATTCACAGTCAAATGCAAAA
AATCCAATCTTAAATTATGAGCAATTAGGCGGTAAAGAACTTTCTTTTAACAACTTAAATGATTTACATGGATGTT
TAGAAGTAATGAGAGAATTTAAAGATAGTGAAGAAGTAGTTTCAGTAGCTATAAAACATGCTAATTCATGTGGGGT
AGGTTTAGGAAAAGATGCTTTTGAAGCATATACAAAATGTTATGAAGCGGATAAGGTTTCAATATTTGGAGGAATA
GTAGGAATAACTTCTACTATAGATAAAGCTACAGCAGAGAAATTAAATGAAATATTCTTAGAAATAGTAGTAGCAT
ATGATTTTGAACCAGAAGCTTTAGAGATACTTAAACAAAAGAAAAATCTAAGAATATTAAAATTAGCTAAAATAGA
AAATAGTTTACAACCATATGAAATGAAATATTTAGATGGAAAATTATTGATACAAGATAGAAACAATATATTAGCA
GAAAAAAGTGAAAATGTAACAAAGGAAAAACCAACAGATGCACAACTTAAGGACATGGAATTTGGTATGAGAGTAG
TAAAAAATATGAAATCAAATGCAATTGCAATAGTAAAAAATGGACAAACTCTAGCTTTAGGTTGTGGACAAACATC
AAGAATTTGGGCATTAAAAAATGCTCTTGAAAATAACAAAGATAAAGATTTTACAGGAGCTGTTTTAGCGTCAGAC
GCATTTTTCCCATTTGATGATTGTGTAACATTAGCTCATGAATATGGAATATCAGCAGTAGTTCAACCAGGTGGCT
CTATAAAAGATAAAGATTCAATAGAAGCTTGTGACAAGTATGATATGGTTATGGTATTTACAGGAATAAGACACTT
CAAACACTAAGGAGGATATTATGAAGATATTGGTTGTAGGCGGTGGCGGAAGAGAGCATGCTATATGCTGGAAACT
AAGCAAAGAAAAAAATGTAGAAAAAATTTATTGTGCACCAGGTAATGCAGGAATTGCAAACGTAGCAGAATGTGTA
AATATAGGTGATACTAATATAGAAGAACTTTTAAAATTTGCCAAAGAAAATGAAATAGGTCTGACAATAGTAGGAC
CAGAAGTACCACTAGTTATGGGAATAGTAGATGAGTTTGAAAAAGAAGGATTAAGAGTATTTGGACCTAATAAAAA
ATGTGCTCAACTTGAAGGAAGTAAAGCTTTTTCAAAAGAATTTATGATAAAACATAACATACCTACTGCAAAATAT
AAAGAATATACAAACTTAGAAGAAGCTATATCAGAAATAGATAGTTTTGGATATCCAGTAGTAATAAAAGCGGACG
GATTAGCTGCTGGAAAAGGTGTTGTAATACCTGAAAATAGAGAAGATGCTATAGCAACTTTAAAAGAAATGATGTC
AGATAAGAAGTTTGGAGCTGCTGGAGATAAAATAGTAATTGAAGAGTTTTTAAAAGGAATAGAAACTTCAATTCTA
GCATTTGTAGACAATGATACAATAGTTCCTATGGCAAGTGCAAAAGACCATAAAAAAGTAAACAACTATGAGCAAG
GTCCAAACACTGGAGGAATGGGAACTTTTTCACCTAGTGAAATATATACAGAAGAATTAGCAAATAAAGTAAAAGA
GACAGTATTAGAAAAAACTTTAGAAGGTTTCAAAAAAGATGGACTTAATTTTAAAGGTATTTTATTTGTTGGTCTT
ATGATAACTGAAGATGGAGAAAAAGTACTTGAATATAATGTAAGATTTGGAGACCCTGAGACACAATCTGTTTTAT
TTAGATTAGAAACAGATTTACATGAGATAATGGAAGCTATACTAGATAATAAGTTAAAAGATATAGAAATAAACTA
TAGTGATGATGAAGCTGTATGTGTTATGCTTACATCAGGAGGGTATCCAGACAGTTATGAAAAAGGGAAAATTATA
ACTGGTCTTGAAAACTTGGATGATGATATAGTAGTATTCCATAGTGGCACTAAGATGTTTGATGGTAATTTGGTTA
CCAATGGAGGAAGAGTAATTGGTATAACTGCAAAGTCAACTACAGTTAAGGATGCAGCAGAAAAAGTTTATGAAAA
CATAAAGAAGATAAACTTTGAAGGAATGCACTATAGAACAGACATAGGAAGATAATTTTTCTAAAATGGAGGATAA
GGTATGTTGAATACTGAAAATAAAGACTCAATGGTTAGAAGAGTATTAGTTGAAAAAAGAGAAGGTTTTGACCTTG
AGGCTAAAGCTTTAAAAAAAGACTTAGTAGAAAGTTTACACATAGATAATATAGAAAATTTAAGAATATTAAATAG
ATATGATGTAGAAGGAATATCAGAAGAAGTTTATGAAAATGCAGCAAAGACAATATTCTCTGAACCAAATTTAGAT
GTGGTATATTATGAAGAAATACCAAAATTAAATGATGAAAGAGTATTTGCAATAGAATTTCTTCCTGGTCAATACG
ACCAAAGAGGTGATTGGGCAGCTCAATGTGTACAAATTGTAAATCAAGGGATAAGACCTGCTATTAATACAGCAAA
AGTTTATATATTATCAGGCAAAATAACTGATGAAGAGTTTTCTAAAATAAAAGATTACTGTATAAATCCAGTAGAT
AGTAGAGAAGCATCTTTAGAAAAACCAGAAACGTTAAAAATGGAAACTGAAATACCAACAACAGTTGAAGTATTAG
ATGGATTTATAGATTTAGATGAAAATGGATTAAAAACATTTGTAAGTGAAAAAGGATTAGCAATGACTTTAGGAGA
CTTACAACACGTTCAAAAATACTTTAAAGATACAGAAAAGAGAAATCCAACTATAACAGAAATAAAAGTATTAGAT
ACTTATTGGTCTGATCATTGTAGACATACTACTTTTATGACTGAAATAGAAAATGTAAAGATAGAAGATGGTAAGT
TTAATGATATAGTAAAAGAAGCGTATCAAATGTATCTTAACTCAAGAGACAATGTATATGTGAACAGACATAAAGA
TATATGTTTAATGGATATAGCCACTGTTGCAGTAAAAGAATTAAAGAAAAATGGGAAATTAAATGACCTAGATGAA
AGTGAAGAAATAAATGCATGTAGTATAAACGTAGATGTTGAAGTTGATGGTAAGATAGAAAAATATCTAGTAATGT
TTAAAAATGAAACTCACAACCATCCAACTGAAATAGAACCATTTGGTGGAGCAGCTACTTGTTTAGGTGGAGCTAT
AAGAGACCCATTATCAGGAAGAAGTTATGTTTATCAAGCAATGCGTGTTACAGGAAGTGCTGACCCAAGAACGACT
TTAGAAGATACTTTACCTGGAAAACTTATGCAAAGAAAAATAACTACAGAAGCTGCTCATGGATATAGTTCATATG
GTAACCAAATAGGTCTTACAACTGGGCAAGTTGCAGAAGTATATGATGAAAACTTTGTTGCAAAGAGAATGGAAAT
AGGTGCAGTTATAGCAGCAGCACCAAAAGAGAATGTAGTAAGAGAAAGACCTGAAGCAGGAGATGTAATCGTTCTT
CTTGGAGGAAAAACAGGAAGAGATGGCTGTGGAGGAGCAACTGGTTCATCTAAAGAACATAGTGAAGAGTCAATCT
TAACTTGTAGTGCAGAAGTTCAAAAAGGAGATGCTCCTAACGAAAGAAAAATACAAAGATTCTTTAGAAATAAAGA
AGTTGCTCAAATGATAAAAAGATGTAATGATTTTGGAGCAGGTGGAGTTTGTGTTGCTATAGGAGAGATTGCTGAT
AGCTTAGATATAAACTTAGACTTAGTTCCTAAAAAATATGATGGACTTGATGGAACTGAGCTTGCAATTTCAGAGT
CACAAGAGCGTATGGCAGTAGCCATAAAAAAAGAAAATAAAGATAAATTTATACAATTAGCAGTAGAAGAAAACTT
AGAAGCTACGCATGTAGCTACAGTAACAGATACAGGATATTTAAGAATGTTCTGGAATGGAAAAGCAATTGTAGAT
ATAAATAGAGAGTTTTTAGATACAAACGGAGTAAAACAAACTACTGATGTTCATGTTACTAAAGTAGATGAAGAAA
ATACATTCTTTAGCTCTAATGAAATAGTAAAAGATGTTAAGTGTGCAAGTATGAAAGACAAGTTTACAAAAGTACT
ATCTGACCTTAATGTTTGTTCTCAAAAAGGATTAGTAGAGATGTTTGATAATACAATTGGTGGTAATACAGTACTT
ATGCCATTTGGAGGAAAGTATCAAGCGACTCCAACACAAGGTATGGTTGCTAAGATACCAGTACTTGGAGGAGAGA
CTAATACTTCTACAATAATGACTTATGGATACAATCCAAAGGTAGGAAAATGGAGCCCATTCCATGGTGCCTTGTA
TGCAGTAGTAGAATCTGTGTGTAAATTGGTTGCTATTGGAGGAAATTATAGTACAACAAGACTTACATTCCAAGAG
TATTTTGAAAAACTTGGTAACAATCCAGAAAAATGGGGTAAACCATTCTCAGCACTTTTAGGAGCATTTTATGCAC
AAAGTAAATTTGAGATACCTGCTATAGGTGGAAAAGACAGTATGTCTGGTACATTTAAAGATATTGAAGTTCCACC
AACATTAGTTTCATTTGCTGTTGACACAGTAGATGCGAAGAAAGTAGTATCTCCAGAATTTAAAAAAGCAGACTCA
AAAGTAGTAATGTTATGTGTAAACAAGGCAGAAAATGATGTTGTAGATTTTGAGGAATTAAAGAGAAACTTAGATA
AAGTAAGAGAACTTATACATGGAAATAAAGTTTTATCAACATATGCATTAGGATTTGCAGGTGTAGGTGAAGCAAT
AAGTAAAATGGCTTTTGGTAATAAAATAGGATTTAAGTTTAGTGAAGAGGCTGAAAAAGCATTTACAGATGATAAA
TTATTTGAGGCTAGTTATGGAAATATAGTACTTGAATTAGCAAATGATGATTTAAGTATGTTAGAAGGATACAATT
ATGTTGTGCTTGGAAGTACAGTTAAAGAAGCTAGTATATTTATCAAAGGTGAAGAACTTGCATTAGATGAATTATA
TAAAGCACATTGTAGTACTTTAGAGCCTATTTTCCCAACTAAAACAGAAGAAGTAAAATCAAAGATAGAAACTATA
AGTTATATATCACAAGGAGAAGCTAAAAAATCATCATTAAGTATAGCTACTCCAAGAGTATTTATACCAGCATTCC
CTGGAACAAACTGTGAATATGACTCTGCAAGAGCATTTGAAAGAGCAGGAGCTAATGCAAGTATAAGAGTATTTAA
GAATTTAACTTATAAAGACATAGAAGATTCTATAGATACAATAGTAAACGAAATAAAATCTTCTCAAATAATAATG
TTACCAGGTGGATTTAGTGCTGGTGATGAGCCAGATGGTTCTGGTAAATTTATAGCTACTGTATTTAGAAATCCTA
GAGTGCAAGAAGCTATAAATGAATTTTTAACTCAAAAAGATGGACTAATGTTAGGTATCTGTAATGGATTCCAAGT
ATTAATTAAATTAGGGTTAGTTCCATATGGAGAAATAAGAGTTCCAAGTGAAAGTGCTCCAACACTTACTTACAAT
AATATTGGTCGCCATCAAGCTAAGATTGCTAGAACTAGAATTTCATCTAATAAATCTCCTTGGTTAGCTCAAACTA
ATGTTGGAGATATTCATAATATAGCAATTTCTCATGGAGAAGGTAAGTTTGTTGCCAGTGAAGATGTTATGAGAGA
ATTAATTGCTAATGGACAAGTAGCAACTCAATATGTTGACTTTAATAATGAAGCTACTTATGATATTGAGTTTAAT
CCAAATGGTTCATTCTATGCTGTTGAAGGTATAACTAGTGCTGATGGTAGAGTGTTTGGTAAAATGGGACATTCTG
AAAGAATTGGTGAGGAAGTATATAAGAATATCATAGGGGAAAAAGAACAGAAGATATTTGAATCTGGAGTTAAGTA
TTTTAGATAAAACTTTGATGTTTAATTGATAGCTAGAATATATATTTTAGATATTTAGATTTGAAGAGATGTAATA
ATGTGATGATAATCATTTAATATTACATCTCTTTTTTATTTATATAAGAAATAATAGTTCAGCTTAAATTAAAATA
TACTGTGTTATAATTAATTAAAGTTGATTATTTATTAATAGTAATCATAATAAAGGAAAGTATTAATAAAAGGGTA
TGGTAGTCAATTAAAAAAATAATTAGTAAATAATTTTAGTATAAATATTTTTTTTATTTATCCGATAATCATAATG
TAGTGAAACTAAATCTAAAGTTTTAATGAATATAAAAGAAATTAATTTAACAAAGTAGTCTATAACAAGAAGATTT
TATAGGAACTCAAGTATCTTGAATTATATAAGGATAACTTTAAAGTTTATAAAATTTAGAAAGGGGAGTTTTATTT
TGAACGAAATAAGTTCACTAATAAATATACTGGCATTGACCCAATTATCTGGTAGTAATACCACAAATCAATGCAA
CTGTGGATATAATAATTCATCTGGATTTGATATGATTATGATGACATTGTTGAAAGCATTATCACAAAATAATCAA
CAAACCTCTAATGGATATAATTTATCATCTAATTCTGAAAAACTGTTTAATGAACTTGATAGTGTAGCAAATAATA
CAGTTGGTAAGTTTATTGAAGTTGATACAAAAGATAAAAGTGTAAAGTCGAGAATTGAAAATGCTGTAGAGCAAGC
ATCAAAGAAATATAATGTAGATGCAAATCTTATAAAGGCAATAATTAAGGTTGAATCAGATTTTAACCCAAATACT
GTATCTTCTGCTGGTGCCAAGGGTCTTATGCAACTTATGCCAGAAAATTGCAGAGATTTGGGAGTAACAAACCCTT
TTAACATAGAACAAAATATAGATGCTGGTACTAGACATATTAAGGAATATATAGATATGTTTGGAGGTAGCATAGA
AATGGGATTGATGGCATATAATGGTGGACCTGGTAGAATGAGAAGTAGAGGCGTAGAATCAATTTCTGACTTGTAT
AAAATGCCAAAGGAGACACAAAATTATATACCTAAAGTTATGAAATATTATAGAGGGTAGGATTTACTATGGGTAT
AAATATAGACAAGCTAAATATAAGTCCAAGTAGAAGTATAGAAGTTAAAAAGACAAAGGAAAATAATAAGTTTTCT
GACAGCTTAAACTTTGTAAAACAATCTTCTTCACTAGAAGATATAAAAAGGAATTTAGATGGTGTAAAAAAGGCTG
GGGAGAGGCTTGTACTTACACAAAACTATGGTGACATTAGTAGATATAAAAATGCAGTAAAAGAATACCTAAAATC
TGTTGTAGATAATATGTATTCACTTGATAAAAGTAGTAGTTTCTGGGAGCATCAATATTATAAAAATGTAAAGATT
ATTGATAATAAACTTGAGGATATGACTAGTAAACTACTTAGTGAAGAAAAAGAAAATATAGATATTGTTTCTACTG
TTGATATGATACAAGGCTTATTGATAGATATGTATAGATAAGATTACATAAGGAGAATAGTTTTATGAATAGCAAA
AAAGAAGATATATATGAATTGAATTTTGGTCAATTAATAGAAGAAAAGACTGGGATTATAGAGGAAAATCAAAATG
TTTTTAATGCTAAAGTAAATGTGGCTGTTTCTATAGGAAACATAACAGAAACAATAAAAAATATATTAGATTTAAA
AGAAGGTTCTATAATAAAACTAAATAAGAATGTAGATGAAAAATTAGACATATATGCAAATGACAGATTGTTTGCT
TATGGAGAAAGTATTATTACAAATGAAACATTATCTGTAAGATTATCTAAAATAGAAGATTCAGACGTAAATTAAT
ACTTTAAAAAATATCCCCTTAGATTATTCTATATTGGTTTAATCAAGGGGTATTTTTATAAAAAATTTAAAATCTA
TTTGAATCGTATAAATATTTTTCTTCTTTGAGCGATAATTAAAATATAAGGATGTAATTTTGGAGGTGAGGTTATG
AATATTAAAAGTGTAAGTTCAAATATTGTAGTAAATAATTATCTAAAGAACAAATCGGATGTAAAAAAGGTACAAC
AAGTTCAAAAAGTTGATAAAACAGACAAAATAGAACTATCTAAATTTGCAAAGGAAATGTCAAGTGTATCAAATAT
GAGCGATGAAGCGGCTAGAAATAAAAAAATAGAAGAAATAAAAAGTGCATTAGAAAATGGAACTTACAAAATTAAA
CCAGAAGAAATTGCTAAAAAAATGATAGAGGAGATGCGAGGATAAAGTAATGATTACAGACTTAAAAGTCATAATA
TATGAAGAAAAAAAGATAATTAGTAATATGATGGAATTACTAAAAGAACAATTTGATTATATAATTGAAAAAGACT
TAGAAAATTTAAATAGGTTGAATCCTAAACTAGAAGATATTAGTAGAGAACTTGCATCTATAGAAATAAAAAGAAG
ACAACTTTTAGGGGATGATGTTTCAATAAGTGAGGTTGTTGAAAACAGTAATGATGAATATTTAAAAGAAATATAT
ATAGACTTAAAGCATATTCTTGCTTTAGCTAAAAATCAACAAGAATCAAATGATTCTCTAATAAAGAAAGAACTTA
TTTTCACGAAAAAAATGATTAATTTCATAAAACCAGTTGATAAACAAACTACAACTTATAATTCTTATGGAAACAT
TAGAAAATAGATATTGGGAGGAGAAATATGGCAGGATTATTTTCCATTTTAAATACAGCTAATTCAGGAATGAATG
CGCACCAAAAATCAATACAGACAATTTCTCATAATATAAGTAACCTAGATACAGATGGTTATTCTAGGCAAAGGAC
CGAATTTGCTACAAATAGTCCAATGTATATGCCTAGTTTGAGCAATTCAATTGGAAGAGGACAATTAGGTACTGGA
GTCCATGTAACAGATGTAACAAGAGCTAGAAATAGTTTTTATGATTACCAATTTAGGGCAGAAGCTCATAAGTATG
GGAATACAGTTTCAAAATATGATTATTATAATACTATAGAAACTATACTAAATGAACCATCAGACTATGGAATATC
TGCAGGTATAGATGATTTTTTTAAAGGATGGGAGTCATTATCAAAGGATATAAATAGTGATAGTAAAAAAAGTCTA
GTGGTAGAAAATGCATCTAATTTAGCGACTTTAATAAGCGAAAGTTATAAGAAGCTTGACAAGTTAAAAGGAGATA
TAGATTCTAATATAGATACTGAAATAAAACAAATAAATGACATGTTAAAAAGTCTTGAAGACTTAAATAAATCTAT
TGATATTATCTCTGGTTCTGGCTCTACACCAAATGATTTGCTTGATGAAAGAGATAGAATATTGGATAACTTGAGT
TTTAAGTTAGACCTTGAAAATAGTGATGTTAAAAATATGCTTTCAGATGGTAAATTGGAACTTAATGAGTTGAAAA
ATGCAGATGGAACTTGGAAAACAGGTATATCAGGAACTTTACAAGGCTTGTTTGAAATGCACGGTAAAATTGATAC
ATATAAAAGCGACTTAAAAGATGTATCTGATGGATTAGCAAAACAGATAAATGATGTTTATAATTCATCTGCTGGA
ATAACTGTAAGAGATTTTTTTATAACCTCAAATGTAGCTGGTGAAGATATTATAAAAGTAAATCCAGCAATAAAAA
GTAATTCAAATGAATTGAAGCTTACTACTGAAGAAGCTTCAAAGATTGCTAAGTTAAAGGATGAAAAAATAGATAT
TGGGGTAGCTGGTGGAAAAGTAAGCACAATAAGTGACCACTACAAGGCTTTTGCAGAATCGGTAGGTTTAGATTCT
CAAAAAGTTAATCAAGATGAAGTGAATCAACGTAAAATTATAAATAATGTTGATAATTCACGAATGAGTGTTTCAG
GTGTATCTTTAGATGAAGAAATGACAGAACTCATGAAAGTACAA
