# Supplementary material for: Horizontal gene transfer converts non-toxigenic Clostridium difficile strains into toxin producers
Source: Nat Commun. 2013 Oct 17;4:2601. doi: 10.1038/ncomms3601 (PMC3826655; doi:10.1038/ncomms3601)
Supplement: Supplementary Dataset 1 — Sequence of the chromosomal DNA used to compare the donor- and recipient-specific DNA in the transconjugants. [file ncomms3601-s1.zip › SNPsRegion2.fasta]

>630
AGTCGCGAGTTCGAATCTCGTTTCCCGCTCCATAATAACTTGGGTGCATAGCTCAGCTGGATAGAGCAACGCCCTT
CTAAGGCGTGTGTCCGGGGTTCGAATCCCTGTGCGCTCATTAAGAAAAGTTTACTATAAATTATAGTAAACTTTTA
TATTGTTTAAAAAGACACAGGAAACATGTATATTACCTGTGTCTTTTTATTTATAAACTTTAAACTATGTAAAAAT
TACAGTATATTCTAATAGAGTTACAGTATATTCATTAATATTGTAAACATACGGAGGGTAATGTATAATAGTCTAC
AAGATGTTTATGAAGGC-ATCAGTTAAATATAA---------CTAATTAGTAAGAGTTATATACATTATATTGTAT
ACTTTATGGTATTTATATATTGAAATAACTTATGAAATTATTTATAAAGAGATTCATGAGCATATTTTTGTCTAAA
CAATAAGTATAAGAAATTATAAAAAATTAGAGACTATAGTGAATTTACAATTTAATGTAATATTTATAAGTTATAC
TAAATAAATTATTATACTGTGAAATGGATATATAACTTTAGGTATTGTGTATTATTTTCACTGTAGGAGATTATAT
CTAGTTATACATAATAAGTTTTAATGATAGTTTATAGTAAGATATTAAAATAAATTTATCTAATCTAGATATGAAA
TAAGTTATTACTTTAATATAAAAATGAATCTAATGGAATAATATTGATGATAAGTAATATTTAGATTTTGTATTTG
TTTATAGTTAATAAGTGGATTATAGAATTTATAATAATTAATATATATTAAACAAAGATATATTAAGATATTTTAG
AACATAAAACTGAATTAAGGCGCGAGTACTATTTTGTATTCGCGCCTTGATGGTTTGAGTTATTTGAGTAAAAACT
AACTTTAATAAGAAATATGTATTTATTAAGTTGATATTTTTAATGTGTTTAGAGATTATTTAACAATCTCCAAATA
TAAAACTAGAATTATTTACATAAAAGTTAAATAGTTTGTATAGAGTTAGATTTATATAGTATAATACTTAGTGTAA
ATAATTAAGAAGTTATCAAACAGGAGGATAAAACTGTGTTAGATATAAATTCTTTTTTAAATGGATTTTTTAATAT
AATATTAAGAATGAGTATATATGATTTAATTGACATATCTATAGTAGCGTATATTTTTTACAAAATATTTATGTTT
ATAAAAGATACAAGAGCAGAACAAGTGTTTAAAGGTATAATATTTCTTTTATTAGCAACTCAACTTAGTAACACCT
TTAAATTGCATACCGTTTATTGGATATCTCTTAAAGCTTTAGATTATGGAGTTATAGCTGCTCTTATAATTTTTCA
ACCAGAATTTAGAGCAGGACTTGAACATATAGGAAGAGCAAAGTTTAATTTATTTGGAAAGAATGTAAATACTTCT
GAAGAAACTCTCAATAGAAATATAGAAGAAATTGTAGAAGCTTTATATTCACTTTCTAGACAAAAAATAGGAGCTC
TTATCATAATGGAGAGAGAAACTAGAATAAGTGATATAATAAATACAGGAACTATTATTGATGCTGAAATTTCTAG
GCAACTATTAATAAATATATTTATACCAAATACACCATTACACGATGGAGCTGTTGTAATTAGAGATTCTAAGGTA
AAAGCAGCTGCATGTTTTTTGCCATTGACAGAAAGTAAGGATTTAAGTAAAGATTTGGGCACTAGACATAGAGCAG
GAATAGGGGTAAGTGAGGTGTCTGACTGTATAACTTTGATTGTATCAGAGGAAACAGGTGGCGTATCAATTGCTAA
AGCAGGTAAGTTATATAGAGATATTTCTAGAGAAAGAATGATGAATATATTACGTAGTAATTTAAAAACAAATACA
GAAACAAGAAGTTTTTTCAAAGGTGGTATATTTAAATGATAAATAGACTAAAAAATAATACCAAAATAAAAATAAT
ATCATTTTTAAGTGCAATTGCATTATGGATGTATGTTATGGCTGTAGTTGACCCTGAAGAAACTAAAGGGTTTGAA
GATATACCTGTATCTATAAGTAATATGAGTGATTTAAAGGATAAAAATCTTGTTATATATCCAGACGAAAAATTAA
CAGCAGATGTATATATAAAAGGTAGTTTATCAAAGGTACAAAGTGTTAAAAAAGAAGATATACATGTATATGGAAC
CATTGAAGACCCAATACAAGGACAGAAGGAAGTATATTTAAAAGCAAATATTCCTCAAGGTGTTACTCTAGAATTT
AAGCATGATGTTTTAGTAGTAAATCTTGAAAAAAACATAAAAGAAAAAAGAGATATAAAGGTAGAAGTAAGTGGAA
ATTCAAAAAGAAATATAAATAAAATTGAACTTAGTAAGGAATTTGTCGATGTATCAGGTCCAAGAACTCTAGTTAA
AGAAGTCAAAAGTGTAAGAGCTAATCTAGATGTTGGTAATGAGACAGATGATTTTTCTAAAAAATTGCAATTAATA
CCATTAAATAGTGATGGAACTAAGGTTGAAGGAGTAACATTAAGTTCATCCTTTGTGACTGCAAAGATAGAGCTAT
TGAAGGAAAAAATTGTCCCAATAAGAGTAAGTCTAAATGATAATAAAGATAATGATGTACTGAAAAACTATAAATT
AAGTAAGGAACAAGTTACAATAAAAGGAAAGAAAGAAGATATAGACAAAATAAGTTATATTAAGACAAAACCTATT
GACTTAGCTGATTTGGCTAATGGTGAAGAAAAAGAAGTTAGCTTAGAAATTCCAGAGGGTATAACTCTTGAGGATA
GCTCTATAACAATTAAATTAAATGATACAAAACAATTGAGTGCAGAATTTTTATATAATGCGGGAGATATTGAATT
AAGAAATATCCCAACAAATATGGATAATCCAAATGTAATTTCTGATGTAGATATAAAAGTTGTTGTAGAGTCAACG
GAGGATTTGAGTAAGTTAAATAAAAAAGATATTTCATTATATATTGATTTATCACAAGGCCCTGAGGAAGATAGTA
AATATAAAATAAAATATGAAACAACATATCAATTTAAAAAAATAAATATAGAACCTAATATTGTTGAAGTGGAATG
AACAAATATTTCGAATATTTAGTTGTTACAAGATGCGACAAAAAAACCTATAAAATTAAGTTTGTTAATTTTATGT
TTTTGTTGCATCTTGTTTATTTTAGTTATATTATAAAATAAGGACAATGAGATATTTGTTAAATCTAAAAAGCGCT
AGATATATGAAAAAAGACTGATAAATAGATTTAAATAAATATTTTGAATTAAATATTTCAATTATCTCTAGGAAAA
CGTTGCTGAACGAGTTATAATTTAATTGAGATATAAAAAGTTCTATTTCAAAAAATTCAAGATGAGGTGGAAATGC
ATGAGAAGTTTTGAAGAAGTAATTAAGTTTGCAAAAGAAAGAGGACCTAAAACTATATCAGTAGCATGTTGCCAAG
ATAAAGAAGTTTTAATGGCAGTTGAAATGGCTAGAAAAGAAAAAATAGCAAATGCCATTTTAGTAGGAGATATAGA
AAAGACTAAAGAAATTGCAAAAAGCATAGACATGGATATCGAAAATTATGAACTGATAGATATAAAAGATTTAGCA
GAAGCATCTCTAAAATCTGTTGAATTAGTTTCACAAGGAAAAGCCGACATGGTAATGAAAGGCTTAGTAGACACAT
CAATAATACTAAAAGCAGTTTTAAATAAAGAAGTAGGTCTTAGAACTGGAAATGTATTAAGTCACGTAGCAGTATT
TGATGTAGAGGGATATGATAGATTATTTTTCGTAACTGACGCAGCTATGAACTTAGCTCCTGATACAAATACTAAA
AAGCAAATCATAGAAAATGCTTGCACAGTAGCACATTCATTAGATATAAGTGAACCAAAAGTTGCTGCAATATGCG
CAAAAGAAAAAGTAAATCCAAAAATGAAAGATACAGTTGAAGCTAAAGAACTAGAAGAAATGTATGAAAGAGGAGA
AATCAAAGGTTGTATGGTTGGTGGACCTTTTGCAATTGATAATGCAGTATCTTTAGAAGCAGCTAAACATAAAGGT
ATAAATCATCCTGTAGCAGGAAGAGCTGATATATTATTAGCCCCAGATATTGAAGGTGGTAACATATTATATAAAG
CTTTGGTATTCTTCTCAAAATCAAAAAATGCAGGAGTTATAGTTGGGGCTAAAGCACCAATAATATTAACTTCTAG
AGCAGACAGTGAAGAAACTAAACTAAACTCAATAGCTTTAGGTGTTTTAATGGCAGCAAAGGCATAATTTTAAGGG
GGAAATAGGCAAATGAGCAAAATATTTAAAATCTTAACAATAAATCCTGGTTCGACATCAACTAAAATAGCTGTAT
TTGATAATGAGGATTTAGTATTTGAAAAAACTTTAAGACATTCTTCAGAAGAAATAGGAAAATATGAGAAGGTGTC
TGACCAATTTGAATTTCGTAAACAAGTAATAGAAGAAGCTCTAAAAGAAGGTGGAGTAAAAACATCTGAATTAGAT
GCTGTAGTAGGTAGAGGAGGACTTCTTAAACCTATAAAAGGTGGTACTTATTCAGTAAGTGCTGCTATGATTGAAG
ATTTAAAAGTGGGAGTTTTAGGAGAACACGCTTCAAACCTAGGTGGAATAATAGCAAAACAAATAGGTGAAGAAGT
AAATGTTCCTTCATACATAGTAGACCCTGTTGTTGTAGATGAATTAGAAGATGTTGCTAGAATTTCTGGTATGCCT
GAAATAAGTAGAGCAAGTGTAGTACATGCTTTAAATCAAAAGGCAATAGCAAGAAGATATGCTAGAGAAATAAACA
AGAAATATGAAGATATAAATCTTATAGTTGCACATATGGGTGGAGGAGTTTCTGTTGGAGCTCATAAAAATGGTAA
AATAGTAGATGTTGCAAACGCATTAGATGGAGAAGGACCTTTCTCTCCAGAAAGAAGTGGTGGACTACCAGTAGGT
GCATTAGTAAAAATGTGCTTTAGTGGAAAATATACTCAAGATGAAATTAAAAAGAAAATAAAAGGTAATGGCGGAT
TAGTTGCATACTTAAACACTAATGATGCTAGAGAAGTTGAAGAAAGAATTGAAGCTGGTGATGAAAAAGCTAAATT
AGTATATGAAGCTATGGCATATCAAATCTCTAAAGAAATAGGAGCTAGTGCTGCAGTTCTTAAGGGAGATGTAAAA
GCAATATTATTAACTGGTGGAATCGCATATTCAAAAATGTTTACAGAAATGATTGCAGATAGAGTTAAATTTATAG
CAGATGTAAAAGTTTATCCAGGTGAAGATGAAATGATTGCATTAGCTCAAGGTGGACTTAGAGTTTTAACTGGTGA
AGAAGAGGCTCAAGTTTATGATAACTAATGATAAAAGAATAAGAATCATAACTGGTCACTATGGAAGTGGTAAAAG
TGAATTTGCGATGAACTATGTTGTTAAGTTAAGAGATATGGTTTCTGGCAAAGTTGCTATAGCCGATTTAGATGTG
GTAAATGTATACTTTAGAACTAGAGAAAAGAAAGAGTTAATGAAATCCTTAGGTATACAACCAATAGATAGCTCAA
TTAATGCTCCAACATTAGATTTACCAGCAGTATCAGCAGAGGTAATGTCTCCTATGGTAGACCATTCATACAATTC
TGTTATAGATTTAGGTGGAGATAATGTAGGTGCTAGGGTTATAGGAAGATTTAGTCATTTGTTAAAAGAAGGCGAT
TATGATATGCTTTTTGTAATAAATGCAAATAGGGAGAAAACTCAAACTTCTGAAGAAGTTATCCAATATATAAAAG
AAATAGAAAAATCTTCTAAATTAAAGGTAACAGGTCTAATTAATAATACTCATCTTATTAGGTTTACTACTATTGA
TGATGTTTTAAGAGGTCAGAAAGTTGCAAAAGAAGTTTCTGAAAAATGTAATATACCGATAAGATATGTTGCATGT
TTAGAAAATCTTGTTGAACAGTTACCAAAAGATTTAGAAGGAGAAATTTTTCCTATAAAATTATATATGAGAGAAG
ACTGGATGTAGTTTGAGCTCAAATATATAGAAAGTTTAAGGAGGCTTAGGTAAATGGCTAAAGGAAAAGTATCTTT
TAATCAAGAACGTTGTAAAGGTTGTGGATTGTGTGTTGAAGCATGTCCAGTAAAAATCATACAATTAGACTCAAAT
GTAATAAACAAAAAAGGGTATAACCCAGCAACTGTTTTTGAAATGGAAAAATGCATAGGATGTGCAAGTTGTGCAA
CTATGTGTCCAGATGTAGTTATAACAGTAGAAAGAGATTAATTTAATTAATATTTAAGGGGGAATTTTAATGGCTA
AGATACTTATGAAAGGTAACGAAGCATTTGGAAAAGCAGCTATAGAAGCTGGTTGCAAATATTTCTTCGGTTACCC
AATAACTCCACAAAGTGAATTACCAGAATATTTATCAAGAGAGTTACCTAAAATAGGTGGAGCGTTCGTTCAAGCT
GAATCAGAAGTTTCTGCGATAAACATGGTTTATGGTGGAGCAGGTGCAGGAGCAAGAGTTATGACTTCTTCATCTT
CACCAGGAGTTGCTTTAAAGCAAGAAGGTATAACATATGCAGTAGGAGCAGAAGTTCCTTGTGTTGTACTTAATGT
AATGAGAGGTGGTCCAGGACTTGGAAGTATACAACCTTCACAAGCTGACTACTTTATGTCTACAAGAGGTGGAGGA
AATGGAGACTACAGAACTCCAGTATTCGCACCAGCTACAGTTCAAGAAGCTGTTGATATGATAATGGAAGCTTTTG
ACGTTGCAGATTATTACAGATCACCAGTTATGGTAGTTGCAGATGGTATGATAGGTCAAATGATGGAGCCAGTTGA
ATTTAGAGCTCCTGAGAAGAAAAGAGAATTGCCTCCTAAAGATTGGGCAACTGTTGGAACTAAAGGAAAAAGAAAA
CCTAATGTAATAAACTCTCTATACTTAGAGCCAGAAGTACTAGAAGACCATTGTTGGCATTTACAAGAAAAATTTG
ATGCAATGGAAAAGAATGAAGTACAATACGAAATGTACAAAACAGAAGATGCTGAATTTGTATTTGCAGCTTATGG
AACTACTTCAAGAGTAGTAAAAAGCGCAATTGATATATTAAGAGAAGAAGGAATAAAAGCAGGTCTTATAAGACCT
AAAGTATTATGGCCATTCCCATTCGAAGCATTCAACCAAATTCCTAATGCTAGAAACATATTGACTGTTGAAATGA
GTATGGGACAAATGGTGGAAGATGTTAAAATGGCAGTAGAAGGTAAATTACCAGTTTACTTCCATGGAAGACCAGG
AGGAATGACTCCAACACCAGCAGAAATAGTTGAAAAAGCTAAAAAAATTATTGCCGGAGAATTGGTTGCAGGAGGT
GCTAGATAATGGCTGTTGTATTTAAGAAAACTGAAGGATTACAAGATACTCAAACTCACTACTGTCCAGGATGTAC
ACATGGTATAATCCATAGATTAGTTGGTGAAGTATTAGAAGAACTAGGAGTATTAGGTGATGCTGTAGGTGTTGTT
CCAGTTGGATGTTCAGTTTTAGGATATAAATATTTTAACTGTGACACTCAAGAAGCTGCTCATGGTAGAGCGCCAG
CTGCTGCTACAGGAATAAAAAGAGTTCATCCTGAAAATACAGTATTCACTTATCAAGGTGATGGAGACTTAGCTTC
AATTGGTACTGCTGAAATAGTTCATGCAGCTGCTAGAGGAGAAAAAATAACTACTATATTTGTAAACAATACAACT
TATGGTATGACTGGTGGACAAATGGCTCCAACTACATTAGTTGGACAAAGAGCTACTACTGCTCAATCAGGAAGAA
ATGCTGAAACTCAAGGTTATCCAATAAGAGTAAGTGAAATGTTAGCTACATTAACAGGAGCTGTATTTGTAGAAAG
AGTAGCAGTTGATACTCCAGCTCATGTTAGACAAGCTAAAAAAGCTATAAAGAAAGCATTCCAAGTTCAACAAGCA
GGATTAGGATTTGGAATAGTAGAAGTATTATCTACTTGTCCTACAAACTGGGGACTAGCTCCAAACGATGCTTTAC
AATGGTTAAGAGACAACATGATACCATACTATCCATTAGGAAATTTCAAAAATGTTGAAGTTGAGGAGGTGAAGTA
AATGTCTACAGCTAGAGTAATATGTGCAGGCTTCGGAGGCCAAGGTGTTATGTCTATGGGGCAATTACTTACTTAT
GCAGGAATGCTAGAAGGAAAAGAAGTTTCTTGGTTACCATCTTATGGACCAGAAATGCGTGGAGGTACAGCAAACT
GTGCAGTAACTGTATCTAATGAGCCAGTTGGTTCTCCACTTATAACAGATGATGCAACTGCAGCTATATTATTAAA
TATACCAGCATTTGAAAAATTCAAAGATGATGTTATTCCTGGTGGAAAAATAATAGTAAATAGTTCTTTAATAAAA
GAAAAAGTTGATAGAACAGATGTAGATGTTTATTATATACCAGCAAATGAATTAGCAGCTGAATTAGGAAATGATA
AAGTTGCTAACATGATAATGTTAGGCGCTTACTTAAAAGTATCTGATACTGTAGATATAGAATCTGTACTAGAAGC
ATTCAAAAAAGTTTTCGGACCTAGAAAAGAAAAATTCGTTCCATTAAACAGAGAAGCTTTACAAAAAGGTATGGAT
GCTACATGTTCTAAAGCAACTAACTAATAAAGAAAAAGATGTCAAAAAAAAGACAATAGAATTATTTCTATTGTCT
TTTTTGCTGATAAGTATTAAAATATTTTTATGACTGAAATTAAGCCTATAATGATATTTTATGAACTATAAAAATA
TAATACAAATTACAAGCTTTTCAATTATGAAAGGAGAATCTTTAGTGAGAAAGTATTTTGGAACAGATGGAGTTAG
AGGAGTAGCAAATACAGAACTAACATGTGATTTAGCATATAAACTTGGTAGAGCTGGTGGATTTGTCTTAGCTCAA
GGAGACCACAGAGTAAAAGTAGTAGTAGGTAAGGATACTAGAATATCAGGTGATATGTTGGAAGCATCTTTAATAG
CAGGACTTATGTCTGTTGGATGTGATGTTATTACTGTTGGAATAATACCAACACCTGCAGTGGCATATTTAACTAG
AAAATATGGTGCTGATTGTGGTGTGGTTATATCTGCATCTCACAATCCTGTTGAATATAATGGAATCAAATTCTTT
AATAAGAATGGATATAAATTAGATGATGAAATTGAATTGAAAATAGAAGAATATATAGACGATATAGACAAAATTG
ATTGTCTTCCAATTGGTGAAAATGTAGGAAGAAAATTACATGAACATTGTGCACAAAGAGACTATGTAGACTACCT
AAAATCAATAATAAGCACTGACTTTAAGGGATTAAAAGTAGTTTTGGACTGTGCTAATGGTGCGTCATATAAAGTG
GCACCAATAGTGTTTGATGAACTAGGAGCAAGTGTAATTTCAATAAATAGTTCACCAGATGGAAATAATATAAACT
ATAAATGTGGCTCTACACATCCAGAACAACTTCAAAGGGCTGTTTTGGAACATAATGCTGACTTAGGTCTTGCATA
TGATGGAGATGCTGATAGATTAATTGCAGTAAATGAAAAGGGTCAAATTGTTGATGGAGACCATATAATGATATTG
AGTGCCTTAAATTTAAAGAAAAATAATAAATTGGCACAAGATACTTTGGTAGTTACAGTTATGAGTAATATAGGGT
TGACAATAGCTGCTAAGGAAAATGGAATAAATTTATCTACTACAGCAGTTGGAGACAGATATGTTTTAGAAGATAT
GGTTAAAAATGGATATAATCTTGGTGGAGAGCAATCTGGACATATGATATTTTTAGATTACAACACTACTGGAGAT
GGAGTGCTTAGTTCTCTAATACTTGCAAATATAATCTTGCAAGAAAAGAAACCT
>CD37
GGTCGCGAGTTCGAATCTCGTTTCCCGCTCCATAATAACTTGGGTGCATAGCTCAGCTGGATAGAGCAAC------
---------GTGTCCGGGGTTCGAATCCCTGTGCGCTCATTAAGAAAAGTTTACTATAAATTATAGTAAACTTTTA
TATTGTTTAAAAAGACACAGGAAACATGTATATTACCTGTGTCTTTTTATTTATAAACTTTAAACTATGTAAAAAT
TACAGTATATTCTAATAGAGTTACAGTATATTCATTAATATTGTAAACATACGGAGGGTAATGTATAATAGTCTAC
AAGATGTTTATGAAGGCAATCAGTTAAATATAATAAATATAACTAATTAGTAAGAGTTATATACATTATATTGTAT
ACTTTATGGTATTTATATATTGAAATAACTTATGAAATTATTTATAAAGAGATTCATGAGCATATTTTTGTCTAAA
CAATAAGTATAAGAAATTATAAAAAATTAGAGACTATAGTGAATTTACAATTTAATGTAATATTTATAAGTTATAC
TAAATAAATTATTATACTGTGAAATGGATATATAACTTTAGGTATTGTGTATTATTTTCACTGTAGGAGATTATAT
CTAGTTATACATAATAAGTTTTAATGATAGTTTATAGTAAGATATTAAAATAAATTTATCTAATCTAGATATGAAA
TAAGTTATTACTTTAATATAAAAATGAATCTAATGGAATAATATTGATGATAAGTAATATTTAGATTTTGTATTTG
TTTATAGTTAATAAGTGGATTATAGAATTTATAATAATTAATATATATTAAACAAAGATATATTAAGATATTTTAG
AACATAAAACTGAATTAAGGCGCGAGTACTATTTTGTATTCGCGCCTTGATGGTTTGAGTTATTTGAGTAAAAACT
AACTTTAATAAGAAATATGTATTTATTAAGTTGATATTTTTAATGTGTTTAGAGATTATTTAACAATCTCCAAATA
TAAAACTAGAATTATTTACATAAAAGTTAAATAGTTTGTATAGAGTTAGATTTATATAGTATAATACTTAGTGTAA
ATAATTAAGAAGTTATCAAACAGGAGGATAAAACTGTGTTAGATATAAATTCTTTTTTAAATGGATTTTTTAATAT
AATATTAAGAATGAGTATATATGATTTAATTGACATATCTATAGTAGCGTATATTTTTTACAAAATATTTATGTTT
ATAAAAGATACAAGAGCAGAACAAGTGTTTAAAGGTATAATATTTCTTTTATTAGCAACTCAACTTAGTAACACCT
TTAAATTGCATACCGTTTATTGGATATCTCTTAAAGCTTTAGATTATGGAGTTATAGCTGCTCTTATAATTTTTCA
ACCAGAATTTAGAGCAGGACTTGAACATATAGGAAGAGCAAAGTTTAATTTATTTGGAAAGAATGTAAATACTTCT
GAAGAAACTCTCAATAGAAATATAGAAGAAATTGTAGAAGCTTTATATTCACTTTCTAGACAAAAAATAGGAGCTC
TTATCATAATGGAGAGAGAAACTAGAATAAGTGATATAATAAATACAGGAACTATTATTGATGCTGAAATTTCTAG
GCAACTATTAATAAATATATTTATACCAAATACACCATTACACGATGGAGCTGTTGTAATTAGAGATTCTAAGGTA
AAAGCAGCTGCATGTTTTTTGCCATTGACAGAAAGTAAGGATTTAAGTAAAGATTTGGGCACTAGACATAGAGCAG
GAATAGGGGTAAGTGAGGTGTCTGACTGTATAACTTTGATTGTATCAGAGGAAACAGGTGGCGTATCAATTGCTAA
AGCAGGTAAGTTATATAGAGATATTTCTAGAGAAAGAATGATGAATATATTACGTAGTAATTTAAAAACAAATACA
GAAACAAGAAGTTTTTTCAAAGGTGGTATATTTAAATGATAAATAGACTAAAAAATAATACCAAAATAAAAATAAT
ATCATTTTTAAGTGCAATTGCATTATGGATGTATGTTATGGCTGTAGTTGACCCTGAAGAAACTAAAGGGTTTGAA
GATATACCTGTATCTATAAGTAATATGAGTGATTTAAAGGATAAAAATCTTGTTATATATCCAGACGAAAAATTAA
CAGCAGATGTATATATAAAAGGTAGTTTATCAAAGGTACAAAGTGTTAAAAAAGAAGATATACATGTATATGGAAC
CATTGAAGACCCAATACAAGGACAGAAGGAAGTATATTTAAAAGCAAATATTCCTCAAGGTGTTACTCTAGAATTT
AAGCATGATGTTTTAGTAGTAAATCTTGAAAAAAACATAAAAGAAAAAAGAGATATAAAGGTAGAAGTAAGTGGAA
ATTCAAAAAGAAATATAAATAAAATTGAACTTAGTAAAGAATTTGTCGATGTATCAGGTCCAAGAACTCTAGTTAA
AGAAGTCAAAAGTGTAAGAGCTAATCTAGATGTTGGTAATGAGACAGATGATTTTTCTAAAAAATTGCAATTAATA
CCATTAAATAGTGATGGAACTAAGGTTGAAGGAGTAACATTAAGTTCATCCTTTGTGACTGCAAAGATAGAACTAT
TGAAGGAAAAAATTGTCCCAATAAGAGTAAGTCTAAATGATAATAAAGATAATGATGTACTGAAAAACTATAAATT
AAGTAAGGAACAAGTTACAATAAAAGGAAAGAAAGAAGATATAGACAAAATAAGTTATATTAAGACAAAACCTATT
GACTTAGCTGATTTGGCTAATGGTGAAGAAAAAGAAGTTAGCTTAGAAATTCCAGAGGGTATAACTCTTGAGGATA
GCTCTATAACAATTAAATTAAATGATACAAAACAATTGAGTGCAGAATTTTTATATAATGCGGGAGATATTGAATT
AAGAAATATCCCAACAAATATGGATAATCCAAATGTAATTTCTGATGTAGATATAAAAGTTGTTGTAGAGTCAACG
GAGGATTTGAGTAAGTTAAATAAAAAAGATATTTCATTATATATTGATTTATCACAAGGTCCTGAGGAAGATAGTA
AATATAAAATAAAATATGAAACAACATATCAATTTAAAAAAATAAATATAGAACCTAATATTGTTGAAGTGGAATG
AACAAATATTTCGAATATTTAGTTGTTACAAGATGCGACAAAAAAACCTATAAAATTAAGTTTGTTAATTTTATGT
TTTTGTTGCATCTTGTTTATTTTAGTTATATTATAAAATAAGGACAATGAGATATTTGTTAAATCTAAAAAGCGCT
AGATATATGAAAAAAGACTGATAAATAGATTTAAATAAATATTTTGAATTAAATATTTCAATTATCTCTAGGAAAA
CGTTGCTGAACGAGTTATAATTTAATTGAGATATAAAAAGTTCTATTTCAAAAAATTCAAGATGAGGTGGAAATGC
ATGAGAAGTTTTGAAGAAGTAATTAAGTTTGCAAAAGAAAGAGGACCTAAAACTATATCAGTAGCATGTTGCCAAG
ATAAAGAAGTTTTAATGGCAGTTGAAATGGCTAGAAAAGAAAAAATAGCAAATGCCATTTTAGTAGGAGATATAGA
AAAGACTAAAGAAATTGCAAAAAGCATAGACATGGATATCGAAAATTATGAACTGATAGATATAAAAGATTTAGCA
GAAGCATCTCTAAAATCTGTTGAATTAGTTTCACAAGGAAAAGCCGACATGGTAATGAAAGGCTTAGTAGACACAT
CAATAATACTAAAAGCAGTTTTAAATAAAGAAGTAGGTCTTAGAACTGGAAATGTATTAAGTCACGTAGCAGTATT
TGATGTAGAGGGATATGATAGATTATTTTTCGTAACTGACGCAGCTATGAACTTAGCTCCTGATACAAATACTAAA
AAGCAAATCATAGAAAATGCTTGCACAGTAGCACATTCATTAGATATAAGTGAACCAAAAGTTGCTGCAATATGCG
CAAAAGAAAAAGTAAATCCAAAAATGAAAGATACAGTTGAAGCTAAAGAACTAGAAGAAATGTATGAAAGAGGAGA
AATCAAAGGTTGTATGGTTGGTGGACCTTTTGCAATTGATAATGCAGTATCTTTAGAAGCAGCTAAACATAAAGGT
ATAAATCATCCTGTAGCAGGAAGAGCTGATATATTATTAGCCCCAGATATTGAAGGTGGTAACATATTATATAAAG
CTTTGGTATTCTTCTCAAAATCAAAAAATGCAGGAGTTATAGTTGGGGCTAAAGCACCAATAATATTAACTTCTAG
AGCAGACAGTGAAGAAACTAAACTAAACTCAATAGCTTTAGGTGTTTTAATGGCAGCAAAGGCATAATTTTAAGGG
GGAAATAGGCAAATGAGCAAAATATTTAAAATCTTAACAATAAATCCTGGTTCGACATCAACTAAAATAGCTGTAT
TTGATAATGAGGATTTAGTATTTGAAAAAACTTTAAGACATTCTTCAGAAGAAATAGGAAAATATGAGAAGGTGTC
TGACCAATTTGAATTTCGTAAACAAGTAATAGAAGAAGCTCTAAAAGAAGGTGGAGTAAAAACATCTGAATTAGAT
GCTGTAGTAGGTAGAGGAGGACTTCTTAAACCTATAAAAGGTGGTACTTATTCAGTAAGTGCTGCTATGATTGAAG
ATTTAAAAGTGGGAGTTTTAGGAGAACACGCTTCAAACCTAGGTGGAATAATAGCAAAACAAATAGGTGAAGAAGT
AAATGTTCCTTCATACATAGTAGACCCTGTTGTTGTAGATGAATTAGAAGATGTTGCTAGAATTTCTGGTATGCCT
GAAATAAGTAGAGCAAGTGTAGTACATGCTTTAAATCAAAAGGCAATAGCAAGAAGATATGCTAGAGAAATAAACA
AGAAATATGAAGATATAAATCTTATAGTTGCACACATGGGTGGAGGAGTTTCTGTTGGAGCTCATAAAAATGGTAA
AATAGTAGATGTTGCAAACGCATTAGATGGAGAAGGACCTTTCTCTCCAGAAAGAAGTGGTGGACTACCAGTAGGT
GCATTAGTAAAAATGTGCTTTAGTGGAAAATATACTCAAGATGAAATTAAAAAGAAAATAAAAGGTAATGGCGGAT
TAGTTGCATACTTAAACACTAATGATGCTAGAGAAGTTGAAGAAAGAATTGAAGCTGGTGATGAAAAAGCTAAATT
AGTATATGAAGCTATGGCATATCAAATCTCTAAAGAAATAGGAGCTAGTGCTGCAGTTCTTAAGGGAGATGTAAAA
GCAATATTATTAACTGGTGGAATCGCATATTCAAAAATGTTTACAGAAATGATTGCAGATAGAGTTAAATTTATAG
CAGATGTAAAAGTTTATCCAGGTGAAGATGAAATGATTGCATTAGCTCAAGGTGGACTTAGAGTTTTAACTGGTGA
AGAAGAGGCTCAAGTTTATGATAACTAATGATAAAAGAATAAGAATCATAACTGGTCACTATGGAAGTGGTAAAAG
TGAATTTGCGATGAACTATGTTGTTAAGTTAAGAGATATGGTTTCTGGCAAAGTTGCTATAGCCGATTTAGATGTG
GTAAATGTATACTTTAGAACTAGAGAAAAGAAAGAGTTAATGAAATCCTTAGGTATACAACCAATAGATAGCTCAA
TTAATGCTCCAACATTAGATTTACCAGCAGTATCAGCAGAGGTAATGTCTCCTATGGTAGACCATTCATACAATTC
TGTTATAGATTTAGGTGGAGATAATGTAGGTGCTAGGGTTATAGGAAGATTTAGTCATTTGTTAAAAGAAGGCGAT
TATGATATGCTTTTTGTAATAAATGCAAATAGGGAGAAAACTCAAACTTCTGAAGAAGTTATCCAATATATAAAAG
AAATAGAAAAATCTTCTAAATTAAAGGTAACAGGTCTAATTAATAATACTCATCTTATTAGGTTTACTACTATTGA
TGATGTTTTAAGAGGTCAGAAAGTTGCAAAAGAAGTTTCTGAAAAATGTAATATACCGATAAGATATGTTGCATGT
TTAGAAAATCTTGTTGAACAGTTACCAAAAGATTTAGAAGGAGAAATTTTTCCTATAAAATTATATATGAGAGAAG
ACTGGATGTAGTTTGAGCTCAAATATATAGAAAGTTTAAGGAGGCTTAGGTAAATGGCTAAAGGAAAAGTATCTTT
TAATCAAGAACGTTGTAAAGGTTGTGGATTGTGTGTTGAAGCATGTCCAGTAAAAATCATACAATTAGACTCAAAT
GTAATAAACAAAAAAGGGTATAACCCAGCAACTGTTTTTGAAATGGAAAAATGCATAGGATGTGCAAGTTGTGCAA
CTATGTGTCCAGATGTAGTTATAACAGTAGAAAGAGATTAATTTAATTAATATTTAAGGGGGAATTTTAATGGCTA
AGATACTTATGAAAGGTAACGAAGCATTTGGAAAAGCAGCTATAGAAGCTGGTTGCAAATATTTCTTCGGTTACCC
AATAACTCCACAAAGTGAATTACCAGAATATTTATCAAGAGAGTTACCTAAAATAGGTGGAGCGTTCGTTCAAGCT
GAATCAGAAGTTTCTGCGATAAACATGGTTTATGGTGGAGCAGGTGCAGGAGCAAGAGTTATGACTTCTTCATCTT
CACCAGGAGTTGCTTTAAAGCAAGAAGGTATAACATATGCAGTAGGAGCAGAAGTTCCTTGTGTTGTACTTAATGT
AATGAGAGGTGGTCCAGGACTTGGAAGTATACAACCTTCACAAGCTGACTACTTTATGTCTACAAGAGGTGGAGGA
AATGGAGACTACAGAACTCCAGTATTCGCACCAGCTACAGTTCAAGAAGCTGTTGATATGATAATGGAAGCTTTTG
ACGTTGCAGATTATTACAGATCACCAGTTATGGTAGTTGCAGATGGTATGATAGGTCAAATGATGGAGCCAGTTGA
ATTTAGAGCTCCTGAGAAGAAAAGAGAATTGCCTCCTAAAGATTGGGCAACTGTTGGAACTAAAGGAAAAAGAAAA
CCTAATGTAATAAACTCTCTATACTTAGAGCCAGAAGTACTAGAAGACCATTGTTGGCATTTACAAGAAAAATTTG
ATGCAATGGAAAAGAATGAAGTACAATACGAAATGTACAAAACAGAAGATGCTGAATTTGTATTTGCAGCTTATGG
AACTACTTCAAGAGTAGTAAAAAGCGCAATTGATATATTAAGAGAAGAAGGAATAAAAGCAGGTCTTATAAGACCT
AAAGTATTATGGCCATTCCCATTCGAAGCATTCAACCAAATTCCTAATGCTAGAAACATATTGACTGTTGAAATGA
GTATGGGACAAATGGTGGAAGATGTTAAAATGGCAGTAGAAGGTAAATTACCAGTTTACTTCCATGGAAGACCAGG
AGGAATGACTCCAACACCAGCAGAAATAGTTGAAAAAGCTAAAAAAATTATTGCCGGAGAATTGGTTGCAGGAGGT
GCTAGATAATGGCTGTTGTATTTAAGAAAACTGAAGGATTACAAGATACTCAAACTCACTACTGTCCAGGATGTAC
ACATGGTATAATCCATAGATTAGTTGGTGAAGTATTAGAAGAACTAGGAGTATTAGGTGATGCTGTAGGTGTTGTT
CCAGTTGGATGTTCAGTTTTAGGATATAAATATTTTAACTGTGACACTCAAGAAGCTGCTCATGGTAGAGCGCCAG
CTGCTGCTACAGGAATAAAAAGAGTTCATCCTGAAAATACAGTATTCACTTATCAAGGTGATGGAGACTTAGCTTC
AATTGGTACTGCTGAAATAGTTCATGCAGCTGCTAGAGGAGAAAAAATAACTACTATATTTGTAAACAATACAACT
TATGGTATGACTGGTGGACAAATGGCTCCAACTACATTAGTTGGACAAAGAGCTACTACTGCTCAATCAGGAAGAA
ATGCTGAAACTCAAGGTTATCCAATAAGAGTAAGTGAAATGTTAGCTACATTAACAGGAGCTGTATTTGTAGAAAG
AGTAGCAGTTGATACTCCAGCTCATGTTAGACAAGCTAAAAAAGCTATAAAGAAAGCATTCCAAGTTCAACAAGCA
GGATTAGGATTTGGAATAGTAGAAGTATTATCTACTTGTCCTACAAACTGGGGACTAGCTCCAAACGATGCTTTAC
AATGGTTAAGAGACAACATGATACCATACTATCCATTAGGAAATTTCAAAAATGTTGAAGTTGAGGAGGTGAAGTA
AATGTCTACAGCTAGAGTAATATGTGCAGGCTTTGGAGGCCAAGGTGTTATGTCTATGGGACAATTACTTACTTAT
GCAGGAATGCTAGAAGGAAAAGAAGTTTCTTGGTTACCATCTTATGGACCAGAAATGCGTGGAGGTACAGCAAACT
GTGCAGTAACTGTATCTAATGAGCCAGTTGGTTCTCCACTTATAACAGATGATGCAACTGCAGCTATATTATTAAA
TATACCAGCATTTGAAAAATTCAAAGATGATGTTATTCCTGGTGGAAAAATAATAGTAAATAGTTCTTTAATAAAA
GAAAAAGTTGATAGAACAGATGTAGATGTTTATTATATACCAGCAAATGAATTAGCAGCTGAATTAGGAAATGATA
AAGTTGCTAACATGATAATGTTAGGCGCTTACTTAAAAGTATCTGATACTGTAGATATAGAATCTGTACTAGAAGC
ATTCAAAAAAGTTTTCGGACCTAGAAAAGAAAAATTCGTTCCATTAAACAGAGAAGCTTTACAAAAAGGTATGGAT
GCTACATGTTCTAAAGCAACTAACTAATAAAGAAAAAGATGTCAAAAAAAAGACAATAGAATTATTTCTATTGTCT
TTTTTGCTGATAAGTATTAAAATATTTTTATGACTGAAATTAAGCCTATAATGATATTTTATGAACTATAAAAATA
TAATACAAATTACAAGCTTTTCAATTATGAAAGGAGAATCTTTAGTGAGAAAGTATTTTGGAACAGATGGAGTTAG
AGGAGTAGCAAATACAGAACTAACATGTGATTTAGCATATAAACTTGGTAGAGCTGGTGGATTTGTCTTAGCTCAA
GGAGACCACAGAGTAAAAGTAGTAGTAGGTAAGGATACTAGAATATCAGGTGATATGTTGGAAGCATCTTTAATAG
CAGGACTTATGTCTGTTGGATGTGATGTTATTACTGTTGGAATAATACCAACACCTGCAGTGGCATATTTAACTAG
AAAATATGGTGCTGATTGTGGTGTGGTTATATCTGCATCTCACAATCCTGTTGAATATAATGGAATCAAATTCTTT
AATAAGAATGGATATAAATTAGATGATGAAATTGAATTGAAAATAGAAGAATATATAGACGATATAGACAAAATTG
ATTGTCTTCCAATTGGTGAAAATGTAGGAAGAAAATTACATGAACATTGTGCACAAAGAGACTATGTAGACTACCT
AAAATCAATAATAAGCACTGACTTTAAGGGATTAAAAGTAGTTTTGGACTGTGCTAATGGTGCGTCATATAAAGTG
GCACCAATAGTGTTTGATGAACTAGGAGCAAGTGTAATTTCAATAAATAGTTCACCAGATGGAAATAATATAAACT
ATAAATGTGGCTCTACACATCCAGAACAACTTCAAAGGGCTATTTTGGAACATAATGCTGACTTAGGTCTTGCATA
TGATGGAGATGCTGATAGATTAATTGCAGTAAATGAAAAGGGTCAAATTGTTGATGGAGACCATATAATGATATTG
AGTGCCTTAAATTTAAAGAAAAATAATAAATTGGCACAAGATACTTTGGTAGTTACAGTTATGAGTAATATAGGGT
TGACAATAGCTGCTAAGGAAAATGGAATAAATTTATCTACTACAGCAGTTGGAGACAGATATGTTTTAGAAGATAT
GGTTAAAAATGGATATAATCTTGGTGGAGAGCAATCTGGACATATGATATTTTTAGATTACAACACTACTGGAGAT
GGAGTGCTTAGTTCTCTAATACTTGCAAATATAATCTTGCAAGAAAAGAAACCT
