# Supplementary material for: Horizontal gene transfer converts non-toxigenic Clostridium difficile strains into toxin producers
Source: Nat Commun. 2013 Oct 17;4:2601. doi: 10.1038/ncomms3601 (PMC3826655; doi:10.1038/ncomms3601)
Supplement: Supplementary Dataset 1 — Sequence of the chromosomal DNA used to compare the donor- and recipient-specific DNA in the transconjugants. [file ncomms3601-s1.zip › SNPsRegion1.fasta]

>CD37
ATGGATATAGTTTCTTTATGGGACAAAACCCTACAATTAATAAAAGGTGACTTAACTTCAGTAAGTTTTAATACCT
TTTTTAAAAACATCGTACCATTAAAAATACATCTTAATGATTTAATCTTACTGGCTCCTAGTGATTTTAATAAAGA
TATCTTAGAGAATAGATATTTACATTTAATTGAAGATGCTATTAGTCAACTGTCATTAAAAAAATATAATATTAAA
TTTGTATTGAGCGAAAAAGAGGTTGCTGATTTAAATTCTGATAGCACAGATTTAAATTATAGAGTTCTTTACCCCA
ATCTAAATCCAAAATACACATTTGATACATTCGTTATTGGTAATAGTAATAGATTTGCACATGCTGCATGCGTTGC
AGTTGCAGAATCTCCAGCTAAAGCTTATAACCCACTTTTTTTGTATGGAGGAGTTGGATTAGGTAAGACTCACCTA
ATGCATGCTATAGGTCATCATATTGTTAGTCAAAAAAAAGACTCAAAAGTAGTTTACGTTTCTTCAGAAAAATTTA
CTAATGAACTTATAAACTCTATAAAAGACGATAAAAACGAAGAATTTAGGAATAAATATAGAAACGTAGATGTATT
ACTAATCGACGATATTCAATTTATAGCAGGAAAAGAAAGAACTCAAGAAGAGTTTTTCCATACATTCAATACTCTT
CATGAAGCAAACAAACAAATAATTATATCTAGTGATAGACCGCCAAAAGACATACCTACACTAGAAGATAGGCTAA
GATCGAGATTTGAAATGGGACTTATAACTGATATTCAAGCACCTGACTTTGAGACAAGAATTGCTATACTTAGAAA
AAAGGCTCAACTAGAACGTATAGATGTGCCAAATGAGGTTATGTCATATATAGCAAAAAATATTAAGTCAAACATA
AGGGAACTAGAAGGTGCATTAACTAGAGTGGTTGCTTATTCTTCTCTTAGCAATAGGGTAATATCTTTTGATCTTG
CTACAGAAGCTTTAAAAGATATTATAACAACTTCTAAAAATGAAGAAATAAATGTTCTCAGAATAAAAGAAAAAGT
ATCTTCTGTATTCAATTTAAAGATGGAAGATTTTAATTCTAAAAAAAGAACACGTTCAATAGCTTATCCAAGACAG
ATAGCTATGTATTTAACGCGCGAGCTTACTGATTTATCCCTTCCTAAAATAGGTGAAGAGTTTGGGGGTAGAGACC
ATACAACAGTAATTCATGCTCATGACAAAGTATCTAAGGATATAGAAGAAAGTGAAGAAATTAAGACTAAAATAGA
CAAAATTATATCAGATTTGAAGGGATAATTTATACACAATTGTATGTTTATATCTCTTGAATAACCTGTTAATACT
TTTTTTGAACAAAAATTATTAACAAATTATCAAGTCTAAAATAACAAAGATATTAACATCTTATACACATGTTAAT
ATCTTTGTATTTATAATGTTATACATACTTATTAACATTATCAACAACACCTACTACTATTACTACTATGATTTTA
ACTTATTTTTATATATAAAAAGCCAGAGGAGGTTATCCACATTGAAAATAATTTGTAATCAAAAAATCCTAGCAAA
TAGAATTGGAATTGCTCAAAAAGCTATTAATGGAAAAACAACAATAGAATTATTAAAAGGTATACTTATATCTACA
GAAGAAGGTCAATTAAAACTTACTGGATATGATGCTGAAATAGGAATAGAAACTTATGTACAAGCAGAAATCATAG
AAAAAGGTGATGTTGTTGTAGATGCAAGGCTATTTGGAGATATAATTAGAAAATTACCAGATTCCTTTGTTGAGAT
AGAAACTGATTCAGAAAATAATATTTACATAAATTGTGTAAATTCAAGATTTAAAATTAAAGGTTATGCAGCAAAA
GAATTTCCTAAATTACCAGAATTAAATGAAGAAGATTTATATAGCATACCTCAAGAAATCCTAAAAAATATGATTA
AACAAACTGTATTTGCTATCTCACAGGACCAAACAAAACCTGTTTTAATGGGAGAACTTTTAGAAATTGTAGATAG
AAACTTAAATTTAGTAGCAATTGATGGATATAGATTAGCTGTAAAAAGTTGTTCGGTTGATAGTTTAACTGAAAAT
ATAAAAGTCATAATTCCTGGAAAGACACTTATAGATGTAAATAGTTTGCTTTCTGGAGAGGATAATGTTAAAGTTG
GATTTAACGAAAAAAATGCTATTTTTATAATTAATGATACGAAAATTATTACAAGATTGCTTGCAAGATTGCTTGA
AGGAGATTTTATTGATTATAAAAAATTATTGCCAAGAGAACATAACAGCAGAGTTAAATTAAATACTAAGGAACTT
TTAAATAGTATAGAGAGAGCGTCTTTATTGTCTCAATCAGAAAAAAATAATCTTATAAAGTTATCTATAAGAGATA
AAGTAATGGCAATTACTTCTAATACAGAAAAAGGAAATGTGTAT--AGAAGTTGAAATAGATTTAGATGGAGATTA
CCTAGATATAGCTTTCAATTCTAGATATTTTATCGAAGGTTTGAAAAATATAGATAATGAGGAAATATTTATAGAA
TTTACTACAAATGTAAATCCTTGTATAATTAAACCAACAGATGATGTTAATTATATTTACTTACTGCTTCCAGTAA
GAATATCATCAAATATATAGCAGACATGAAGGAGTTGTCTTTTGTAGAAAATTTTTCTAATCTTAGACAACTCCTT
TTATAAGCATATTTATGGTATAATATACTTTTAGTGTATCAATAGGAATTTGTTTAAAATAGTGACAAGGAGGAAC
TATTATGACTGAAATAACTATAGAATCAGAATATATAAAGTTGGATCAATTTCTTAAATTAGCAGAGATTGCATCA
ACAGGAGGTCATGCAAAATTTTTAATTCAAGAAGGTTTAGTGACAGTAAATGATGAAATAGAATTAAGAAGAGGAA
AAAAGATAAAATCAGGAGATATAGTTGAAATAGAAGGAACTAAAATAAAAGTATTGTAAAAAAAGGAGAACTTTTT
GTGAAACTTAAAAGTTTGCAACTTGTTAATTTTAGAAATTATAAAAAGTTGCATCTGGAATTTAATGGGAAAGTAA
ATCTACTTGTTGGTAAAAATGGTCAAGGAAAGACAAATATAGTAGAATCTATTTATATGCTTTCTTTTGGAAAATC
ATTTAGGACTAACAAAGATAAAGAAATGGTTAGATTTAATAGTGAAAACTTATATATTGGAGGAAGTTTTTCAAAA
TATAATAAATATAGTCTAATAGAGCTAATTATTGGAAAAGATAAAAAAGGGATAAGAATAAATAAAGTTCCTTTAC
AAAAGATACAAGAACTACTTGGCAACTTAAATGTTGTTATATTTTCTCCTGAGGATTTAAGGTTGGTTAAAGAGGG
TCCTAAAGAAAGAAGGGCATTTATAGACAAAGAGATTAGTCAGATTATACCTAAATATTATAAATATCTTACCAAT
TATAATAAAACACTTTCTCAAAGGAGTAGGGTGCTTAAAAATATACATGTTGATGAAGCTTTATTAGATGTATATG
ATGATACGTTAGCAAAGTATGGAAGTTATATTTATATTTTGCGTAGAGACTTTATAAAAAAGATAGCTAATATATC
TGAAAATATGCATATGAATTTGACTAATGGAGTTGAAAGATTATCAATTCGATATAAAAATCAAATAAATATAACT
GATGAAGATACTATAGATACAGTATATAATAAATTTTTAGCCAAGTTGTCATCGAATAGACCTAATGATATAGAAT
CTAAGACTACCAGATATGGTATACACAAAGATGACTTAAATATATTCATAAATGATTTAGATGCAAGACTTTTTGG
TTCACAAGGTCAACAAAGAACTGCTTCAATATCATTAAAGTTATCAGAGATAGAATTAATAAAAAATGAAGTTGAA
GAATATCCAGTATTAATTTTAGATGATGTTTTTAGTGAGTTAGATGAAGCAAGACAAAAACTTTTAGTAAATAATT
TAAGCAATGTTCAAATGTTTATAACAAGTGCTGAAGTTTCACATAAAAAAATATTTGATGAAAAAAATGTTACAAT
ATTTAATATTGAAAATGGCGATGTTATTAGCATAGAGAATGGAGGAAATTAAATGAAACAAGAATACGGTGCAAGT
CAGATACAAGTATTAGAGGGATTAGAAGCCGTTAGAAAAAGACCAGGTATGTATATTGGTAGTACAAGCCCTAGAG
GTTTACATCACTTAGTTTATGAAGTTGTAGATAATAGTATAGATGAGGCTTTACAAGGATATTGTTCAGACATATA
TGTATCTATTAATGAAGATGGCAGTGTTTTAGTAAAAGATAACGGAAGAGGTATACCTGTTGAAATACATCCTAAA
ACTGGTAAATCAACTTTAGAAACAGTATTAACTAATCTTCATGCAGGAGGAAAGTTTGGAGGCGGAGGATATAAAG
TATCTGGAGGTCTTCATGGAGTTGGTGTTTCTGTAGTTAATGCATTGTCAAAATGGATGGTAGCAGAGGTTTATTT
AAACGGAAAGATATATAAGCAGACATATGAGAAAGGATTGCCAACATCTAAGCTTGAAGTAGTTGGAGAATCTCAA
GATAAAGGAACAATGATTCAATTTATGCCAGATGAGACAATATTTGATGAAATAGAGTTTAAATATGAAACATTGG
AGTATAGGCTTAGAGAACTTTCTTTCTTGAATAAAGGAATAAAAATAGTATTTGAAGATAAAAGAGAAGGACAAGA
AAAAAGAAAAGAATTTCACTATACAGGTGGTTTGGTAGAATATATTAAGTATTTAAATAAATCTAGAACTGGTATA
CATGATGACATAGTTTATATAGATAAAAAGGTTGATGATTGTTTTGTTGAACTAGCTATGCAATATACAGATGGTT
ATACAGAGAACATATATTCTTTTGCAAACAATATAAATACACATGAAGGTGGTTCTCATTTAAGTGGATTTAAAGC
AGCTCTTACTAAAACTGTAAATGATTATGCTAAGAGAAATAAATTTTTAAAGGAAAATGATGTTAACCTACTTGGT
GAAGACATAAGAGAAGGTCTTACAGCAGTAGTATCAGTTAAATTACCAGAACCTCAATTTGAAGGTCAAACTAAAA
CAAAGCTAGGTAATAGCTTTATGAGAGGTATAGTTGATAGTGTAACAGTTGATGAACTGGGGTCTTTCCTAGAAGA
AAACCCATCAACAGCAAGAATTATAGTTGATAAAGCTTTAAGAGCACAAAGAGCTAGAGAAGCTGCAAAAAAAGCA
AGAGAATTAACAAGGAGAAAAAGTGTATTAGAAAGTACATCTTTACCTGGAAAACTTGCAGATTGTGCAGAAAAAG
ATCCATCTAAAAGTGAAATATTCTTAGTCGAAGGGGATTCAGCGGGAGGTTCAGCTAAACAAGGTAGAGATAGAAA
TAGTCAAGCTATACTTCCATTAAGAGGGAAAATACTTAATGTTGAGAAATCAAGACTAGATAGGATACTATCTTCA
GATGAAATAAAAAATATGATAACAGCTTATGGTTGTGGTATTGGAGAAGATTTTGATATAGATAAGGCTAGGTATC
ATAAAATTATAATTATGACCGATGCTGATGTAGACGGAGCCCATATAAGAACTTTATTATTAACATTCTTCTTTAG
ATATATGAGACCTCTTATAGATGAGGGGTATGTTTATGCAGCACAGCCACCTTTATATAAAGTGACAAAGCAAAAG
AAGGAACATTATGTTTACTCAGATAAAGAGTTAAATATCTTATTAGATGAAATTGGAAGAAATGGTGTTGAACTTC
AAAGGTACAAAGGTCTTGGAGAGATGAATGCAGAGCAATTATGGGAAACAACTATGAATCCTGAGACAAGAACTTT
ATTACAAGTTACTGTAGAAGATGCTGCAATTGCAGATGAAGTATTTTCAATGCTTATGGGTGATAAGGTTGCTCCA
AGAAAAGAATTTATAGAAGAAAATGCAAGATTTGTTAGAAACTTAGATATATAGAGAGAGGGGATTAGTATACATG
GAAGAAAATAACAAAATACTCCCTATTGAAATAGCGGAAGAAATGAAAAAATCGTATATTGATTATTCAATGAGTG
TTATAGCTGGACGTGCTCTTCCTGATGTTAGAGATGGTTTAAAGCCAGTTCATAGAAGAATATTATATTCAATGAG
TGAGTTAAATTTAACTCCAGATAAACCATATAGGAAGTCAGCTCGTATTGTTGGGGACGTTTTAGGTAAGTACCAT
CCTCATGGAGATACTGCTGTTTATTATGCTATGGTAAGAATGGCACAAGATTTTTCAACTAGAGCACTTTTAGTAG
ATGGTCATGGTAACTTTGGTTCTGTTGATGGGGATTCACCAGCTGCTATGCGTTATACAGAAGCTAAAATGAGTAA
ATTATCATTAGAACTACTGAGAGATATTGAAAAGGAAACTGTAGACTTTAAACCAAACTTTGATGAGTCGTTAAAA
GAGCCTTCAGTATTGCCAGCTAGATATCCTAATTTATTAGTAAATGGCTCAAATGGTATAGCTGTTGGTATGGCAA
CTTCAATACCTCCACATAATTTAGCAGAAGTAATTGATGCAACTGTATATTTGATAGATAATCCAGAGTGTAGTGT
AGATGATTTAATAAAATTTGTTCAAGGACCAGATTTCCCTACAGCTGCAATTATAATGGGAAAAGAAAGTATAGCA
GAAGCATACAGAACTGGAAGAGGAAAAGTTAAAGTTAGGTCTAGAGCTTTTATAGAAGAGCTACCAAAAGGAAAAC
AGCAAATAATAGTTACAGAAATACCTTATCAAGTAAATAAGGCTAAACTCGTTGAAAGAATAGCAGAGTTAGTTAA
AGAAAAGAGAATAGAAGGTATATCAGACCTAAGAGACGAAAGTAATAGAAATGGTATGAGAATTGTTATAGAATTA
AAGAGGGATGCTAATGCTAATATAGTATTAAATAATTTGTATAAACATTCTCAAATGGAAGATACTTTTAGTATAA
TAATGCTTGCACTTGTAGATGGTCAGCCAAGAGTTTTAAATCTTAAACAAATATTATATCATTATATTAAACATCA
AGAAGATGTTGTTACAAGAAGAACTAAATTTGAACTAAATAAAGCTGAAGCAAGAGCACATATTTTAGAAGGATTA
AAGATTGCTTTAGATAATATAGATGCTGTTATAAGCTTGATAAGAGCTTCAAAGACTGGGCAAGAAGCTAAGCTAG
GTTTAATAGAAAAATTCAAATTAACTGAAATCCAAGCACAAGCTATATTAGATATGAGACTTCAAAGACTTACAGG
TTTAGAAAGAGATAAGATAGAAGCTGAATATGAAGATTTAATCAAGAAGATAAATAGATTAAAAGAGATTTTAGCT
GATGAAAGATTACTTTTAAATGTAATAAAGGATGAAATTACAATAATAAAAGAAAATTACTCTGATGAGAGAAGAA
CAGAAATAAGACATGCTGAAGGCGAAATAGATATGAGAGATCTTATAAGTGATGAAGAAATAGCAATAACTCTTAC
TCACTTTGGATATATAAAAAGGCTTCCATCTGATACTTATAAGAGTCAAAAAAGGGGTGGAAGAGGTATTTCAGCA
CTTACAACTAGAGAAGAAGATTTTGTAAGGCACTTGGTAACTACAACTACTCATAGTAGACTATTATTCTTTACAA
ATAAAGGTAGAGTATTTAAATTAAATGCATATGAAATACCAGAAGGTAAGAGACAGGCTAAAGGTACTGCTATAGT
GAATTTACTTCAATTGTCAGCAGATGAGAAAATTGCTACTCTAATACCTATTGATGGTAATGATGAAAATGAATAT
TTATTACTTGCAACGAAAAAAGGTATTGTTAAAAAGACTAAGAGAGAAGAGTTCAAAAATATAAATAAATCTGGTC
TTATTGCTATAGGTTTAAGAGATGATGATGAGCTTATTGGAGTAGAACTTACAGATGGAAAACAAGAAGTACTTTT
AGTAACTAAAGAAGGTATGTCTATAAGATTTGATGAAAATGATATAAGATATATGGGTAGAACAGCAATGGGTGTA
AAAGGTATAACTTTAAGTAAAGAAGATTTTGTTGTGTCTATGAACCTTTGCAGTAAAGGTACAGATGTGTTAGTTG
TAAGTAAGAATGGTTTTGGAAAGAGAACAAATATAGAAGAGTATAGAAGTCAAATAAGAGCTGGTAAAGGAATTAA
AACTTATAATATATCTGAAAAAACTGGTACAATTGTAGGTGCAGATATGGTCAACGAAGATGATGAGATAATGATT
ATAAATTCTGATGGAGTTCTTATTAGAATAAGAGTCAATGAAATATCACTGTTTGGAAGAGTTACAAGTGGTGTTA
AATTAATGAAGACGAATGATGAAGTCAATGTAGTTTCGATTGCCAAAATAAATATTGAAGAAGAATAGGATAAATA
TCCTATTCTTTTTGTATAATGTAGTTAGATAAAAATTTAAAATTGAAAGGAGTAATTGTTATGTGCAATAAAAGAA
GTTGTAAAAAAGGTGGATTTTTATTATTAGGAGCTATTTTAGGGTTTATATTTGGTATGTTTTTTGCACCTAAAAA
AGGTTCTGAACTAAGAAAAGAAACAAAAGAGAAGTTTAATGATGTCAAAGAAAATCCAAAAGAAGTTCTACATGAA
ACATTTAATGATGTTAAAGAGAGAATAATAAATTTAGTGGATGATGATAATAATGAAGAAGATATAAAGATTTCAG
AAGAAGATATAGTAATAAGTAAAAGCTTTGATGATGAGGGAGATGTTAACTAATGAATGCATGGGGGTGGCAAATT
GGAGCAGTGTTAGTAGGAAGCTCTGCTCTTATAGTAGCAATTTATTTAGCTAAAACTCTAAACAGCATAAATAAGG
TTGTTGAAAAGGCATATAAGATTGTAGATTATAATGAAAGACATATACAAGATATTGTTGAAAATGCATCATCAAT
ATCAAAGGGAATAGATGATATAGTTTATGTAATTAATAAAATATTGAGTATAGGAAATATATTTAAAATTATTAAA
AGGAAATAGGAGGTTTTTACATGTCTATGAATATTGATTCAAATTTAGATTCACAAAATAAATTTTGGAATGTTTG
TCTTGATGGAGAACTTGATGTTTCTACAGCAGATAAACTAAAGGAACATTTACATGCTTTAATAGAAAAAAATATG
TTAGATGTAAAGATTAATCTTAAAGATTTAGATTATATAGACTCAACAGGCTTAGGAGCTATGATAGGTGTATTAA
AAAAATTAAAAATAAATGAAAAAGAGATATACATAGTAAATCCTAAGAGTAACGTAAGAAAGATTTTTACTATAAC
AGGTCTAGATAAAATATTTAAAGTGGAGGGATAAACTTTGGCTTGTGAGACTATAAAGATGGAAATTACTACAAAT
CCAGATTATGTTAGTATAATAAGATTAACAGCATCTGGAATTGCCAATAAGATGGGTTTTCCAATAGATGATATAG
AAGATATAAAGGTAGCAGTATCTGAAGCATGTACAAATGCAATAAAACACAGTAAAGATGATGTGTTTAATATAGT
ATTTAATATTTTAGATAATGCAATTAATATAGAAATTCAAGATAATGGAAAAGGATATGATGTTAGCTCAATAAGT
ACACCAGATTTAGAGAATCCAAAAGAGAGTGGTCTTGGATTGTTTATAATTAAAACTTTAATGGATGATGTAGATA
TTGAATCAGAACATAATCAAGGGACAAAAATAAAAATGACTAAATATTTAGGAGTTGATATTTAATGAAAAATGTA
GCTAATGCTACACATTACCTAAATATGGATACAAAAGAGCTATTTAATTTATATAATAAAAATAAAAATGTAGACA
TTAGAAATATTCTTATTGAAAGACATCTGTATTTAGCAAGATTGTTAGCTAAGAAG
>630
ATGGATATAGTTTCTTTATGGGACAAAACCCTACAATTAATAAAAGGTGACTTAACTTCAGTAAGTTTTAATACCT
TTTTTAAAAACATCGTACCATTAAAAATACATCTTAATGATTTAATCTTACTGGCTCCTAGTGATTTTAATAAAGA
TATCTTAGAGAATAGATATTTACATTTAATTGAAGATGCTATTAGTCAACTGTCATTAAAAAAATATAATATTAAA
TTTGTATTGAGCGAAAAAGAGGTTGCTGATTTAAATTCTGATAGCACAGATTTAAATTATAGAGTTCTTTACCCCA
ATCTAAATCCAAAATACACATTTGATACATTCGTTATTGGTAATAGCAATAGATTTGCACATGCTGCATGCGTTGC
AGTTGCAGAATCTCCAGCTAAAGCTTATAACCCACTTTTTTTGTATGGAGGAGTTGGATTAGGTAAGACTCACCTA
ATGCATGCTATAGGTCATCATATTGTTAGTCAAAAAAAAGACTCAAAAGTAGTTTACGTTTCTTCAGAAAAATTTA
CTAATGAACTTATAAACTCTATAAAAGACGATAAAAACGAAGAATTTAGGAATAAATATAGAAACGTAGATGTATT
ACTAATCGACGATATTCAATTTATAGCAGGAAAAGAAAGAACTCAAGAAGAGTTTTTCCATACATTCAATACTCTT
CATGAAGCAAACAAACAAATAATTATATCTAGTGATAGACCGCCAAAAGACATACCTACACTAGAAGATAGGCTAA
GATCGAGATTTGAAATGGGACTTATAACTGATATTCAAGCACCTGACTTTGAGACAAGAATTGCTATACTTAGAAA
AAAGGCTCAACTAGAACGTATAGATGTGCCAAATGAGGTTATGTCATATATAGCAAAAAATATTAAGTCAAACATA
AGGGAACTAGAAGGTGCATTAACTAGAGTGGTTGCTTATTCTTCTCTTAGCAATAGGGTAATATCTTTTGATCTTG
CTACAGAAGCTTTAAAAGATATTATAACAACTTCTAAAAATGAAGAAATAAATGTTCTCAGAATAAAAGAAAAAGT
ATCTTCTGTATTCAATTTAAAGATGGAAGATTTTAATTCTAAAAAAAGAACACGTTCAATAGCTTATCCAAGACAG
ATAGCTATGTATTTAACGCGCGAGCTTACTGATTTATCCCTTCCTAAAATAGGTGAAGAGTTTGGGGGTAGAGACC
ATACAACAGTAATTCATGCTCATGACAAAGTATCTAAGGATATAGAAGAAAGTGAAGAAATTAAGACTAAAATAGA
CAAAATTATATCAGATTTGAAGGGATAATTTATACACAATTGTATGTTTATATCTCTTGAATAACCTGTTAATACT
TTTTTTGAACAAAAATTATTAACAAATTATCAAGTCTAAAATAACAAAGATATTAACATCTTATACACATGTTAAT
ATCTTTGTATTTATAATGTTATACATACTTATTAACATTATCAACAACACCTACTACTATTACTACTATGATTTTA
ACTTATTTTTATATATAAAAAGCCAGAGGAGGTTATCCACATTGAAAATAATTTGTAATCAAAAAATCCTAGCAAA
TAGAATTGGAATTGCTCAAAAAGCTATTAATGGAAAAACAACAATAGAATTATTAAAAGGTATACTTATATCTACA
GAAGAAGGTCAATTAAAACTTACTGGATATGATGCTGAAATAGGAATAGAAACTTATGTACAAGCAGAAATCATAG
AAAAAGGTGATGTTGTTGTAGATGCAAGGCTATTTGGAGATATAATTAGAAAATTACCAGATTCCTTTGTTGAGAT
AGAAACTGATTCAGAAAATAATATTTACATAAATTGTGTAAATTCAAGATTTAAAATTAAAGGTTATGCAGCAAAA
GAATTTCCTAAATTACCAGAATTAAATGAAGAAGATTTATATAGCATACCTCAAGAAATCCTAAAAAATATGATTA
AACAAACTGTATTTGCTATCTCACAGGACCAAACAAAACCTGTTTTAATGGGAGAACTTTTAGAAATTGTAGATAG
AAACTTAAATTTAGTAGCAATTGATGGATATAGATTAGCTGTAAAAAGTTGTTCGGTTGATAGTTTAACTGAAAAT
ATAAAAGTCATAATTCCTGGAAAGACACTTATAGATGTAAATAGTTTGCTTTCTGGAGAGGATAATGTTAAAGTTG
GATTTAATGAAAAAAATGCTATTTTTATAATTAATGATACGAAAATTATTACAAGAT------------TGCTTGA
AGGAGATTTTATTGATTATAAAAAATTATTGCCAAGAGAACATAACAGCAGAGTTAAATTAAATACTAAGGAACTT
TTAAATAGTATAGAGAGAGCGTCTTTATTGTCTCAATCAGAAAAAAATAATCTTATAAAGTTATCTATAAGAGATA
AAGTAATGGCAATTACTTCTAATACAGAAAAAGGAAATGTGTATGAAGAAGTTGAAATAGATTTAGATGGAGATTA
CCTAGATATAGCTTTCAATTCTAGATATTTTATCGAAGGTTTGAAAAATATAGATAATGAGGAAATATTTATAGAA
TTTACTACAAATGTAAATCCTTGTATAATTAAACCAACAGATGATGTTAATTATATTTACTTACTGCTTCCAGTAA
GAATATCATCAAATATATAGCAGACATGAAGGAGTTGTCTTTTGTAGAAAATTTTTCTAATCTTAGACAACTCCTT
TTATAAGCATATTTATGGTATAATATACTTTTAGTGTATCAATAGGAATTTGTTTAAAATAGTGACAAGGAGGAAC
TATTATGACTGAAATAACTATAGAATCAGAATATATAAAGTTGGATCAATTTCTTAAATTAGCAGAGATTGCATCA
ACAGGAGGTCATGCAAAATTTTTAATTCAAGAAGGTTTAGTGACAGTAAATGATGAAATAGAATTAAGAAGAGGAA
AAAAGATAAAATCAGGAGATATAGTTGAAATAGAAGGAACTAAAATAAAAGTATTGTAAAAAAAGGAGAACTTTTT
GTGAAACTTAAAAGTTTGCAACTTGTTAATTTTAGAAATTATAAAAAGTTGCATCTGGAATTTAATGGGAAAGTAA
ATCTACTTGTTGGTAAAAATGGTCAAGGAAAGACAAATATAGTAGAATCTATTTATATGCTTTCTTTTGGAAAATC
ATTTAGGACTAACAAAGATAAAGAAATGGTTAGATTTAATAGTGAAAACTTATATATTGGAGGAAGTTTTTCAAAA
TATAATAAATATAGTCTAATAGAGCTAATTATTGGAAAAGATAAAAAAGGGATAAGAATAAATAAAGTTCCTTTAC
AAAAGATACAAGAACTACTTGGCAACTTAAATGTTGTTATATTTTCTCCTGAGGATTTAAGGTTGGTTAAAGAGGG
TCCTAAAGAAAGAAGGGCATTTATAGACAAAGAGATTAGTCAGATTATACCTAAATATTATAAATATCTTACCAAT
TATAATAAAACACTTTCTCAAAGGAGTAGGGTGCTTAAAAATATACATGTTGATGAAGCTTTATTAGATGTATATG
ATGATACGTTAGCAAAGTATGGAAGTTATATTTATATTTTGCGTAGAGACTTTATAAAAAAGATAGCTAATATATC
TGAAAATATGCATATGAATTTGACTAATGGAGTTGAAAGATTATCAATTCGATATAAAAATCAAATAAATATAACT
GATGAAGATACTATAGATACAGTATATAATAAATTTTTAGCCAAGTTGTCATCGAATAGACCTAATGATATAGAAT
CTAAGACTACCAGATATGGTATACACAAAGATGACTTAAATATATTCATAAATGATTTAGATGCAAGACTTTTTGG
TTCACAAGGTCAACAAAGAACTGCTTCAATATCATTAAAGTTATCAGAGATAGAATTAATAAAAAATGAAGTTGAA
GAATATCCAGTATTAATTTTAGATGATGTTTTTAGTGAGTTAGATGAAGCAAGACAAAAACTTTTAGTAAATAATT
TAAGCAATGTTCAAATGTTTATAACAAGTGCTGAAGTTTCACATAAAAAAATATTTGATGAAAAAAATGTTACAAT
ATTTAATATTGAAAATGGCGATGTTATTAGCATAGAGAATGGAGGAAATTAAATGAAACAAGAATACGGTGCAAGT
CAGATACAAGTATTAGAGGGATTAGAAGCCGTTAGAAAAAGACCAGGTATGTATATTGGTAGTACAAGCCCTAGAG
GTTTACATCACTTAGTTTATGAAGTTGTAGATAATAGTATAGATGAGGCTTTACAAGGATATTGTTCAGACATATA
TGTATCTATTAATGAAGATGGCAGTGTTTTAGTAAAAGATAACGGAAGAGGTATACCTGTTGAAATACATCCTAAA
ACTGGTAAATCAACTTTAGAAACAGTATTAACTAATCTTCATGCAGGAGGAAAGTTTGGAGGCGGAGGATATAAAG
TATCTGGAGGTCTTCATGGAGTTGGTGTTTCTGTAGTTAATGCATTGTCAAAATGGATGGTAGCAGAGGTTTATTT
AAACGGAAAGATATATAAGCAGACATATGAGAAAGGATTACCAACATCTAAGCTTGAAGTAGTTGGAGAATCTCAA
GATAAAGGAACAATGATTCAATTTATGCCAGATGAGACAATATTTGATGAAATAGAGTTTAAATATGAAACATTGG
AGTATAGGCTTAGAGAACTTTCTTTCTTGAATAAAGGAATAAAAATAGTATTTGAAGATAAAAGAGAAGGACAAGA
AAAAAGAAAAGAATTTCACTATACAGGTGGTTTGGTAGAATATATTAAGTATTTAAATAAATCTAGAACTGGTATA
CATGATGACATAGTTTATATAGATAAAAAGGTTGATGATTGTTTTGTTGAACTAGCTATGCAATATACAGATGGTT
ATACAGAGAACATATATTCTTTTGCAAACAATATAAATACACACGAAGGTGGTTCTCATTTAAGTGGATTTAAAGC
AGCTCTTACTAAAACTGTAAATGATTATGCTAAGAGAAATAAATTTTTAAAGGAAAATGATGTTAACCTACTTGGT
GAAGACATAAGAGAAGGTCTTACAGCAGTAGTATCAGTTAAATTACCAGAACCTCAATTTGAAGGTCAAACTAAAA
CAAAGCTAGGTAATAGCTTTATGAGAGGTATAGTTGATAGTGTAACAGTTGATGAACTGGGGTCTTTCCTAGAAGA
AAACCCATCAACAGCAAGAATCATAGTTGATAAAGCTTTAAGAGCACAAAGAGCTAGAGAAGCTGCAAAAAAAGCA
AGAGAATTAACAAGGAGAAAAAGTGTATTAGAAAGTACATCTTTACCTGGAAAACTTGCAGATTGTGCAGAAAAAG
ATCCATCTAAAAGTGAAATATTCTTAGTCGAAGGGGATTCAGCGGGAGGTTCAGCTAAACAAGGTAGAGATAGAAA
TAGTCAAGCTATACTTCCATTAAGAGGGAAAATACTTAATGTTGAGAAATCAAGACTAGATAGGATACTATCTTCA
GATGAAATAAAAAATATGATAACAGCTTATGGTTGTGGTATTGGAGAAGATTTTGATATAGATAAAGCTAGGTATC
ATAAAATTATAATTATGACCGATGCTGATGTAGATGGAGCCCATATAAGAACTTTATTATTAACATTCTTCTTTAG
ATATATGAGACCTCTTATAGATGAGGGGTATGTTTATGCAGCACAGCCACCTTTATATAAAGTGACAAAGCAAAAG
AAGGAACATTATGTTTACTCAGATAAAGAGTTAAATATCTTATTAGATGAAATTGGAAGAAATGGTGTTGAACTTC
AAAGGTACAAAGGTCTTGGAGAGATGAATGCAGAGCAATTATGGGAAACAACTATGAATCCTGAGACAAGAACTTT
ATTACAAGTTACTGTAGAAGATGCTGCAATTGCAGATGAAGTATTTTCAATGCTTATGGGTGATAAGGTTGCTCCA
AGAAAAGAATTTATAGAAGAAAATGCAAGATTTGTTAGAAACTTAGATATATAGAGAGAGGGGATTAGTATACATG
GAAGAAAATAACAAAATACTCCCTATTGAAATAGCGGAAGAAATGAAAAAATCGTATATTGATTATTCAATGAGTG
TTATAGCTGGACGTGCTCTTCCTGATGTTAGAGATGGTTTAAAGCCAGTTCATAGAAGAATATTATATTCAATGAG
TGAGTTAAATTTAACTCCAGATAAACCATACAGGAAGTCAGCTCGTATTGTTGGGGACGTTTTAGGTAAGTACCAT
CCTCATGGAGATACTGCTGTTTATTATGCTATGGTAAGAATGGCACAAGATTTTTCAACTAGAGCACTTTTAGTAG
ATGGTCATGGTAACTTTGGTTCTGTTGATGGGGATTCACCAGCTGCTATGCGTTATACAGAAGCTAAAATGAGTAA
ATTATCATTAGAACTACTGAGAGATATTGAAAAGGAAACTGTAGACTTTAAACCAAACTTTGATGAGTCGTTAAAA
GAGCCTTCAGTATTGCCAGCTAGATATCCTAATTTATTAGTAAATGGCTCAAATGGTATAGCTGTTGGTATGGCAA
CTTCAATACCTCCACATAATTTAGCAGAAGTAATTGATGCAACTGTATATTTGATAGATAATCCAGAGTGTAGTGT
AGATGATTTAATAAAATTTGTTCAAGGACCAGATTTCCCTACAGCTGCAATTATAATGGGAAAAGAAAGTATAGCA
GAAGCATACAGAACTGGAAGAGGAAAAGTTAAAGTTAGGTCTAGAGCTTTTATAGAAGAGCTACCAAAAGGAAAAC
AGCAAATAATAGTTACAGAAATACCTTATCAAGTAAATAAGGCTAAACTGGTTGAAAGAATAGCAGAGTTAGTTAA
AGAAAAGAGAATAGAAGGTATATCAGACCTAAGAGACGAAAGTAATAGAAATGGTATGAGAATTGTTATAGAATTA
AAGAGGGATGCTAATGCTAATATAGTATTAAATAATTTGTATAAACATTCTCAAATGGAAGATACTTTTAGTATAA
TAATGCTTGCACTTGTAGATGGTCAGCCAAGAGTTTTAAATCTTAAACAAATATTATATCATTATATTAAACATCA
AGAAGATGTTGTTACAAGAAGAACTAAATTTGAACTAAATAAAGCTGAAGCAAGAGCACATATTTTAGAAGGATTA
AAGATTGCTTTAGATAATATAGATGCTGTTATAAGCTTGATAAGAGCTTCAAAGACTGGGCAAGAAGCTAAGCTAG
GTTTAATAGAAAAATTCAAATTAACTGAAATCCAAGCACAAGCTATATTAGATATGAGACTTCAAAGACTTACAGG
TTTAGAAAGAGATAAGATAGAAGCTGAATATGAAGATTTAATCAAGAAGATAAATAGATTAAAAGAGATTTTAGCT
GATGAAAGATTACTTTTAAATGTAATAAAGGATGAAATTACAATAATAAAAGAAAATTACTCTGATGAGAGAAGAA
CAGAAATAAGACATGCTGAAGGCGAAATAGATATGAGAGATCTTATAAGTGATGAAGAAATAGCAATAACTCTTAC
TCACTTTGGATATATAAAAAGGCTTCCATCTGATACTTATAAGAGTCAAAAAAGGGGTGGAAGAGGTATTTCAGCA
CTTACAACTAGAGAAGAAGATTTTGTAAGGCACTTGGTAACTACAACTACTCATAGTAGACTATTATTCTTTACAA
ATAAAGGTAGAGTATTTAAATTAAATGCATATGAAATACCAGAAGGTAAGAGACAGGCTAAAGGTACTGCTATAGT
GAATTTACTTCAATTGTCAGCAGATGAGAAAATTGCTACTCTAATACCTATTGATGGTAATGATGAAAATGAATAT
TTATTACTTGCAACGAAAAAAGGTATTGTTAAAAAGACTAAGAGAGAAGAGTTCAAAAATATAAATAAATCTGGTC
TTATTGCAATAGGTTTAAGAGATGATGATGAGCTTATTGGAGTAGAACTTACAGATGGAAAACAAGAAGTACTTTT
AGTAACTAAAGAAGGTATGTCTATAAGATTTGATGAAAATGATATAAGATATATGGGTAGAACAGCAATGGGTGTA
AAAGGTATAACTTTAAGTAAAGAAGATTTTGTTGTGTCTATGAACCTTTGTAGTAAAGGTACAGATGTGTTAGTTG
TAAGTAAGAATGGTTTTGGAAAGAGAACAAATATAGAAGAGTATAGAAGTCAAATAAGAGCTGGTAAAGGAATTAA
AACTTATAATATATCTGAAAAAACTGGTACAATTGTAGGTGCAGATATGGTCAACGAAGATGATGAGATAATGATT
ATAAATTCTGATGGAGTTCTTATTAGAATAAGAGTCAATGAAATATCACTGTTTGGAAGAGTTACAAGTGGTGTTA
AATTAATGAAGACGAATGATGAAGTCAATGTAGTTTCGATTGCCAAAATAAATATTGAAGAAGAATAGGATAAATA
TCCTATTCTTTTTGTATAATGTAGTTAGATAAAAATTTAAAATTGAAAGGAGTAATTGTTATGTGCAATAAAAGAA
GTTGTAAAAAAGGTGGATTTTTATTATTAGGAGCTATTTTAGGGTTTATATTTGGTATGTTTTTTGCACCTAAAAA
AGGTTCTGAACTAAGAAAAGAAACAAAAGAGAAGTTTAATGATGTTAAAGAAAATCCAAAAGAAGTTCTACATGAA
ACATTTAATGATGTTAAAGAGAGAATAATAAATTTAGTGGATGATGATAATAATGAAGAAGATATAAAGATTTCAG
AAGAAGATATAGTAATAAGTAAAAGCTTTGATGATGAGGGAGATGTTAACTAATGAATGCATGGGGGTGGCAAATT
GGAGCAGTGTTAGTAGGAAGCTCTGCTCTTATAGTAGCAATTTATTTAGCTAAAACTCTAAACAGCATAAATAAGG
TTGTTGAAAAGGCATATAAGATTGTAGATTATAATGAAAGACATATACAAGATATTGTTGAAAATGCATCATCAAT
ATCAAAGGGAATAGATGATATAGTTTATGTAATTAATAAAATATTGAGTATAGGAAATATATTTAAAATTATTAAA
AGGAAATAGGAGGTTTTTACATGTCTATGAATATTGATTCAAATTTAGATTCACAAAATAAATTTTGGAATGTTTG
TCTTGATGGAGAACTTGATGTTTCTACAGCAGATAAACTAAAGGAACATTTACATGCTTTAATAGAAAAAAATATG
TTAGATGTAAAGATTAATCTTAAAGATTTAGATTATATAGACTCAACAGGCTTAGGAGCTATGATAGGTGTATTAA
AAAAATTAAAAATAAATGAAAAAGAGATATACATAGTAAATCCTAAGAGTAACGTAAGAAAGATTTTTACTATAAC
AGGTCTAGATAAAATATTTAAAGTGGAGGGATAAACTTTGGCTTGTGAGACTATAAAGATGGAAATTACTACAAAT
CCAGATTATGTTAGTATAATAAGATTAACAGCATCTGGAATTGCCAATAAGATGGGTTTTCCAATAGATGATATAG
AAGATATAAAGGTAGCAGTATCTGAAGCATGTACAAATGCAATAAAACACAGTAAAGATGATGTGTTTAATATAGT
ATTTAATATTTTAGATAATGCAATTAATATAGAAATTCAAGATAATGGAAAAGGATATGATGTTAGCTCAATAAGT
ACACCAGATTTAGAGAATCCAAAAGAGAGTGGTCTTGGATTGTTTATAATTAAAACTTTAATGGATGATGTAGATA
TTGAATCAGAACATAATCAAGGGACAAAAATAAAAATGACTAAATATTTAGGAGTTGATATTTAATGAAAAATGTA
GCTAATGCTACACATTACCTAAATATGGATACAAAAGAGCTATTTAATTTATATAATAAAAATAAAAATGTAGACA
TTAGAAATATTCTTATTGAAAGACATCTGTATTTAGCAAGATTGTTAGCTAAGAAG
