# Supplementary material for: Horizontal gene transfer converts non-toxigenic Clostridium difficile strains into toxin producers
Source: Nat Commun. 2013 Oct 17;4:2601. doi: 10.1038/ncomms3601 (PMC3826655; doi:10.1038/ncomms3601)
Supplement: Supplementary Dataset 1 — Sequence of the chromosomal DNA used to compare the donor- and recipient-specific DNA in the transconjugants. [file ncomms3601-s1.zip › SNPsRegion30.fasta]

>630
ACACAACTTCTTGATAGTCTTCTATTTTGTTAATTTCATCCCTTAATTTTGCAGAGTTTCTAAGTCCTTTTAAATA
CCAAGCGATGTGTTTTCTCATTTCCCTTACAGCTACATACTCTCCATGTTCTTCTACTGCAAGTTTTAAATGCTTA
ATGGCAGTACTTATTTTTTCGTTAAGAGTTGGCTCTGGCAAAATCTCGCCTGTATTCATATAATGGTTTATTCTTT
TAAATATCCAAGGGTTACCTTGAGCACCCCTACCTATCATTATAGCATCACAACCAGTTTTGTCTAACATATTTAT
TGAATCTTCTATTGTAAATACATCACCATTTCCTATAACAGGTATACTCAAATTTTTCTTAATCTCTGCAATTATA
TCCCAGTCTGCTTTGCCTGTATAAAACTGTTCTCTAGTTCTTCCATGTATTGCTAAAGCACTTATTCCACAATCCT
CTGCTATCTTTGCTATTTCAACAGCATTTACACTATTATCATCCCAGCCTTTTCGAATCTTTAAAGTCACTGGCTT
TTTTGAGTTCTTCACTACTGCCCTCAATACCTCTTCTGCAAGCTTAGGATTTTTCATAAGTGCTGAACCATCTCCA
TTTTTAACTACTTTTGGAGCTGGACACCCCATATTTATATCGAGAATCTCATTTGAATAATCATTCATTATCTCTG
CTGCTCTTCCCATAAACTCTGGTTCTGAACCGAATATCTGAACTGCTACAGGATGTTCTTCCTCTTCTATCTTAAG
CATTTTTTTAGTATTTTCATCATCATAGCAAAGTGCCTTACCATTTATCATTTCTGTATATAAAAGCCCACATCCT
TGTTCTTTACAAATTAATCTAAATGGAAGGTCTGTTACACCTGCCATAGGTGATAGAAAAACTTTATTTTTCAATT
CTAAATTTCCTATTTTCATTGTTTTTCTCCTATTTTTGCCTTTATTTTGTGATTTAACTTTAAATTCTTATTTCCT
CATTATAATATACCACATATAGCTAGAAATCTATCATAAAAAGGGAATTGGATATATAACCCAATTCCCTGTATAT
TAATTATTCTTGGTTTTTTTCATATATTATTCTCAATCCTTCTAGTGTTAAAAAACCATCTACATAATCTATACTT
TTCGTCTCTGAAGCAATCAGTTTAGCTAATCCACCTGTAGCTATAACCTTAACATCATCACAATTCAATTCTTTCT
TCATAATACTTATTATTTTGTCAACTAAACCAACATATCCATAAATTATTCCAGATTGCATGGCTGATACAGTACT
CTTACAAATAGTCATACCTGGCTTAGCTAATTCTACTCTAGGTAATTTAGACGCACTTTGAAATAACGCCTCACTA
GATATTTTTATTCCTGGTGCTATTGTTCCACCCAAATATTCACCTTTTTCAGAGATAGCACAAAATGTAGTTGCTG
TTCCAAAATCAACAAGTATACTTGGTGCTCCATACTTTTCTATCCCTGCTACAGCATTAACTATTCTATCTGCCCC
AACTTGTTTTGGATTATCATATTTTATATTTAGACCTGTTTTTATGCCTGGACCTACTATTAATGGCTGTTTTTTA
CAGTACTTTATACAAAAGTTTTCAAGAGAATGCATAACATTCGGAACTACAGATGATATTATAACATCATCAATAT
CACTTATATTCACATTATCATAATCAAATAGGTTACTTATCAGGATTCCATATTCATCAGACGTTTTTTCCCTATC
TGTTTTAATTCTCCAGTAATTAACTAATTTGTCACCTTTATATATACCTAAAACCATATTAGTATTTCCAACATCA
AATACTAGAAGCATATGTCATTAACCTTCTTTCTATTTTTTGCTTTTCTTAAGTACAGTGGCAACAGCAGCTACTA
CTAAAGCCCCTACTATTGCTTCTGGCACCCCATTTGCTGCGGCAAGAGCCATTATTACTTTTCCTGCTGAACCACT
TTTACCCATTGCATGAAGATACTTGTCAGCATATAAGACATATATCATTCCTAAAACTCCAGCTGTATTTAACAGA
GAACCTATTGCCCCTGTAATTAAACCTGATATGTATACCTTATTTGTAGCCTTAATTATTAACTGATATACATAAT
AAGCTAATACACCTATCATAACTCTTGGTAATATTGAAACTAATGGATTTATAAAAACAAAAGATGTTACTGTTGG
GTTTGTTATAGCATTTAAGAGACTTGATATCCCAAATATAAATCCTATTGCTGCCCCAACTATTGGTCCTTCCATA
ATAGCTCCAATAATAACTGGTATGTGCATTATAGTTGCTTTTGTAGGTCCAACTGGAATAAATCCCAATGGAGTCA
TAGATAGCATAATAGAAATAGCTGATAGTACTCCTATTATAGTCATCTTTCTTACATTTACTTTTCTTACTGATGC
ACTTGTGTTCATCATAAAAAATACACCTCCGTTCCAGCTCATTAAGATGCCGGACTACTTAATTTTTTAATTTTTT
TCGTTTTTTTCTTATAACTATGAGTCAAGCTACCATTGTAGGATGCCCGCTCTAACAAGAATAATTTTATCAAGAT
GAGTTGCCATTGTCAACAATTTGACAAGAAAAATATGCTAATTTCATCATATTTCTCGTTTTTTTACTATATCTTT
ATATGCCATTATATTTTCTACACTATCCGCTTTTTTTACTGCATTTATTATACTTTTTTCCACAACCTCTACAGCC
AATGAACCTACTAATGTTATATCTGCTTCTATTTCTCCTGTTGATATTGTGAATATTGTATCTCCATCATGAGGTG
TATGGATAGGAAAAATAGACTTAGCATATCCATCATGTCCCATTTGAGATATCTTTTTACATCCAGCTTTGGTTAA
CTTAGCATTTGTTGCAATTATCCCAATTGTAGTATTATCTACACTAAATCCACCTTTACTTTCACCTTGTTTCATT
AATTTATATGTATCAATTGTTTCTGTCTTTTTATCATTTAAAGCACCAGCTATAACCTTACCATTTTCATAAACAT
CTCCAAGAGCATTTACAGCAATTAATGCAGATACAATTAGACCATTATCTAATTTTATAGAATAGCTACCTATTCC
GCCTTTCATAGCATATTCCTGACCTCTTATCTTTCCAACAGTGGCTCCACAACCTGCTCCATAATTTCCTTGATTT
AAAATATCAGTATTTGCAACTTCACAAGCTCTATAACCCATCTTTAAATCTGGTCTACATTTAAAGCTCCCTACTC
CTAAATCAAATAAAACTGCTCCTACAACTATAGGCACTTTACCTACACCTACATCAAATCCAATTCCTTTTTCTTC
TAAGTATCTACTTACACCACAAGTGGATTCAAGACCATATGCAGAACCTCCAGCCAAAACTACTGCATGAACTTTT
TGAACCATATTTACAGGGTCTAATAAATCGGTTTCTCTAGTACCTGGAGCAGAGCCCCTTACATCAACACCGCAAG
TAGCTCCTTCTTCACATATTACTACTGTGCACCCAGTAAGACCATTTCTATCCTCAACCTGCCCAACCTTTAAGCC
TTCTATATCCAAAATATTATTATACATATCCTTTTTCTCCTCTTATAGAAACTTCACCTGAAATAATTTCTTTTAT
ACTTCCATCACTTCTTTGAACTAATAAATTTCCCTCTTCATTTATGTCTAAACATTTCACTAGTTCTCTATTATCT
CCTTTTAATACATATATATTTTTATCTATAATTGCAGAATAATCTCTACATATTTTTAAGGTTTTTTCTTTGGAAT
TATTTACAGTATAATCTAAATATAATTTTTCAAATTCAGTCAATACATTCCTAACAATATCTACTCTGGATAACAT
ATATCCTTCTTTATACAATGATGTGGCTTTGTCAGCTATTTCTTGTTCAAAATCCATTATTTTAACATTTATTCCA
ATTCCAAGAACAACATAATTTGTTCTTTCAATTTCAGCAGATAACTCTGTTAATATACCACATATTTTTTTTCCAT
TTAAAATAACATCATTTGGCCATTTTATTAATGTATTTGCTCCTAGATTGTTTAAAGCTTTCGTTACACTTGCTCC
TGCTATTAAAGTTATAAATGGAGCTTTGAATGGTTCCATATCTGGTTTTAATATAATACTCATCCAGATTCCTTCA
TGAGGTTTTGAATCCCATCTTCTTCCCAATCGTCCTTTCCCCATATCTTGATGTTCACTTAAAATCACAGTCCCAT
CTACACTATTTATAGCTATCCTTTTAGCATGTTCATTTGTTGAATCTATAGTGTCAAGATGTTCAATATTTTTTCC
AATAAACTCTGTATCTAATTTATAGTAAATATTCTGTGGGCTTAATAAATCAGTTGGATTTTCCGCTAATCGATAC
CCTTTTTTATTTACAGATTCTATATTATATCCCTCTTCTTTTAAGGCTTTCATATGTTTCCATATAGCTGCACGTG
ACACCCCTAATTGTTTTGATAATTCTTCTCCTGAAATAAATTCAGATTTATTATTTAATATAATCTCTATTATTTT
ATCTCGCATATTTCACCTCTAATATGACATAATTTCATGACTTATTTTCTTCTAATAAATAATTATACATTATTAA
TATACTTTTAATACTATTAATTTTAAATTTCCTTTTTAATTATTATAATGGTTGTTTTATATTTTATATTGATGCT
TTATATGATTTTACATTTTATTTAAATAATTTTAAAATAATAAAAAAACTGAAAGTATCAATTAAATTAATACATG
CAAATATAATTTGCTTATTAATTTAATATTATACTTTCAGTTTTAGTATTTAATCCACATCAGATAATAATCCTAA
AATGACCAAGGTCTTAAAACTATTTATCTTTATCAGATTTATCTTCTAAATTTTTATTTATATCAATAACATTGTT
TCTTTCTTCTTCATCTTTTTCTAATTTTATAGTTAATTGTTCTTCAACTTCTTTAGAAGAATTTTCCTCTGTAACT
GCATTTTCAATTTCGTTCAGAGGTAACTCTTTATTAAATGCTTTTACAAATTGTTCTGCATCTAAAGTTTCATATA
TAAGTAAAGCTTGTGCTACATACTCTAATCTATCCATATTTTCTTGTAATATACTTCTTGTCTTATCATATGCACC
ATCAACTATACGCTTTGTTTCTTGGTCTATCTCAAAAGCAACTTCTTCAGAATAATTTCTCTTACTTGAAAAACTA
TTACCTAGGAATACTTCATCATCACTGTCAAATGACATTGGACCAAGTTTAGAACTCATTCCATACTTTGTTACCA
TACTTCTTGCAGTAGCTGTAACTCTTTCTAAGTCATTTGAAGCACCTGTAGATACATCCTTAAGTACTAGCTCTTC
TGCTACTCTACCACCAAGTAAAACTACAATATTTTCTTTCATTTCATTTTTTGTAGCATAGAACTTATCTTCAACA
GGAAGTTGCATTGTAAACCCTCCAGCTCTTCCTCTTGGAACTATTGTAACTTGATGAACAGGACTTACTTCTTCAA
GTACATGGGCACAAACTGCATGCCCTCCTTCATGGTATGCTGTAAGTCTTCTTTCTTTCTCACTTATTACTTTCGA
TTTTTTAGCCACACCTGCTATAACCTTTGTTATAGCTTCTTCTATAGTTTCCATCTTAATTTTCTTTTCTCTTTTT
CTAGCTGTTAATATTGCAGCCTCATTCATTAAGTTCTCTATATCAGCAGGAGTAAATCCTGGTGTTCTTCTAGCCA
AGACATCCATTTTTACATCATCACTTAATGGTTTATTTCTTGAGTGAACTTTAAATATAGCCTCTCTACCTTTTAC
ATCTGGTGTACCAACAACAACTTGTCTGTCAAATCTTCCTGGTCTAAGTAAAGCTGGGTCAAGTATATCTGGTCTA
TTTGTAGCTGCCATGATTATTATACCTTGATTTACCCCAAATCCATCCATTTCAACTAGAAGTTGATTAAGAGTTT
GCTCTCTTTCATCATGACCTCCACCAAGACCTGCACCTCTTTTTCTACCAACTGCATCAATTTCATCTATGAATAT
GATAGCTGGAGCACTTTTCTTAGCCTGTTCAAATAAATCTCTTACTCTTGAAGCACCAACCCCAACAAACATCTCA
ACGAAATCAGAACCACTTATACTGAAAAAGGGAACTCCTGCTTCTCCTGCAACTGCTCTTGATAGATATGTTTTAC
CAGTTCCAGGAGGTCCTACCATAAGCATTCCTTTTGGTATTCTTGCACCCAATTCAATATATTTCTTAGGATTCTT
TAAGAAATCTACTACCTCCTGCAAATCTTCTTTTTCCTCATCTAGTCCAGCTACATCTTTAAATGTAACTCTAGTT
TTTTCATCATCTTTATGAACCTTAGCTTTTGATTTGCCAAAACTCATAACCTTTCCGCCTCCACCTTGAGACTGAT
TCATAAACACGAACCAAATAATCACCATGAAGAATATTAACAGTAATGTAGGCAACATTTCGACAAACCAAGGTGT
AGATGGCTTAGCTTCACCACCAAAAGTTAGTTTCCCAGCCTTAGCTTGGTCTAACACCTCATCTGCAAGTTTATTT
CCCATCACTTCTGTTGGAACATATGACTTAAACTTTGTATTTGTATCTTTTATAGTACCTTCTACAGAAGTTTGAT
TTACAAAGTATAATCTTGATATATTCTCATCTGTTAATTCTCTATATACTTCAGAGAATTTTAAATCTTTTATTTT
TTCTGTAGGCTTACCTGAGAATTGAACTATACCTACTATAATTATAAAAACAAGTAGATAAAAACCTGCCCCTTTT
AGCAACTTATTCAATATAGAAGCCCTCCTTTCATACATTGCTTTGCCCTATAATTTGTTAAAATTAATTTTTAATA
CTTCTTTTGTGTTTTCATCAATTTTATAATTTTCACTGATTTTATAATCTCCAACACATATTATTCCTTCACTATC
TGTGATTATAGGAATTTTACATCTTTCTTCTCTTGGGATTTTTAAATCTATGAATAAATCTTTCACTTTTTTACTT
CCCATAGCAAGCTTTATCTTATCACCTTGCCTTCTGCTTCTTATTACTATACCCCCTTTTACCTTATTAAAATCAA
ACCCTTTAGATGAATTGTCTAATTTCATACTCTTATACCTATCTATGCTCATTACTTGGGTCTCAATAATTTGTTT
TAATTCTTTTATTTTAATAAACCCATTACTAGGTACATTGTAATAAAATTCAATTTCCTCATTAACAATTTCCTCA
TTCGTTAATATTATACTGTCTTTTTTTCTATAAACAAATATATTTCTTGGAAGAGTTAACATTTTATTTACTTTTG
AATTATCTTCTAAAGACATTATATCCTCTATATGTCTTTGGTCAACAAAATTAGTATCTCCTAGTATATGTTTTAT
GGAATTTCTAAGAACTCTAACTTTGATAGCATCATGTAAGCAAACAAAATCATCTAAATTTATCTCTACAAAGCCT
TTTTCTTTTATATTTGAAACTTCTCTAAATTTAGCTTCTGCCTCTTTCTCAATATAATCGTTATCACTTTTTAAAC
TATTGCTCATCCTCACTATAGATTCTATTACATTTGAATTAAAATTATCCTTCATATATGGTAAAAGGTCTAACCT
TATCTTATTTCTAGTGTATATATTTTCTAAATTTGTTTTATCTATCCTCGGATTTAAATTATAAGCTTCACAATAC
TCCTCTATCTCATTTCTTTCCACGTCTAATATGGGTCTAATTATGCAATTATCTCTAATATAATCAATTCCCTTTA
AGCCTTTTAAACCTGTTCCTCTCATGATACGCATCATAACCGTTTCGGCTTGGTCATTGAGATTATGACCTATTGC
TATTTTATTGGCTTTAATCTTATCCTTAATTTCATAAAACATTTCATATCTTAGCTTCCTTGCTCCTTCTTCTAAT
GATAATCCCTCATTTTCACAATATTTTGGTACATTAATAGACTTTACAAAGAATATAATTCCCATATCCTCACAAA
GTTTAGATACATATAATGCATCTTTTTGAGCTTCTATCCCTCTTATTTGATGGTTTAAATGTGCTGCATATATTTC
TATATTAAAATCTTTTTTTAATCTATTTAGTACATGCAATAAACAAACTGAATCAGGTCCTCCAGAAAGACCTAAA
ACTATTTTATCGCCTTTTTGTATTAAATTATGTTTATTTATAGTACTTAGTACCTTATCAAATATCATATTTATCC
CTCTTACACTTAGTTTTATTCACTTTTAAGTATACTTTCTATAAAAAAACGCTAAACCCTTGTATCAATTTTAAGA
AATTAAAGTTTAATATAAATATAATAATACCAAATAAATTAAATAAAAGGTAGTTTTTTCACTACCTTTATAAAAT
TTCTGGAAAATAGCCATAGTTATTATTTAGTACCTATGTATATATCTATTTTATTCCTACCTAAAAATAAATCTTG
TACCTTTATATTATAGTCTATTTTCAATTTTATGTGTTCCCCTTCTTGTATATTTATATCTAATTCTCTTGTATCA
ATATCAATTAATAAAGTACCTTGTGGGGTCACATACTTTGTAGTACTACTTTCTCCACATTTAAACAGCATTGTTG
AGTTAATAGCACCAAACTTTTTGATACTAACTTGATTTTTAAGTATCTTTATAGTATTAGTTATTTCTATATTTTC
TTCTTTTTCCTTGTAAATAACATATATTCCATCATTTTTATAAAAAATTTTACCAAAGGCAGTCATCTCTATGGTG
TCCATATTTCCTTTTTCATCATATTGTCTAGTATTTATACTTATTTTTACACTCAACGATTTTTCCTCCATAGATT
CTTCATATAAACTAGTATTTTTGTATTTCTACTTTTTGAATCTTATCAATTTTTTTCTTTAAGAACTCTCTTGCTA
TATCTGAAAATTTTTCAGGTATATCTGATACATAATATTGATAAGTTCCATGAATTTCTGTATTGTTTATAATATT
TTGCACCTCTAAAATCTTTTTTAAATCCTTTGCAGTCTCTTTAGCTGGATTAACAAGTTTTATATGCTCTCCAACT
TCTTCACCTATTGTTCTCTTTAAAATAGGATAATGAGTACATCCTAACACTAAAGAATCTATATTTTTTTCTTTCA
ATTCTTGTAAATATATCTTTGCTGTCAATTTAGCCACTTCTGTATTTGCCCATCCTTCTTCAACAATAGGTACAAA
TAAAGGACATGCTTTATTAACAATTTCTATACTCTCATCTATTTTAGATATTTCCAAGTTGTATGCTTTTGAACTT
ATAGTTCCTTCAGTTCCTATTATTCCTACAATTTTGTTTTTTGTAGAACTTACAGCTGTTCTAGCTCCTGCTTCTA
TAACTCCAATTATCGGTATATCATATTTTTCTTGAGCTTCTTTTAAGCTTCTTGCAGTAGCAGTGTTACATGCTAT
AACTATAGCTTTTACACCTTTTGTTTTTAAAAAGTTTATAGCTTGAAAAGTATATTTAATTATAGTTTCTTTGGAT
CTTGAACCATATGGTATTCTGGCAGTATCTCCAAAGTATATTATATCCTCATTTGGTAATATCTTCATTATCTCTT
TTAGAACTGTTAATCCACCTAATCCCGAATCAAAAACTCCTATTGGTTTATTGTTCATCTTTATACAACACCTACT
TTACATTTTTGTGTTTAACAACAACTTATTTATCGCTAAAATTTATATTTATATTCATAATTAATATATTATTACC
TAAATGATTATTATAGTTTATTTTACACAAAAAATAAAGGAGCTATCTTAAATTAGAAAATAATTTCTACAAAAAG
ACAACTCCTTTCACTACTTAAAAATTTAAATTTATTTTGCAAACACATGATTTCCTATTCTCATATAAGGATTCAA
TCTATTTATCCATTTGCAAGTGGCTATTTCTGGATTCCAAAAAT
>CD37
ACACAACTTCTTGATAGTCTTCTATTTTGTTAATTTCATCCCTTAATTTTGCAGAGTTTCTAAGTCCTTTTAAATA
CCAAGCGATGTGTTTTCTCATTTCCCTTACAGCTACATACTCTCCATGTTCTTCTACTGCAAGTTTTAAATGCTTA
ATGGCAGTACTTATTTTTTCGTTAAGAGTTGGCTCTGGCAAAATCTCGCCTGTATTCATATAATGGTTTATTCTTT
TAAATATCCAAGGGTTACCTTGAGCACCCCTACCTATCATTATAGCATCACAACCAGTTTTGTCTAACATATTTAT
TGAATCTTCTATTGTAAATACATCACCATTTCCTATAACAGGTATACTCAAATTTTTCTTAATCTCTGCAATTATA
TCCCAGTCTGCTTTGCCTGTATAAAACTGTTCTCTAGTTCTTCCATGTATTGCTAAAGCACTTATTCCACAATCCT
CTGCTATCTTTGCTATTTCAACAGCATTTACACTATTATCATCCCAGCCTTTTCGAATCTTTAAAGTCACTGGCTT
TTTTGAGTTCTTCACTACTGCCCTCAATACCTCTTCTGCAAGCTTAGGATTTTTCATAAGTGCTGAACCATCTCCA
TTTTTAACTACTTTTGGAGCTGGACACCCCATATTTATATCGAGAATCTCATTTGAATAATCATTCATTATCTCTG
CTGCTCTTCCCATAAACTCGGGTTCTGAACCGAATATCTGAACTGCTACAGGATGTTCTTCCTCTTCTATCTTAAG
CATTTTTTTAGTATTTTCATCATCATAGCAAAGTGCCTTACCATTTATCATTTCTGTATATAAAAGCCCACATCCC
TGTTCTTTACAAATTAATCTAAATGGAAGGTCTGTTACACCTGCCATAGGTGATAGAAAAACTTTATTTTTCAATT
CTAAATTTCCTATTTTCATTGTTTTTCTCCTATTTTTGCCTTTATTTTGTGATTTAACTTTAAATTCTTATTTCCT
CATTATAATATACCACATATAGCTAGAAATCTATCATAAAAAGGGAATTGGATATATAACCCAATTCCCTGTATAT
TAATTATTCTTGGTTTTTTTCATATATTATTCTCAATCCTTCTAGTGTTAAAAAACCATCTACATAATCTATACTT
TTCGTCTCTGAAGCAATCAGTTTAGCTAATCCACCTGTAGCTATAACCTTAACATCATCACAATTCAATTCTTTCT
TCATCATACTTATTATTTTGTCAACTAAACCAACATATCCATAAATTATTCCAGATTGCATGGCTGATACAGTACT
CTTACAAATAGTCATACCTGGCTTAGCTAATTCTACTCTAGGTAATTTAGACGCACTTTGAAATAACGCCTCACTA
GATATTTTTATTCCTGGTGCTATTGTTCCACCCAAATATTCACCTTTTTCAGAGATAGCACAAAATGTAGTTGCTG
TTCCAAAATCAACAAGTATACTTGGTGCTCCATACTTTTCTATCCCTGCTACAGCATTAACTATTCTATCTGCCCC
AACTTGTTTTGGATTATCATATTTTATATTTAGACCTGTTTTTATGCCTGGACCTACTATTAATGGTTGTTTTTTA
CAGTACTTTATACAAAAGTTTTCAAGAGAATGCATAACATTCGGAACTACAGATGATATTATAACATCATCAATAT
CACTTATATTCACATTATCATAATCAAATAGGTTACTTATCAGGATTCCATATTCATCAGACGTTTTTTCCCTATC
TGTTTTAATTCTCCAGTAATTAACTAATTTGTCACCTTTATATATACCTAAAACCATATTAGTATTTCCAACATCA
AATACTAGAAGCATATGTCATTAACCTTCTTTCTATTTTTTGCTTTTCTTAAGTACAGTGGCAACAGCAGCTACTA
CTAAAGCCCCTACTATTGCTTCTGGCACCCCATTTGCTGCGGCAAGAGCCATTATTACTTTTCCTGCTGAACCACT
TTTACCCATTGCATGAAGATACTTGTCAGCATATAAGACATATATCATTCCTAAAACTCCAGCTGTATTTAACAGA
GAACCTATTGCCCCTGTAATTAAACCTGATATGTATACCTTATTTGTAGCCTTAATTATTAACTGATATACATAAT
AAGCTAATACACCTATCATAACTCTTGGTAATATTGAAACTAATGGATTTATAAAAACAAAAGATGTTACTGTTGG
GTTTGTTATAGCATTTAAGAGACTTGATATCCCAAATATAAATCCTATTGCTGCCCCAACTATTGGTCCTTCCATA
ATAGCTCCAATAATAACTGGTATGTGCATTATAGTTGCTTTTGTAGGTCCAACTGGAATAAATCCCAATGGAGTCA
TAGATAGCATAATAGAAATAGCTGATAGTACTCCTATTATAGTCATCTTTCTTACATTTACTTTTCTTACTGATGC
ACTTGTGTTCATCATAAAAAATACACCTCCGTTCCAGCTCATTAAGATGCCGGACTACTTAATTTTTTAATTTTTT
TCGTTTTTTTCTTATAACTATGAGTCAAGCTACCATTGTAGGATGCCCGCTCTAACAAGAATAATTTTATCAAGAT
GAGTTGCCATTGTCAACAATTTGACAAGAAAAATATGCTAATTTCATCATATTTCTCGTTTTTTTACTATATCTTT
ATATGCCATTATATTTTCTACACTATCCGCTTTTTTTACTGCATTTATTATACTTTTTTCCACAACCTCTACAGCC
AATGAACCTACTAATGTTATATCTGCTTCTATTTCTCCTGTTGATATTGTGAATATTGTATCTCCATCATGAGGTG
TATGGATAGGAAAAATAGACTTAGCATATCCATCATGTCCCATTTGAGATATCTTTTTACATCCAGCTTTGGTTAA
CTTAGCATTTGTTGCAATTATCCCAATTGTAGTATTATCTACACTAAATCCACCTTTACTTTCACCTTGTTTCATT
AATTTATATGTATCAATTGTTTCTGTCCTTTTATCATTTAAAGCACCAGCTATAACCTTACCATTTTCATAAACAT
CTCCAAGAGCATTTACAGCAATTAATGCAGATACAACTAGACCATTATCTAATTTTATAGAATAGCTACCTATTCC
GCCTTTCATAGCATATTCCTGACCTCTTATCTTTCCAACAGTGGCTCCACAACCTGCTCCATAATTTCCTTGATTT
AAAATATCAGTATTTGCAACTTCACAAGCTCTATAACCCATCTTTAAATCTGGTCTACATTTAAAGCTCCCTACTC
CTAAATCAAATAAAACTGCTCCTACAACTATAGGCACTTTACCTACACCTACATCAAAACCAATTCCTTTTTCTTC
TAAGTATCTACTTACACCACAAGTGGATTCAAGACCATATGCAGAACCTCCAGCCAAAACTACTGCATGAACTTTT
TGAACCATATTTACAGGGTCTAATAAATCGGTTTCTCTAGTCCCTGGAGCAGAGCCCCTTACATCAACACCGCAAG
TAGCTCCTTCTTCACATATTACTACTGTGCACCCAGTAAGACCATTTCTATCCTCAACCTGCCCAACCTTTAAGCC
TTCTATATCCAAAATATTATTATACATATCCTTTTTCTCCTCTTATAGAAACTTCACCTGAAATAATTTCTTTTAT
ACTTCCATCACTTCTTTGAACTAATAAATTTCCCTCTTCATTTATGTCTAAACATTTCACTAGTTCTCTATTATCT
CCTTTTAATACATATATATTTTTATCTATAATTGCAGAATAATCTCTACATATTTTTAAGGTTTTTTCTTTGGAAT
TATTTACAGTATAATCTAAATATAATTTTTCAAATTCAGTCAATACATTCCTAACAATATCTACTCTGGATAACAT
ATACCCTTCTTTATACAATGATGTGGCTTTGTCAGCTATTTCTTGTTCAAAATCCATTATTTTAACATTTATTCCA
ATTCCAAGAACAACATAATTTGTTCTTTCAATTTCAGCAGATAACTCTGTTAATATACCACATATTTTTTTTCCAT
TTAAAATAACATCATTTGGCCATTTTATTAATGTATTTGCTCCTAGATTGTTTAAAGCTTTCGTTACACTTGCTCC
TGCTATTAAAGTTATAAATGGGGCTTTGAATGGTTCCATATCTGGTTTTAATATAATACTCATCCAGATTCCTTCA
TGAGGTTTTGAATCCCATCTTCTTCCCAATCGTCCTTTCCCCATATCTTGATGTTCACTTAAAATCACAGTCCCAT
CTACACTATTTATAGCTATCCTTTTAGCATGTTCATTTGTTGAATCTATAGTGTCAAGATGTTCAATATTTTTTCC
AATAAACTCTGTATCTAATTTATAGTAAATATTCTGTGGGCTTAATAAATCAGTTGGATTTTCCGCTAATCGATAC
CCTTTTTTATTTACAGATTCTATATTATATCCCTCTTCTTTTAAGGCTTTCATATGTTTCCATATAGCTGCACGTG
ACACCCCTAATTGTTTTGATAATTCTTCTCCTGAAATAAATTCAGATTTATTATTTAATATAATCTCTATTATTTT
ATCTCGCATATTTCACCTCTAATATGACATAATTTCATGACTTATTTTCTTCTAATAAATAATTATACATTATTAA
TATACTTTTAATACTATTAATTTTAAATTTCCTTTTTAATTATTATAATGGTTGTTTTATATTTTATATTGATGAT
TTATATAATTTTACATTTTATTTAAATAATTTTAAAATAATAAAAAAACTGAAAGTATCAATTAAATTAATACATG
CAAATATAATTTGCTTATTAATTTAATATTATACTTTCAGTTTTAGTATTTAATCCACATCAGATAATAATCTTAA
AATGACCAAGGTCTTAAAACTATTTATCTTTATCAGATTTATCTTCTAAATTTTTATTTATATCAATAACATTGTT
TCTTTCTTCTTCATCTTTTTCTAATTTTATAGTTAATTGTTCTTCAACTTCTTTAGAAGAATTTTCCTCTGTAACT
GCATTTTCAATTTCATTCAGAGGTAACTCTTTATTAAATGCTTTTACAAATTGTTCTGCATCTAAAGTTTCATATA
TAAGTAAAGCTTGTGCTACATACTCTAATCTATCCATATTTTCTTGTAATATACTTCTTGTCTTATCATATGCACC
ATCAACTATACGCTTTGTTTCTTGGTCTATCTCAAAAGCAACTTCTTCAGAATAATTTCTCTTACTTGAAAAACTA
TTACCTAGGAATACTTCATCATCACTGTCAAATGACATTGGACCAAGTTTAGAACTCATTCCATACTTTGTTACCA
TACTTCTTGCAGTAGCTGTAACTCTTTCTAAGTCATTTGAAGCACCTGTAGATACATCCTTAAGTACTAGCTCTTC
TGCTACTCTACCACCAAGTAAAACTACAATATTTTCTTTCATTTCATTTTTTGTAGCATAGAACTTATCTTCAACA
GGAAGTTGCATTGTAAACCCTCCAGCTCTTCCTCTTGGAACTATTGTAACTTGATGAACAGGACTTACTTCTTCAA
GTACATGGGCACAAACTGCATGCCCTCCTTCATGGTATGCTGTAAGTCTTCTTTCTTTCTCACTTATTACTTTCGA
TTTTTTAGCCACACCTGCTATAACCTTTGTTATAGCTTCTTCTATAGTTTCCATCTTAATTTTCTTTTCTCTTTTT
CTAGCTGTTAATATTGCAGCCTCATTCATTAAGTTCTCTATATCAGCAGGAGTAAATCCTGGTGTTCTTCTAGCCA
AGACATCCATTTTTACATCATCACTTAATGGTTTATTTCTTGAGTGAACTTTAAATATAGCCTCTCTACCTTTTAC
ATCTGGTGTACCAACAACAACTTGTCTGTCAAATCTTCCTGGTCTAAGTAAAGCTGGGTCAAGTATATCTGGTCTA
TTTGTAGCTGCCATGATTATTATACCTTGATTTACCCCAAATCCATCCATTTCAACTAGAAGTTGATTAAGAGTTT
GCTCTCTTTCATCATGACCTCCACCAAGACCTGCACCTCTTTTTCTACCAACTGCATCAATTTCATCTATGAATAT
GATAGCTGGAGCACTTTTCTTAGCCTGTTCAAATAAATCTCTTACTCTTGAAGCACCAACCCCAACAAACATCTCA
ACGAAATCAGAACCACTTATACTGAAAAAGGGAACTCCTGCTTCTCCTGCAACTGCTCTTGATAGATATGTTTTAC
CAGTTCCAGGAGGTCCTACCATAAGCATTCCTTTTGGTATTCTTGCACCCAATTCAATATATTTCTTAGGATTCTT
TAAGAAATCTACTACCTCCTGCAAATCTTCTTTTTCCTCATCTAGTCCAGCTACATCTTTAAATGTAACTCTAGTT
TTTTCATCATCTTTATGAACCTTAGCTTTTGATTTGCCAAAACTCATAACCTTTCCGCCTCCACCTTGAGACTGAT
TCATAAACACGAACCAAATAATCACCATGAAGAATATTAACAGTAATGTAGGCAACATTTCGACAAACCAAGGTGT
AGATGGCTTAGCTTCACCACCAAAAGTTAGTTTCCCAGCCTTAGCTTGGTCTAACACCTCATCTGCAAGTTTATTT
CCCATCACTTCTGTTGGAACATATGACTTAAACTTTGTATTTGTATCTTTTATAGTACCTTCTACAGAAGTTTGAT
TTACAAAGTATAATCTTGATATATTCTCATCTGTTAATTCTCTATATACTTCAGAGAATTTTAAATCTTTTATTTT
TTCTGTAGGCTTACCTGAGAATTGAACTATACCTACTATAATTATAAAAACAAGTAGATAAAAACCTGCCCCTTTT
AGCAACTTATTCAATATAGAAGCCCTCCTTTCATACATTGCTTTGCCCTATAATTTGTTAAAATTAATTTTTAATA
CTTCTTTTGTGTTTTCATCAATTTTATAATTTTCACTGATTTTATAATCTCCAACACATATTATTCCTTCACTATC
TGTGATTATAGGAATTTTACATCTTTCTTCTCTTGGGATTTTTAAATCTATGAATAAATCTTTCACTTTTTTACTT
CCCATAGCAAGCTTTATCTTATCACCTTGCCTTCTGCTTCTTATTACTATACCCCCTTTTACCTTATTAAAATCAA
ACCCTTTAGATGAATTGTCTAATTTCATACTCTTATACCTATCTATGCTCATTACTTGGGTCTCAATAATTTGTTT
TAATTCTTTTATTTTAATAAACCCATTACTAGGTACATTGTAATAAAATTCAATTTCCTCATTAACAATTTCCTCA
TTCGTTAATATTATACTGTCTTTTTTTCTATAAACAAATATATTTCTTGGAAGAGTTAACATTTTATTTACTTTTG
AATTATCTTCTAAAGACATTATATCCTCTATATGTCTTTGGTCAACAAAATTAGTATCTCCTAGTATATGTTTTAT
GGAATTTCTAAGAACTCTAACTTTGATAGCATCATGTAAGCAAACAAAATCGTCTAAATTTATCTCTACAAAGCCT
TTTTCTTTTATATTTGAAACTTCTCTAAATTTAGCTTCTGCCTCTTTCTCAATATAATCGTTATCACTTTTTAAAC
TATTGCTCATCCTCACTATAGATTCTATTACATTTGAATTAAAATTATCCTTCATATATGGTAAAAGGTCTAACCT
TATCTTATTTCTAGTGTATATATTTTCTAAATTTGTTTTATCTATCCTCGGATTTAAATTATAAGCTTCACAATAC
TCCTCTATCTCATTTCTTTCCACGTCTAATATGGGTCTAATTATGCAATTATCTCTAATATAATCAATTCCCTTTA
AGCCTTTTAAACCTGTTCCTCTCATGATACGCATCATAACCGTTTCGGCTTGGTCATTGAGATTATGACCTATTGC
TATTTTATTGGCTTTAATCTTATCCTTAATTTCATAAAACATTTCATATCTTAGCTTCCTTGCTCCTTCTTCTAAT
GATAATCCCTCATTTTCACAATATTTTGGTACATTAATAGACTTTACAAAGAATATAATTCCCATATCCTCACAAA
GTTTAGATACATATAATGCATCTTTTTGAGCTTCTATCCCTCTTATTTGATGGTTTAAATGTGCTGCATATATTTC
TATATTAAAATCTTTTTTTAATCTATTTAGTACATGCAATAAACAAACTGAATCAGGTCCTCCAGAAAGACCTAAA
ACTATTTTATCGCCTTTTTGTATTAAATTATGTTTATTTATAGTACTTAGTACCTTATCAAATATCATATTTATCC
CTCTTACACTTAGTTTTATTCACTTTTAAGTATACTTTCTATAAAAAAACGCTAAACCCTTGTATCAATTTTAAGA
AATTAAAGTTTAATATAAATATAATAATACCAAATAAATTAAATAAAAGGTAGTTTTTTCACTACCTTTATAAAAT
TTCTGGAAAATAGCCATAGTTATTATTTAGTACCTATGTATATATCTATTTTATTCCTACCTAAAAATAAATCTTG
TACCTTTATATTATAGTCTATTTTCAATTTTATGTGTTCCCCTTCTTGTATATTTATATCTAATTCTCTTGTATCA
ATATCAATTAATAAAGTACCTTGTGGGGTCACATACTTTGTAGTACTACTTTCTCCACATTTAAACAGCATTGTTG
AGTTAATAGCACCAAACTTTTTGATACTAACTTGATTTTTAAGTATCTTTATAGTATTAGTTATTTCTATATCTTC
TTCTTTTTCCTTGTAAATAACATATATTCCATCATTTTTATAAAAAATTTTACCAAAGGCAGTCATCTCTATGGTG
TCCATATTTCCTTTTTCATCATATTGTCTAGTATTTATACTTATTTTTACACTCAACGATTTTTCCTCCATAGATT
CTTCATATAAACTAGTATTTTTGTATTTCTACTTTTTGAATCTTATCAATTTTTTTCTTTAAGAACTCTCTTGCTA
TATCTGAAAATTTTTCAGGTATATCTGATACATAATATTGATAAGTTCCATGAATTTCTGTATTGTTTATAATATT
TTGCACCTCTAAAATCTTTTTTAAATCCTTTGCAGTCTCTTTAGCTGGATTAACAAGTTTTATATGCTCTCCAACT
TCTTCACCTATTGTTCTCTTTAAAATAGGATAATGAGTACATCCTAACACTAAAGAATCTATATTTTTTTCTTTCA
ATTCTTGTAAATATATCTTTGCTGTCAGTTTAGCCACTTCTGTATTTGCCCATCCTTCTTCAACAATAGGCACAAA
TAAAGGACATGCTTTATTAACAATTTCTATACTCTCATCTATTTTAGATATTTCCAAGTTGTATGCTTTTGAACTT
ATAGTTCCTTCAGTTCCTATTATTCCTACAATTTTGTTTTTTGTAGAACTTACAGCTGTTCTAGCTCCTGCTTCTA
TAACTCCAATTATCGGTATATCATATTTTTCTTGAGCTTCTTTTAAGCTTCTTGCAGTAGCAGTGTTACATGCTAT
AACTATAGCTTTTACACCTTTTGTTTTTAAAAAGTTTATAGCTTGAAAAGTATATTTAATTATAGTTTCTTTGGAT
CTTGAACCATATGGTATTCTGGCAGTATCTCCAAAGTATATTATATCCTCATTTGGTAATATCTTCATTATCTCTT
TTAGAACTGTTAATCCACCTAATCCCGAATCAAAAACTCCTATTGGTTTATTGTTCATCTTTATACAACACCTACT
TTACATTTTTGTGTTTAACAACAACTTATTTATCGCTAAAATTTATATTTATATTCATAATTAATATATTATTACC
TAAATGATTATTATAGTTTATTTTACACAAAAAATAAAGGAGCTATCTTAAATTAGAAAATAATTTCTACAAAAAG
ACAACTCCTTTCACTACTTAAAAATTTAAATTTATTTTGCAAACACATGATTTCCTATTCTCATATAAGGATTCAA
TCTATTTATCCATTTGCAAGTGGCTATTTCTGGATTCCAAAAAT
