# Supplementary material for: Horizontal gene transfer converts non-toxigenic Clostridium difficile strains into toxin producers
Source: Nat Commun. 2013 Oct 17;4:2601. doi: 10.1038/ncomms3601 (PMC3826655; doi:10.1038/ncomms3601)
Supplement: Supplementary Dataset 2 — Sequence at the junctions between the chromosome and the donor specific fragment. The ends on either side of the transferred fragment are compared to the donor and recipient sequences. [file ncomms3601-s2.zip]

Archive with 14 entries (14 files):
- Paloc22left.fasta
- Paloc37right.fasta
- Paloc46right.fasta
- Paloc386right.fasta
- Paloc22right.fasta
- Paloc26right.fasta
- Paloc35right.fasta
- Paloc12right.fasta
- Paloc26left.fasta
- Paloc46left.fasta
- Paloc35left.fasta
- Paloc37left.fasta
- Paloc386left.fasta
- Paloc12left.fasta
