# Supplementary material for: Horizontal gene transfer converts non-toxigenic Clostridium difficile strains into toxin producers
Source: Nat Commun. 2013 Oct 17;4:2601. doi: 10.1038/ncomms3601 (PMC3826655; doi:10.1038/ncomms3601)
Supplement: Supplementary Dataset 2 — Sequence at the junctions between the chromosome and the donor specific fragment. The ends on either side of the transferred fragment are compared to the donor and recipient sequences. [file ncomms3601-s2.zip › Paloc22left.fasta]

>Paloc22
AAGATAAATTAAAAAAGATAAATAATGAACTGGAATCTTCTCTTGAAAAATTGAATAGACTCGTTGTAAGAGATTA
TCTTACAGGTCTTTACAATAGGCGACATATAATTAATCAGCTTATGGAGCAAAGAAGAATTAATAAATATAGTGAA
ACATCAATATCCCTTATCCTTGGTGATATTGATGACTTTAAGGTTATCAATGATACTTATGGGCATGAAGCAGGGG
ATTTCGTGTTAACAGTAATATCAAGTATAATAAAAAAGAATTGTAGACAAATTGATACTGTATCAAGATGGGGTGG
AGAAGAGTTTTTGATAATGCTCACAAATACTCCAATAGAAGGTGCTAAGATACTTTCAGAAAGAATCCGTAAAGAG
ATAAAGGAGTTTGATTTCAACTATAAAGAACATAAAATAAAGTGCACTATTACATTAGGAGTAGTAGAAGTAAACT
CAAATATATCATTAGAAGAAAACATATCCTTAGCAGATAAAGCAATGTATGAGGGTAAAAACTTAGGAAAAGATTG
TAGCGTAGTGAGTACAATGAAAGGATTAAAAAAGATATAAACTTACTTTATGAAGGAGTACAGATATGAAAAGAGA
AGTAAAGCTTTCTAAATTAGCAATTGTATTGTTGATTATTATAGTATTGGCTGTTCTAGCAGGGATTTTTTCTTCT
ATTTCATCTTATAAAGCATTTGAAAAAGTAGAAAAAAGTATTAATGATATGAATAATTTGAGGACTCAAAGTCAGT
ATATAAAAGATACAACTAGAGAGATAAGTGATGTATTAAGAAGATATGTATTTACAGGAGAAAAAAAGAATAAAGA
TATTTATGAAAAAGAATTATACGGAAAAACAAGAGAATCAGCTTTAAACAAATTAGAAAAAATTGGTCTTACAAAG
AGCGAGTCAAATAAAATCTTAGAAGCAAAAGAAATATCAGATTCTTTAGTACCAACAGAACAAAGTGCAATAAAGG
CAGTCGAAAGTAATGATAAGAGTAAAGCTCAAAGTATAATTTTTGGTAGTGACTATATAAACTCCCAAGAGAAAAT
GGATTCTTTAATAAATGAATTTCAAGAGGATATAGTTACCCGTTCAAATTCCAAAATTGTAGAGGTAAAAAAAGAA
TTACAAAGTCTAATATTAAGAACAATATTTATACTTTCCCTTTTAATAATATTGACAATAATAGAATATACAGTAA
TAAAATTAAAAATAGTGATTCCTATTAATAAAGTAGAAAAACACTTTTCAAGAATTGCATCTGGGGACTTAAGAAC
AAGTATAGACGTTGAAGAAAGTAAATCTGAAATAGGACTATTAGTGAGTTCTGTCAAAAAGATGCAAAGTATGCTT
TTAAATTACATAGACCTTATAGACAGTACATTAACTAGTATTGCAAAAGGAGATTTAAGAGTAGAGATAGACCAAG
AATTTATAGGTGATTTTAAATCAATTAAAATATCTTTAGAAAGTATAATAAACTCTTTTAATGGTGATTTTTCTGA
AATAAATTTATCAGCAGAGCAAGTTGCAAGTGCTTCAGAACAAGTTGCAGCAGGTGCACAAGCTCTTTCACAGGGT
GCTACTGAACAAGCTAGTTCAGTAGAAGAATTAGCTTCCACGATTAATGAGATATCAGATGGAATTAAGAAGTGTG
CAGATAGTGCTAGTCTTGCATGTGAGGTATCTGACCAATCTGCATCACAAGTTGGTTTCGGAAGTAGATGTATGGA
TGATATGATGACATCAATGGGTGAAATAAGTGAAAAATCGAGTGAAATATCAAAAATAATCAAAACAATAGATGAG
ATAGCATTCCAAACTAATATTCTTGCATTAAATGCAGCTGTTGAAGCAGCAAGAGCAGGTCAATATGGTAGAGGAT
TTGCAGTTGTAGCAGATGAAGTTAGGTCTTTGGCTGGTAAAAGTGCAAAAGCAGCTCAAAATACAGCTATTCTCAT
AGAAGAAGCTATTAAAACAGTAGAAAATGGTGTCAGAATTGCTAAAGAGACTGCAAATGCATTGGACTTGGTAGTA
AATGGTGTAGAAAAAACTACTAATTATATTAATGGTATTTCTTCGGCTGTACATAGTCAAGAAGTAGCAATTACAC
AGATTTTATCTGGAATAGAGCAAATTTCCATAGTAGTCCAAATGAACTCAGCAACAGCAGAGGAAAGTGCAGCAGC
TTCAGAAGAGATGTCTGCTCAAGCTCAAATTTTAAAAGAATTAGTAGAAAAATTTCATCTAAAGGAAAGTGAAGTA
AGAGAATCATCATGGGTTTAAATTATGAGGTGAATATTGAAGTAAGAGAATTATCGTGTATTTAAATTATGAGATG
TATATATATTGAAGTAAGAGAATAATTGTGTATTTAAATTATGAGGTACATATAGTGAGATAAGAGAATCATCAAG
GATTTAAATTATGAGATGCATATATAATAGAAAATTATTTGTAGGTCGTAGGTGATAAATGTGAATTATATTGAAC
CGAGTATGAGACAAATGTTAGATATGTTTATATTTGAGACAAGTTTATTACTCGAACAATTAGATGAAATTATGAT
TCAAATAGAAAAAGAGAAAGTATTTACTCATAACAACATTAATGAAACTTTTAGAATAATGCATACGATAAAAGGT
TCAGCATCTATGATGGGGTTAGACAATATATCTGCTTTAGCACATAGTGTAGAAGACTTGTTTTATGCTATACGTG
AAGGTAAAATAGAAGTTTTAGACAATGACCTATTATTTGATTTAGTCTTTCAATCATTAGATTTTATAAGAAGAGA
TATAGATGAGTTACAATCAAGAGGTTGTATATCTTCTGATTACTCTAATTTTATTGAAGGAATTGAAGAGTATGTG
AGTACTTTGGAATTATCAAGTTCTATGAAATCAAAGGATAATGCAAATTTAGAAAGTAAAGACGAAAAAGAAGTAA
TCGATTC
>CD37
AAGATAAATTAAAAAAGATAAATAATGAACTGGAATCTTCTCTTGAAAAATTGAATAGACTCGTTGTAAGAGATTA
TCTTACAGGTCTTTACAATAGGCGACATATAATTAATCAGCTTATGGAGCAAAGAAGAATTAATAAATATAGTGAA
ACATCAATATCCCTTATCCTTGGTGATATTGATGACTTTAAGGTTATCAATGATACTTATGGGCATGAAGCAGGGG
ATTTCGTGTTAACAGTAATATCAAGTATAATAAAAAAGAATTGTAGACAAATTGATACTGTATCAAGATGGGGTGG
AGAAGAGTTTTTGATAATGCTCACAAATACTCCAATAGAAGGTGCTAAGATACTTTCAGAAAGAATCCGTAAAGAG
ATAAAGGAGTTTGATTTCAACTATAAAGAACATAAAATAAAGTGCACTATTACATTAGGAGTAGTAGAAGTAAACT
CAAATATATCATTAGAAGAAAACATATCCTTAGCAGATAAAGCAATGTATGAGGGTAAAAACTTAGGAAAAGATTG
TAGCGTAGTGAGTACAATGAAAGGATTAAAAAAGATATAAACTTACTTTATGAAGGAGTACAGATATGAAAAGAGA
AGTAAAGCTTTCTAAATTAGCAATTGTATTGTTGATTATTATAGTATTGGCTGTTCTAGCAGGGATTTTTTCTTCT
ATTTCATCTTATAAAGCATTTGAAAAAGTAGAAAAAAGTATTAATGATATGAATAATTTGAGGACTCAAAGTCAGT
ATATAAAAGATACAACTAGAGAGATAAGTGATGTATTAAGAAGATATGTATTTACAGGAGAAAAAAAGAATAAAGA
TATTTATGAAAAAGAATTATACGGAAAAACAAGAGAATCAGCTTTAAACAAATTAGAAAAAATTGGTCTTACAAAG
AGCGAGTCAAATAAAATCTTAGAAGCAAAAGAAATATCAGATTCTTTAGTACCAACAGAACAAAGTGCAATAAAGG
CAGTCGAAAGTAATGATAAGAGTAAAGCTCAAAGTATAATTTTTGGTAGTGACTATATAAACTCCCAAGAGAAAAT
GGATTCTTTAATAAATGAATTTCAAGAGGATATAGTTACCCGTTCAAATTCCAAAATTGTAGAGGTAAAAAAAGAA
TTACAAAGTCTAATATTAAGAACAATATTTATACTTTCCCTTTTAATAATATTGACAATAATAGAATATACAGTAA
TAAAATTAAAAATAGTGATTCCTATTAATAAAGTAGAAAAACACTTTTCAAGAATTGCATCTGGGGACTTAAGAAC
AAGTATAGACGTTGAAGAAAGTAAATCTGAAATAGGACTATTAGTGAGTTCTGTCAAAAAGATGCAAAGTATGCTT
TTAAATTACATAGACCTTATAGACAGTACATTAACTAGTATTGCAAAAGGAGATTTAAGAGTAGAGATAGACCAAG
AATTTATAGGTGATTTTAAATCAATTAAAATATCTTTAGAAAGTATAATAAACTCTTTTAATGGTGATTTTTCTGA
AATAAATTTATCAGCAGAACAAGTTGCAAGTGCTTCAGAACAAGTTGCAGCAGGTGCACAAGCTCTTTCACAGGGT
GCTACTGAACAAGCTAGTTCAGTAGAAGAATTAGCTTCCACGATTAATGAGATATCAGATGGAATTAAGAAGTGTG
CAGATAGTGCTAGTCTTGCATGTGAGGTATCTGACCAATCTGCATCACAAGTTGGTTTCGGAAGTAGATGTATGGA
TGATATGATGACATCAATGGGTGAAATAAGTGAAAAATCGAGTGAAATATCAAAAATAATCAAAACAATAGATGAG
ATAGCATTCCAAACTAATATTCTTGCATTAAATGCAGCTGTTGAAGCAGCAAGAGCAGGTCAATATGGTAGAGGAT
TTGCAGTTGTAGCAGATGAAGTTAGGTCTTTGGCTGGTAAAAGTGCAAAAGCAGCTCAAAATACAGCTATTCTCAT
AGAAGAAGCTATTAAAACAGTAGAAAATGGTGTCAGAATTGCTAAAGAGACTGCAAATGCATTGGACTTGGTAGTA
AATGGTGTAGAAAAAACTACTAATTATATTAATGGTATTTCTTCGGCTGTACATAGTCAAGAAGTAGCAATTACAC
AGATTTTATCTGGAATAGAGCAAATTTCCATAGTAGTCCAAATGAACTCAGCAACAGCAGAGGAAAGTGCAGCAGC
CTCAGAAGAGATGTCTGCTCAAGCTCAAATTTTAAAAGAATTAGTAGAAAAATTTCATCTAAAGGAAAGTGAAGTA
AGAGAATCATCATGGGTTTAAATTATGAGATGAATATTGAAGTAAGAGAATTATCATGTATTTAAATTATGAGATG
TATATATATTGAAGTAAGAGAATGATTGTGTATTTAAATTATGAGGTACATATAGTGAGATAAGAGAATCATCAAG
GATTTAAATTATGAGATGCATATATAATAGAAAATTATTTGTAGGTCGTAGGTGATAAATGTGAATTATATTGAAC
CGAGTATGAGACAAATGTTAGATATGTTTATATTTGAGACAAGTTTATTACTCGAACAATTAGATGAAATTATGAT
TCAAATAGAAAAAGAGAAAGTATTTACTCATAACAACATTAATGAAACTTTTAGAATAATGCATACGATAAAAGGT
TCAGCATCTATGATGGGGTTAGACAATATATCTGCTTTAGCACATAGTGTAGAAGACTTGTTTTATGCTATACGTG
AAGGTAAAATAGAAGTTTTAGACAATGACCTATTATTTGATTTAGTCTTTCAATCATTAGATTTTATAAGAAGAGA
TATAGATGAGTTACAATCAAGAGGTTGTATATCTTCTGATTACTCTAATTTTATTGAAGGAATTGAAGAGTATGTG
AGTACTTTGGAATTATCAAGTTCTATGAAATCAAAGGATAATGCAAATTTAGAAAGTACAGACGAAAAAGAAGTAA
TAGATTC
>630.641439-644409
AAGATAAACTAAAAAAGATAAATAATGAACTGGAATCTTCTCTTGAAAAATTGAATAGACTCGTTGTAAGAGATTA
TCTTACAGGTCTTTACAATAGGCGACATATAATTAATCAGCTTATGGAGCAAAGAAGAATTAATAAATATAGTGAA
ACATCAATATCCCTTATCCTTGGTGATATTGATGACTTTAAGGTTATCAATGATACTTATGGGCATGAAGCAGGGG
ATTTCGTGTTAACAGTAATATCAAGTATAATAAAAAAGAATTGTAGACAAATTGATACTGTATCAAGATGGGGTGG
AGAAGAGTTTTTGATAATGCTCACAAATACTCCAATAGAAGGTGCTAAGATACTTTCAGAAAGAATCCGTAAAGAG
ATAAAGGAGTTTGATTTCAACTATAAAGAACATAAAATAAAGTGCACTATTACATTAGGAGTAGTAGAAGTAAACT
CAAATATATCATTAGAAGAAAACATATCCTTAGCAGATAAAGCAATGTATGAGGGTAAAAACTTAGGAAAAGATTG
TAGCGTAGTGAGTACAATGAAAGGATTAAAAAAGATATAAACTTACTTTATGAAGGAGTACAGATATGAAAAGAGA
AGTAAAGCTTTCTAAATTAGCAATTGTATTGCTGATTATTATAGTATTGGCTGTTCTAGCAGGGATTTTTTCTTCT
ATTTCATCTTATAAAGCATTTGAAAAAGTAGAAAAAAGTATTAATGATATGAATAATTTGAGGACTCAAAGTCAGT
ATATAAAAGATACAACTAGAGAGATAAGTGATGTATTAAGAAGATATGTATTTACAGGAGAAAAAAAGAATAAAGA
TATTTATGAAAAAGAATTATACGGAAAAACAAGAGAATCAGCTTTAAACAAATTAGAAAAAATTGGTCTTACAAAG
AGCGAGTCAAATAAAATCTTAGAAGCAAAAGAAATATCAGATTCTTTAGTACCAACAGAACAAAGTGCAATAAAGG
CAGTCGAAAGTAATGATAAGAGTAAAGCTCAAAGTATAATTTTTGGTAGTGACTATATAAACTCCCAAGAGAAAAT
GGATTCTTTAATAAATGAATTTCAAGAGGATATAGTTACCCGTTCAAATTCCAAAATTGTAGAAGTAAAAAAAGAA
TTACAAAGTCTAATATTAAGAACAATATTTATACTTTCCCTTTTAATAATATTGACAATAATAGAATATACAGTAA
TAAAATTAAAAATAGTGATTCCTATTAATAAAGTAGAAAAACACTTTTCAAGAATTGCATCTGGGGACTTAAGAAC
AAGTATAGACGTTGAAGAAAGTAAATCTGAAATAGGACTATTAGTGAGTTCTGTCAAAAAGATGCAAAGTATGCTT
TTAAATTACATAGACCTTATAGACAGTACATTAACTAGTATTGCAAAAGGAGATTTAAGAGTAGAGATAGACCAAG
AATTTATAGGTGATTTTAAATCAATTAAAATATCTTTAGAAAGTATAATAAACTCTTTTAATGGTGATTTTTCTGA
AATAAATTTATCAGCAGAGCAAGTTGCAAGTGCTTCAGAACAAGTTGCAGCAGGTGCACAAGCTCTTTCACAGGGT
GCTACTGAACAAGCTAGTTCAGTAGAAGAATTAGCTTCCACGATTAATGAGATATCAGATGGAATTAAGAAGTGTG
CAGATAGTGCTAGTCTTGCATGTGAGGTATCTGACCAATCTGCATCACAAGTTGGTTTCGGAAGTAGATGTATGGA
TGATATGATGACATCAATGGGTGAAATAAGTGAAAAATCGAGTGAAATATCAAAAATAATCAAAACAATAGATGAG
ATAGCATTCCAAACTAATATTCTTGCATTAAATGCAGCTGTTGAAGCAGCAAGAGCAGGTCAATATGGTAGAGGAT
TTGCAGTTGTAGCAGATGAAGTTAGGTCTTTGGCTGGTAAAAGTGCAAAAGCAGCTCAAAATACAGCTATTCTCAT
AGAAGAAGCTATTAAAACAGTAGAAAATGGTGTCAGAATTGCTAAAGAGACTGCAAATGCATTGGACTTGGTAGTA
AATGGTGTAGAAAAAACTACTAATTATATTAATGGTATTTCTTCGGCTGTACATAGTCAAGAAGTAGCAATTACAC
AGATTTTATCTGGAATAGAGCAAATTTCCATAGTAGTCCAAATGAACTCAGCAACAGCAGAGGAAAGTGCAGCAGC
TTCAGAAGAGATGTCTGCTCAAGCTCAAATTTTAAAAGAATTAGTAGAAAAATTTCATCTAAAGGAAAGTGAAGTA
AGAGAATCATCATGGGTTTAAATTATGAGGTGAATATTGAAGTAAGAGAATTATCGTGTATTTAAATTATGAGATG
TATATATATTGAAGTAAGAGAATAATTGTGTATTTAAATTATGAGGTACATATAGTGAGATAAGAGAATCATCAAG
GATTTAAATTATGAGATGCATATATAATAGAAAATTATTTGTAGGTCGTAGGTGATAAATGTGAATTATATTGAAC
CGAGTATGAGACAAATGTTAGATATGTTTATATTTGAGACAAGTTTATTACTCGAACAATTAGATGAAATTATGAT
TCAAATAGAAAAAGAGAAAGTATTTACTCATAACAACATTAATGAAACTTTTAGAATAATGCATACGATAAAAGGT
TCAGCATCTATGATGGGGTTAGACAATATATCTGCTTTAGCACATAGTGTAGAAGACTTGTTTTATGCTATACGTG
AAGGTAAAATAGAAGTTTTAGACAATGACCTATTATTTGATTTAGTCTTTCAATCATTAGATTTTATAAGAAGAGA
TATAGATGAGTTACAATCAAGAGGTTGTATATCTTCTGATTACTCTAATTTTATTGAAGGAATTGAAGAGTATGTG
AGTACTTTGGAATTATCAAGTTCTATGAAATCAAAGGATAATGCAAATTTAGAAAGTAAAGACGAAAAAGAAGTAA
TCGATTC
