# Supplementary material for: Horizontal gene transfer converts non-toxigenic Clostridium difficile strains into toxin producers
Source: Nat Commun. 2013 Oct 17;4:2601. doi: 10.1038/ncomms3601 (PMC3826655; doi:10.1038/ncomms3601)
Supplement: Supplementary Dataset 2 — Sequence at the junctions between the chromosome and the donor specific fragment. The ends on either side of the transferred fragment are compared to the donor and recipient sequences. [file ncomms3601-s2.zip › Paloc37right.fasta]

>630.835400-837869
ATAAAAGAACTAGCAACTACAGTAGATGGAATAGATGCAATTGTTGCTAGTCATACTCATGAAAAAATAGATGAGC
ATGAATATAAAAATAAGTCTGGAGAAAAAGTTATAGTGACACAACCAGGTGAGCATGGTAAATATTATTCTAAAAT
TACCTTTAAAGTAAATAAAGAAAAGGGTTCGTGGATTATTAATGATAAATTCAGTAAAACAATTGAGGTTGAATAA
CTTTATAAAATTTATAGATAAAGTAAATTATCTGATATTGACATGATATATAAGATAAAGTTTCTAATATTAGTAT
AATGCATAATGTGAAATATTTTAATAATAAGAGAATAAACAAGACAAATAAAAATATTTTAACATGTAAGATATAG
TATGAACTATTATACTAATGCTTACTTTATAATTTGAACATATTAGAATAAGTCTTATTTGAAAATTTTAGTGTAT
TAGAGTAAGTATTATTTTACCAGTAAAAAATATTGAGAACTATATGTAGATTTGCTTAAAAAGGAATTTACATATA
GTTCTTTTCGTATAATAAATAGTACAATCTTATATGGTAAAGATAAAGTGTGATATTAAATTTTATTATCATCCAA
AATCTAAGGAGGAGTCTCTTATGAAAATAAAATTTATTATAGTAGCATCAATAATATTTTTAATAGTATTACTTGT
GGGGTGTCAAAGTACTAAAGACACAGAAATCAATGTACTCGCCACAAGTGATTTACATTCAATTATTCCAGATAAT
TTAATTTCCTATGTAGAAGAGGAGAGAAAATATGATGAGAATCTACTTATGGTAGATGCAGGAGATTTTTTTGACA
TGCAAAGTGGTGAGATGAATAAGTGGTTTACTGGTCAAAAATTAGTAAGATTTAAAGATGGGATACCAGAGTACAA
AAAAATAGCTGAACCACGTGAAGGAGAAGTTCCATTGGCTAAAAAAATGGCAAAGCTGAAGTATGATGCAGTTACA
TTTGGGAATCATGAATTTGTATCTAATGACAAGCAGAGCCTTGATAAATTGGTTTCTGATTTTAAAAATAACAATA
TACCATTAGTATCAGCAAACGTATATGAACAATCTGGAGAAAACTACGTAAAGCCATATGTAATGAAAAATATAAA
TACTGACAAGGGAACTGTAAAGGTTGGTATACTTGGTCTGACTATAAAAGAAGTAGGGGAACGTTCAAGGTTTAAA
AGTTTTGAACAAGATAAAAAGGCTAGAGAACTTGGGGAACAACCTCAATACAAAGGGAAATTATATGCAAATGATT
TAGTAGAAGATGCAAATAAGTGGGTAAAGGTTATGGAAAAAAAAGAAAAGCCAGATATAATAGTTGCCATTGTACA
CTCAGGTGAAGAGCCAAAAAATCCTAAAAATCCAGGAAATAGAATAAAAGAACTAGCAACAACTGTAGAGGGAATA
GATGCTATTGTAGCAGGTCATACACATGAAAAAATAGAACAGCATACATATAAAAATAATTCTGGTGAAGAAGTAA
TAGTAACACAGCCTGGAGCTCATGGTAATAGTATATCAAAGATTAATTTTAAGTTGGATAAGAAGAATGATAAGTG
GTTTATAAAAGACAAATATAGTGAATTAAAGGTTTTTGGAAAGGAAGTAAATATAATTACAACTTCTGGTCTGAAT
CCAAAATTTTCAGATGAAATGGCAGTTAATTTGTTTAATGAAAGAGATAGAGATGTTCAACCTATATTTATAGATA
CTGGAGATTTTTTAAATACTAATACAAAAGAAATGACTAAGTGGGCTAAAGAGTGGCAATACAATGAAAATAAAGG
CATCTATAAAAAAATAAATGAATGGCCAATTGTATATCTTGGTTATGATGCTGTAGTACTTGGTAGCCATGACTTT
ACAGAGGATAAAGAGACTTTTGAGGAAAAAAAATCTACATTGGATTATATTATAGAAAACTTTGAAGAAATGAAGA
TACCAGTATTATCAGCTAATATATATGATGAATCTGGAGAAAATTATGTAAAACCTTATATAATTCATAATGTAGA
AACTAGGGAAGGAAATATAAAGGTTGGAGTATTAGGTCTTACTACTACTGATAAGGATGAAGAAGACTTAAGTAAC
TCAAGCTTAAGCAAAGACTCAAAGACTTCGAAAATTCCTGAAGAAACAGGAAAGTTATATACTAATAATCTAGTAA
AAGATGCAAGCGAATGGGTAAAAGTTATGCAAAAGGAAAGTCCTGATGTGATTGTTGCAGTTGTACATTCAGATAA
TAATAGTACTCTAAAAAATCCAAGTAGTGAAGTCAAAAAACTTGCAATGTCAGTAGATGGAATAGATGCTATTGTT
GTAGGTCATACGAAAAATAAGGTAGAAGAACATATTTACAAAAATAAGTCTGGGGATGAGGTTATAGTAACACAAT
CTGGAGAGGATTGTTATTCAAAAATAAGTCTTGAACTA
>CD37
ATAAAAGAGTTAGCAACTACAGTAGATGGAATAGATGCAATTGTTGCTAGTCATACTCATGAAAAAATAGATGAGC
ATGAATATAAAAATAAGTCTGGAGAAAAAGTTATAGTGACACAACCAGGTGAGCATGGTAAATATTATTCTAAAAT
TACCTTTAAAGTAAATAAAGAAAAGGGTTCGTGGATTATTAATGATAAATTCAGTAAAACAATTGAGGTTGAATAA
CTTTATAAAATTTATAGATAAAGTAAATTATCTGATATTGACATGATATATAAGATAAAGTTTCTAATATTAGTAT
AATGCATAATGTGAAATATTTTAATAATAAGAGAATAAACAAGACAAATAAAAATATTTTAACATGTAAGATATAG
TATGAACTATTATACTAATGCTTACTTTATAATTTGAACATATTAGAATAAGTCTTATTTGAAAATTTTAGTGTAT
TAGAGTAAGTATTATTTTACCAGTAAAAAATATTGAGAACTATATGTAGATTTGCTTAAAAAGGAATTTACATATA
GTTCTTTTCGTATAATAAATAGTACAATCTTATATGGTAAAGATAAAGTGTGATATTAAATTTTATTATCATCCAA
AATCTAAGGAGGAGTCTCTTATGAAAATAAAATTTATTATAGTAGCATCAATAATATTTTTAATAGTATTACTTGT
GGGGTGTCAAAGTACTAAAGACACAGAAATCAATGTACTCGCCACAAGTGATTTACATTCAATTATTCCAGATAAT
TTAATTTCCTATGTAGAAGAGGAGAGAAAATATGATGAGAATCTACTTATGGTAGATGCAGGAGATTTTTTTGACA
TGCAAAGTGGTGAGATGAATAAGTGGTTTACTGGTCAAAAATTAGTAAGATTTAAAGATGGGATACCAGAGTACAA
AAAAATAGCTGAACCACGTGAAGGAGAAGTTCCATTGGCTAAAAAAATGGCAAAGCTGAAGTATGATGCAGTTACA
TTTGGGAATCATGAATTTGTATCTAATGACAAGCAGAGCCTTGATAAATTGGTTTCTGATTTTAAAAATAACAATA
TACCATTAGTATCAGCAAACGTATATGAACAATCTGGAGAAAACTACGTAAAGCCATATGTAATGAAAAATATAAA
TACTGACAAGGGAACTGTAAAGGTTGGTATACTTGGTCTGACTATAAAAGAAGTAGGGGAACGTTCAAGGTTTAAA
AGTTTTGAACAAGATAAAAAGGCTAGAGAACTTGGGGAACAACCTCAATACAAAGGG-----ATATGCAAATGATT
TAGTAGAAGATGCAAATAAGTGGGTAAAGGTTATGGAAAAAAAAGAAAAGCCAGATATAATAGTTGCCATTGTACA
CTCAGGTGAAGAGCCAAAAAATCCTAAAAATCCAGGAAATAGAATAAAAGAACTAGCAACAACTGTAGAGGGAATA
GATGCTATTGTAGCAGGTCATACACATGAAAAAATAGAACAGCATACATATAAAAATAATTCTGGTGAAGAAGTAA
TAGTAACACAGCCTGGAGCTCATGGTAATAGTATATCAAAGATTAATTTTAAGTTGGATAAGAAGAATGATAAGTG
GTTTATAAAAGACAAATATAGTGAATTAAAGGTTTTTGGAAAGGAAGTAAATATAATTACAACTTCTGGTCTGAAT
CCAAAATTTTCAGATGAAATGGCAGTTAATTTGTTTAATGAAAGAGATAGAGATGTTCAACCTATCTTTATAGATA
CTGGAGATTTTTTAAATACTAATACAAAAGAAATGACTAAGTGGGCTAAAGAGTGGCAATACAATGAAAATAAAGG
CATCTATAAAAAAATAAATGAATGGCCAATTGTATATCTTGGTTATGATGCTGTAGTACTTGGTAGCCATGAATTT
ACAGAGGATAAAGAGACTTTTGAGGAAAAAAAATCTACATTGGATTATATTATAGAAAACTTTGAAGAAATGAAGA
TACCAGTATTATCAGCTAATATATATGATGAATCTGGAGAAAATTATGTAAAACCTTATATAATTCATAATGTAGA
AACTAGGGAAGGAAATATAAAGGTTGGAGTATTAGGTCTTACTACTACTGATAAGGATGAAGAAGACTTAAGTAAC
TCAAGCTTAAGCAAAGACTCAAAGACTTCGAAAATTCCTGAAGAAACAGGAAAGTTATATACTAATAATCTAGTAA
AAGATGCAAGCGAATGGGTAAAAGTTATGCAAAAGGAAAGTCCTGATGTGATTGTTGCAGTTGTACATTCAGATAA
TAATAGTACTCTAAAAAATCCAAGTAGTGAAGTCAAAAAACTTGCAATGTCAGTAGATGGAATAGATGCTATTGTT
GTAGGTCATACGAAAAATAAGGTAGAAGAACATATTTACAAAAATAAGTCTGGGGATGAGGTTATAGTAACACAAT
CTGGAGAAGATTGTTATTCAAAAATAAGTCTTGAACTA
>Paloc37
ATAAAAGAACTAGCAACTACAGTAGATGGAATAGATGCAATTGTTGCTAGTCATACTCATGAAAAAATAGATGAGC
ATGAATATAAAAATAAGTCTGGAGAAAAAGTTATAGTGACACAACCAGGTGAGCATGGTAAATATTATTCTAAAAT
TACCTTTAAAGTAAATAAAGAAAAGGGTTCGTGGATTATTAATGATAAATTCAGTAAAACAATTGAGGTTGAATAA
CTTTATAAAATTTATAGATAAAGTAAATTATCTGATATTGACATGATATATAAGATAAAGTTTCTAATATTAGTAT
AATGCATAATGTGAAATATTTTAATAATAAGAGAATAAACAAGACAAATAAAAATATTTTAACATGTAAGATATAG
TATGAACTATTATACTAATGCTTACTTTATAATTTGAACATATTAGAATAAGTCTTATTTGAAAATTTTAGTGTAT
TAGAGTAAGTATTATTTTACCAGTAAAAAATATTGAGAACTATATGTAGATTTGCTTAAAAAGGAATTTACATATA
GTTCTTTTCGTATAATAAATAGTACAATCTTATATGGTAAAGATAAAGTGTGATATTAAATTTTATTATCATCCAA
AATCTAAGGAGGAGTCTCTTATGAAAATAAAATTTATTATAGTAGCATCAATAATATTTTTAATAGTATTACTTGT
GGGGTGTCAAAGTACTAAAGACACAGAAATCAATGTACTCGCCACAAGTGATTTACATTCAATTATTCCAGATAAT
TTAATTTCCTATGTAGAAGAGGAGAGAAAATATGATGAGAATCTACTTATGGTAGATGCAGGAGATTTTTTTGACA
TGCAAAGTGGTGAGATGAATAAGTGGTTTACTGGTCAAAAATTAGTAAGATTTAAAGATGGGATACCAGAGTACAA
AAAAATAGCTGAACCACGTGAAGGAGAAGTTCCATTGGCTAAAAAAATGGCAAAGCTGAAGTATGATGCAGTTACA
TTTGGGAATCATGAATTTGTATCTAATGACAAGCAGAGCCTTGATAAATTGGTTTCTGATTTTAAAAATAACAATA
TACCATTAGTATCAGCAAACGTATATGAACAATCTGGAGAAAACTACGTAAAGCCATATGTAATGAAAAATATAAA
TACTGACAAGGGAACTGTAAAGGTTGGTATACTTGGTCTGACTATAAAAGAAGTAGGGGAACGTTCAAGGTTTAAA
AGTTTTGAACAAGATAAAAAGGCTAGAGAACTTGGGGAACAACCTCAATACAAAGGGAAATTATATGCAAATGATT
TA--------------------------------------------------------------------------
------------------------------TCCAGGAAATAGAATAAAAGAACTAGCAACAACTGTAGAGGGAATA
GATGCTATTGTAGCAGGTCATACACATGAAAAAATAGAACAGCATACATATAAAAATAATTCTGGTGAAGAAGTAA
TAGTAACACAGCCTGGAGCTCATGGTAATAGTATATCAAAGATTAATTTTAAGTTGGATAAGAAGAATGATAAGTG
GTTTATAAAAGACAAATATAGTGAATTAAAGGTTTTTGGAAAGGAAGTAAATATAATTACAACTTCTGGTCTGAAT
CCAAAATTTTCAGATGAAATGGCAGTTAATTTGTTTAATGAAAGAGATAGAGATGTTCAACCTATCTTTATAGATA
CTGGAGATTTTTTAAATACTAATACAAAAGAAATGACTAAGTGGGCTAAAGAGTGGCAATACAATGAAAATAAAGG
CATCTATAAAAAAATAAATGAATGGCCAATTGTATATCTTGGTTATGATGCTGTAGTACTTGGTAGCCATGAATTT
ACAGAGGATAAAGAGACTTTTGAGGAAAAAAAATCTACATTGGATTATATTATAGAAAACTTTGAAGAAATGAAGA
TACCAGTATTATCAGCTAATATATATGATGAATCTGGAGAAAATTATGTAAAACCTTATATAATTCATAATGTAGA
AACTAGGGAAGGAAATATAAAGGTTGGAGTATTAGGTCTTACTACTACTGATAAGGATGAAGAAGACTTAAGTAAC
TCAAGCTTAAGCAAAGACTCAAAGACTTCGAAAATTCCTGAAGAAACAGGAAAGTTATATACTAATAATCTAGTAA
AAGATGCAAGCGAATGGGTAAAAGTTATGCAAAAGGAAAGTCCTGATGTGATTGTTGCAGTTGTACATTCAGATAA
TAATAGTACTCTAAAAAATCCAAGTAGTGAAGTCAAAAAACTTGCAATGTCAGTAGATGGAATAGATGCTATTGTT
GTAGGTCATACGAAAAATAAGGTAGAAGAACATATTTACAAAAATAAGTCTGGGGATGAGGTTATAGTAACACAAT
CTGGAGAAGATTGTTATTCAAAAATAAGTCTTGAACTA
