# Supplementary material for: Horizontal gene transfer converts non-toxigenic Clostridium difficile strains into toxin producers
Source: Nat Commun. 2013 Oct 17;4:2601. doi: 10.1038/ncomms3601 (PMC3826655; doi:10.1038/ncomms3601)
Supplement: Supplementary Dataset 2 — Sequence at the junctions between the chromosome and the donor specific fragment. The ends on either side of the transferred fragment are compared to the donor and recipient sequences. [file ncomms3601-s2.zip › Paloc46right.fasta]

>630.885835-889618
AGAGTTGTCACTTGCTGTTCATCTAGGATTAACAGTAGAACAAGTAGGGGATGCAATACATCCACATCCGAGTTTA
TCTGAAGGGCTAATGGAAGCACTTCATGATGTACATGGAGAATGTGTTCATTCTGTACCTAAATTATAATAGACAG
ACAGAGTACATAAGGCTCTGTGGCTAGATTTAAGGGGGAAGTCTTAAAATGGGATACAATATAGCTGTTGCAGGAA
AAGGTGGAACTGGTAAAACAAGTCTCACAGGGCTTTTGATTGATTATTTGGTTAAGGACAAAAAGGGACCAGTATT
AGTTGTAGATGCTGATGCCAATGCTAACATAAATGAAGTATTAGGTATCGAAGTTGAAGCAACAATAGGAGAAATA
AGAGAAGAAGTAAATCAAAGAGAAAAGTTAGGCAATGCATTCCCTGGTGGTATGACAAAGGCACAATATCTTCAAT
TTAGATTAAATTCTATAATTGAAGAAGGCGAAGGATATGACTTATTAGTAATGGGTAGGTCAGAAGGTGAAGGATG
TTACTGTTTTGTAAATGGGATACTTAGAGAACAAGTAAACAAAATATCTGGTCATTACAAATACTTAGTCATGGAC
AACGAAGCTGGTATGGAACATCTAAGTAGAAAAGTCACTAGACATGTTGATACACTTTTATTGGTTAGTGATTGCT
CAAGACGTAGCATACAAGCTGTTGCTAGAATAAGAGATTTAGCTGAGGAACTAAAGTTAAGTGTTGGAAGAATACT
TTTGATTGTAAATAAAGTTCCAAATGGGGTTATGAATGATGGTGTTAAAGAAGAAATTGAAAAGCATAACCTAGAG
CTAATCGGTGTTGTACCTATGGATGAATTGATATATGAATATGATTCTACAGGTATTCCTTTAGTTAATTTACCTG
AAGATTCAAAATCTAAAGTGGCTATGAAAGAAATTTTTGCTAAATTAGAATTAAAATAGGCTTAAGGGGGAAAAAA
ATATGGCATTTAAAATGTCTACTCAAAAATATTCTGGAAAAATATCAGAAGTTGAAGTAGGAATAGGGGAAAAAGC
AATTAAATTAGGTGGGGAAAATGTATTACCTTTTTATAGTTTTGATGGAGAAGTAGGTAATTCTCCAAAAATAGGT
ATACAAATATCAGACGTTTATCCTGAAAGCTGGACTGATTCATATAAGGAATTATACAAAGATGTAGCTAATTGTC
CAGTAGAGTGGGCTAAATATGTTGAAGCTAATACACAAGCAGATTTTATTTGTTTAAAATTTGATGGTTCTGACCC
AAATGGATTAGATAAGTCAGTTGATGAATGTGCTGATGTAGCTAAGGCAGTAATTGAAGCAATAAAATTACCTTTA
GTTGTAGCTGGTTCAGGAAATCATGAAAAAGATGGTAAATTATTTGAAAAATTAGCTCAAACATTGGATGGACATA
ACTGCTTATTTATGTCAGCAGTAGAAGATAACTACAAAGGAGTAGGAGCATCAGCTGGTATGGCTTATGCACATAA
AGTAGGAGCTGAATCTTCTGTTGATATAAACCTAGCTAAACAATTAAACGTATTGTTAACTCAACTAGGCGTTAAA
GGTGAAAATATAGTTATGAATGTTGGATGTTCAGCAGTTGGTTATGGATATGAGTACGTTGCATCTACTATGGATA
GAATTAGACTTGCAGCATTTGGTCAAAATGATAAGACATTACAAATGCCTATCATAACACCAGTAGCTTTTGAAGT
AGGTCATGTTAAAGAAGCTATAGCTCCAATAGAAGATGAGCCAGATTGGGGTTGTCCAGAAGAAAGAACTATAGCA
ATGGAAGTTTCAACTGCAGCAAGTGTTTTAGTAGGTGGTTCAAACGCAGTTATACTTCGTCATCCAAAATCAATAG
AAACTATAAAAGAATTGGTTAACGCATTAGCTTAATTAAATTGTTAAGGTTAGGGGGAAAAAATAATGGCATTAAA
AGCTTTAGATATATTTAAATTAACACCAAAGAAAAACTGTAAGGATTGTGGATTCCCAACTTGTATGGCTTTCTCT
ATGAAGGTTGCTTCAGGAGCTGTAGAAGTAGGTAAATGCCCACATATGTCTGATGACGCTATAGCAAAATTATCAG
AGGCTACTGCACCTTTAATGAAAGCTTTAAAAGTTGGTGCTGGTGCATCTGAGTATGAACTAGGTGGAGAAACAGT
ATTATTTAGACATGAAAAAACATTAGTAAGTAGAAATAGATATGCAGTTTCATTCTGTACTTGTATGAGTGATGAA
GCAGTAGATGCTAAAATAGCTAACATGAAAAAAGTTGACTATGTAAGAATTGGTGAACAAATGAAAGTTGAAATGG
CTGTTTTAGAGTATTGTGGAGATAAAGATGCGTATTTAAAATTAATAGATAAAATAAAAGGCAGTGGATTAGAAGT
AGCTTATATTTTAGCTTGTGATGATGCACAAGTAGTTAAAGAAGCTGTTGAAGTATTAAAAGATGCTAGACCAATG
GTATATGGAGCAACTAAAGAGAACTACAAAGATATGATAGAAGTAGTTAAAGGAGCAAGTTTACCATTAGGTGTAA
AAGCTGGTAGCTTAGAAGAATTATATGAAACAGTTGAATTAATTCAAGCTGCTGGATATAAAGAATTAGTATTAGA
TGTAACAGGAGAAAACATAAAAGATACTTACACTAATGCTATACAAGTTAGAAGAACAGCTTTAAAAGAGCAAGAT
AGAACATTTGGATATCCTTCAATAGTATTTGCAAATAGATTATCTAATTCAAACCCTATGATGGAAGTTGCTTTAT
CATCAATATTCACTATAAAATACGGTTCTATAATAGTAATAGATGATATTAGTTATGCTAAGGCATTACCATTATT
TGCACTAAGACAAAACATATACACTGACCCACAAAGACCAATGAGAGTTGAACCAAAGATTTATCCAATCAACAAC
CCAGATGAAAATTCTCCAGTATTAGTTACTGTTGACTTTGCATTAACTTACTTCATAGTTGCTGGTGATATAGAAA
GATCAAAAGTTCCAGTATGGTTAGTAATACCAGATGCAGGTGGATATTCAGTTCTTACATCTTGGGCTGCTGGTAA
ATTTGGTGGAAACTCAATCTCTGCTTTCATTAAAGAAAGTAAGGTAGAAGAAGTAACTAATTGTAAAGACCTTATC
ATTCCAGGAAAAGTTGCAGTACTTAAAGGTGATATAGAAGATAACTTACCAGGATGGAATGTAGTTATAGGACCAG
AGGAATCTATGGAATTACCTAAGTTCTTAAAAGGATACCAAGAAAAAGCATGCCAAACAAACTAATAAAATATTAA
CTAACTATTAATATTAAATTTAAAGGGGGACATTATAAATGGAAAAATTTATGATTATAGGTGAGAGAATACATTG
TATATCACCTTCAATAAGAAAAGCATTAGCAGAAAGAGACCCAGCTCCAATCTTAAAAAGAGCAAAAGAGCAATTA
GAAGCAGGAGCACACTATATAGATTTTAATATAGGACCTGCCGAAAGAGATGGCGAAGAAATAATGACATGGGGAA
TCAAATTACTTCAATCTGAGTTCAACAATGTTCCTATAGCATTAGATACAGCTAATAAAAAAGCTATCGAAGCTGG
ACTTAAAGTTTATGATAGAACTAATGCAAAACCAATAATAAACTCTGCTGATGCTGGCTCAAGATTTGATTTAATA
GATATAGCAGCTGAATACGAAGCAATGGTTATAGGTTTATGTGCAAAAGAAGGTATTCCA
>CD37
AGAGTTGTCACTTGCTGTTCATCTAGGATTAACAGTAGAACAAGTAGGGGATGCAATACATCCACATCCAAGTTTA
TCTGAAGGGCTAATGGAAGCACTTCATGATGTACATGGAGAATGTGTTCATTCTGTACCTAAATTATAATAGACAG
ACAGAGTACATAAGGCTCTGTGGCTAGATTTAAGGGGGAAGTCTTAAAATGGGATACAATATAGCTGTTGCAGGAA
AAGGTGGAACTGGTAAAACAAGTCTCACAGGGCTTTTGATTGATTATTTGGTTAAGGACAAAAAGGGACCAGTATT
AGTTGTAGATGCTGATGCCAATGCTAACATAAATGAAGTATTAGGTATCGAAGTTGAAGCAACAATAGGAGAAATA
AGAGAAGAAGTAAATCAAAGAGAAAAGTTAGGCAATGCATTCCCTGGTGGTATGACAAAGGCACAATATCTTCAAT
TTAGATTAAATTCTATAATCGAAGAAGGCGAAGGATATGACTTATTAGTAATGGGTAGGTCAGAAGGTGAAGGATG
TTACTGTTTTGTAAATGGGATACTTAGAGAACAAGTAAACAAAATATCTGGTCATTACAAATACTTAGTCATGGAC
AACGAAGCTGGTATGGAACATCTAAGTAGAAAAGTCACTAGACATGTTGATACACTTTTATTGGTTAGTGATTGCT
CAAGACGTAGCATACAAGCTGTTGCTAGAATAAGAGATTTAGCTGAGGAACTAAAGTTAAGTGTTGGAAGAATACT
TTTGATTGTAAATAAAGTTCCAAATGGGGTTATGAATGATGGTGTTAAAGAAGAAATTGAAAAGCATAACCTAGAG
CTAATCGGTGTTGTACCTATGGATGAATTGATATATGAATATGATTCTACAGGTATTCCTTTAGTTAATTTACCTG
AAGATTCAAAATCTAAAGTGGCTATGAAAGAAATTTTTGCTAAATTAGAATTAAAATAGGCTTAAGGGGGAAAAAA
ATATGGCATTTAAAATGTCTACTCAAAAATATTCTGGAAAAATATCAGAAGTTGAAGTAGGAATAGGGGAAAAAGC
AATTAAATTAGGTGGGGAAAATGTATTACCTTTTTATAGTTTTGATGGAGAAGTAGGTAATTCTCCAAAAATAGGG
ATACAAATATCAGACGTTTATCCTGAAAGCTGGACTGATTCATATAAGGAATTATACAAAGATGTAGCTAATTGTC
CAGTAGAGTGGGCTAAATATGTTGAAGCTAATACACAAGCAGATTTTATTTGTTTAAAATTTGATGGTTCTGACCC
AAATGGATTAGATAAGTCAGTTGATGAATGTGCTGATGTAGCTAAGGCAGTAATTGAAGCAATAAAATTACCTTTA
GTTGTAGCTGGTTCAGGAAATCATGAAAAAGATGGTAAATTATTTGAAAAATTAGCTCAAACATTGGATGGACATA
ACTGCTTATTTATGTCAGCAGTAGAAGATAACTACAAAGGAGTAGGAGCATCAGCTGGTATGGCTTATGCACATAA
AGTAGGAGCTGAATCTTCTGTTGATATAAACCTAGCTAAACAATTAAACGTATTGTTAACTCAACTAGGCGTTAAA
GGTGAAAATATAGTTATGAATGTTGGATGTTCAGCAGTTGGTTATGGATATGAGTACGTTGCATCTACTATGGATA
GAATTAGACTTGCAGCATTTGGTCAAAATGATAAGACATTACAAATGCCTATCATAACACCAGTAGCTTTTGAAGT
AGGTCATGTTAAAGAAGCTATAGCTCCAATAGAAGATGAGCCAGATTGGGGTTGTCCAGAAGAAAGAACTATAGCA
ATGGAAGTTTCAACTGCAGCAAGTGTTTTAGTAGGTGGTTCAAACGCAGTTATACTTCGTCATCCAAAATCAATAG
AAACTATAAAAGAATTGGTTAACGCATTAGCTTAATTAAATTGTTAAGGTTAGGGGGAAAAAATAATGGCATTAAA
AGCTTTAGATATATTTAAATTAACACCAAAGAAAAACTGTAAGGATTGTGGATTCCCAACTTGTATGGCTTTCTCT
ATGAAGGTTGCTTCAGGAGCTGTAGAAGTAGGTAAATGCCCACATATGTCTGATGACGCTATAGCAAAATTATCAG
AGGCTACTGCACCTTTAATGAAAGCTTTAAAAGTTGGTGCTGGTGCATCTGAGTATGAACTAGGTGGAGAAACAGT
ATTATTTAGACATGAAAAAACATTAGTAAGTAGAAATAGATATGCAGTTTCATTCTGTACTTGTATGAGTGATGAA
GCAGTAGATGCTAAAATAGCTAACATGAAAAAAGTTGACTATGTAAGAATTGGTGAACAAATGAAAGTTGAAATGG
CTGTTTTAGAGTATTGTGGAGATAAAGATGCGTATTTAAAATTAATAGATAAAATAAAAGGCAGTGGATTAGAAGT
AGCTTATATTTTAGCTTGTGATGATGCACAAGTAGTTAAAGAAGCTGTTGAAGTATTAAAAGATGCTAGACCAATG
GTATATGGAGCAACTAAAGAGAACTACAAAGATATGATAGAAGTAGTTAAAGGAGCAAGTTTACCATTAGGTGTAA
AAGCTGGTAGCTTAGAAGAATTATATGAAACAGTTGAATTAATTCAAGCTGCTGGATATAAAGAATTAGTATTAGA
TGTAACAGGAGAAAACATAAAAGATACTTACACTAATGCTATACAAGTTAGAAGAACAGCTTTAAAAGAGCAAGAT
AGAACATTTGGATATCCTTCAATAGTATTTGCAAATAGATTATCTAATTCAAACCCTATGATGGAAGTTGCTTTAT
CATCAATATTCACTATAAAATACGGTTCTATAATAGTAATAGATGATATTAGTTATGCTAAGGCATTACCATTATT
TGCACTAAGACAAAACATATACACTGACCCACAAAGACCAATGAGAGTTGAACCAAAGATTTATCCAATCAACAAC
CCAGATGAAAATTCTCCAGTATTAGTTACTGTTGACTTTGCATTAACTTACTTCATAGTTGCTGGTGATATAGAAA
GATCAAAAGTTCCAGTATGGTTAGTAATACCAGATGCAGGTGGATATTCAGTTCTTACATCTTGGGCTGCTGGTAA
ATTTGGTGGAAACTCAATCTCTGCTTTCATTAAAGAAAGTAAGGTAGAAGAAGTAACTAATTGTAAAGACCTTATC
ATTCCAGGAAAAGTTGCAGTACTTAAAGGTGATATAGAAGATAACTTACCAGGATGGAATGTAGTTATAGGACCAG
AGGAATCTATGGAATTACCTAAGTTCTTAAAAGGATACCAAGAAAAAGCATGCCAAACAAACTAATAAAATATTAA
CTAACTATTAATATTAAATTTAAAGGGGGACATTATAAATGGAAAAATTTATGATTATAGGTGAGAGAATACATTG
TATATCACCTTCAATAAGAAAAGCATTAGCAGAAAGAGACCCAGCTCCAATCTTAAAAAGAGCAAAAGAGCAATTA
GAAGCAGGAGCACACTATATAGATTTTAATATAGGACCTGCCGAAAGAGATGGCGAAGAAATAATGACATGGGGAA
TCAAATTACTTCAATCTGAGTTCAACAATGTTCCTATAGCATTAGATACAGCTAATAAAAAAGCTATCGAAGCTGG
ACTTAAAGTTTATGATAGAACTAATGCAAAACCAATAATAAACTCTGCTGATGCTGGCTCAAGATTTGATTTAATA
GATATAGCAGCTGAATACGAAGCAATGGTTATAGGTTTATGTGCAAAAGAAGGTATCCCA
>Paloc46
AGAGTTGTCACTTGCTGTTCATCTAGGATTAACAGTAGAACAAGTAGGGGATGCAATACATCCACATCCGAGTTTA
TCTGAAGGGCTAATGGAAGCACTTCATGATGTACATGGAGAATGTGTTCATTCTGTACCTAAATTATAATAGACAG
ACAGAGTACATAAGGCTCTGTGGCTAGATTTAAGGGGGAAGTCTTAAAATGGGATACAATATAGCTGTTGCAGGAA
AAGGTGGAACTGGTAAAACAAGTCTCACAGGGCTTTTGATTGATTATTTGGTTAAGGACAAAAAGGGACCAGTATT
AGTTGTAGATGCTGATGCCAATGCTAACATAAATGAAGTATTAGGTATCGAAGTTGAAGCAACAATAGGAGAAATA
AGAGAAGAAGTAAATCAAAGAGAAAAGTTAGGCAATGCATTCCCTGGTGGTATGACAAAGGCACAATATCTTCAAT
TTAGATTAAATTCTATAATTGAAGAAGGCGAAGGATATGACTTATTAGTAATGGGTAGGTCAGAAGGTGAAGGATG
TTACTGTTTTGTAAATGGGATACTTAGAGAACAAGTAAACAAAATATCTGGTCATTACAAATACTTAGTCATGGAC
AACGAAGCTGGTATGGAACATCTAAGTAGAAAAGTCACTAGACATGTTGATACACTTTTATTGGTTAGTGATTGCT
CAAGACGTAGCATACAAGCTGTTGCTAGAATAAGAGATTTAGCTGAGGAACTAAAGTTAAGTGTTGGAAGAATACT
TTTGATTGTAAATAAAGTTCCAAATGGGGTTATGAATGATGGTGTTAAAGAAGAAATTGAAAAGCATAACCTAGAG
CTAATCGGTGTTGTACCTATGGATGAATTGATATATGAATATGATTCTACAGGTATTCCTTTAGTTAATTTACCTG
AAGATTCAAAATCTAAAGTGGCTATGAAAGAAATTTTTGCTAAATTAGAATTAAAATAGGCTTAAGGGGGAAAAAA
ATATGGCATTTAAAATGTCTACTCAAAAATATTCTGGAAAAATATCAGAAGTTGAAGTAGGAATAGGGGAAAAAGC
AATTAAATTAGGTGGGGAAAATGTATTACCTTTTTATAGTTTTGATGGAGAAGTAGGTAATTCTCCAAAAATAGGG
ATACAAATATCAGACGTTTATCCTGAAAGCTGGACTGATTCATATAAGGAATTATACAAAGATGTAGCTAATTGTC
CAGTAGAGTGGGCTAAATATGTTGAAGCTAATACACAAGCAGATTTTATTTGTTTAAAATTTGATGGTTCTGACCC
AAATGGATTAGATAAGTCAGTTGATGAATGTGCTGATGTAGCTAAGGCAGTAATTGAAGCAATAAAATTACCTTTA
GTTGTAGCTGGTTCAGGAAATCATGAAAAAGATGGTAAATTATTTGAAAAATTAGCTCAAACATTGGATGGACATA
ACTGCTTATTTATGTCAGCAGTAGAAGATAACTACAAAGGAGTAGGAGCATCAGCTGGTATGGCTTATGCACATAA
AGTAGGAGCTGAATCTTCTGTTGATATAAACCTAGCTAAACAATTAAACGTATTGTTAACTCAACTAGGCGTTAAA
GGTGAAAATATAGTTATGAATGTTGGATGTTCAGCAGTTGGTTATGGATATGAGTACGTTGCATCTACTATGGATA
GAATTAGACTTGCAGCATTTGGTCAAAATGATAAGACATTACAAATGCCTATCATAACACCAGTAGCTTTTGAAGT
AGGTCATGTTAAAGAAGCTATAGCTCCAATAGAAGATGAGCCAGATTGGGGTTGTCCAGAAGAAAGAACTATAGCA
ATGGAAGTTTCAACTGCAGCAAGTGTTTTAGTAGGTGGTTCAAACGCAGTTATACTTCGTCATCCAAAATCAATAG
AAACTATAAAAGAATTGGTTAACGCATTAGCTTAATTAAATTGTTAAGGTTAGGGGGAAAAAATAATGGCATTAAA
AGCTTTAGATATATTTAAATTAACACCAAAGAAAAACTGTAAGGATTGTGGATTCCCAACTTGTATGGCTTTCTCT
ATGAAGGTTGCTTCAGGAGCTGTAGAAGTAGGTAAATGCCCACATATGTCTGATGACGCTATAGCAAAATTATCAG
AGGCTACTGCACCTTTAATGAAAGCTTTAAAAGTTGGTGCTGGTGCATCTGAGTATGAACTAGGTGGAGAAACAGT
ATTATTTAGACATGAAAAAACATTAGTAAGTAGAAATAGATATGCAGTTTCATTCTGTACTTGTATGAGTGATGAA
GCAGTAGATGCTAAAATAGCTAACATGAAAAAAGTTGACTATGTAAGAATTGGTGAACAAATGAAAGTTGAAATGG
CTGTTTTAGAGTATTGTGGAGATAAAGATGCGTATTTAAAATTAATAGATAAAATAAAAGGCAGTGGATTAGAAGT
AGCTTATATTTTAGCTTGTGATGATGCACAAGTAGTTAAAGAAGCTGTTGAAGTATTAAAAGATGCTAGACCAATG
GTATATGGAGCAACTAAAGAGAACTACAAAGATATGATAGAAGTAGTTAAAGGAGCAAGTTTACCATTAGGTGTAA
AAGCTGGTAGCTTAGAAGAATTATATGAAACAGTTGAATTAATTCAAGCTGCTGGATATAAAGAATTAGTATTAGA
TGTAACAGGAGAAAACATAAAAGATACTTACACTAATGCTATACAAGTTAGAAGAACAGCTTTAAAAGAGCAAGAT
AGAACATTTGGATATCCTTCAATAGTATTTGCAAATAGATTATCTAATTCAAACCCTATGATGGAAGTTGCTTTAT
CATCAATATTCACTATAAAATACGGTTCTATAATAGTAATAGATGATATTAGTTATGCTAAGGCATTACCATTATT
TGCACTAAGACAAAACATATACACTGACCCACAAAGACCAATGAGAGTTGAACCAAAGATTTATCCAATCAACAAC
CCAGATGAAAATTCTCCAGTATTAGTTACTGTTGACTTTGCATTAACTTACTTCATAGTTGCTGGTGATATAGAAA
GATCAAAAGTTCCAGTATGGTTAGTAATACCAGATGCAGGTGGATATTCAGTTCTTACATCTTGGGCTGCTGGTAA
ATTTGGTGGAAACTCAATCTCTGCTTTCATTAAAGAAAGTAAGGTAGAAGAAGTAACTAATTGTAAAGACCTTATC
ATTCCAGGAAAAGTTGCAGTACTTAAAGGTGATATAGAAGATAACTTACCAGGATGGAATGTAGTTATAGGACCAG
AGGAATCTATGGAATTACCTAAGTTCTTAAAAGGATACCAAGAAAAAGCATGCCAAACAAACTAATAAAATATTAA
CTAACTATTAATATTAAATTTAAAGGGGGACATTATAAATGGAAAAATTTATGATTATAGGTGAGAGAATACATTG
TATATCACCTTCAATAAGAAAAGCATTAGCAGAAAGAGACCCAGCTCCAATCTTAAAAAGAGCAAAAGAGCAATTA
GAAGCAGGAGCACACTATATAGATTTTAATATAGGACCTGCCGAAAGAGATGGCGAAGAAATAATGACATGGGGAA
TCAAATTACTTCAATCTGAGTTCAACAATGTTCCTATAGCATTAGATACAGCTAATAAAAAAGCTATCGAAGCTGG
ACTTAAAGTTTATGATAGAACTAATGCAAAACCAATAATAAACTCTGCTGATGCTGGCTCAAGATTTGATTTAATA
GATATAGCAGCTGAATACGAAGCAATGGTTATAGGTTTATGTGCAAAAGAAGGTATCCCA
