# Supplementary material for: Horizontal gene transfer converts non-toxigenic Clostridium difficile strains into toxin producers
Source: Nat Commun. 2013 Oct 17;4:2601. doi: 10.1038/ncomms3601 (PMC3826655; doi:10.1038/ncomms3601)
Supplement: Supplementary Dataset 2 — Sequence at the junctions between the chromosome and the donor specific fragment. The ends on either side of the transferred fragment are compared to the donor and recipient sequences. [file ncomms3601-s2.zip › Paloc386right.fasta]

>630.822635-824875
AAGTATTTTTAATGCTTAGTTATGCATACGTATTCTGAAATAAAGGGGGATATAAAGTGGCATCTACCAACAAAAA
TAATGTAACAAGTAAAGAGGAAGAAAAAGAAGTTTCTACAAGTGGGCTTGAATCATGTACGGTTAAAGAAAACAAA
GCTAAAATGAATCAAACTAATTTTAGTAATATAAATGAAAATCAAACAAATGAGAATAAAACGAACACATATAAAA
GAAATATAGATAAAGGAAATATAGATAAAGGGAATATAGATAAAACAAACACAAATAAATCCGACATAAATAAAGT
TAACATAGATACAGTGGATACAGATAAATTAAATACAAATACTCTTACTGAAAAAAATAAAAAAGTTATATTTAAG
GGGGAAGATAATATGTCATCTACAAAAATTTACTATGGAGATTCATTAGAAGTAACGCCTGTTGGAGTAATGGATT
ACAATGATTTTTCAAAACAGACAAAAAGGGAACAGGAAATACCTGGATTTGATTCTAAGTATAGAGATTTTGTAGA
TTATATTATGAAGATTACACATAATATCTGGGAAGAAAAAGGTATAGGTGTTATTTATGATACATATCACAATAAT
GTTACAATGCATTGTGGCTCTTCAAATTTAGTTGGTATTAAAGATGTTATTTCCAATACTCTTCAAACATTACATG
CGTTTCCTGATAGAAGATTAATTGGTCAAAATGTAATATGGTCTAACTTTGGTGCTGATGGTTTTTTATCTTCTCA
CCGTGTTTTGTCTACAGCAACTAACTTAGGTGATAGTAATTTTGGACCAGCAACAGGTAGAAAAATAAACTTTAGA
ACTGTAATTGATTGTGCCACAACTAACAATAGAATCCACGAAGAATGGTTGGTTAGAGATAATTTATGGATTGTTA
CTCAATTAGGATTAAACCCTCAGGAAGTAGCAAAGAGTATGGCAAAGGCAAGTGAATCTAAAGTGCTTAGTTTACA
ATCAACTTATGGTATCTGTGAATCTATGGATGGTCAATTTATGCCAACTAAGTATCAAGCAAAAGATGATTCTGTT
GGCGAAATGATGCTTGAAATGACAAGCCGTATTTATAATTATAAATATATAAATGAAGTTAAAAAATACTATCATG
ATAATGCAGTAGTACATTTTATATGTGATAAAGATTTAAATGGTTATGATGAGATTCAAGGAATGATTGTAAGTTT
ACTTGCATCAATTCCAAATGGAAGTTATGAAGTGGAAAGAGTAACTTGTAATCAAAGAGAAAAAAATGAAGGTTAT
GATGTATCTGTAAGATGGAGATTACGTGGAATAAATGAAGGTATAGGATTTTTTGGACAGCCTTCTGGAAAGCATA
TAGAAGTAATGGGAATCAATCATTATCATATACTACAAGGTAAAGTAAAGGAGGAGTGGATAACTTTTGATGGTAT
GGATGTATTAAAACAAATGTATATGGGAGTAGAAGAATAAAGCTGTTTAGAGTATAAATAGTTTTGAAATGTATAT
AGGGAAGTATTGCTTTATAAAATTTAAGTGGGGAATGTATATGAAAAATAGATGTTTAAACTTTTAGCAAAATTAT
GACTAAATTTAAAAGGGGGAATTATAAAAATATGAAAACAACGGTTGAAATAGAAAATGATATCATATTAGGAAAA
GACTATTCAAACCTAAAAAGAGGAATTGCATTTTTTTCAATTGCTTTAATATACTTTTTTTATTGCTACAATTTTA
TGGTGGGTACTTTTATTAAACCAACAATGATTTATGCTTTAGCAGATGGGGGATTTGGTTTTTCATTAAAACAAAC
AGAAGAAATATTTGCAGTTATGTCTTTTGGTACAATTCCAGGTACATTTATTTTTGGGGTGATTTCTACAAAAATT
GGGAAGAAGAGGACTTTAATTAGCGTTGCTTTACTGATTGGATTGACAACATTTATACCAATGTTATCTCCTACAA
ATATTATGTTATGGAAAATAGCACGTTTGTGTACAGGAGTAGTGTTGGGAGGCGTATTTGGAACAGCTATGCCTTT
AGTTGCAGATATGTTTCCAAGTAAATATCGTGGTAAGTTAGCTGCTATATTAACTGCTTTATTTTCATTAGCAATG
ATTTTTGGTGGGAAAGTATATGGCGTTTTAGGTGATGCAAATTGGCAAATATTGATGTATACTGCGATTATACCAC
CTATAGTTGGAGCTATCTTAGCAATCTTCTTTGTGCC
>CD37
AAGTATTTTTAATGCTTAGTTATGCATACGTATTCTAAAATAAAGGGGGATATAAAGTGGCATCTACCAACAAAAA
TAATGCAACAAGTAAAGAAGAAGAAAAAGAAGTTTCTACAAGTGGGCTTGAATCATGTACGGTTAAAGAAAACAAA
GCTAAAATGAATCAAACTAATTTTAGTAATATAAATGAAAATCAAACAAATGAGAATAAAACGAACACATATAAAA
GAAATATAGATAAAGGAAATATAGATAAAGGGAATATAGATAAAACAAACACAAATAAATCCGACATAAATAAAGT
TAACATAGATACAGTGGATACAGATAAATTAAATACAAATACTCTTACTGAAAAAAATAAAAAAGTTATATTTAAG
GGGGAAGATAATATGTCATCTACAAAAATTTACTATGGAGATTCATTAGAAGTAACGCCTGTTGGAGTAATGGATT
ACAATGATTTTTCAAAACAGACAAAAAGGGAACAGGAAATACCTGGATTTGATTCTAAGTATAGAGATTTTGTAGA
TTATATTATGAAGATTACACATAATATCTGGGAAGAAAAAGGTATAGGTGTTATTTATGATACATATCACAATAAT
GTTACAATGCATTGTGGCTCTTCAAATTTAGTTGGTATTAAAGATGTTATTTCCAATACTCTTCAAACATTACATG
CGTTTCCTGATAGAAGATTAATTGGTCAAAATGTAATATGGTCTAACTTTGGTGCTGATGGTTTTTTATCTTCTCA
CCGTGTTTTGTCTACAGCAACTAACTTAGGTGATAGTAATTTTGGACCAGCAACAGGTAGAAAAATAAACTTTAGA
ACTGTAATTGATTGTGCCACAACTAACAATAGAATCCATGAAGAATGGTTGGTTAGAGATAATTTATGGATTGTTA
CTCAATTAGGATTAAACCCTCAGGAAGTAGCAAAGAGTATGGCAAAGGCAAGTGAATCTAAAGTGCTTAGTTTACA
ATCAACTTATGGTATCTGTGAATCTATGGATGGTCAATTTATGCCAACTAAGTATCAAGCAAAAGATGATTCTGTT
GGCGAAATGATGCTTGAAATGACAAGCCGTATTTATAATTATAAATATATAAATGAAGTTAAAAAATACTATCATG
ATAATGCAGTAGTACATTTTATATGTGATAAAGATTTAAATGGTTATGATGAGATTCAAGGAATGATTGTAAGTTT
ACTTGCATCAATTCCAAATGGAAGTTATGAAGTGGAAAGAGTAACTTGTAATCAAAGAGAAAAAAATGAAGGTTAT
GATGTATCTGTAAGATGGAGATTACGTGGAATAAATGAAGGTATAGGATTTTTTGGACAGCCTTCTGGAAAGCATA
TAGAAGTAATGGGAATCAATCATTATCATATACTACAAGGTAAAGTAAAGGAGGAGTGGATAACTTTTGATGGTAT
GGATGTATTAAAACAAATGTATATGGGAGTAGAAGAATAAAGCTGTTTAGAGTATAAATAGTTTTGAAATGTATAT
AGGGAAGTATTGCTTTATAAAATTTAAGTGGGGAATGTATATGAAAAATAGATGTTTAAACTTTTAGCAAAATTAT
GACTAAATTTAAAAGGGGGAATTATAAAAATATGAAAACAACGGTTGAAATAGAAAATGATATCATATTAGGAAAA
GACTATTCAAACCTAAAAAGAGGAATTGCATTTTTTTCAATTGCTTTAATATACTTTTTTTATTGCTACAATTTTA
TGGTGGGTACTTTTATTAAACCAACAATGATTTATGCTTTAGCAGATGGGGGATTTGGTTTTTCATTAAAACAAAC
AGAAGAAATATTTGCAGTTATGTCTTTTGGTACAATTCCAGGTACATTTATTTTTGGGGTGATTTCTACAAAAATT
GGGAAGAAGAGGACTTTAATTAGCGTTGCTTTACTGATTGGATTGACAACATTTATACCAATGTTATCTCCTACAA
ATATTATGTTATGGAAAATAGCACGTTTGTGTACAGGAGTAGTGTTGGGAGGCGTATTTGGAACAGCTATGCCTTT
GGTTGCAGATATGTTTCCAAGTAAATATCGTGGTAAGTTAGCTGCTATATTAACTGCTTTATTTTCATTAGCAATG
ATTTTTGGTGGGAAAGTATATGGCGTTTTAGGTGATGCAAATTGGCAAATATTGATGTATACTGCGATTATACCAC
CTATAGTTGGAGCTATCTTAGCAATTTTCTTTGTGCC
>Paloc386
AAGTATTTTTAATGCTTAGTTATGCATACGTATTCTGAAATAAAGGGGGATATAAAGTGGCATCTACCAACAAAAA
TAATGTAACAAGTAAAGAGGAAGAAAAAGAAGTTTCTACAAGTGGGCTTGAATCATGTACGGTTAAAGAAAACAAA
GCTAAAATGAATCAAACTAATTTTAGTAATATAAATGAAAATCAAACAAATGAGAATAAAACGAACACATATAAAA
GAAATATAGATAAAGGAAATATAGATAAAGGGAATATAGATAAAACAAACACAAATAAATCCGACATAAATAAAGT
TAACATAGATACAGTGGATACAGATAAATTAAATACAAATACTCTTACTGAAAAAAATAAAAAAGTTATATTTAAG
GGGGAAGATAATATGTCATCTACAAAAATTTACTATGGAGATTCATTAGAAGTAACGCCTGTTGGAGTAATGGATT
ACAATGATTTTTCAAAACAGACAAAAAGGGAACAGGAAATACCTGGATTTGATTCTAAGTATAGAGATTTTGTAGA
TTATATTATGAAGATTACACATAATATCTGGGAAGAAAAAGGTATAGGTGTTATTTATGATACATATCACAATAAT
GTTACAATGCATTGTGGCTCTTCAAATTTAGTTGGTATTAAAGATGTTATTTCCAATACTCTTCAAACATTACATG
CGTTTCCTGATAGAAGATTAATTGGTCAAAATGTAATATGGTCTAACTTTGGTGCTGATGGTTTTTTATCTTCTCA
CCGTGTTTTGTCTACAGCAACTAACTTAGGTGATAGTAATTTTGGACCAGCAACAGGTAGAAAAATAAACTTTAGA
ACTGTAATTGATTGTGCCACAACTAACAATAGAATCCATGAAGAATGGTTGGTTAGAGATAATTTATGGATTGTTA
CTCAATTAGGATTAAACCCTCAGGAAGTAGCAAAGAGTATGGCAAAGGCAAGTGAATCTAAAGTGCTTAGTTTACA
ATCAACTTATGGTATCTGTGAATCTATGGATGGTCAATTTATGCCAACTAAGTATCAAGCAAAAGATGATTCTGTT
GGCGAAATGATGCTTGAAATGACAAGCCGTATTTATAATTATAAATATATAAATGAAGTTAAAAAATACTATCATG
ATAATGCAGTAGTACATTTTATATGTGATAAAGATTTAAATGGTTATGATGAGATTCAAGGAATGATTGTAAGTTT
ACTTGCATCAATTCCAAATGGAAGTTATGAAGTGGAAAGAGTAACTTGTAATCAAAGAGAAAAAAATGAAGGTTAT
GATGTATCTGTAAGATGGAGATTACGTGGAATAAATGAAGGTATAGGATTTTTTGGACAGCCTTCTGGAAAGCATA
TAGAAGTAATGGGAATCAATCATTATCATATACTACAAGGTAAAGTAAAGGAGGAGTGGATAACTTTTGATGGTAT
GGATGTATTAAAACAAATGTATATGGGAGTAGAAGAATAAAGCTGTTTAGAGTATAAATAGTTTTGAAATGTATAT
AGGGAAGTATTGCTTTATAAAATTTAAGTGGGGAATGTATATGAAAAATAGATGTTTAAACTTTTAGCAAAATTAT
GACTAAATTTAAAAGGGGGAATTATAAAAATATGAAAACAACGGTTGAAATAGAAAATGATATCATATTAGGAAAA
GACTATTCAAACCTAAAAAGAGGAATTGCATTTTTTTCAATTGCTTTAATATACTTTTTTTATTGCTACAATTTTA
TGGTGGGTACTTTTATTAAACCAACAATGATTTATGCTTTAGCAGATGGGGGATTTGGTTTTTCATTAAAACAAAC
AGAAGAAATATTTGCAGTTATGTCTTTTGGTACAATTCCAGGTACATTTATTTTTGGGGTGATTTCTACAAAAATT
GGGAAGAAGAGGACTTTAATTAGCGTTGCTTTACTGATTGGATTGACAACATTTATACCAATGTTATCTCCTACAA
ATATTATGTTATGGAAAATAGCACGTTTGTGTACAGGAGTAGTGTTGGGAGGCGTATTTGGAACAGCTATGCCTTT
GGTTGCAGATATGTTTCCAAGTAAATATCGTGGTAAGTTAGCTGCTATATTAACTGCTTTATTTTCATTAGCAATG
ATTTTTGGTGGGAAAGTATATGGCGTTTTAGGTGATGCAAATTGGCAAATATTGATGTATACTGCGATTATACCAC
CTATAGTTGGAGCTATCTTAGCAATTTTCTTTGTGCC
