# Supplementary material for: Horizontal gene transfer converts non-toxigenic Clostridium difficile strains into toxin producers
Source: Nat Commun. 2013 Oct 17;4:2601. doi: 10.1038/ncomms3601 (PMC3826655; doi:10.1038/ncomms3601)
Supplement: Supplementary Dataset 2 — Sequence at the junctions between the chromosome and the donor specific fragment. The ends on either side of the transferred fragment are compared to the donor and recipient sequences. [file ncomms3601-s2.zip › Paloc22right.fasta]

>630.847195-850813
TAAAATCGACTAATGAACAAAATTAATTAATGAAATAAAAAAACAGGGAAATAAAATACAAATAAAAAGGTAAATC
AAAATTAAATTAATCTGTGTATATAAAATTATATATTGTGTATAAGTTTTGTATGTGTAAA---------------
---------CAATTAATTTAAGAGATATTATATAAATTGTGTATTAGGGAGGAAGTTTCGAGATGAAGCAATATAT
AGTCATTGGGTGTGGGAGATTTGGAAGTTCAGTTGCGTCTACTATGCATCTTTTAGGACATCAAGTAATGGCAATA
GACAAAAATGAAGATTCAGTTCAAAGTATATCTGACAAGGTAACCCATTCACTTATAGTGGATGTTACTGATGAGC
AAGCGTTAAGGTCATTAGGTTTAGGTAACTTTGATGTAGCAGTAGTTGCAATAGGTTCTGATATAAGGGCATCTAT
AATGGCGACTCTTATAGCCAAAGAAATGGGTGTAGAGTTGATAATATGTAAGGCAAAGGATGAATTACAAGCTAAA
GTTCTTTATAAAATTGGCGCAGATAGAGTTGTATTTCCAGAAAGAGATATGGGAGTAAGAGTTGCACACAATTTAG
TTTCGGATAATATATTAGACCATATTGAACTTGACCCAGAGTATTCAATTGTTGAAATCGTAACTCCAAATAGTTG
GGTTGGCAAGACACTTATAGAGCTTGAATTAAGAGCTAGATATGAGATAACTGTACTTGCTATAAAAACAGGTAAA
AATATAAATGTTACACCTTCTCCAGATGAGGAACTTACAGCCGGAAGTATCCTAGTTATAATCGGTCAAAATACTA
GTATAACAGCGATAACATCTGGAAATAAGGGGATAATTAGAAGAAGATAATTTACTATTTAATATATATTTAATTG
CAATGAAAGTAGATAGTATCATATAATTATGAATAGTTATATGATACTATTTTTTTAATCGAAGGTAGTATTTATT
TGTAAGATTAGATAAAGAGAAGTTAAATTAAAAGTAAGGAGGCTGTGCTAATATAAAAATTTATAAGTTATTAGCA
TTTAGATAAAATGATTACAAATATAAACAGTAAGGATAATGAAAAGTTAAAGTATACAAGAGCACTATTAAAATCA
AAGAATAGGAATAAAGAGTCAAAGTTCATAATAGAAGGATACAGAATAGTAATGCTTGCACTTGAATGTATGGCAA
ACCTTGATTATGTATTTATCAATGAAGAATTTGAAAATAAGAAAGAACATGTAAAACTATTAGAAGATTTGGATAA
AAAAAACACAAAGATATACAAGACTACTAATAAAAACTTTAAAGAATTAGTGGATACAGAAAATACTCAAGGAATA
ATAGGTGTAGTTTCATTTAAGAAAAAAAAATTAAGTGAAAGTATAAATAAAAAAGATAAATTTGTATTGATTTTAG
ACAGAATACAAGACCCAGGAAATATGGGGACTATAATAAGGACTGCTGATTCTGCTGGAGTAGATGCCATAATAGC
ACTAAAGGGATGTGTCGATATATACAACCCAAAAGTAATTAGGTCTACTATGGGTTCTATTTTTGATATGAATATA
ATTGATGCTTCACAAGATGAAACTGTGGACATGCTTAAATCATTGGATTTTAATATAGTTTCAAGTTACTTAAATA
CAGAAAATTTTTATGACAAAATAGATTATGGCTCAAAAGTAGCATTGGTGATAGGAAACGAAGCAAATGGAATAAA
TGAAGAACTTGTATCAAAGTCTGATATTTTGGTTAAGATACCTATATATGGTAAAGCCGAGTCGTTAAATGCTGCG
ATAAGCTCTGCTATACTGATGTATGAAATAAAAAAATACTTAATTTAATGTATTGTAATAAATATAATGTCATGTT
ATAATCTTGAATTAAATAGTAGAGTATCAAAAATAGTCAATATATATTAAAAAATAATTAAATTAATTATATATTA
GATGTATATTATATAAAAAATAATTGAGTTAATTATGCATTAGATATATATTATATAAAAAATAATTGAGTTAATT
ATGCATTAGGTGTATATTATATAAAAAATAATTGAGTTAATTATGCATTAGATGTATATTATATAAAAAATAATTG
AGTTAATTATGCATTAGATATATATTATATAAAAAATAATTAAATTAATTATGTATTGGATATATATTAAAAATAG
TCACATAATTTGAATGGAAATGATATAATACTAAAATAAACAATATAATATTGTAAATGCAATGAAAGAGGAAAGT
ATTTTGATTAAACTTAGTAAAGAGATAAACACCTAGGCTGGGAGTGTTTTCTAAGAGGTCATGAGAAGTTCCCTCT
GGAGTAACAGAGCTGAAATTTTACAGTAGGCTTTGACGTCAAAAACGCGTTAAGTTTGTTAGAGGTGGTTTGATGA
TTTTTAAATTGTTAAACTACTAGGGTGGTACCGCGAAACTATAGCCTTTCGTCCCTAGACAGGGATTGAGGGGCTT
TTTTTATACAAAAAAACGAAAGGGTGATATGTGTGCAAGAAAAATTACTTGCTTTACGTGAAGCAGCTTTGGCTGA
AATAAAAGAAGCACAAAGCATAGAAAGTGTAGAAAGTTTAAGAGTTAAGTACTTAGGAAAAAAAGGTGAGATAACT
GCCATACTTAAAGAAATGGGTAAATTATCTGCTGAAGAAAGACCAGTAGTTGGTAAGGTTGCCAATGAGGTAAGAG
AAAACATTGAACTTAGCATAAATTCTAAAAAAGAAGAAATAAATGCTATTGAAAAAGAAAGAAAATTAAAAGAGGA
AGTGATAGATGTTACTCAACCAGGAAAAGTTTTAAAGGTTGGGAAGAAGCATCCAATAACTCAAATTATAGATGAA
GTAACAGATATATTTATCGGAATGGGATTCTCTATAGCAGAAGGGCCAGAAGTTGAGACTGTTGAAAACAACTTTG
ACGCATTAAACGCTCCTAAAGACCATCCATCAAGAGATATGAGCGATACATTCTATATCAATGATGGGGTATTACT
TAGAACTCAAACATCTCCAGTTCAAGTAAGAACTATGAGAAGTCAAGAGTTACCAATAAAAGTAATTGCACCAGGT
AGATGTTTTAGGTCAGACTCGCCAGATGCTACACACTCACCAATGTTCCATCAGATAGAAGGGCTTGTTGTTGGAA
AAGATGTTACTATGGCAGAATTTAAAGGAACTATGGATATCTTCGTTGAAAAATTGTTTGGTTCTGATATCAAAAC
TAAGTTTAGACCTCACAACTTCCCATTTACAGAACCAAGTGCAGAGGTTGATGTTACTTGTTTCAAATGTGGTGGT
AAAGGTTGCCCAATGTGTAAATATGAAGGTTGGATAGAAATATTAGGTTCAGGTATGGTTCATCCAAATGTGCTTA
GAAATTGTGGAATAGACCCAGAAGTTTACAGTGGATTTGCATTTGGAGTTGGGGTTGAAAGACTTGCAATGCTTAA
ATACGAAATAGATGATATTAGATTATTATTCGAAAATGATATGAGATTCTTAAATCAATTTTAATTAGGAGGGTAT
GTAGATGTTAGTATCTTTAAAATGGCTTAGAGACTATGTTGATATAGACATAGATGTAAAAGAGTTCGCTG
>CD37
TAAAATCAACTAACGAACAAAATTAATTAATGAAATAAAAAAACAGGGAAATAAAATACAAATAAAAAGGTAAATC
AAAATTAAATTAATCTGTGTATATAAAATTATATATTGTGTATAAGTTTTGTATGTGTAAAGTATATAAGTTTTGT
ATGTGTAAACAATTAATTTAAGAGATATTATATAAATTGTGTATTAGGGAGGAAGTTTCGAGATGAAGCAATATAT
AGTCATTGGGTGTGGGAGATTTGGAAGTTCAGTTGCGTCTACTATGCATCTTTTAGGACATCAAGTAATGGCAATA
GACAAAAATGAAGATTCAGTTCAAAGTATATCTGACAAGGTAACCCATTCACTTATAGTGGATGTTACTGATGAGC
AAGCGTTAAGGTCATTAGGTTTAGGTAACTTTGATGTAGCAGTAGTTGCAATAGGTTCTGATATAAGGGCATCTAT
AATGGCGACTCTTATAGCCAAAGAAATGGGTGTAGAGTTGATAATATGTAAGGCAAAGGATGAATTACAAGCTAAA
GTTCTTTATAAAATTGGTGCAGATAGAGTTGTATTTCCAGAAAGAGATATGGGAGTAAGAGTTGCACACAATTTAG
TTTCGGATAATATATTAGACCATATTGAACTTGACCCAGAGTATTCAATTGTTGAAATCGTAACTCCAAATAGTTG
GGTTGGCAAGACACTTATAGAGCTTGAATTAAGAGCTAGATATGAGATAACTGTACTTGCTATAAAAACAGGTAAA
AATATAAATGTTACACCTTCTCCAGATGAGGAACTTACAGCCGGAAGTATCCTAGTTATAATCGGTCAAAATACTA
GTATAACAGCGATAACATCTGGAAATAAGGGGATAATTAGAAGAAGATAATTTACTATTTAATATATATTTAATTG
CAATGAAAGTAGATAGTATCATATAATTATGAATAGTTATATGATACTATTTTTTTAATCGAAGGTAGTATTTATT
TGTAAGATTAGATAAAGAGAAGTTAAATTAAAAGTAAGGAGGCTGTGCTAATATAAAAATTTATAAGTTATTAGCA
TTTAGATAAAATGATTACAAATATAAACAGTAAGGATAATGAAAAGTTAAAGTATACAAGAGCACTATTAAAATCA
AAGAATAGGAATAAAGAGTCAAAGTTCATAATAGAGGGATACAGAATAGTAATGCTTGCACTTGAATGTATGGCAA
ACCTTGATTATGTATTTATCAATGAAGAATTTGAAAATAAGAAAGAACATGTAAAACTATTAGAAGATTTGGATAA
AAAAAACACAAAGATATACAAGACTACTAATAAAAACTTTAAAGAATTAGTGGATACAGAAAATACTCAAGGAATA
ATAGGTGTAGTTTCATTTAAGAAAAAAAAATTAAGTGAAAGTATAAATAAAAAAGATAAATTTGTATTGATTTTAG
ACAGAATACAAGACCCAGGAAATATGGGGACTATAATAAGGACTGCTGATTCTGCTGGAGTAGATGCCATAATAGC
ACTAAAGGGATGTGTCGATATATACAACCCAAAAGTAATTAGGTCTACTATGGGTTCTATTTTTGATATGAATATA
ATTGATGCTTCACAAGATGAAACTGTGGACATGCTTAAATCATTGGATTTTAATATAGTTTCAAGTTACTTAAATA
CAGAAAATTTTTATGACAAAATAGATTATGGCTCAAAAGTAGCATTGGTGATAGGAAACGAAGCAAATGGAATAAA
TGAAGAACTTGTATCAAAGTCTGATATTTTGGTTAAGATACCTATATATGGTAAAGCCGAGTCGTTAAATGCTGCG
ATAAGCTCTGCTATACTGATGTATGAAATAAAAAAATACTTAATTTAATGTATTGTAATAAATATAATGTCATGTT
ATAATCTTGAATTAAATAGTAGAGTATCAAAAATAGTCAATATATATTAA--------------------------
----------------------------------------------------------------------------
-----------------------AAAAATAATTAAATTAATTATATATTAGATGTATATTATATAAAAAATAATTG
AGTTAATTATGCATTAGATATATATTATATAAAAAATAATTAAATTAATTATGTATTGGATATATATTAAAAATAG
TCACATAATTTGAATGGAAATGATATAATACTAAAATAAACAATATAATATTGTAAATGCAATGAAAGAGGAAAGT
ATTTTGATTAAACTTAGTAAAGAGATAAACACCTAGGCTGGGAGTGTTTTCTAAGAGGTCATGAGAAGTTCCCTCT
GGAGTAACAGAGCTGAAATTTTACAGTAGGCTTTGACGTCAAAAACGCGTTAAGTTTGTTAGAGGTGGTTTGATGA
TTTTTAAATTGTTAAACTACTAGGGTGGTACCGCGAAACTATAGCCTTTCGTCCCTAGACAGGGATTGAGGGGCTT
TTTTTATACAAAAAAACGAAAGGGTGATATGTGTGCAAGAAAAATTACTTGCTTTACGTGAAGCAGCTTTGGCTGA
AATAAAAGAAGCACAAAGCATAGAAAGTGTAGAAAGTTTAAGAGTTAAGTACTTAGGAAAAAAAGGTGAGATAACT
GCCATACTTAAAGAAATGGGTAAATTATCTGCTGAAGAAAGACCAGTAGTTGGTAAGGTTGCCAATGAGGTAAGAG
AAAACATTGAACTTAGCATAAATTCTAAAAAAGAAGAAATAAATGCTATTGAAAAAGAAAGAAAATTAAAAGAGGA
AGTGATAGATGTTACTCAACCAGGAAAAGTTTTAAAGGTTGGGAAGAAGCATCCAATAACTCAAATTATAGATGAA
GTAACAGATATATTTATCGGAATGGGATTCTCTATAGCAGAAGGGCCAGAAGTTGAGACTGTTGAAAACAACTTTG
ACGCATTAAACGCTCCTAAAGACCATCCATCAAGAGATATGAGCGATACATTCTATATCAATGATGGAGTATTACT
TAGAACTCAAACATCTCCAGTTCAAGTAAGAACTATGAGAAGTCAAGAGTTACCAATAAAAGTAATTGCACCAGGT
AGATGTTTTAGGTCAGACTCGCCAGATGCTACACACTCACCAATGTTCCATCAGATAGAAGGGCTTGTTGTTGGAA
AAGATGTTACTATGGCAGAATTTAAAGGAACTATGGATATCTTCGTTGAAAAATTGTTTGGTTCTGATATCAAAAC
TAAGTTTAGACCTCACAACTTCCCATTTACAGAACCAAGTGCAGAGGTTGATGTTACTTGTTTCAAATGTGGTGGT
AAAGGTTGCCCAATGTGTAAATATGAAGGTTGGATAGAAATATTAGGTTCAGGTATGGTTCATCCAAATGTGCTTA
GAAATTGTGGAATAGACCCAGAAGTTTATAGTGGATTTGCATTTGGAGTTGGGGTTGAAAGACTTGCAATGCTTAA
ATACGAAATAGATGATATTAGATTATTATTCGAAAATGATATGAGATTCTTAAATCAATTTTAATTAGGAGGGTAT
GTAGATGTTAGTATCTTTAAAATGGCTTAGAGACTATGTTGATATAGACATGGATGTAAAAGAGTTCGCTG
>Paloc22
TAAAATCGACTAATGAACAAAATTAATTAATGAAATAAAAAAACAGGGAAATAAAATACAAATAAAAAGGTAAATC
AAAATTAAATTAATCTGTGTATATAAAATTATATATTGTGTATAAGTTTTGTATGTGTAAA---------------
---------CAATTAATTTAAGAGATATTATATAAATTGTGTATTAGGGAGGAAGTTTCGAGATGAAGCAATATAT
AGTCATTGGGTGTGGGAGATTTGGAAGTTCAGTTGCGTCTACTATGCATCTTTTAGGACATCAAGTAATGGCAATA
GACAAAAATGAAGATTCAGTTCAAAGTATATCTGACAAGGTAACCCATTCACTTATAGTGGATGTTACTGATGAGC
AAGCGTTAAGGTCATTAGGTTTAGGTAACTTTGATGTAGCAGTAGTTGCAATAGGTTCTGATATAAGGGCATCTAT
AATGGCGACTCTTATAGCCAAAGAAATGGGTGTAGAGTTGATAATATGTAAGGCAAAGGATGAATTACAAGCTAAA
GTTCTTTATAAAATTGGCGCAGATAGAGTTGTATTTCCAGAAAGAGATATGGGAGTAAGAGTTGCACACAATTTAG
TTTCGGATAATATATTAGACCATATTGAACTTGACCCAGAGTATTCAATTGTTGAAATCGTAACTCCAAATAGTTG
GGTTGGCAAGACACTTATAGAGCTTGAATTAAGAGCTAGATATGAGATAACTGTACTTGCTATAAAAACAGGTAAA
AATATAAATGTTACACCTTCTCCAGATGAGGAACTTACAGCCGGAAGTATCCTAGTTATAATCGGTCAAAATACTA
GTATAACAGCGATAACATCTGGAAATAAGGGGATAATTAGAAGAAGATAATTTACTATTTAATATATATTTAATTG
CAATGAAAGTAGATAGTATCATATAATTATGAATAGTTATATGATACTATTTTTTTAATCGAAGGTAGTATTTATT
TGTAAGATTAGATAAAGAGAAGTTAAATTAAAAGTAAGGAGGCTGTGCTAATATAAAAATTTATAAGTTATTAGCA
TTTAGATAAAATGATTACAAATATAAACAGTAAGGATAATGAAAAGTTAAAGTATACAAGAGCACTATTAAAATCA
AAGAATAGGAATAAAGAGTCAAAGTTCATAATAGAAGGATACAGAATAGTAATGCTTGCACTTGAATGTATGGCAA
ACCTTGATTATGTATTTATCAATGAAGAATTTGAAAATAAGAAAGAACATGTAAAACTATTAGAAGATTTGGATAA
AAAAAACACAAAGATATACAAGACTACTAATAAAAACTTTAAAGAATTAGTGGATACAGAAAATACTCAAGGAATA
ATAGGTGTAGTTTCATTTAAGAAAAAAAAATTAAGTGAAAGTATAAATAAAAAAGATAAATTTGTATTGATTTTAG
ACAGAATACAAGACCCAGGAAATATGGGGACTATAATAAGGACTGCTGATTCTGCTGGAGTAGATGCCATAATAGC
ACTAAAGGGATGTGTCGATATATACAACCCAAAAGTAATTAGGTCTACTATGGGTTCTATTTTTGATATGAATATA
ATTGATGCTTCACAAGATGAAACTGTGGACATGCTTAAATCATTGGATTTTAATATAGTTTCAAGTTACTTAAATA
CAGAAAATTTTTATGACAAAATAGATTATGGCTCAAAAGTAGCATTGGTGATAGGAAACGAAGCAAATGGAATAAA
TGAAGAACTTGTATCAAAGTCTGATATTTTGGTTAAGATACCTATATATGGTAAAGCCGAGTCGTTAAATGCTGCG
ATAAGCTCTGCTATACTGATGTATGAAATAAAAAAATACTTAATTTAATGTATTGTAATAAATATAATGTCATGTT
ATAATCTTGAATTAAATAGTAGAGTATCAAAAATAGTCAATATATATTAA--------------------------
----------------------------------------------------------------------------
-----------------------AAAAATAATTAAATTAATTA-------------TATTATATAAAAAATAATTG
AGTTAATTATGCATTAGATATATATTATATAAAAAATAATTAAATTAATTATGTATTGGATATATATTAAAAATAG
TCACATAATTTGAATGGAAATGATATAATACTAAAATAAACAATATAATATTGTAAATGCAATGAAAGAGGAAAGT
ATTTTGATTAAACTTAGTAAAGAGATAAACACCTAGGCTGGGAGTGTTTTCTAAGAGGTCATGAGAAGTTCCCTCT
GGAGTAACAGAGCTGAAATTTTACAGTAGGCTTTGACGTCAAAAACGCGTTAAGTTTGTTAGAGGTGGTTTGATGA
TTTTTAAATTGTTAAACTACTAGGGTGGTACCGCGAAACTATAGCCTTTCGTCCCTAGACAGGGATTGAGGGGCTT
TTTTTATACAAAAAAACGAAAGGGTGATATGTGTGCAAGAAAAATTACTTGCTTTACGTGAAGCAGCTTTGGCTGA
AATAAAAGAAGCACAAAGCATAGAAAGTGTAGAAAGTTTAAGAGTTAAGTACTTAGGAAAAAAAGGTGAGATAACT
GCCATACTTAAAGAAATGGGTAAATTATCTGCTGAAGAAAGACCAGTAGTTGGTAAGGTTGCCAATGAGGTAAGAG
AAAACATTGAACTTAGCATAAATTCTAAAAAAGAAGAAATAAATGCTATTGAAAAAGAAAGAAAATTAAAAGAGGA
AGTGATAGATGTTACTCAACCAGGAAAAGTTTTAAAGGTTGGGAAGAAGCATCCAATAACTCAAATTATAGATGAA
GTAACAGATATATTTATCGGAATGGGATTCTCTATAGCAGAAGGGCCAGAAGTTGAGACTGTTGAAAACAACTTTG
ACGCATTAAACGCTCCTAAAGACCATCCATCAAGAGATATGAGCGATACATTCTATATCAATGATGGAGTATTACT
TAGAACTCAAACATCTCCAGTTCAAGTAAGAACTATGAGAAGTCAAGAGTTACCAATAAAAGTAATTGCACCAGGT
AGATGTTTTAGGTCAGACTCGCCAGATGCTACACACTCACCAATGTTCCATCAGATAGAAGGGCTTGTTGTTGGAA
AAGATGTTACTATGGCAGAATTTAAAGGAACTATGGATATCTTCGTTGAAAAATTGTTTGGTTCTGATATCAAAAC
TAAGTTTAGACCTCACAACTTCCCATTTACAGAACCAAGTGCAGAGGTTGATGTTACTTGTTTCAAATGTGGTGGT
AAAGGTTGCCCAATGTGTAAATATGAAGGTTGGATAGAAATATTAGGTTCAGGTATGGTTCATCCAAATGTGCTTA
GAAATTGTGGAATAGACCCAGAAGTTTATAGTGGATTTGCATTTGGAGTTGGGGTTGAAAGACTTGCAATGCTTAA
ATACGAAATAGATGATATTAGATTATTATTCGAAAATGATATGAGATTCTTAAATCAATTTTAATTAGGAGGGTAT
GTAGATGTTAGTATCTTTAAAATGGCTTAGAGACTATGTTGATATAGACATGGATGTAAAAGAGTTCGCTG
