# Supplementary material for: Horizontal gene transfer converts non-toxigenic Clostridium difficile strains into toxin producers
Source: Nat Commun. 2013 Oct 17;4:2601. doi: 10.1038/ncomms3601 (PMC3826655; doi:10.1038/ncomms3601)
Supplement: Supplementary Dataset 2 — Sequence at the junctions between the chromosome and the donor specific fragment. The ends on either side of the transferred fragment are compared to the donor and recipient sequences. [file ncomms3601-s2.zip › Paloc26right.fasta]

>630.810899-812531
GTATGTTTCTGGTTAATGCAATAGTTACTTTTTTAATAGCTCTATTCATAGGTTTAAAAATGGTGAAATCTATAAA
GCCAATTATTACTGGCATAAAGCTTATGTCAAAAGGAGAACCAGTACTTTTACAAGAAAAAGGAATACTAAGTGAT
ATTTCAAAATCTATTAATACTGTATCTAAAGAGTTGCAAATGAAAGATGAAAAACTTAGGAAGAAAGAGGAAGCTA
GGTCTAACTGGATTGCAGGAATATCTCATGATATAAGAACTCCACTTTCAATGATAATTGGATATGCTGGAGAACT
TGAAGAAAGCAGTAGCCTTTCAAATAGAGAACAAGAGCAAGTGTCTATTATATGCAATCAAGGGATTAAAATCAGA
GAATTAGTAAATGACCTAAATTTAGTGTCTAAACTTGAATATAATATGCAAGCATTGAATTGTGATAAGATTAGAG
TTTCTGCGTTTTTGAGAGAGCTTATTTCTGAGTTTATAAATAATAATTTGGATAATGACTTTTACGTTGAACTTGA
TATACTAAATGAAGATATTATTATAGATGCAGATAAAAAATTATTAAAAAGGGCTATTAGTAATTTAATACAAAAT
AGTATAACTCATAACCAACAAGGATGTAATATAAGGGTTACCTCTAAGTCTGATTTAGATTTTTGCTATATAATTG
TTGAAGATGATGGAAAAGGTATGAGTCAAGAAAGAATTAATAGTTTATTAAAGAGCCAAAATGGACTAAGTGAGGC
ATATGCCAAAGGTCAAAATCATGGTCTAGGTATTTTGATAGTATCTGGCATTATTAATGCACATAGAGGTAAATTA
GATATTACGAGCATTGATAGTCAGGGACTAAAAACAATACTAAAATTACCTCTAATTAAGTGATATTTTATAAAAT
AATAACAGATAAGAATGAAGAATGAAAATATTTTGAAAATAATTTTATTCTTTATTGACAAATTAACTCTATTAGA
GTAGAATAAGGATAAATTCTTTTCTTGTCAAGTTTTATTAAAGTAAAGAGTAACTTGTGCTTTATGCGCTTATGGC
TGAGTTACTCATGGTATCAAAATTTTCATAGAAATAATATTTTGGAATTATTGTAAGGTTATTAAATTCTTTAGAT
AATTCCATTTTTTTTATTTTTTAGTTAATATTTAATTTTATTATTGACAAAAAAATTCTACTAAAATAGAATTATG
GTATAGTGTTTTTTAATTTTAAGAAAAAATATAATGACATCCTAAAAAAGTTTTAATTATACGCTGTTCTGTGTAG
TTATAATAGCTTCTATGTAACTATTGTAAGTATATTTTATTATAGTTATTTATTTAAAGTACGATAAATGTTTTAA
ATTGAAGTATTTTGCGCCATTAAGTTCTACTAAAGTAGAGTTTTTGTGTAGTATTTTTAGAAATAACATATATATA
TATGTATTTATGTTGAAATATATGGGAAATTTATAATATAATTAATGAAAAAATTTAAACTTTGTAATATATAAAT
AAAAAAACTCTAAAATAGAAGGATATAATTATATAGAATGTTTCAATTAAACAAGGCAAAAACTATAATCTTAAAA
TTAAAATTAACATTATTCTTAAGAAGTAAGAAATTTA
>CD37
GTATGTTTTTGGTTAATGCAATAGTTACTTTTTTAATAGCTCTATTCATAGGTTTAAAAATGGTGAAATCTATAAA
ACCAATTATTACTGGCATAAAGCTTATGTCAAAAGGAGAACCAGTACTTTTACAAGAAAAAGGAATACTAAGTGAT
ATTTCAAAATCTATTAATACTGTATCTAAAGAGTTGCAAATGAAAGATGAAAAACTTAGGAAGAAAGAGGAAGCTA
GGTCTAACTGGATTGCAGGAATATCTCATGATATAAGAACTCCACTTTCAATGATAATTGGATATGCTGGAGAACT
TGAAGAAAGCAGTAGCCTTTCAAATAGAGAACAAGAGCAAGTGTCTATTATATGCAATCAAGGGATTAAAATCAGA
GAATTAGTAAATGACCTAAATTTAGTGTCTAAACTTGAATATAATATGCAAGCATTGAATTGTGATAAGATTAGAG
TTTCTGCGTTTTTGAGAGAGCTTATTTCTGAGTTTATAAATAATAATTTGGATAATGACTTTTACGTTGAACTTGA
TATACTAAATGAAGATATTATTATAGATGCAGATAAAAAATTATTAAAAAGGGCTATTAGTAATTTAATACAAAAT
AGTATAACTCATAACCAACAAGGATGTAATATAAGGGTTACCTCTAAGTCTGATTTAGATTTTTGCTATATAATTG
TTGAAGATGATGGAAAAGGTATGAGTCAAGAAAGAATTAATAGTTTATTAAAGGGCCAAAATGGACTAAGTGAGGC
ATATGCCAAAGGTCAAAATCATGGTCTAGGTATTTTGATAGTATCTGGCATTATTAATGCACATAGAGGTAAATTA
GATATTACGAGCATTGATAGTCAGGGACTAAAAACAATACTAAAATTACCTCTAATTAAGTGATATTTTATAAAAT
AATAACAGATAAGAATGAAGAATGAAAATATTTTGAAAATAATTTTATTCTTTATTGACAAATTAACTCTATTAGA
GTAGAATAAGGATAAATTCTTTTCTTGTCAAGTTTTATTAAAGTAAAGAGTAACTTGTGCTTTATGCGCTTATGGC
TGAGTTACTCATGGTATCAAAATTTTCATAGAAATAATATTTTGGAATTATTGTAAGGTTATTAAATTCTTTAGAT
AATTCCATTTTTTTTATTTTTTAGTTAATATTTAATTTTATTATTGACAAAAAAATTCTACTAAAATAGAATTATG
GTATAGTGTTTTTTAATTTTAAGAAAAAATATAATGACATCCTAAAAAAGTTTTAATTATACGCTGTTCTGTGTAG
TTATAATAGCTTCTATGTAACTATTGTAAGTATAT--TATTATAGTTATTTATTTAAAGTACGATAAATGTTTTAA
ATTGAAGTATTTTGCGCCATTAAGTTCTACTAAAGTAGAGTTTTTGTGTAGTATTTTTAGAAATAACATATATATA
TATGTATTTATGTTGAAATATATGGAAAATTTATAATATAATTAATGAAAAAATTTAAACTTTGTAATATATAAAT
AAAAAAACTCTAAAATAGAAGGATATAATTATATAGAATGTTTCAATTAAACAAGGTAAAAACTATAATCTTAAAA
TTAAAATTAACATTATTCTTAAGAAGCAAGAAATTTA
>Paloc26
GTATGTTTCTGGTTAATGCAATAGTTACTTTTTTAATAGCTCTATTCATAGGTTTAAAAATGGTGAAATCTATAAA
GCCAATTATTACTGGCATAAAGCTTATGTCAAAAGGAGAACCAGTACTTTTACAAGAAAAAGGAATACTAAGTGAT
ATTTCAAAATCTATTAATACTGTATCTAAAGAGTTGCAAATGAAAGATGAAAAACTTAGGAAGAAAGAGGAAGCTA
GGTCTAACTGGATTGCAGGAATATCTCATGATATAAGAACTCCACTTTCAATGATAATTGGATATGCTGGAGAACT
TGAAGAAAGCAGTAGCCTTTCAAATAGAGAACAAGAGCAAGTGTCTATTATATGCAATCAAGGGATTAAAATCAGA
GAATTAGTAAATGACCTAAATTTAGTGTCTAAACTTGAATATAATATGCAAGCATTGAATTGTGATAAGATTAGAG
TTTCTGCGTTTTTGAGAGAGCTTATTTCTGAGTTTATAAATAATAATTTGGATAATGACTTTTACGTTGAACTTGA
TATACTAAATGAAGATATTATTATAGATGCAGATAAAAAATTATTAAAAAGGGCTATTAGTAATTTAATACAAAAT
AGTATAACTCATAACCAACAAGGATGTAATATAAGGGTTACCTCTAAGTCTGATTTAGATTTTTGCTATATAATTG
TTGAAGATGATGGAAAAGGTATGAGTCAAGAAAGAATTAATAGTTTATTAAAGAGCCAAAATGGACTAAGTGAGGC
ATATGCCAAAGGTCAAAATCATGGTCTAGGTATTTTGATAGTATCTGGCATTATTAATGCACATAGAGGTAAATTA
GATATTACGAGCATTGATAGTCAGGGACTAAAAACAATACTAAAATTACCTCTAATTAAGTGATATTTTATAAAAT
AATAACAGATAAGAATGAAGAATGAAAATATTTTGAAAATAATTTTATTCTTTATTGACAAATTAACTCTATTAGA
GTAGAATAAGGATAAATTCTTTTCTTGTCAAGTTTTATTAAAGTAAAGAGTAACTTGTGCTTTATGCGCTTATGGC
TGAGTTACTCATGGTATCAAAATTTTCATAGAAATAATATTTTGGAATTATTGTAAGGTTATTAAATTCTTTAGAT
AATTCCATTTTTTTTATTTTTTAGTTAATATTTAATTTTATTATTGACAAAAAAATTCTACTAAAATAGAATTATG
GTATAGTGTTTTTTAATTTTAAGAAAAAATATAATGACATCCTAAAAAAGTTTTAATTATACGCTGTTCTGTGTAG
TTATAATAGCTTCTATGTAACTATTGTAAGTATATTTTATTATAGTTATTTATTTAAAGTACGATAAATGTTTTAA
ATTGAAGTATTTTGCGCCATTAAGTTCTACTAAAGTAGAGTTTTTGTGTAGTATTTTTAGAAATAACATATATATA
TATGTATTTATGTTGAAATATATGGAAAATTTATAATATAATTAATGAAAAAATTTAAACTTTGTAATATATAAAT
AAAAAAACTCTAAAATAGAAGGATATAATTATATAGAATGTTTCAATTAAACAAGGTAAAAACTATAATCTTAAAA
TTAAAATTAACATTATTCTTAAGAAGCAAGAAATTTA
