# Supplementary material for: Horizontal gene transfer converts non-toxigenic Clostridium difficile strains into toxin producers
Source: Nat Commun. 2013 Oct 17;4:2601. doi: 10.1038/ncomms3601 (PMC3826655; doi:10.1038/ncomms3601)
Supplement: Supplementary Dataset 2 — Sequence at the junctions between the chromosome and the donor specific fragment. The ends on either side of the transferred fragment are compared to the donor and recipient sequences. [file ncomms3601-s2.zip › Paloc35right.fasta]

>630.969024-970674
ATTGATTAAAAAAATATGTTGATTAAAAAAATATGCTGATTGGTAAAATAGATTTATTGATAAAAAATATAAATTA
TAAAATACATTATCTAATAAAACAAATAAAAAAATTGAGGGGGATTAGTATGGATATTATAGCTTTACTTTTATTT
TTAGGAGTTATTATTATTGCATTTGTACGTAAGAATAATGCAGGTATTTTGGCTCTAGCTATTGGTGTCATAGCTG
TTAGAATTTTTGGAATGGATGATAAAGAACTTTATGGAGCTATAAGCAACTCAATGTTTACTACACTTGTTGGTAT
AACACTACTCTTTGCAATAGTGAACTCAACAGGAGCATTAAAGCTTGTTGCAGAAAAAATTGTAGCTGCTTCTGGT
AAACGTGTTTGGCTTATACCTATAGCAGTTTTTATAGCAGGATTTGTTGTTGCTGGTGTTGGACCTGGGGCAATTC
CAGCACTTGCAATTATCCCAGCAATGGCTGTTCCTGTAGCCATAACAGTTGGTTATAATCCTGTAATGCTTGCACT
TATAGGTGAATGTGGATTAATGGCAGGTCGTATGACTCCTATTACTCCAGAAGGTCAAATTATAACAACTGTTGCA
GAAGGGGTTGGAATTGAAAATGTTATGCCTACTATCTTAGCCTGTCAAACTCTTTCTACAATTGTATTTTCAATAG
TATTGTTTATAATTTTCAAAGGATATAAACTTAAAAAACCTATAAATGTTATAGATAGTAAGCAAATAGAAAAATT
CAATATAAAGCAGATAATTTCTCTAATAAGCATAGTAGTTATGATTGCTTTTATCATAATTTTTGATATGAATGTT
GGGCTTGCAGCTTTTGCAGTTTCAGCTGTACTTATTTTTTTCAATATTGCTGATGAAGGAGAATGTATCAAATCAA
TTCCATGGAGCACGATAGTAATGGTTCTTGGAGTAGGTGCAATGATGACAATCGTAGATGCAGCAGGAGGTATTGA
CTTGATGAGTAATGCATTATCATCACTGATGAATAGTAAAACAGCTACTCCAATTATGAGTATTTCAGCAGGACTT
ATGTCTATGGTTAGTTCTGCTTTAGCAGTAGTTTATCCAACTATGATGCCTATGTGTGTTGATATAGCTAAGGCAG
TTGGAGGAGTAGACCCACTAGCACTTATTGCTGCAGTTGGTGTTGGAGGTTCTCTTGCTGGTGTAAGCCCACTTTC
TACTGGTGGGGCATTGATTTTAGCAGCTATGGGTTCAAGTAAGAAAGACTTTAATAAGGAAGAACAAAATAAGGTT
TTTGTACAGCTTTTCATTATGAGTGCAGTTGGCTTATTGGTTATTGCAGTAGTATCAATATTATCATTTAATGCAA
TAACACATTTAATGAACTAATTAGAATAACTGAAAATAAATCATTAAATTTAACTTTTAATATTAATCAATATAAT
ATAATTTGGAGGGAAAGTTATGAAAAAAGGAGCATTAAGCAATATAAAGGTACTTGACCTTACAAGAGTTCTTGCA
GGTCCATATTGTACAATGATGTTGGCGGATTTTGGAGCTGATGTTATAAAAATAGAGATGCCAAGAAAAGGTGATG
ATACAAGAGGTTTTGGACCTTTTGTAAATGGAGAGAGTTTATACTATGCAAATAT
>CD37
ATCGATTAAAAAAATATG-----------------CTGATTGGTAAAATAGATTTATTGATAAAAAATATAAATTA
TAAAATACATTATCTAATAAAACAAATAAAAAAATTGAGGGGGATTAGTATGGATATTATAGCTTTACTTTTATTT
TTAGGAGTTATTATTATTGCATTTGTACGTAAGAATAATGCAGGTATTTTGGCTCTAGCTATTGGTGTCATAGCTG
TTAGAATTTTTGGAATGGATGATAAAGAACTTTATGGAGCTATAAGCAACTCAATGTTTACTACACTTGTTGGTAT
AACACTACTCTTTGCAATAGTGAACTCAACAGGAGCATTAAAGCTTGTTGCAGAAAAAATTGTAGCTGCTTCTGGT
AAACGTGTTTGGCTTATACCTATAGCAGTTTTTATAGCAGGATTTGTTGTTGCTGGTGTTGGACCTGGGGCAATTC
CAGCACTTGCAATTATCCCAGCAATGGCTGTTCCTGTAGCCATAACAGTTGGTTATAATCCTGTAATGCTTGCACT
TATAGGTGAATGTGGATTAATGGCAGGTCGTATGACTCCTATTACTCCAGAAGGTCAAATTATAACAACCGTTGCA
GAAGGGGTTGGAATTGAAAATGTTATGCCTACTATCTTAGCCTGTCAAACTCTTTCTACAATTGTATTTTCAATAG
TATTGTTTATAATTTTCAAAGGATATAAACTTAAAAAACCTATAAATGTTATAGATAGTAAGCAAATAGAAAAATT
CAATATAAAGCAGATAATTTCTCTAATAAGCATAGTAGTTATGATTGCTTTTATCATAATTTTTGATATGAATGTT
GGGCTTGCAGCTTTTGCAGTTTCAGCTGTACTTATTTTTTTCAATATTGCTGATGAAGGAGAATGTATCAAATCAA
TTCCATGGAGCACGATAGTAATGGTTCTTGGAGTAGGTGCAATGATGACAATCGTAGATGCAGCAGGAGGTATTGA
CTTGATGAGTAATGCATTATCATCACTGATGAATAGTAAAACAGCTACTCCAATTATGAGTATTTCAGCAGGACTT
ATGTCTATGGTTAGTTCTGCTTTAGCAGTAGTTTATCCAACTATGATGCCTATGTGTGTTGATATAGCTAAGGCAG
TTGGAGGAGTAGACCCATTAGCACTTATTGCTGCAGTTGGTGTTGGAGGTTCTCTTGCTGGTGTAAGCCCACTTTC
TACTGGTGGGGCATTGATTTTAGCAGCTATGGGTTCAAGTAAGAAAGACTTTAATAAGGAAGAACAAAATAAGGTT
TTTGTACAGCTTTTCATTATGAGTGCAGTTGGCTTATTGGTTATTGCAGTAGTATCAATATTATCATTTAATGCAA
TAACACATTTAATGAACTAATTAGAATAACTGAAAATAAATCATTAAATTTAACTTTTAATATTAATCAATATAAT
ATAATTTGGAGGGGAAGTTATGAAAAAAGGAGCATTAAGCAATATAAAGGTACTTGACCTTACAAGAGTTCTTGCA
GGTCCATATTGTACAATGATGTTGGCGGATTTTGGAGCTGATGTTATAAAAATAGAGATGCCAAGAAAAGGTGATG
ATACAAGAGGTTTTGGACCTTTTGTAAATGGAGAAAGTTTATACTATGCAAATAT
>Paloc35
ATTGATTAAAAAAATATGTTGATTAAAAAAATATGCTGATTGGTAAAATAGATTTATTGATAAAAAATATAAATTA
TAAAATACATTATCTAATAAAACAAATAAAAAAATTGAGGGGGATTAGTATGGATATTATAGCTTTACTTTTATTT
TTAGGAGTTATTATTATTGCATTTGTACGTAAGAATAATGCAGGTATTTTGGCTCTAGCTATTGGTGTCATAGCTG
TTAGAATTTTTGGAATGGATGATAAAGAACTTTATGGAGCTATAAGCAACTCAATGTTTACTACACTTGTTGGTAT
AACACTACTCTTTGCAATAGTGAACTCAACAGGAGCATTAAAGCTTGTTGCAGAAAAAATTGTAGCTGCTTCTGGT
AAACGTGTTTGGCTTATACCTATAGCAGTTTTTATAGCAGGATTTGTTGTTGCTGGTGTTGGACCTGGGGCAATTC
CAGCACTTGCAATTATCCCAGCAATGGCTGTTCCTGTAGCCATAACAGTTGGTTATAATCCTGTAATGCTTGCACT
TATAGGTGAATGTGGATTAATGGCAGGTCGTATGACTCCTATTACTCCAGAAGGTCAAATTATAACAACTGTTGCA
GAAGGGGTTGGAATTGAAAATGTTATGCCTACTATCTTAGCCTGTCAAACTCTTTCTACAATTGTATTTTCAATAG
TATTGTTTATAATTTTCAAAGGATATAAACTTAAAAAACCTATAAATGTTATAGATAGTAAGCAAATAGAAAAATT
CAATATAAAGCAGATAATTTCTCTAATAAGCATAGTAGTTATGATTGCTTTTATCATAATTTTTGATATGAATGTT
GGGCTTGCAGCTTTTGCAGTTTCAGCTGTACTTATTTTTTTCAATATTGCTGATGAAGGAGAATGTATCAAATCAA
TTCCATGGAGCACGATAGTAATGGTTCTTGGAGTAGGTGCAATGATGACAATCGTAGATGCAGCAGGAGGTATTGA
CTTGATGAGTAATGCATTATCATCACTGATGAATAGTAAAACAGCTACTCCAATTATGAGTATTTCAGCAGGACTT
ATGTCTATGGTTAGTTCTGCTTTAGCAGTAGTTTATCCAACTATGATGCCTATGTGTGTTGATATAGCTAAGGCAG
TTGGAGGAGTAGACCCATTAGCACTTATTGCTGCAGTTGGTGTTGGAGGTTCTCTTGCTGGTGTAAGCCCACTTTC
TACTGGTGGGGCATTGATTTTAGCAGCTATGGGTTCAAGTAAGAAAGACTTTAATAAGGAAGAACAAAATAAGGTT
TTTGTACAGCTTTTCATTATGAGTGCAGTTGGCTTATTGGTTATTGCAGTAGTATCAATATTATCATTTAATGCAA
TAACACATTTAATGAACTAATTAGAATAACTGAAAATAAATCATTAAATTTAACTTTTAATATTAATCAATATAAT
ATAATTTGGAGGGGAAGTTATGAAAAAAGGAGCATTAAGCAATATAAAGGTACTTGACCTTACAAGAGTTCTTGCA
GGTCCATATTGTACAATGATGTTGGCGGATTTTGGAGCTGATGTTATAAAAATAGAGATGCCAAGAAAAGGTGATG
ATACAAGAGGTTTTGGACCTTTTGTAAATGGAGAAAGTTTATACTATGCAAATAT
