# Supplementary material for: Horizontal gene transfer converts non-toxigenic Clostridium difficile strains into toxin producers
Source: Nat Commun. 2013 Oct 17;4:2601. doi: 10.1038/ncomms3601 (PMC3826655; doi:10.1038/ncomms3601)
Supplement: Supplementary Dataset 2 — Sequence at the junctions between the chromosome and the donor specific fragment. The ends on either side of the transferred fragment are compared to the donor and recipient sequences. [file ncomms3601-s2.zip › Paloc12right.fasta]

>630.927952-930755
AAAAAGCTTAGGGGTAGATATTATTCAGGGTTTTTTATTTGGAAGACCTGTAAGTGCCTCTGAATTTTATAAATTT
CAACTATCAAAGTGATGTATATAAAATGAGATATATAGTATATAAAAATAGGGCAAAGTGGAAGTTTTGAAGTTTA
TTAAAAATTTACACTTTACCCTATTTTGTTATGTCTTCTATAAAGGATTAATATACTACACTAACTATTATATACT
TTCACTCCAAATTTAGAGATTATTTCACTAGCTTTTTGGATATCTTCCTTAGTGGCATCAGGAACATCTTTTAGTT
CATAATCGATACCTAAACTTTCCCATTTGTGTATTCCCATAGAATGGTATGGTAGCAATTCAAATCTTTCTACATT
TTTCAATGTAGCTACAAATTGACCTAGTTTTTCTAAATTATCTATATCATCAGTAATGCCAGGAACTAAAACATGT
CTTATCCATACAGGAATATTTCTTGATTCTAAGTGTCTAGCAAGTTTTAATGCCTTATCCATACCAACACCAGTCA
AATCAATAGATTTTTCCTCAACCATATGTTTTAAATCAAGTAAAACCAAATCAGTATTATCTAAAACTGGGTCTAT
AGTTTCTATATCTACAAATCCAGATGTATCCAAGCAAGTGTGTATATCATTTTCTTTTGCTTTTTTAAATAATTCA
CTTAAAAATTCTGGTTGAAGAGTGGATTCACCACCAGAGGCAGTTATACCTCCACCAGAAAACTTCATAAAAGAAG
TATACTTAAGAGCATCCGTTATTATTTCATCAACTGTGTATTCTTTTCCTGATTTAATATCCCATGTATCCCTGTT
ATGACAGTATTTGCATCTAAGAGGACACCCCTGAAAAAATAATATATATCTTATTCCTGGTCCATCTACAGTACCA
AACGTTTCTATAGAATGTATCTTTCCCTTAATCATAGAGTTCACCTCACAATATATTTTAATAACCTTATCAATAG
TTATAATATTTCTCTAAAAAAGGCCATCTTATACCAGAAATAATTCAAATATAAGATAGCCTTTTATTTTTATTTT
TTACACAGTAGTAATCTTAGTTAAAGTATAAAAATTTAAAGACTAAGCCATTTTACCGTGGAATGTTCTGTTTATA
ACATCTAATTGTTGCTCTTTAGTTAATTTTATGAAGTTAACTGCATATCCAGATACTCTTATAGTTAATTGTGGAT
ATTCTTCTGGATGTTCCATAGCATCTTCTAAAGTAGCTCTATCAAATACATTTACATTTAAGTGATGAGCATTTTG
AGCGAAGTATCCATCCATCATTGCAGAAAGATTGTTTATTCTTTCAGTCATATCTTTTCCTAAAGCAGCAGGTACT
ATAGAGAAAGTATTAGATATACCATCTTGAGCATGTTCATATGGTAATTTAGCAACTGAAGATAATGAAGCTAAAG
CACCATTAGTATCTCTACCATGCATTGGGTTAGCACCAGGAGCAAATGGAGCACCAGCTCTTCTACCATCTGGTGT
ATTACCAGTTTTCTTACCATAAACAACATTTGAAGTTATTGTAAGTATAGATTGAGTTGGATAAGAATTTCTATAA
GTTTTATTCTTTCTTATTTTATTCATAAAGCTTTCAACTAACTCTACAGCTATACTATCAACTCTATCATCATTAT
TTCCGTATTTTGGATAATCTCCTTCTATTTCAAAATCAACAGCTATTCCTTGTTCATTTCTAATAGTTTTAACCTT
AGCATGTTTTATAGCAGATAATGAGTCTGCACAAACTGATAATCCAGCCATACCACAAGCCATAGTTCTAAATATA
TCTCTATCATGTAATGCCATTTCTAATGCTTCATAAGAATATTTATCATGCATATAATGTATTACATTTAAAGTAT
TTACATATAATGTTGCTAACCAATCAGTGAATGGTTCAAATTTACTCATAACTTCATCATAATCTAAGTACTCAGA
AGTTATAGGTTCAAATCTTGGTCCAACTTGAACACCAGATTTCTCATCTACACCACCATTTATAGCGTATAATAAA
GTTTTAGCTAAGTTAACTCTAGCTCCAAAGAACTGCATTTGTTTACCAATTCTCATTGCAGATACACAACAAGCTA
TACCATAGTCATCTCCCCAGTATGCTCTCATTAAATCATCATTTTCATACTGTACTGAACTTGTATCTATAGATAC
TTTAGAACAGAAATCTTTGAATCCTTGAGGTAATTTAGTTGACCATAGAACTGTTAAGTTTGGTTCTGGAGAAGGT
CCTAATGTATATAGAGTATTTAACATTCTAAATGAGTTTTTAGTAACTAATGTTCTACCATCTATTCCCATACCTC
CTATACACTCAGTTACCCAAGTTGGGTCTCCAGAGAATAGGTTATTGTAATCAGGAGTTCTTAGGAACTTAACCAT
TCTTAATTTCATAACAAAATGGTCCATATACTCTTGTAATTCTTCTTCTGTTACGATTCCAGCTTTTAAATCTCTT
TCAAAGTATATATCTAAGAAAGTAGATGTTCTACCTAAAGACATTGCAGCACCATTTTGGTCTTTAACAGCACCTA
AATAACCAAAGTATAACCATTGTACAGCTTCTTTTGAGTTAGTTGCTGGTTTTGAGATATCAAATCCATAAGATTC
AGCCATTTTTTTAAGTTCATTTAAAGCTGATATTTGCTCAGTTATTTCTTCTCTTAATCTGATAACTTCCTCATCC
ATGCAAGAAACTTCTAATGATTTTTTTTGCTCATTTTTATCTTCTATTAAAGCATCAACACCGTATAG
>CD37
AAAAAGCTTAGGTGTAGATATTATTCAGGGTTTTTTATTTGGAAGACCTGTAAGTGCCTCTGAATTTTATAAATAT
CAGCTATCAAAGTGATGTATATAAAATGAGATATATAGTATATAAAAATAGGGCAAAGTGGAAGTTTTGAAGTTTA
TTAAAAATTTACACTTTACCCTATTTTGTTATGTCTTCTATAAAGGATTAATATACTACACTAACTATTATATACT
TTCACTCCAAATTTAGAGATTATTTCACTAGCTTTTTGGACATCTTCCTTAGTGGCATCAGGAACATCTTTTAGTT
CATAATCGATACCTAAACTTTCCCATTTGTGTATTCCCATAGAATGGTATGGTAGCAATTCAAATCTTTCTACATT
TTTCAATGTAGCTACAAATTGACCTAGTTTTTCTAAATTATCTATATCATCAGTAATGCCAGGAACTAAAACATGT
CTTATCCATACAGGAATATTTCTTGATTCTAAGTGTCTAGCAAGTTTTAATGCCTTATCCATACCAACACCAGTCA
AATCAATAGATTTTTCCTCAACCATATGTTTTAAATCAAGTAAAACCAAATCAGTATTATCTAAAACTGGGTCTAT
AGTTTCTATATCTACAAATCCAGATGTATCCAAGCAAGTGTGTATATCATTTTCTTTTGCTTTTTTAAATAATTCA
CTTAAAAATTCTGGTTGAAGAGTGGATTCACCACCAGAGGCAGTTATACCTCCACCAGAAAACTTCATAAAAGAAG
TATACTTAAGAGCATCCGTTATTATTTCATCAACTGTGTATTCTTTTCCTGATTTAATATCCCATGTATCCCTGTT
ATGACAGTATTTGCATCTAAGAGGACACCCCTGAAAAAATAATATATATCTTATTCCTGGTCCATCTACAGTACCA
AACGTTTCTATAGAATGTATCTTTCCCTTAATCATAGAGTTCACCTCACAATATATTTTAATAACCTTATCAATAG
TTATAATATTTCTCTAAAAAAGGCCATCTTATACCAGAAATAATTCAAATATAAGATAGCCTTTTATTTTTATTTT
TTACACAGTAGTAATCTTAGTTAAAGTATAAAAATTTAAAGACTAAGCCATTTTACCGTGGAATGTTCTGTTTATA
ACATCTAATTGTTGCTCTTTAGTTAATTTTATGAAGTTAACTGCATATCCAGATACTCTTATAGTTAATTGTGGAT
ATTCTTCTGGATGTTCCATAGCATCTTCTAAAGTAGCTCTATCAAATACATTTACATTTAAGTGATGAGCATTTTG
AGCGAAGTATCCATCCATCATTGCAGAAAGATTGTTTATTCTTTCAGTCATATCTTTTCCTAAAGCAGCAGGTACT
ATAGAGAAAGTATTAGATATACCATCTTGAGCATGTTCATATGGTAATTTAGCAACTGAAGATAATGAAGCTAAAG
CACCATTAGTATCTCTACCATGCATTGGGTTAGCACCAGGAGCAAATGGAGCACCAGCTCTTCTACCATCTGGTGT
ATTACCAGTTTTCTTACCATAAACAACATTTGAAGTTATTGTAAGTATAGATTGAGTTGGATAAGAATTTCTATAA
GTTTTATTCTTTCTTATTTTATTCATAAAGCTTTCAACTAACTCTACAGCTATACTATCAACTCTATCATCATTAT
TTCCGTATTTTGGATAATCTCCTTCTATTTCAAAATCAACAGCTATTCCTTGTTCATTTCTAATAGTTTTAACCTT
AGCATGTTTTATAGCAGATAATGAGTCTGCACAAACTGATAATCCAGCCATACCACAAGCCATAGTTCTAAATATA
TCTCTATCATGTAATGCCATTTCTAATGCTTCATAAGAATATTTATCATGCATATAATGTATTACATTTAAAGTAT
TTACATATAATGTTGCTAACCAATCAGTGAATGGTTCAAATTTACTCATAACTTCATCATAATCTAAGTACTCAGA
AGTTATAGGTTCAAATCTTGGTCCAACTTGAACACCAGATTTCTCATCTACACCACCATTTATAGCGTATAATAAA
GTTTTAGCTAAGTTAACTCTAGCTCCAAAGAACTGCATTTGTTTACCAATTCTCATTGCAGATACACAACAAGCTA
TACCATAGTCATCTCCCCAGTATGCTCTCATTAAATCATCATTTTCATACTGTACTGAACTTGTATCTATAGATAC
TTTAGAACAGAAATCTTTGAATCCTTGAGGTAATTTAGTTGACCATAGAACTGTTAAGTTTGGTTCTGGAGAAGGC
CCTAATGTATATAGAGTATTTAACATTCTAAATGAGTTTTTAGTAACTAATGTTCTACCATCTATTCCCATACCTC
CTATACACTCAGTTACCCAAGTTGGGTCTCCAGAGAATAGGTTATTGTAATCAGGAGTTCTTAGGAACTTAACCAT
TCTTAATTTCATAACAAAATGGTCCATATACTCTTGTAATTCTTCTTCTGTTACGATTCCAGCTTTTAAATCTCTT
TCAAAGTATATATCTAAGAAAGTAGATGTTCTACCTAAAGACATTGCAGCACCATTTTGGTCTTTAACAGCACCTA
AATAACCAAAGTATAACCATTGTACAGCTTCTTTTGAGTTAGTTGCTGGTTTTGAGATATCAAATCCATAAGATTC
AGCCATTTTTTTAAGTTCATTTAAAGCTGATATTTGCTCAGTTATTTCTTCTCTTAATCTGATAACTTCCTCATCC
ATGCAAGAAACTTCTAATGATTTTTTTTGCTCATTTTTATCTTCTATTAAAGCATCAACACCATATAG
>Paloc12
AAAAAGCTTAGGGGTAGATATTATTCAGGGTTTTTTATTTGGAAGACCTGTAAGTGCCTCTGAATTTTATAAATTT
CAACTATCAAAGTGATGTATATAAAATGAGATATATAGTATATAAAAATAGGGCAAAGTGGAAGTTTTGAAGTTTA
TTAAAAATTTACACTTTACCCTATTTTGTTATGTCTTCTATAAAGGATTAATATACTACACTAACTATTATATACT
TTCACTCCAAATTTAGAGATTATTTCACTAGCTTTTTGGATATCTTCCTTAGTGGCATCAGGAACATCTTTTAGTT
CATAATCGATACCTAAACTTTCCCATTTGTGTATTCCCATAGAATGGTATGGTAGCAATTCAAATCTTTCTACATT
TTTCAATGTAGCTACAAATTGACCTAGTTTTTCTAAATTATCTATATCATCAGTAATGCCAGGAACTAAAACATGT
CTTATCCATACAGGAATATTTCTTGATTCTAAGTGTCTAGCAAGTTTTAATGCCTTATCCATACCAACACCAGTCA
AATCAATAGATTTTTCCTCAACCATATGTTTTAAATCAAGTAAAACCAAATCAGTATTATCTAAAACTGGGTCTAT
AGTTTCTATATCTACAAATCCAGATGTATCCAAGCAAGTGTGTATATCATTTTCTTTTGCTTTTTTAAATAATTCA
CTTAAAAATTCTGGTTGAAGAGTGGATTCACCACCAGAGGCAGTTATACCTCCACCAGAAAACTTCATAAAAGAAG
TATACTTAAGAGCATCCGTTATTATTTCATCAACTGTGTATTCTTTTCCTGATTTAATATCCCATGTATCCCTGTT
ATGACAGTATTTGCATCTAAGAGGACACCCCTGAAAAAATAATATATATCTTATTCCTGGTCCATCTACAGTACCA
AACGTTTCTATAGAATGTATCTTTCCCTTAATCATAGAGTTCACCTCACAATATATTTTAATAACCTTATCAATAG
TTATAATATTTCTCTAAAAAAGGCCATCTTATACCAGAAATAATTCAAATATAAGATAGCCTTTTATTTTTATTTT
TTACACAGTAGTAATCTTAGTTAAAGTATAAAAATTTAAAGACTAAGCCATTTTACCGTGGAATGTTCTGTTTATA
ACATCTAATTGTTGCTCTTTAGTTAATTTTATGAAGTTAACTGCATATCCAGATACTCTTATAGTTAATTGTGGAT
ATTCTTCTGGATGTTCCATAGCATCTTCTAAAGTAGCTCTATCAAATACATTTACATTTAAGTGATGAGCATTTTG
AGCGAAGTATCCATCCATCATTGCAGAAAGATTGTTTATTCTTTCAGTCATATCTTTTCCTAAAGCAGCAGGTACT
ATAGAGAAAGTATTAGATATACCATCTTGAGCATGTTCATATGGTAATTTAGCAACTGAAGATAATGAAGCTAAAG
CACCATTAGTATCTCTACCATGCATTGGGTTAGCACCAGGAGCAAATGGAGCACCAGCTCTTCTACCATCTGGTGT
ATTACCAGTTTTCTTACCATAAACAACATTTGAAGTTATTGTAAGTATAGATTGAGTTGGATAAGAATTTCTATAA
GTTTTATTCTTTCTTATTTTATTCATAAAGCTTTCAACTAACTCTACAGCTATACTATCAACTCTATCATCATTAT
TTCCGTATTTTGGATAATCTCCTTCTATTTCAAAATCAACAGCTATTCCTTGTTCATTTCTAATAGTTTTAACCTT
AGCATGTTTTATAGCAGATAATGAGTCTGCACAAACTGATAATCCAGCCATACCACAAGCCATAGTTCTAAATATA
TCTCTATCATGTAATGCCATTTCTAATGCTTCATAAGAATATTTATCATGCATATAATGTATTACATTTAAAGTAT
TTACATATAATGTTGCTAACCAATCAGTGAATGGTTCAAATTTACTCATAACTTCATCATAATCTAAGTACTCAGA
AGTTATAGGTTCAAATCTTGGTCCAACTTGAACACCAGATTTCTCATCTACACCACCATTTATAGCGTATAATAAA
GTTTTAGCTAAGTTAACTCTAGCTCCAAAGAACTGCATTTGTTTACCAATTCTCATTGCAGATACACAACAAGCTA
TACCATAGTCATCTCCCCAGTATGCTCTCATTAAATCATCATTTTCATACTGTACTGAACTTGTATCTATAGATAC
TTTAGAACAGAAATCTTTGAATCCTTGAGGTAATTTAGTTGACCATAGAACTGTTAAGTTTGGTTCTGGAGAAGGC
CCTAATGTATATAGAGTATTTAACATTCTAAATGAGTTTTTAGTAACTAATGTTCTACCATCTATTCCCATACCTC
CTATACACTCAGTTACCCAAGTTGGGTCTCCAGAGAATAGGTTATTGTAATCAGGAGTTCTTAGGAACTTAACCAT
TCTTAATTTCATAACAAAATGGTCCATATACTCTTGTAATTCTTCTTCTGTTACGATTCCAGCTTTTAAATCTCTT
TCAAAGTATATATCTAAGAAAGTAGATGTTCTACCTAAAGACATTGCAGCACCATTTTGGTCTTTAACAGCACCTA
AATAACCAAAGTATAACCATTGTACAGCTTCTTTTGAGTTAGTTGCTGGTTTTGAGATATCAAATCCATAAGATTC
AGCCATTTTTTTAAGTTCATTTAAAGCTGATATTTGCTCAGTTATTTCTTCTCTTAATCTGATAACTTCCTCATCC
ATGCAAGAAACTTCTAATGATTTTTTTTGCTCATTTTTATCTTCTATTAAAGCATCAACACCATATAG
