# Supplementary material for: Horizontal gene transfer converts non-toxigenic Clostridium difficile strains into toxin producers
Source: Nat Commun. 2013 Oct 17;4:2601. doi: 10.1038/ncomms3601 (PMC3826655; doi:10.1038/ncomms3601)
Supplement: Supplementary Dataset 2 — Sequence at the junctions between the chromosome and the donor specific fragment. The ends on either side of the transferred fragment are compared to the donor and recipient sequences. [file ncomms3601-s2.zip › Paloc26left.fasta]

>630.744626-745739
TTTATAGGAAAAATTTTACTTTTTTGCTGATGAAAAAGTTTACAAGTTATTTGTGAAGATATGTTCTTAGTGTTTT
GAAATAGTATTTGTATATATTCATGCTTAGTTGAGATAGTTTTGTATGGATTTTCATATGTGTAGAGTTAAATGTT
AGGTACTAAAGTTTATGTTAAATTAAATGTTAAAGCTTATGTTAAAAATTTTATTAAATTTAATCTGTAAATAAAA
AAGTTAAAAGTCCAATATTAACATTTTACTTTTAAACCATTAAAATCTTTATTAAAGCTAACAAAGTTATAAGTTA
TGAGAAATTTTATTAAAGTTAATACAAAAATTAATTTTAAAGCTAAGAAATTATTTATTAGATTCAATAAAACTAA
TAAATATAGTTTAGTCAATAATGTATTAAATAAAAACTTTGTTAAGTCTATAAAAATATCTTAAAGGAGGTGTAAC
TTATGAAGATAAAAGTGGAGGATATACCAGTTCAATTTCATGCAATGGTAGAAATAATCGGAATTGATAAGTTCAT
AGAGGTTGCCAAGTTGTATGGAGGAACAAATACTTATATACCTACGTATAAGGGGCTTTTTAGATATGCTAGAAAT
AGGGATATAGTAAAACAATTTAATGGAGTCAACCACAATGAATTGGCTATTAGATATAATATGTGTGTAAGCAATA
TTAAGCGAATACTCAATGAAAATAGTGTTTAAATATAATAAAATAATGTTTAAACATAATGAAAATAGCCTTGTTA
AACGTAAGAGTAAAGACAAAGAAGATGTTTTATAAAGTTTTTTTAGACAAATTAACTAAATTTACTACTTATTAAT
TTAAATACATTGTATATTCTATAAAAAAATTTGTTAAATACTGGAGATATATTGAGAATACAAAGAAAATGGTCGA
AAATATTTGTTGGCTAAAAAATAGATAAAATGATACAATTGCTTGTATAAAGGGGAAAAATAAACAAATAAACTAT
ATAAATAAAGAAATAGCAATTAATATGACATAATATATTTATAAAATTAAGAATATAAATAGATATTTTAAGGTAT
TAGTTGTTAAATTAGGAAATATTAAAAAAATATATATATTTATATTTAAA
>CD37
TTTATAGGAAAAATTTTACTTTTTTGATGATGAAAAAGTTTACAAGTTATTTGTGAAGATATGTTCTTAGTGTTTT
GAAATAGTATTTGTATATATTCCTGCTTAGTTGAGATAGTTTTGTATGGATTTTCATATGTGTAGAGTTAAATGTT
AGGTACTAAAGTTTATGTTAAATTAAATGTTAAAGCTTATGTTAAAAATTTTATTAAATTTAATCTGTAAATAAAA
AAGTTAAAAGTCCAATATTAACATTTTACTTTTAAACCATTAAAATCTTTATTAAAGCTAACAAAGTTATAAGTTA
TGAGAAATTTTATTAAAGTTAATACAAAAATTAATTTTAAAGCTAAGAAATTATTTATTAGATTCAATAAAACTAA
TAAATATAGTTTAGTCAATAATGTATTAAATAAAAACTTTGTTAAGTCTATAAAAATATCTTAAAGGAGGTGTAAC
TTATGAAGATAAAAGTGGAGGATATACCAGTTCAATTTCATGCAATGGTAGAAATAATCGGAATTGATAAGTTCAT
AGAGGTTGCCAAGTTGTATGGAGGAACAAATACTTATATACCTACGTATAAGGGGCTTTTTAGATATGCTAGAAAT
AGGGATATAGTAAAACAATTTAATGGAGTCAACCACAATGAATTGGCTATTAGATATAATATGTGTGTAAGCAATA
TTAAGCGAATACTCAATGAAAATAGTGTTTAAATATAATAAAATAATGTTTAAACATAATGAAAATAGCCTTGTTA
AACGTAAGAGTAAAGACAAAGAAGATGTTTTATAAAGTTTTTTTAGACAAATTAACTAAATTTACTACTTATTAAT
TTAAATACATTGTATATTCTATAAAAAAATTTGTTAAATACTGGAGATATATTGAGAATACAAAGAAAATGGTCGA
AAATATTTGTTGGCTAAAAAATAGATAAAATGATACAATTGCTTGTATAAAGGGGAAAAATAAATAAATAAACTAT
ATAAATAAAGAAATAGCAATTAATATGACATAATATATTTATAAAATTAAGAATATAAATAGATATTTTAAGGGAT
TAGTTGTTAAATTAGGAAATATTAAAAAAA-ATATATATTTATATTTAAA
>Paloc26
TTTATAGGAAAAATTTTACTTTTTTGATGATGAAAAAGTTTACAAGTTATTTGTGAAGATATGTTCTTAGTGTTTT
GAAATAGTATTTGTATATATTCCTGCTTAGTTGAGATAGTTTTGTATGGATTTTCATATGTGTAGAGTTAAATGTT
AGGTACTAAAGTTTATGTTAAATTAAATGTTAAAGCTTATGTTAAAAATTTTATTAAATTTAATCTGTAAATAAAA
AAGTTAAAAGTCCAATATTAACATTTTACTTTTAAACCATTAAAATCTTTATTAAAGCTAACAAAGTTATAAGTTA
TGAGAAATTTTATTAAAGTTAATACAAAAATTAATTTTAAAGCTAAGAAATTATTTATTAGATTCAATAAAACTAA
TAAATATAGTTTAGTCAATAATGTATTAAATAAAAACTTTGTTAAGTCTATAAAAATATCTTAAAGGAGGTGTAAC
TTATGAAGATAAAAGTGGAGGATATACCAGTTCAATTTCATGCAATGGTAGAAATAATCGGAATTGATAAGTTCAT
AGAGGTTGCCAAGTTGTATGGAGGAACAAATACTTATATACCTACGTATAAGGGGCTTTTTAGATATGCTAGAAAT
AGGGATATAGTAAAACAATTTAATGGAGTCAACCACAATGAATTGGCTATTAGATATAATATGTGTGTAAGCAATA
TTAAGCGAATACTCAATGAAAATAGTGTTTAAATATAATAAAATAATGTTTAAACATAATGAAAATAGCCTTGTTA
AACGTAAGAGTAAAGACAAAGAAGATGTTTTATAAAGTTTTTTTAGACAAATTAACTAAATTTACTACTTATTAAT
TTAAATACATTGTATATTCTATAAAAAAATTTGTTAAATACTGGAGATATATTGAGAATACAAAGAAAATGGTCGA
AAATATTTGTTGGCTAAAAAATAGATAAAATGATACAATTGCTTGTATAAAGGGGAAAAATAAACAAATAAACTAT
ATAAATAAAGAAATAGCAATTAATATGACATAATATATTTATAAAATTAAGAATATAAATAGATATTTTAAGGTAT
TAGTTGTTAAATTAGGAAATATTAAAAAAATATATATATTTATATTTAAA
