# Supplementary material for: Horizontal gene transfer converts non-toxigenic Clostridium difficile strains into toxin producers
Source: Nat Commun. 2013 Oct 17;4:2601. doi: 10.1038/ncomms3601 (PMC3826655; doi:10.1038/ncomms3601)
Supplement: Supplementary Dataset 2 — Sequence at the junctions between the chromosome and the donor specific fragment. The ends on either side of the transferred fragment are compared to the donor and recipient sequences. [file ncomms3601-s2.zip › Paloc35left.fasta]

>630.741573-745730
TAAAATATGACCCTAGATACCAGATTCCACAAACAAGCCCTAAAATAATTGAAGAGCCTATAAATCCAAATCTAAC
TAATAATTTGTCAATGGCATATCCTCTCCATCCAGATTCTTGACTAAGTATACTCAATATAAAACTTGCTAATAGC
ATATAAGCTATTTTAGAAGGTCTAAACACTGCTATGTGTATCCAATCTATATCAGAAGTTTTTACATTAAAGTAAT
TTCCGATTATTAACGAAGTAATAAAAGTTAAAGCAAAAAATAATATTGTTAATAGTATCCATTTTATTCTAATTTC
TTTAAAGCTTAGGTATCTATAAATAAAATCTTGTTTTGCACTTTGTGGATAGATTGTAGAAATAAAAAATAGACCT
ACAATAGCTGGTGATGTATATGCAAGATAAAAAATGATTTCTCCAAGTATTGTATTTGTAATTCCGAGCAACGCAG
GTGTAAGACTGAATATCCAGTTCAATACTAGCGTAAATGTAAAGAAATAGATTAAGTGTTTGTTTGTATTAAAGGG
GGTGTTATATAGTTGCATTTTTTCACTATCCTTCCGTTTTATAATGAAGTTTTAATTTTTATTAATTGTTTATTTA
TTTTTATATGTATTAAGTTATCGCTTGATGTTAGTTATTGCCTATAATAATATCCTATTTTTTATATTTTGATTAA
TTATTTTTACACTAAATATAATTAATTAGTATTTAATATTGAATATATTATATTATTATTAATTATTAAATAGGTC
AATAAATTTGCAATTAGTGATATTAATAAATTACTTTAGATTTTTATTAAATGTTTAGCTTTTCTTTAATATTTTT
TATATAACGACGATTTATAATAACTTTTTCGTTGTTTTTTAAAGTAGCTTGCATGCGATTATGTGATATTACTTTT
ATACTTTTTATGTAGTCCATATTTAAAATCATGGATTTAGATATTCGTGAGAAGGATGTATTAGCTAATAATTTTG
ATAATTTATATATTTTTAAATCAATTTCAAATACATCATCTTCATAATAAGCAAATGTTTTATTTCCAACTGTCTC
AAAGTATAAAATATCACAGACATTGAGTTTATAAATCTCTCCTGATTTTTTACCTTTTATATCAAGTAACGGTGTA
CTCAATAATGAAATTATTTTTTCAATGTTATTATCTAGAGCAGAACATTTTATGGTTATTTCAATATCATCACAAT
TAATACCTTGTTCGACATGTATTTTCATTAATCATCACCTCATTTTATTACTGTCATTAGAATAGCATTATATCTT
ATTGAGTCCAACTAGATGCGTTCTAAATTTCAAATTAAGCATAGTGAAATTCAAAAATAAAACAGTGAAATTCAAA
TTTGAGGTGGTAAAATTCAAAAAAATACTATGGATATTTGGATAAATTATCCAAATATCCTAGTATTTCACATAGA
ATATGTCTAATTATTTTACAAATAGACCTATTTTATGACTTACATATATTGTCAAATTACTTCTTAAATATCAAAA
TATTTTTGGATAATGTATCAATACTGTTTGATAAAGTATTTAATTTACCCTCAATTCTAACCAATAAGTACATGGA
TAGAGCTATAGGAAAACCAACATTGGTTATTAACAGTTGTAAACTATCATCCATAAAATTAGCCCCCTATTCTATA
ACTAAGTCATAAGGAGTGGTATTTGTTTCCACAACCTTGGCTTCAACAACAGAAGCTAGGTCAAATCCTCCAACCG
AAAAAATATTTTTAGATACTATCAAATCCATGACAGATTTTATATTTTCTTCAGTTAAATCATCCTTTGGATTTTC
TATAGAAAAAGAAACTTGTTTATCCTTTACATTTTTAAAGCTCATGACTAATTTTTTCTTAATTTCCATATAATTA
CCTCCGATATAATAATTTATATTTTAATTGTTTGCTTGTTAATATTGGTATTTTAATTGTCAATATTAATGTTTTG
CTTGTTAGTATTAATATTTCAATTGTCAATATTAATGTTTTGCTTGTTAGTATTAATATTTCAATTGTCAATATTA
GTGTCTTGCTTGTTAGTATTAATATTTCAATTGTCAATATTAATGTTTTGCTTGTTAGTATCAGTGTTTCAATTGT
CAATATTAGTGTTTTGCTTGTTAGTATTAATATTTCAATTGTCAATATTAGTGTCTTGCTTGTTAGTATTAGTATT
TCAATTGTCAATATTAGTGTTTTGCTTGTTAGTATTAGTATTTCAATTGTCAATATTAGTGTTTTGCTTGTTAGTA
TTAGTATTTCAATTGTCAATATTAATGTTTTGCTTGTTAGTATTAGTATTTCAATTGTCAATATTAGTGTTTTGCT
TGTTAGTATTAATATTTCAATTGTCAATATTAGTGTTTTGCTTGTTAGTATCAGTGTTTCAATTGTCAATATTAGT
ATTTTAATTGTTGACTCTAGTTATTGCTGATATAGAAAATATTTAATTTATTTCAATTAATTAGATTAAAGTAGGG
TAGCATCTAAAATAGCTAACATGTTTAAGTTGAAATACGTTTAATATATTAATTTTTCAAAGCATTAATATATTAA
AGTTATAATCAAAATTGAAGTTATAATCTGCCAAATCTATAGCGTATTAAGTGCGTTATATAACTTAATCTTTTAT
ATAAAGAGTTAATTTTTTTAATTTGTAAAGCAGAGTACGTTTAAAAGGTACTATTTAGATAATGATGTACTATCTA
ATTTTAAAATATCTACAATAGGGTTCTCTTGAAGACTTGCTATTGCTTCTGCAACAGCATAAACATCTTCATTTAA
TGCCTCTGCTTTTACATTTGCAAATGATTTACTTTTAACAACTGCCTTACCCTTATCATCAAAACCAGCATCCAAT
TTTAGTTTTATACTAGATAAATTTTTTGTTGAAACAACTTCCATAAAATTACCTCCTAAAAATTTAATTTCAAAGA
TTTGTCGACTTTCTTTGTTAGCTATAATACTATCATCTAAGATAATATCGGAGTTAAACAGTAATTTCTAAAGATT
TTTTGTGTAAATTTTTATAGGAAAAATTTTACTTTTTTGCTGATGAAAAAGTTTACAAGTTATTTGTGAAGATATG
TTCTTAGTGTTTTGAAATAGTATTTGTATATATTCATGCTTAGTTGAGATAGTTTTGTATGGATTTTCATATGTGT
AGAGTTAAATGTTAGGTACTAAAGTTTATGTTAAATTAAATGTTAAAGCTTATGTTAAAAATTTTATTAAATTTAA
TCTGTAAATAAAAAAGTTAAAAGTCCAATATTAACATTTTACTTTTAAACCATTAAAATCTTTATTAAAGCTAACA
AAGTTATAAGTTATGAGAAATTTTATTAAAGTTAATACAAAAATTAATTTTAAAGCTAAGAAATTATTTATTAGAT
TCAATAAAACTAATAAATATAGTTTAGTCAATAATGTATTAAATAAAAACTTTGTTAAGTCTATAAAAATATCTTA
AAGGAGGTGTAACTTATGAAGATAAAAGTGGAGGATATACCAGTTCAATTTCATGCAATGGTAGAAATAATCGGAA
TTGATAAGTTCATAGAGGTTGCCAAGTTGTATGGAGGAACAAATACTTATATACCTACGTATAAGGGGCTTTTTAG
ATATGCTAGAAATAGGGATATAGTAAAACAATTTAATGGAGTCAACCACAATGAATTGGCTATTAGATATAATATG
TGTGTAAGCAATATTAAGCGAATACTCAATGAAAATAGTGTTTAAATATAATAAAATAATGTTTAAACATAATGAA
AATAGCCTTGTTAAACGTAAGAGTAAAGACAAAGAAGATGTTTTATAAAGTTTTTTTAGACAAATTAACTAAATTT
ACTACTTATTAATTTAAATACATTGTATATTCTATAAAAAAATTTGTTAAATACTGGAGATATATTGAGAATACAA
AGAAAATGGTCGAAAATATTTGTTGGCTAAAAAATAGATAAAATGATACAATTGCTTGTATAAAGGGGAAAAATAA
ACAAATAAACTATATAAATAAAGAAATAGCAATTAATATGACATAATATATTTATAAAATTAAGAATATAAATAGA
TATTTTAAGGTATTAGTTGTTAAATTAGGAAATATTAAAAAAATATATATATTT
>CD37
TAAAATACGACCCTAGATACCAGATTCCACAAACAAGCCCTAAAATAATTGAAGAGCCTATAAATCCAAATCTAAC
TAATAATTTGTCAATGGCATATCCTCTCCATCCAGCTTCTTGACTAAGTATACTCAATATAAAACTTGCTAATAGC
ATATAAGCTATTTTAGAAGGTCTAAACACTGCTATGTGTATCCAATCTATATCAGAAGTTTTTACATTAAAGTAAT
TTCCGATTATTAACGAAGTAATAAAAGTTAAAGCAAAAAATAATATTGTTAATAGTATCCATTTTATTCTAATTTC
TTTAAAGCTTAGGTATCTATAAATAAAATCTTGTTTTGCACTTTGTGGATAGATTGTAGAAATAAAAAATAGACCT
ACAATAGCTGGTGATGTATATGCAAGATAAAAAATGATTTCTCCAAGTATTGTATTTGTAATTCCGAGCAACGCAG
GTGTAAGACTGAATATCCAGTTCAATACTAGCGTAAATGTAAAGAAATAGATTAAGTGTTTGTTTGTATTAAAGGG
GGTGTTATATAGTTGCATTTTTTCACTATCCTTCCGTTTTATAATGAAGTTTTAATTTTTATTAATTGTTTATTTA
TTTTTATATGTATTAAGTTATCGCTTGATGTTAGTTATTGCCTATAATAATATCCTATTTTTTATATTTTGATTAA
TTATTTTTACACTAAATATAATTAATTAGTATTTAATATTGAATATATTATATTATTATTAATTATTAAATAGGTC
AATAAATTTGCAATTAGTGATATTAATAAATTACTTTAGATTTTTATTAAATGTTTAGCTTTTCTTTAATATTTTT
TATATAACGACGATTTATAATAACTTTTTCGTTGTTTTTTAAAGTAGCTTGCATGCGATTATGTGATATTACTTTT
ATACTTTTTATGTAGTCCATATTTAAAATCATGGATTTAGATATTCGTGAGAAGGATGTATTAGCTAATAATTTTG
ATAATTTATATATTTTTAAATCAATTTCAAATACATCATCTTCATAATAAGCAAATGTTTTATTTCCAACTGTCTC
AAAGTATAAAATATCACAGACATTGAGTTTATAAATCTCTCCTGATTTTTTACCTTTTATATCAAGTAACGGTGTA
CTCAATAATGAAATTATTTTTTCAATGTTATTATCTAGAGCAGAACATTTTATGGTTATTTCAATATCATCACAAT
TAATACCTTGTTCGACATGTATTTTCATTAATCATCACCTCATTTTATTACTGTCATTAGAATAGCATTATATCTT
ATTGAGTCCAACTAGATGCGTTCTAAATTTCAAATTAAGCATAGTGAAATTCAAAAATAAAACAGTGAAATTCAAA
TTTGAGGTGGTAAAATTCAAAAAAATACTATGGATATTTGGATAAATTATCCAAATATCCTAGTATTTCACATAGA
ATATGTCTAATTATTTTACAAATAGACCTATTTTATGACTTACATATATTGTCAAATTACTTCTTAAATATCAAAA
TATTTTTGGATAATGTATCAATACTGTTTGATAAAGTATTTAATTTACCCTCAATTCTAACCAATAAGTACATGGA
TAGAGCTATAGGAAAACCAACATTGGTTATTAACAGTTGTAAACTATCATCCATAAAATTAGCCCCCTATTCTATA
ACTAAGTCATAAGGAGTGGTATTTGTTTCCACAACCTTGGCTTCAACAACAGAAGCTAGGTCAAATCCTCCAACCG
AAAAAATATTTTTAGATACTATCAAATCCATGACAGATTTTATATTTTCTTCAGTTAAATCATCCTTTGGATTTTC
TATAGAAAAAGAAACTTGTTTATCCTTTACATTTTTAAAGCTCATGACTAATTTTTTCTTAATTTCCATATAATTA
CCTCCGATATAATAATTTATATTTTAATTGTTTGCTTGTTAATATTGGTATTTTAATTGTCAATATTAATGTTTTG
CTTGTTAG--------------------------------------------------------------------
----------------------------------------------------------------------------
----------------------------------------------------------------------------
----------------------------------------------------------------------------
----------------------------------------------------------------------------
----------------------------------------------------------TCAATTGTCAATATTAGT
ATTTTAATTGTTGACTCTAGTTATTGCTGATATAGAAAATATTTAATTTATTTCAATTAATTAGATTAAAGTAGGG
TAGCATCTAAAATAGCTAACATGTTTAAGTTGAAATACGTTTAATATATTAATTTTTCAAAGCATTAATATATTAA
AGTTATAATCAAAATTGAAGTTATAATCTGCCAAATCTATAGCGTATTAAGTGCGTTATATAACTTAATCTTTTAT
ATAAAGAGTTAATTTTTTTAATTTGTAAAGCAGAGTACGTTTAAAAGGTACTATTTAGATAATGATGTACTATCTA
ATTTTAAAATATCTACAATAGGGTTCTCTTGAAGACTTGCTATTGCTTCTGCAACAGCATAAACATCTTCATTTAA
TGCCTCTGCTTTTACATTTGCAAATGATTTACTTTTAACAACTGCCTTACCCTTATCATCAAAACCAGCATCCAAT
TTTAGTTTTATACTAGATAAATTTTTTGTTGAAACAACTTCCATAAAATTACCTCCTAAAAATTTAATTTCAAAGA
TTTGTCGACTTTCTTTGTTAGCTATAATACTATCATCTAAGATAATATCGGAGTTAAACAGTAATTTCTAAAGATT
TTTTGTGTAAATTTTTATAGGAAAAATTTTACTTTTTTGATGATGAAAAAGTTTACAAGTTATTTGTGAAGATATG
TTCTTAGTGTTTTGAAATAGTATTTGTATATATTCCTGCTTAGTTGAGATAGTTTTGTATGGATTTTCATATGTGT
AGAGTTAAATGTTAGGTACTAAAGTTTATGTTAAATTAAATGTTAAAGCTTATGTTAAAAATTTTATTAAATTTAA
TCTGTAAATAAAAAAGTTAAAAGTCCAATATTAACATTTTACTTTTAAACCATTAAAATCTTTATTAAAGCTAACA
AAGTTATAAGTTATGAGAAATTTTATTAAAGTTAATACAAAAATTAATTTTAAAGCTAAGAAATTATTTATTAGAT
TCAATAAAACTAATAAATATAGTTTAGTCAATAATGTATTAAATAAAAACTTTGTTAAGTCTATAAAAATATCTTA
AAGGAGGTGTAACTTATGAAGATAAAAGTGGAGGATATACCAGTTCAATTTCATGCAATGGTAGAAATAATCGGAA
TTGATAAGTTCATAGAGGTTGCCAAGTTGTATGGAGGAACAAATACTTATATACCTACGTATAAGGGGCTTTTTAG
ATATGCTAGAAATAGGGATATAGTAAAACAATTTAATGGAGTCAACCACAATGAATTGGCTATTAGATATAATATG
TGTGTAAGCAATATTAAGCGAATACTCAATGAAAATAGTGTTTAAATATAATAAAATAATGTTTAAACATAATGAA
AATAGCCTTGTTAAACGTAAGAGTAAAGACAAAGAAGATGTTTTATAAAGTTTTTTTAGACAAATTAACTAAATTT
ACTACTTATTAATTTAAATACATTGTATATTCTATAAAAAAATTTGTTAAATACTGGAGATATATTGAGAATACAA
AGAAAATGGTCGAAAATATTTGTTGGCTAAAAAATAGATAAAATGATACAATTGCTTGTATAAAGGGGAAAAATAA
ATAAATAAACTATATAAATAAAGAAATAGCAATTAATATGACATAATATATTTATAAAATTAAGAATATAAATAGA
TATTTTAAGGGATTAGTTGTTAAATTAGGAAATATTAAAAAAA-ATATATATTT
>Paloc35
TAAAATACGACCCTAGATACCAGATTCCACAAACAAGCCCTAAAATAATTGAAGAGCCTATAAATCCAAATCTAAC
TAATAATTTGTCAATGGCATATCCTCTCCATCCAGCTTCTTGACTAAGTATACTCAATATAAAACTTGCTAATAGC
ATATAAGCTATTTTAGAAGGTCTAAACACTGCTATGTGTATCCAATCTATATCAGAAGTTTTTACATTAAAGTAAT
TTCCGATTATTAACGAAGTAATAAAAGTTAAAGCAAAAAATAATATTGTTAATAGTATCCATTTTATTCTAATTTC
TTTAAAGCTTAGGTATCTATAAATAAAATCTTGTTTTGCACTTTGTGGATAGATTGTAGAAATAAAAAATAGACCT
ACAATAGCTGGTGATGTATATGCAAGATAAAAAATGATTTCTCCAAGTATTGTATTTGTAATTCCGAGCAACGCAG
GTGTAAGACTGAATATCCAGTTCAATACTAGCGTAAATGTAAAGAAATAGATTAAGTGTTTGTTTGTATTAAAGGG
GGTGTTATATAGTTGCATTTTTTCACTATCCTTCCGTTTTATAATGAAGTTTTAATTTTTATTAATTGTTTATTTA
TTTTTATATGTATTAAGTTATCGCTTGATGTTAGTTATTGCCTATAATAATATCCTATTTTTTATATTTTGATTAA
TTATTTTTACACTAAATATAATTAATTAGTATTTAATATTGAATATATTATATTATTATTAATTATTAAATAGGTC
AATAAATTTGCAATTAGTGATATTAATAAATTACTTTAGATTTTTATTAAATGTTTAGCTTTTCTTTAATATTTTT
TATATAACGACGATTTATAATAACTTTTTCGTTGTTTTTTAAAGTAGCTTGCATGCGATTATGTGATATTACTTTT
ATACTTTTTATGTAGTCCATATTTAAAATCATGGATTTAGATATTCGTGAGAAGGATGTATTAGCTAATAATTTTG
ATAATTTATATATTTTTAAATCAATTTCAAATACATCATCTTCATAATAAGCAAATGTTTTATTTCCAACTGTCTC
AAAGTATAAAATATCACAGACATTGAGTTTATAAATCTCTCCTGATTTTTTACCTTTTATATCAAGTAACGGTGTA
CTCAATAATGAAATTATTTTTTCAATGTTATTATCTAGAGCAGAACATTTTATGGTTATTTCAATATCATCACAAT
TAATACCTTGTTCGACATGTATTTTCATTAATCATCACCTCATTTTATTACTGTCATTAGAATAGCATTATATCTT
ATTGAGTCCAACTAGATGCGTTCTAAATTTCAAATTAAGCATAGTGAAATTCAAAAATAAAACAGTGAAATTCAAA
TTTGAGGTGGTAAAATTCAAAAAAATACTATGGATATTTGGATAAATTATCCAAATATCCTAGTATTTCACATAGA
ATATGTCTAATTATTTTACAAATAGACCTATTTTATGACTTACATATATTGTCAAATTACTTCTTAAATATCAAAA
TATTTTTGGATAATGTATCAATACTGTTTGATAAAGTATTTAATTTACCCTCAATTCTAACCAATAAGTACATGGA
TAGAGCTATAGGAAAACCAACATTGGTTATTAACAGTTGTAAACTATCATCCATAAAATTAGCCCCCTATTCTATA
ACTAAGTCATAAGGAGTGGTATTTGTTTCCACAACCTTGGCTTCAACAACAGAAGCTAGGTCAAATCCTCCAACCG
AAAAAATATTTTTAGATACTATCAAATCCATGACAGATTTTATATTTTCTTCAGTTAAATCATCCTTTGGATTTTC
TATAGAAAAAGAAACTTGTTTATCCTTTACATTTTTAAAGCTCATGACTAATTTTTTCTTAATTTCCATATAATTA
CCTCCGATATAATAATTTATATTTTAATTGTTTGCTTGTTAATATTGGTATTTTAATTGTCAATATTAATGTTTTG
CTTGTTAG--------------------------------------------------------------------
----------------------------------------------------------------------------
----------------------------------------------------------------------------
----------------------------------------------------------------------------
----------------------------------------------------------------------------
----------------------------------------------AGTATCAGTGTTTCAATTGTCAATATTAGT
ATTTTAATTGTTGACTCTAGTTATTGCTGATATAGAAAATATTTAATTTATTTCAATTAATTAGATTAAAGTAGGG
TAGCATCTAAAATAGCTAACATGTTTAAGTTGAAATACGTTTAATATATTAATTTTTCAAAGCATTAATATATTAA
AGTTATAATCAAAATTGAAGTTATAATCTGCCAAATCTATAGCGTATTAAGTGCGTTATATAACTTAATCTTTTAT
ATAAAGAGTTAATTTTTTTAATTTGTAAAGCAGAGTACGTTTAAAAGGTACTATTTAGATAATGATGTACTATCTA
ATTTTAAAATATCTACAATAGGGTTCTCTTGAAGACTTGCTATTGCTTCTGCAACAGCATAAACATCTTCATTTAA
TGCCTCTGCTTTTACATTTGCAAATGATTTACTTTTAACAACTGCCTTACCCTTATCATCAAAACCAGCATCCAAT
TTTAGTTTTATACTAGATAAATTTTTTGTTGAAACAACTTCCATAAAATTACCTCCTAAAAATTTAATTTCAAAGA
TTTGTCGACTTTCTTTGTTAGCTATAATACTATCATCTAAGATAATATCGGAGTTAAACAGTAATTTCTAAAGATT
TTTTGTGTAAATTTTTATAGGAAAAATTTTACTTTTTTGCTGATGAAAAAGTTTACAAGTTATTTGTGAAGATATG
TTCTTAGTGTTTTGAAATAGTATTTGTATATATTCATGCTTAGTTGAGATAGTTTTGTATGGATTTTCATATGTGT
AGAGTTAAATGTTAGGTACTAAAGTTTATGTTAAATTAAATGTTAAAGCTTATGTTAAAAATTTTATTAAATTTAA
TCTGTAAATAAAAAAGTTAAAAGTCCAATATTAACATTTTACTTTTAAACCATTAAAATCTTTATTAAAGCTAACA
AAGTTATAAGTTATGAGAAATTTTATTAAAGTTAATACAAAAATTAATTTTAAAGCTAAGAAATTATTTATTAGAT
TCAATAAAACTAATAAATATAGTTTAGTCAATAATGTATTAAATAAAAACTTTGTTAAGTCTATAAAAATATCTTA
AAGGAGGTGTAACTTATGAAGATAAAAGTGGAGGATATACCAGTTCAATTTCATGCAATGGTAGAAATAATCGGAA
TTGATAAGTTCATAGAGGTTGCCAAGTTGTATGGAGGAACAAATACTTATATACCTACGTATAAGGGGCTTTTTAG
ATATGCTAGAAATAGGGATATAGTAAAACAATTTAATGGAGTCAACCACAATGAATTGGCTATTAGATATAATATG
TGTGTAAGCAATATTAAGCGAATACTCAATGAAAATAGTGTTTAAATATAATAAAATAATGTTTAAACATAATGAA
AATAGCCTTGTTAAACGTAAGAGTAAAGACAAAGAAGATGTTTTATAAAGTTTTTTTAGACAAATTAACTAAATTT
ACTACTTATTAATTTAAATACATTGTATATTCTATAAAAAAATTTGTTAAATACTGGAGATATATTGAGAATACAA
AGAAAATGGTCGAAAATATTTGTTGGCTAAAAAATAGATAAAATGATACAATTGCTTGTATAAAGGGGAAAAATAA
ACAAATAAACTATATAAATAAAGAAATAGCAATTAATATGACATAATATATTTATAAAATTAAGAATATAAATAGA
TATTTTAAGGTATTAGTTGTTAAATTAGGAAATATTAAAAAAATATATATATTT
