# Supplementary material for: Horizontal gene transfer converts non-toxigenic Clostridium difficile strains into toxin producers
Source: Nat Commun. 2013 Oct 17;4:2601. doi: 10.1038/ncomms3601 (PMC3826655; doi:10.1038/ncomms3601)
Supplement: Supplementary Dataset 2 — Sequence at the junctions between the chromosome and the donor specific fragment. The ends on either side of the transferred fragment are compared to the donor and recipient sequences. [file ncomms3601-s2.zip › Paloc37left.fasta]

>630.584829-607125 584829-607125
GTACTTTCTCTAAATAGTTTTGATAATAAAGAACTATACTATCATGAAACTGAAAATATATTAAATTTAATAAATG
AAATAGATAAATTAACATCAAGTAAGATATTTAAAACAATAGAAGATAAAAATGATTTGGCACTAGAGTCTTATTA
TTCTAGTGTAATAGAAGGTGCTTTTTCAACTAGAAAGATTGCAAAATCTATAATTAGAGGAAAGATGAAACCAAGT
AATAAAAGTGAATATATGATTTACAATAATCATAGAGCCTTAGAATATGGATTAGATAACTTAGATGAATTGTATA
GTCACAAATTTATATATGATTTGCATCATATATTGGGCGAAAACTGCTTGGATTCAGAAGAATATGAGTATAGAAC
TGAAAAAGTATATGTATGTGATTCAAAAGGTGAGATTATACATACAGGGCTTGAACCTTTGAAGATATATGACTTT
ATGAGTAAATTAATAGATTTTATGGAAAATAGCAAAGTAAGTAATTTAATTAAAAGTGCTATAATTCATTTTTACT
TTGTATATGTTCATCCTTTTAGTGATGGAAATGTACCATCAAGACACCTGCTAAGAACCGCATAACAGCAGGCAAA
CAACTTCATATCAAAATTTAAAATTGAATAAATACATATAAAGAGCCATTTGATTTTTCATATCAAGTGGTTTTTG
TTATGTATATGGAGCAAGACGCTTACTAATTCCATTATGGGAAATAGGAGCGTCTATTTTTTTACCCAATTTTGAA
AGGACGTGATACCACGAAAGCAAAAAATCAAGGTCGTTCCCCACCCAATAGACCATCAAACAAATTAGATTCATGA
AACCATTAAACAGAAAGGATAGGTAAAAATATGGAACTTAAATTTGTCATTCCCAACATGGAAAAAACATTCGGAA
ACTTAGAATTTGCTGGCGAGGATAAAATCGTACAGCGAAGAATCAACGGACAGCTTACTATCTTATCAAGAAGCTA
TAACCTCTATTCAGATGTTCAAAGAGCAGATGATATTGTGGTGGTACTTCCTGCTGAAGCTGGCGAAAAACATTTC
AGTTTTGAAGAAAAAGTAAAGCTCGTCAATCCACGTATTACTGCCGAGGGCTACAAAATCGGTACTCGTGGCTTTA
CGAACTACATCTTAGAAGCTGACGACATGATTAAGGAATAGAAAGAAAGAGAGGAAAACATTATGAGATTAGCCAA
TGGCATTGTTTTAGAAAAAGACGCTACGTTTGGGGAATTAAAGTTCTCTGCACTCCGACGTGAAGTAAGAATCCAA
AATGAAGACGGGTCGGTATCAGATGAAATCAAAGAGCGTACCTATGACCTTAAATCCAAAGGACAAGGACGTATGA
TTCAAGTGAGTATTCCTGCCAGTGTTCCACTGAAAGAGTTTGACTATAACGCACGAGTGGAGCTTATCAATCCTGT
TGCTGATACGGTGGCTACTGCTACTTTTCAAGGGGCAGATGTGGACTGGTATATCAAGGCTGACGATATTGTGCTA
ACAAAGGATTCTAATTCCTTTAGAACACAACCTCAACCAAAGAAAGAACCTGTTATAGATAAACAGTAGCACTTCC
GTTAGAGAGAAAGGAGGATTTTACCCATGAAACAGCGTGGTAAAAGGATTCGCCCATCGGATAAAGATTTAGTCTT
TCATTTTACGATTGCTTCACTTCTGCCTGTTTTCCTGCTGGTTGTCGGACTGTTTCATGTGAAGACAATCCAGCAG
ATCAACTGGCAGGATTTAGACCTACTACAAGTAGATAAGATTGACATTCCCTATTTAGTTATCAGTTTCAGTGTCG
CAATTCTTGTTTGCTTGTTAGGTGCTTTTATATTCAGAAGATACAAGTACGATATGTTCAAACAGCTACAGCACCG
TCAAAAGCTGGCGAAGATGATTCTTGAAAACAAGTGGTATGAATCAGAACAAGTCAAAACTGATGGTTTCTTCAAG
GATAGTACCAGTCGGACAAAGGAAAAGATAACCTACTTTCCCAAAATGTATTATCGCCTTAAAGATGGCTTGATAA
GTATACGTGTTGAAATCATGCTGGGGAAATATCAAGACCAGCTCTTACACTTGGAAAAGAAGCTGGAAAGTGGCTT
GTACTGTGAGCTGACCGACAAGGAGCTAAAGGATTCTTATGTAGAATATACCTTGCTCTATGACACCATAGCCAAT
CGACTTTCCATTGATGAAGTACAAGCCAAAGATGGCAAGTTACGCTTAATGACGAATGTCTGGTGGGAATATGACA
AACTCCCTCACATGCTGATTGCTGGGGGAACTGGTGGCGGTAAGACCTACTTCATTTTGACACTGATTGAAGCTCT
ACTTCATACCAATTCAAAACTGACTATCCTTGACCCAAAGAATGCTGATCTTGCAGACTTAGGCTCTGTGATGGGA
AATGTCTACTACAGGAAAGACGATATGCTTTCCTGCATTGACCGTTTCTATGATGAAATGATGAAACGCAGTGAAG
TTATGAAAAAGATGGAAAACTACAAGACAGGCGAAAACTATGCTTACTTAGGATTGCCAGCTCATTTTCTTATCTT
TGATGAATATGTGGCTTTTATGGAAATGCTGGGAACAAAGGAAAATACCGCAGTGCTTAACAAGCTCAAACAGATT
GTTATGTTAGGTCGTCAAGCTGGATTCTTTCTGATACTGGCTTGTCAAAGACCCGACGCAAAATATTTAGGCGACG
GAATCAGAGACCAGTTTAATTTTAGAGTGGCTTTAGGTCGTATGTCTGAAATGGGCTATGGCATGATGTTTGGAAG
TGACGTACAGAAAGACTTTTTCCTAAAGCAGATTAAAGGACGTGGTTATGTTGATGTTGGAACAAGTGTCATCTCT
GAATTTTATACTCCCCTTGTACCTAAAGGACATGATTTCTTAGAGGAAATAAAAAGGTTATCCCACAGCAAACAGG
ACACGCAGGCGACGTGCGAAGCGGAAGTCGCAGGTGTGGACTAATCTTGCTGGCTGGTGTGGCGACAGCCACGCCA
GCACTTAACCCCCCGTATCTAACAGGGGGGTACAAATCGACAGGAAACAGGCAAAAAAATAGTAGAAAATCCTTTG
GTTACAAGGGATTTAGAAAATTTCGGTGTATGTCAAATGAGCTTTAAAAGTTGACATACGCCTTTTTGATTGGAGG
AATTTCACTGAATGAACAAACTTGGGTACAGCATTTAAAGGAAAAACGCTTATCTTATGGACTTTCTCAAAACCGA
CTGGCTATTGCTACAGGCATTACAAGGCAATATCTTAGCGACATTGAAACTGGCAAGGTCAAGCCATCAGACGAAT
TACAACTGGCACTTTTAGAAACGCTGGAACGCTTCAATCCCGACGCTCCCCTTGAAATGCTCTTTGACTATGTAAG
GATTCGGTTTCCAACAACAGACGTACAGCATGTGGTCGAGGACGTTTTACGATTGAAACTTTCCTATATGCTCCAT
GAAGACTATGGCTTCTATTCCTATACCGAACATTATGCTTTAGGCAATATTTTCGTCCTATGCTCTCATGAGCTGG
ATAAAGGGGTTCTAGTGGAATTGAAAGGTCGTGGGTGCAGACAATTTGAAAGCTATCTCTTAGCACAACAAAGAAG
CTGGTATGAGTTCTTTATGGACGCTTTGGTGGCTAGTGGCGTGATGAAACGCCTTGACCTTGCCATCAACGATAAA
ACAGGGATTTTGAATATTCCCATACTGACGGAAAAATGCCGACAGGAAGAGTGTATTTCGGTGTTCCGCAGTTTCA
AGAGCTATCGCAGTGGCGAACTGGTACGCAAAGATGAAAAGGAATGTATGGGAAACACACTTTATATCGGTTCATT
ACAAAGCGAAGTCTATTTCTGTATCTATGAAAAGGACTATGAGCAGTACAAGAAAAATGATATTCCCATTGAAGAC
GCAGAGGTTAAAAACCGTTTTGAAATCCGACTAAAAAATGAGCGTGCCTATTATGCAGTACGTGATTTACTTGCCT
ATGATAATCCAGAGCATACAGCTTTTAAGATTATCAATCGGTATATCCGCTTTGTGGATAAGGACGATTCAAAAGC
ACGTTCCGATTGGAAACTCAATGAAGAATGGGCATGGTTTATTGGAAACAATCGTGAACGATTAAAACTAACCACA
AAACCAGAGCCTTACTCTTTCCAAAGGACACTAAACTGGCTATCTCATCAAGTCGCCCCGACCTTAAAGGTTGCTA
TTACACTTGATGAAATTAACCAGACGCAGGTTGTGAAAGACATTCTCGACCATGCGAAACTGACAGACCGACACAA
GCAGATTTTAAAGCAACAGTCGGTAAAAGAACAGGACGTGATAACGAACAAAAAATAACTTAAATACAAATTTACT
GAATACAGAAAGGAGAACATTTTTATGAATTTTGGACAAAACCTTTATAACTGGTTTCTATCAAATGCTCAATCAC
TGGTACTTTTAGCAATCGTTGTAATTGGCTTGTATCTTGGCTTCAAGCGTGAGTTTAGTAAACTGATTGGCTTTCT
CATCATTGCGATTATTGCGGTGGGCTTGGTGTTCAACGCTGCTGGAGTAAAAGACATTTTATTAGAGCTATTTAAT
CGCATTATCGGTGCTTAAATTAAACCGTTATTTTGTGGAATATAAGTGGTTTTCTTATGTTCCGCAAAAGAATGGC
ACACCAAACGAAGTGCGGTAGGGATTTTTGAATCTCTACACAGAAAGGACGTGAACACATGGACGATATGCAAGTC
TATATTGCCAACTTAGGTAAATACAATGAAGGAGAATTAGTCGGTGCTTGGTTTACCTTTCCCATTGATTTTGAAG
AAGTCAAAGAGAAAATCGGCTTGAATGATGAATACGAGGAATACGCCATTCACGATTATGAGTTACCCTTTACGGT
TGACGAATACACTTCTATTGGCGAACTCAATCGCCTATGGGAAATGGTATCGGAGTTGCCAGAGGAACTACAATCC
GAGCTATCTGCTCTGCTCACTCATTTTTCAAGTATTGAGGAACTAAGCGAACATCAAGAGGATATTATTATTCACT
CGGATTGTGATGATATGGAAGATGTTGCCCGTTACTACATTGAAGAAACTGGTGCTTTAGGCGAAGTACCAGCCAG
TCTTCAAAACTATATTGATTACGAATCCTATGGTCGTGATTTAGAACTTTCGGGAACATTCATTTCTACCAATCAT
GGGATTTTTGAAATCACTCATTAAGTCTGTCGGTACATTACTACTGGCAGAGTTTCTTGTTTGCGGGGTAGCTTAA
ACAGCTATCCCTATTTTTATGAAAGGATTGATTCTATGAAGAAAATACGAAGCTATACCAGTATTTGGTCTGTTGA
GAAAGTGCTGTACTCCATAAACGATTTTAGACTTCCGTTTCCCATAACCTTTACGCAAATGACGTGGTTTGTCGTG
TCACTGTTTGCGGTTATGATACTTGGCAACGTGCCACCTCTTTCCATGATTGAGGGAGCATTTCTCAAATACTTTG
GGATTCCTGTCGCTTTCACATGGTTTATGTCTACAAAAACCTTTGATGGTAAAAAGCCTTATGGATTTTTAAAGTC
TGTCATTGCTTATGCACTGCGACCAAAGCTGACCTATGCAGGGAAAAAAGTAACCCTTGGCAGAAATCAGCCACAA
GAAGCCATTACAGCAGTTAGGAGTGAATTTTATGGCATATCCAATTAAATACATTGAAAATAATCTGGTCTGGAAT
AAAGATGGCGAATGTTACGCCTATTATGAGCTTGTTCCTTACAATTACTCATTTCTAAGTCCAGAACAGAAAATAC
AAGTGCATGATTCTTTCAGACAGCTTATCGCACAAAATCGTGATGGCAAGATTCATGCCTTACAAATCAGTACAGA
ATCCAGCATACGTTCAGCACAAGAGCGTTCTAAAAATGAAGTCACTGGCAAGCTCAAAGCGATTGCCTATGACAAA
ATCGACCAACAGACAGACGCTTTAATATCCATGATTGGCGAAAATCAAGTGGATTACCGTTTCTTTATCGGCTTTA
AGTTGCTTCTCAACGATCAGGAGTTTTCCATGAAAAGTCTTACCGTTGAAGCCAAAAATGCTTTGTCTGATTTTGT
CTATGATGTGAACCATAAGTTAATGGGAGATTTTGTCAGCATGAGTAATGATGAAATCCTGCGTTTTCAGAAGATG
GAAAAGCTCTTGGAAAATAAAATCTCTCGTCGTTTCAAAATCCGCAGACTGAATAAGGACGACTTCGGCTATCTGA
TTGAACATCTTTACGGACAGACAGGTACAGCTTATGAAGATTATGAGTATCATCTATCAAAGAAGAAGCTGGATAA
TGAAACCTTGATTAAATACTATGACCTCATCAAGCCTACTCGCTGTTTAATAGAAGAAAAACAGCGATACTTGAAA
ATCCAGCAGGAAGATGAAACCGTCTATGTGGCTTATTTTACCATTAACAGTATTGTCGGAGAGCTGGACTTTCCAT
CAAGTGAAATTTTCTATTACCAGCAACAACAATTTACCTTTCCCATTGACACGTCCATGAATGTGGAAATCGTGGC
AAATTGTAAAGCATTAAGCACCGTTCGCAATAAAAAGAAAGAGTTGAAAGATTTAGATAATCACGCATGGCAAAGT
GATAATGAAACCAGCTCCAATGTGGCAGAAGCCTTGGATAGTGTAAATGAGCTGGAAACCAATTTAGACCAATCCA
AAGAATCTATGTACAAACTCTCTTATGTGGTTCGGGTTTCTGCTAATGATTTGGACGAGTTGAAACGTCGCTGTAA
TGAAGTGAAAGACTTTTACGACGATTTGTCTGTGAAACTGGTTCGACCTTTTGGCGATATGCTGGGCTTACATGAA
GAATTTCTGCCAGCAAGCAAAAGATATATGAATGACTATATTCAATATGTAACTTCTGATTTCCTCGCTGGACTTG
GCTTTGGTGCTACGCAAATGCTGGGCGAAAATGAAGGGATTTATGTTGGCTATAGCTTAGATACAGGACGCAATGT
GTATCTCAAACCAGCGCTTGCCAGTCAAGGGGTTAAGGGTTCAGTAACCAATGCGTTAGCGTCGGCTTTTGTTGGC
TCGCTGGGTGGTGGTAAATCCTTTGCGAATAACCTTATCGTCTATTATGCAGTGCTTTATGGAGCACAAGCAGTGA
TTGTTGACCCAAAGGCGGAACGTGGCAGATGGAAAGAAACGCTTCCAGAAATCGCTCACGAGATTAACATTGTGAA
TCTCACTTCTGATGAGAAAAGCAAAGGACTGCTTGACCCTTATGTAATTATGAAAAATCCAAAAGATTCTGAATCA
CTGGCTATTGATATTCTGACATTCCTTACAGGGATATCCTCACGAGATTCTGAACGTTTTCCCGTACTACGGAAAG
CGATTCGTGCAGTAACCAATAGTGAAGTGCGTGGACTTCTTAAAGTCATTGAGGAATTGCGGGTCGAGGGAACACC
AACAAGCACCAGTATCGCTGACCATATCGAGAGCTTTACGGATTATGATTTTGCACATCTCTTATTCAGTGATGGC
TATGTCGAACAATCTATCAGTCTTGAAAAACAGCTCAACATTATACAGGTGGTGGATTTGGTATTACCTGATAAGG
AAACAAGTTTTGAGGAATACACGACAATGGAACTATTATCCGTTGCTATGTTAATTGTCATTAGCACCTTTGCGTT
GGATTTTATCCATTCAGACAGAAGCCTTTTCAAGATTGTAGACCTTGACGAAGCATGGAGTTTCTTACAGGTGGCA
CAAGGTAAAACCTTATCTATGAAGTTAGTAAGAGCTGGACGTGCTATGAATGCAGGTGTCTATTTTGTTACTCAAA
ATACAGATGACCTTTTAGATGAAAAATTGAAAAATAATCTTGGTTTGAAGTTTGCCTTTCGTTCCACTGATATCAA
CGAAATTAAAAAGACCTTAGCTTTTTTTGGAGTTGACCCAGAGGACGAAAACAATCAGAAGCGACTTCGTGACTTA
GAGAACGGACAATGCCTTATCAGTGATTTATATGGTCGTGTCGGTGTGATACAGTTCCACCCAGTCTTTGAAGAAT
TACTTCATGCTTTTGATACCAGACCGCCTGTGAGAAAAGAGGTGTAATGATGGTACAGAAATTAAAATCAAACTGG
ACTCTGAAGCGTCTAAATAAAGTGGCAATGACAGTGGTTTTATCACTCGTGATTGCCATTTTTCTTTTAGCAATGT
TGGGAACAGTGGTTCAAGCTGCGGGCTTGGTAGATGATACGGTCAATGTAGCAAATGAATACAGCCGATACCCACT
TGAAAACTATCAACTGGATTTTTATGTTGATAATAGCTGGGGCTGGCTACCGTGGAACTGGTCGGACGGGATTGGA
AAACAGGTCATGTATGGACTATATGCTATTACCAATTTTATTTGGACAATCAGTCTTTATGTTTCCAATGCGACTG
GCTACTTAGTTCAAGAAGCCTATTCCCTCGACTTCATTTCTGCTACAGCAGATTCCATTGGCAAGAATATGCAGAC
CCTTGCAGGAGTTACGCCTAGCGGACTATCAACAGAGGGATTCTATGTTGGATTCCTCTTACTCTTGATTTTGGTT
CTTGGGGTTTATGTTGTCTATACAGGACTGATAAAAAGAGAAACTACAAAAGCGATTCATGCCATTGTGAACTTTG
TCATGGTATTTATCCTATCAGCTTCCTTTATTGCCTATGCTCCCGACTACATTAAAAAAATCAATGATTTTTCATC
AGACATCAGTCAAGCCAGCTTATCATTAGGAACGAAAATCGTCATGCCCCATTCAGACAGTCAAGGAAATGACAGT
GTGGACTTGATACGTGACAGCCTATTTTCCATACAGGTTCAACAACCGTGGCTACTGCTTCAATACAACAGTTCAG
ACATTGAAAGTATTGGTGCTGACCGTGTGGAAAGTCTACTTTCAACCAGTCCAGACAGTAATAATGGAGAAGACAG
AGAAAAAATTGTAGCAGAAGAAATCGAAGACAGAAACAATGTGAACATGACGATTACAAAAACTATTAACCGTTTG
GGTACAGTCTTCTTTCTCTTTGTATTCAATATCGGGATTTCTATATTCGTATTCCTACTAACAGGAATCATGATTT
TCTCGCAGGTACTTTTTATCATCTATGCCATGTTTCTACCTGTTAGCTTTATTTTAAGCATGATTCCGTCCTTTGA
TGGTATGTCAAAACGAGCCATTATCAAACTCTTTAATACCATTTTGACACGAGCTGGAATCACGCTGATTATTACG
ACAGCCTTTAGTATTTCAACCATGCTCTATACCTTATCGGCTGGTTATCCGTTCTTTTTGATTGCCTTTTTACAGA
TTGTGACCTTTGCAGGAATCTACTTCAAACTGAGCGATTTAATGAGTATGTTTTCGCTTCAAAGCAACGATTCTCA
AAGTGTGGGAAGTCGTGTGATGAGAAAACCTCGTATGCTTATGCACGCTCATATGCACCGCCTACAGCGTAAACTT
GGACGCTCCATGACAGCTTTAGGTGCTGGCTCTGCCATTGCCAGTGCTACAGGAAAACAAGGACAGTCGGGTAGTT
CTGGTAGGACACAAGCAGATCACACCCGTCCAGACGGACAGGAAAAATCAACACTTGGAAAACGTATCGGACAAAC
AATCGGAGCAGTTGCTGATACCAAAGATAAAATCGTTGATTCTGCTGGTAATCTCAAAGAACAGGTTAAGGATATT
CCGACCAATGCAAGATATGCAGTGTATCAAGGAAAATCCAAAGCAAAAGAAAATGTTCGTGACCTAACTTCCAGTA
TTTCTCAAACCAGAGCAGACAGAGCCAGCGGACGCAAGGAACAGCAGGAACAAAGACGCAAAACCATTGCAGAGCG
TCGCTCTGAAATGGAACAGGTCAAACAGAAAAAACAGCCAGCTTCTTCCGTTCATGAAAGACCAGCTACTAAGCAA
GAACAATCTCATGATGGACAGACCGCAAAACAATCTTCTATTCAGACTTCACGCATGGAATCTCAACAAGCCAAAC
AGGAGCGTCCAGCAGTTAAGTCCGATTCTTTAAGTTTAAAAGCGGAACGACAAAACCGTACTACACAAGAAAGAAC
AGTTCAAAAGCCAGCAACTTCAACTACACCAGCAGACAGAGCTTCACAACGTCCAGTCACAAAAGAGCGTCCGTCT
ACTGTTCAAAGAGTTCAAAGCCAAAACCTTAGAAATAGACCACCAATAAAATCCGCCACTATCAAGAAAGGCAGTA
AGAAACCATGAAACTGAAAGCTTTAGTGATTGGTGGTTCTGGGCTATTCTTGATGGTCTTCTCACTACTTCTGTTT
GTTGCCATTTTATTTTCAGATGAACAAGATGGCGGTTTTTCAAACATTCACTATGGCGGTGTGAATGTTTCCGCAG
AAGTGCTGGCTCATAAGCCTATGGTAGAAAAATACGCTAGAGAATATGGCATTGAAGAATACGTTAATGTACTGCT
TGCTATTATACAGGTGGAATCGGGCGGTACTGCCGAAGATGTTATGCAGTCCTCGGAATCCCTTGGTCTACCACCC
AATTCATTGAGTACAGAAGAATCTATCAAGCAAGGTGTGAAGTATTTCAGTGAATTATTAGCCAGTAGAGATAGGC
TCGGTGTGGATTTGGAATCGGTTATTCAGTCCTACAATTATGGCGGTGGCTTCTTAGGGTATGTGGCTAATCGTGG
AAACAAATATACCTTTGAACTGGCTCAAAGTTTCTCTAAGGAATATTCAGACGGCGAAAAAGTGTCCTATCCCAAT
CCAATAGCCATACCCATCAATGGGGGCTGGCGATATAACTATGGCAATATGTTTTATGTTCAGCTTGTTACGCAGT
ATCTTGTCACAACTCAATTTAATGATAATACGGTACAAGCCATCATGGACGAAGCACTGAAATATGAGGGTTGGAA
GTATGTCTATGGCGGAGCTTCCCCGACTACTTCATTTGATTGTAGCGGACTGACACAATGGACGTATGGCAAAGCT
GGGATTAAATTACCACGAACCGCACAACAACAATATGATGTGACCCAACATATCCCACTATCCGAAGCAAAAGCTG
GCGATTTGGTTTTCTTTCATTCTACCTATAACGCTGGCTCTTATATTACTCATATCGGGATTTATTTAGGCGATAA
TCGAATGTTTCACGCAGGAGACCGTGCGAGACGTTCCTAACTGAAAAGGTTAGGCAGTTACAACCTCGCAAAAACA
AAAGTTGTAACGAGAACTGATAATTCGAAAAGTCGAATGACGGAGTAACGCCCTGAAAGGCTTTAGCTAAAACTGC
GACAGGCGATAAATTATTAAGGATTTCATGGTCTGGAGCTCGCAGAAGTCGACTGAGAAGACGCCCTAATCGTATT
TTGAGAATACGAAAGGAAATGCGAACTAGAGGTAGTCGAGTGTCCGATAGGTCGGGCTTCCATAAAATACTCATGG
TAAGAATGTGCGAAAAGCACTGACGAAATTCTGAATGTACGTGTCTACACCGCGAAGTTGTCTAACGGCAGCTACT
ACAAATCGTAGGGTTTGTGGGGTGGAGTAAAACTGGTCACTATGAAACTCCCTATATCGTTACAGGCGATATCAAG
CAAACAGGCACAGAGGGATTACCTAAAAGTATGATGTACGGATAGAATTATCGGAACGTCGTAAGCTGAAAACACG
GATACGCTTATTCGTAAATGAAGTGTTTGTAAGGAAAAGCTTTGACTATAACTTACATTAATTTCAGTGAAAGTGG
TGGCACAGTACCTACGAAACAGTGATAACAAGCTGTGGAGGGATAGCCACTAGTCAACAGTAATTCAATCTATTTG
ACTGTTCATGAATTAGGTTCGGGTAAGACTAAGATAGGAAAACTTCATTATTACGGAAGGAACCAACTAATGACAG
TCAAAGTTAGTAACAAAAAGGCACTGAGGTTCAATGAGTATTACGATACTCAGAAAATTCAAGACGAACTCTATCA
ATTATCTGCCGAAGGCAGTCATGTGTTTAGAGATTTAATGAGCTATATCACACAAGAAGAAAATATTTTATTGGCT
TATCGAAATATCAAAAGCAATAAAGGCAGTAAAACTGCTGGAACAAATAAAAGAACGATTATTGATGTTGGTGAAG
AAAACCCATATCAATTAGTTCAATACGTTCAAAATCGATTTAACAACTTTCAACCTCACTCCATCAGAAGAGTCGA
GATTCCAAAGCCAAATGGTAAAACCAGACCGCTAGGAATCCCAACAATTGAGGATAGATTAGTACAGCAATGCATA
AAGCAGATCCTTGAACCAATTTTGGAAGCAAAATTCCATAAGCATTCTTATGGATTTCGACCAGAAAGAAGTTCGC
ACCATGCCATAGCGATATTTCAGCAATGGACATTTAAAGGATTTCACTATGTAGTGGACATTGATATTAAGGGCTT
CTTTGACAATGTAAATCATGGAAAATTGCTTAAGCAACTCTGGACAATGAAAATTCGAGACAAGACATTTATTTCA
ATATTGTCGAGAATGCTTAAGGCAGAGGTAAAAGGCATTGGAAAATCAACCAAAGGAACCCCACAAGGTGGTATTC
TTTCTCCTCTTTTAGCTAATGTGGTGCTAAACGAATTAGATTGGTGGATAGATAGTCAGTGGGACGGATTTCCAAC
CAAAAGAAAATACAGTAGTCTGCTGAGTAAAACTCAATCAATAAGAAAGTATTCAAACTTGAAAGAAATCAAAATT
GTCCGTTACGCAGATGATTTCAAAATCATGTGCAAAGATTATCATACTGCCCAGAAAATTTTCCTCGCAACAAAAC
AATGGTTAAAAGTACGACTTGATTTAGACATAAGTCCTGAAAAGTCAAAAGTAACTAATCTGAGAAAAAATTATTC
TGACTTTCTAGGATTCAAGTTGAAAGTGAAAAAAGGAAAAGCAAACGGATATACCAATCGAAGCCGAATGTGTGAT
AAGGCAAAGATTAATGCGGTAGATAAACTAAAGAACAATATCAAAACAATCGCCGCTAATCCAACTGTAGATAATG
TCAATAAGTACAACTCTGTTGTTCTAGGTTTGCATAACTATTATAAAATTGCGACTCTGGTCAACTTAGATTTTGT
AGATATTGCTTTCACAGTAAATAAAAGTCTTGATTGTCGAACCAAAAATATTCGCAATAAGCACGGAACGCTAACC
AGTACCTATCAAAAATTCTATAAACAATATAACTGGAAGAAACGATTCATAGCGAACATGATTTTATTTCCAATAG
CCGGGATAAAATTTACAATGCCAAGAATCTTTCCGAAGGACTGGAATCGATATACGCCTGAAGGTAGGCTGTTTAT
TCATCAAAGATTAAAGATGGATATGCATACCGTTTATTACCTGCTGGAAAATTCCAATCCGAATAAGTCTGTAGAA
TTTAACGATAATCGAATCTCTCTGTTCATAGCCCAACAAGGAAAATGTCATGTTAGTGGTGAAAATTTATCAAAAG
ATAATATGGAAGTTCATCACATTAAGCCGTTATCACTTGGTGGGAATGATAACTATAAGAATCTTGTGATTGTTAC
AAAAGAAACACACAAATTGATTCATGCGACTAAAAGAGAAACGATAGTTCATTATTTACCTTTGGTATTAAAAAAG
GAAAGATCATTGGAAAAGCTGAATAAATTACGTGCTTTAGCTGGGAATAGTGAAATAGAAATGAATTACTGTTGAT
GGAACGCCGTGTGAGGGGAAACTCTCATGCACGGTGTGAAGCGGGGGAAAAGATGGAGATAACCTCAAAGTCTTAC
CTATCGCTATCTATCGGCTATGCCGACTTAACAAGCTCCTATTGGCAACAGCATTTAGTAGGAGCAGGACGAATCA
AACAATGAGAAAGGAAGATTCAATGATGAAATTCAGAAAAAATCAGAATAAAGAAAAACAGATACCAAAGGAAAAG
AAACCTCGTATCTACAAAGTCAATCCTCGTAAAAAGGTTGTGATTGGCTTATGGGTGCTTTTAGGGCTTAGTTTCA
GCTTTGCAATATTTAAGCACTTTACAGCCGTTGATACCCACACCATTCACGAAACAACCATCATAGAAAAGGAATA
TGTTGATACTCATAATGTAGAAAATTTTGTAGAGAACTTTGCGAAAGTTTACTATTCATGGGAACTAAACGACCAG
TCCATTGATAATCGTATGGAAAACTTAAAAGCCTATCTGACAGAGGAACTTCAAGCTCTCAATATTGATACAGTCC
GAAAGGATATTCCTGTATCGTCTTCTGTAAGAGGGGTTCAGATATGGATGGTAAAAGCAGATGGCGAAAACCAGTT
TGATGTGACCTATAGTGTAGACCAGTTGATTACAGAGGGGGAAAATATAAAGACCGTCCATTCTGCTTATGAAGTG
ACAGTCTATGTAGATGGTTCTGGAAATATGGTACTGACTAAAAACCCGACCATTACCAGCATACCTAAGAAATCAG
ACTATAAACCAAAAGTCATTGAAAGTGATGGTACAGTTGATTCCATTATGACAAATGAAATCATTGAGTTTCTAAC
GACATTCTTCAAGCTCTATCCTACAGCAACAGCGAGTGAACTTTCTTACTATGTGAATGATGGTATTTTGAAATCT
ATCGGAAAAGATTATATTTTTCAAGAACTCGTGAATCCTATCTACAATCGTAAAGATAATCAAGTCACGGTATCAC
TGACAGTAAAGTATCTCGACCAGCAGACCAAAGCAACGCAAGTATCTCAATTTGATTTGGTGCTAGAAAAAGTAGG
AAATAACTGGAAGATTATAAAATAACTTTTAGTACATGGTTATAGCTATTTTGTAACCACGTTCTCCTTTGACAAA
AAATCGGATATATCTTTACAAATATACTCTTATGTGCTAATGTTAATATAAGTATATAAAAGGAGTTAATAAATAT
GCGGCAAGGTATTCTTAAATAAACTGTCAATTTGATAGTGGGAACAAATAATTAGATGTCCCTTTTTAGGAGGGGT
TAGTTTTTTGTACCCAGTGATAAGAGTATCTGTCACTGGGATTTTTTATGCCTTTTTGGCTTTTGAATGGAGGAAA
ATCACATGAAAATTATTAATATAGGTGTTTTAGCTCATGTTGACGCAGGAAAAACTACTTTGACAGAAAGCTTACT
ATATACTAGTGGAGCGATTGCGGAGTCAGGAAGCGTGGATACAGGCACAACAAGAACGGATACTACATTTTTAGAA
CGTCAGCGAGGAATTACAATTCAGACAGCAGTAACCTCTTTTCAGTGGAAAGATATTAAGGTAAATATCATAGATA
CTCCAGGACATATGGATTTTTTAGCAGAAGTATATCGCTCGTTATCAGTTTTAGATGGGGCAATCCTACTAATTTC
TGCGAGAGATGGAGTACAAGCACAAACTCGGATATTATTTCATGCACTAAATAAAATGGGTATTCCCACAATCTTT
TTTATCAATAAGATTGACCAAAATGGGATTGATTTATCAACGGTTTATCAAGATATTAAAGAGAAACTTTCTATGG
AAATTATAATCAAACAGAAAGTAGAGCTGCACCCTAATATGTGTGTGATGAGCTGTACGGAACCTGAGCAATGGGA
TGTGGTAATAGAAGGAAATGATTATCTTTTGGAGAAATATACACTTGGGAAATCATTGGAGATATTAGAACTCGAA
CAAGAGGAAATCAGAAGATTTCAGAATTGCTCCTTGTACCCTGTTTATCATGGAAGCGCAAAAAGCAACATAGGGA
TTGAGCAGCTTATAGAAGTGATAACGAATAAATTTTATTCATCAACATACAGAAAGAAGTCTGAACTTTGCGGAAA
TGTCTTCAAAATTGAATATTCGGAAGAAAGACAACGTCTTGCATATGTACGCCTTTATGGCGGAATCCTGCATTTG
CGGGATTCGGTTAGAATATCGGAAAAGGAAAAAATAAAAATTACAGAAATGTATACTTCAATAAATGGTGAATTAT
GTAAAATTGATAAGGCTTATTCCGGGGAAATTGTTATTTTGCAAAATGAGTTTTTGAAGCTAAATAGTGTTCTTGG
AGATACAAAGCTATTGCCACAGAGAGAGAGAATTGAAAATCCGCTCCCTCTGCTGCAAACAACTGTTGAACCGAGC
AAACCTCAACAAAGGGAAATGTTACTTGATGCACTTTTAGAAATCTCCGACAGTGACCCGCTTCTACAATATTATG
TGGATTCTACGACACATGAAATCATACTTTCTTTCTTAGGGAAAGTACAAATGGAAGTGACTTGTGCTCTATTGCA
AGAAAAGTATCATGTGGAGGTAAAAATAAAAAAGCCTACAGTCATTTATATGGAAAGACCGTTAAAAAAAGCAGAG
TATACCATTCACATCGAAGTGCCACCGAATCCCTTCTGGGCTTCCATTGGTCTTTCTGTAGCACCGCTTCCATTAG
GGAGCGGAGTACAGTATGAGAGCTCGGTTTCTCTTGGATACTTAAATCAATCGTTTCAAAATGCAGTTATGGAAGG
GATACGATATGGCTGTGAACAAGGATTGTATGGTTGGAATGTGACGGACTGTAAAATCTGTTTTAAGTATGGCTTA
TACTATAGCCCTGTTAGTACCCCAGCAGATTTTCGGATGCTTGCTCCTATTGTATTGGAACAAGTTTTAAAAAAAG
CTGGAACAGAATTGTTAGAGCCATATCTTAGTTTTAAAATTTATGCACCACAAGAATATCTTTCACGAGCATATAA
CGATGCTCCTAAATATTGTGCGAACATCGTAGACACTCAACTGAAAAATAATGAGGTCATTCTTAGTGGAGAAATT
CCTGCTCGGTGTATTCAAGAATATCGTAATGATTTAACTTTCTTTACAAATGGACGTAGCGTTTGTTTAACAGAGT
TAAAAGGGTACTATGTTACTACTGGTGAATCTGTTTGTCAGCCCCGTCGTCCAAATAGTCGGATAGATAAAGTACG
ATATATGTTCAATAAAATAACTTAGCACATTTTATATTGTTATATAAATGTGGCTTCTTGTTAAACGAAACGAGAT
GAAATATTCTTTAATACAGATTTGAATTAAATGTAAAGGAGAAGATAATTATTATAAACTGTGAGTGGGTACTGTG
TCCCATCTGTGGAAATAAAACACGTTTGAAAATAAGGGAAGATACTGAATTGAAGAACTTTCCTCTCTATTGTCCT
AAATGTAGACAGGAAAATTTAGTTGATATAAAGCAGTTCAAGTTAACTGTGATTACAGAGCCAGACGCAAAGACGC
AGAGCCGATAATCTGAGATTAGCATTCTCATTTTATCGGCTCTTTCTGTTTTATGTATTGTTATTATGATTAGTTT
TTGATGTTTCTTGATTCATTGATACCACTAGCTAAGGCTTCAATCAACGATAGTTCTTTATCTGTGAAGTTATCCA
GTAGTTTTTCTACCTGTAATCTTCGGGTACTTTTCGTCAGATCATTATGAGGTAAGAAAAACTCATCAACGGACAC
ATCAAGTAATGATACAAGGTCATAGAGGACTTGTATGCTTGGGTGTTGCCCTTTATTTTCAATATTAGTTAGGTAA
CGTGGGTCAATCTCAATCAATGCTCCCACTTGTTCACGAGTTAAACCTCGCTTCATTCGAGCTTCTTTGATTGCTA
AACCAAAGGCTCTAAAATCGAATTTATCTTCTTTCTTACGCATAATAGACCACCTCTATACATTTTACTGTTCCTG
TTGAATTTGAAACAGGTATAGAAAAACGTGTTAAATAGTTTTTCAGTTCCTATTAAATTACATTCTTAAAAGCACT
ACTCAACTTCAATAAAAAAACCGTTGTTTGGAAATGCTATTCGTGCTGTAAAAATATAAATCTCACTTTCAAATGG
CGGTTTAATGGAGATAAACGTCGCCATGAGATATATTACATATAGTCTGATTCCTAGGTTGTTATCAAAAAAAGTT
ATCCACCAGCAATAGACAAATACGTCTATCGATGTGGTTTTATACATCATATAACAAGAATAATTAAAGCATATAA
ACAGAGAAATCAATCTGTCTATGTGCTTTTTTTGTATCTCTGGATATTTTTTAATGTTTTTTCAATTCTTAATGCA
ACAAATCGCCCTTTCACATTGGGAGTAAGAGTGAAAGGAGATAAAAGAGCAAAGCTCACTTCCTTTCCAAAGAAAG
GGGGTGAGAAACATGAAACCATCTTCTTTTCAAGAGAGAATTGAACATCAGTTTGATTTTATCTGTATGCGAGCTA
TGGACGACGAGCGGAAGAATTATTTCCTTTATCTTTCAAGGCTGGCAAAGCGTGAAGTGTCCTTTTCGGATATTGG
CGATTATCTCGTCAATCAGTTTGCAACGACAGACAGCTATTCATCTGATTTTCAAATTTTTACGCTCAATGATATT
TCTGTTGGTATCGAAAATGATTTATTGAGTGAAGCACTAAAAGAATTGCCAGACAAGAAGCGTGAAATCCTACTGC
TGTTCTATTTTATGGACATGAGTGATTCAGAAATAGCGGATTTACTGAAATTGAACCGCTCTACTGTCTATCGACA
TAGAACCAGTGGACTAGACTTAATCAAGAAGTTTATGGAGGAGGAAAATGAAGAATGAGAAAAGAATATTCCAGAA
TTCCGTTTCCAATGATTGTAAGGGCTTGTGATGGCGATACAGAAGCGATTAACCAGATTCTTCATCATTACAGAGG
GTACATTACAAAACGCTCTCTTAGACTGATGAAAGATGAGTATGGCAATCAAAGTATGGTCGTTGATGAAGTTTTA
CGTGGACGAATGGAAACCAGACTGATTACAAAAATCCTGTCATTTGAAATTGAGTGACACTGCCCTATTTCTTTGT
TCCTTGAAAACTGAATAATAGCAGTCGAATACATTTCGATAAGAAAAGAGCCAGCGGAGCTGACCGCCATGACCTA
TCCCCTAAAGATAGCGAGCGATTCAGTCAATGATCCAAGAAGCAATCTTTAGCAGGATTGCCAGCGAAGACATTCC
TATCGTGATAATGATACTCCTGTACAGTCACAGTCCGAGCGTTCAAAGCGTCGCAGGCAATGAGTACAGTTGGACG
AGAACCGTGCAAGGGTGAAATTCCCGTGAGCTTTGCTAAAGCTGTTCGATTGCTTGTAAAACTCCATGCTGTTTCT
GTTTTATGTAGAAGCAGTATAACCGTGATTATCTTTGCAACAAAGTGAGGTGAAGCTATGCAAGAGAATAGTCAAA
ATAAAACTATGTGTATTGATAATACAAAATTTTATGTGATTTCAAAATTTATAGGAGCTGTAACACTTCAACATCT
TATAAAGAGATTGATAAAAAATGAGGTAGGACAGGTCGTTAAATGACACTAAAACAGTCAAATAAATAGCTGAAAC
CCCTATGAGGGCGTGGTATAATGGAATGGATATGAGTTGTTTGTTTGCTGTGGAAAGGAGCTTACATTGTTAAAAC
AGCAAGCAAATAATAAAGAAAAAGTTGCATTATACTCTCGCCTTTCACGAGATGATGGGTTGGACAAAGAAAGTAA
TAGCATTGCTAATCAAAGAGAAATGTTGAAGCGATATGCGAAAGAAAACAAGTTTTATGTATATGATGAGTACATT
GATGATGGATTCAGCGGAACAACTTTTAACAGACCTGCATTGAATCGAATGTTTGAAGATATTGAAGCAGGAAAAG
TTAATGTAGTTCTGGTCAAGGATATGTCACGTCTAGGACGGAACAATGCACTATTCATGTACTATGTGGAAGAAGT
TTTTCCAGATTTAGATGTTCGCTTTATCGCTATCAATGATATGGTTGATACTGCACAAGATGATAACGAAATTATG
CCCTTCAAATCTGTCTTGAACGAATATTATGCTCGTGATATATCAAAGAAAATCCGTAGTTCAATACGAACAACAG
CTTTGACTGGCGGTTTTACAGGTGCATTTGCTCCTTATGGTTATTTAGTTGACCCAGAGAACAAAAAGAAATTGAT
TGTTGACCCTGAAACAGCGCCGATTGTGAAGCGGATTTTTGAATTATCACAACAAGGTACAAGTACACATCAAATC
GCAAGGATACTTTGTAAAGATGGAATTTTAGTTCCTAGAGCCTATCGAGCAAAGAAAAAAGGGATTTTGGAGCAAA
GCAAAGGATTTACGTTTCCTACTGATTGGGTTGGAAAGAATGTTAAGATGATTTTGGAAAATCAAGTTTATCTAGG
ACACATGGTATCTCATAAATCACAAACCAAATCATTCAAGAACAAGAAAATCGTTCCTGTGCCAAAAGAAGATTGG
ATAGTGGTTGAGAATACTCATGAAGCTATTATCGATAAGGAAACTTTTGAGATAGTACAAAAATTTATTAGTGTAA
AGAAACAGCCTAACAAAACAGGGAAACCCAATATCTTTGTGGGATTGGTTAAGTGTCCAGATTGTGGAAGAAATTT
AGCGTATTCCAATCCAAACGGAAATGAACCAAGATTCCGTTGCAGAACATACGCAAGAAATACCGAACTTTGCACT
ACTCACGCAATTTCATACAAAGCTTTATATGAAATTGTTCAAAATGATATTAAAAATCATGTAAATAGTATGGAAG
AACTAGGAGACCATTTTATCAAAGAAATGCGAGAGCTAAGTGAAACGAGCGGAAGTCAGAAGATTCATCAATTCAA
CCAAGAATTAGTTTCCTTAGAGAAACGGATTGATGAAATAGACAGTATTTTTACCAAACTTATAGAGCAAAATGCT
TTAGGGAAAATAACTGATGAAAGATTCTCTAAAATGTCTATGAACTATGAAACTGAACAAGCAGAGGTAGTGCAAA
GCTATAGAGAATTAAAGTCAAAAATAAAATCCGAAGAGGAGAAAGTACAGGGTACGGATAGATTCCTTGAAACTAT
TAGTAAATACAAAGATGTTACAGAGTTAAACCGTTCTATGCTGTGTGAGCTGATTGATTCAATTTACGTGTATCAA
GCAGAGGGAATCGGTAAAGAACGTACTCAAAAAGTAGAAATCAATTATAGGTTTCTAGCAGTGTCTCATTGATACA
TTCTCTGATGGTAATGGAAGAACATCAAGAGCCTTATCATATCTATATTTGATTGATAAAGGATATGATACTTTCA
AGGAGTTTTCAATATCATATATGATATCTAAAAACAGAACTAAGTATTATAAGGCTATACTTGATGTAGAAAACAA
AGGAAATAATTTAACTGTATTTATAGAATTTATGCTCAAGTCTATAATACAATCTATTAATGAGATGCGTAATATG
CATGATAGAAAATCTTTAGAAAGTATATTAAAAGAGGAATTGTTTGAAAATGACATAACTCTATCAGCAACAGAAG
AACATATATTAAAATATATTTGCAATAAAGATAACTATTCTATGACATTAGAAAATTATATAAAAAAGAATAAAAG
TAGATACTTAAAGGCTGGAATAAAGGAAATTGAATTAGTTGACCAGTTGATGGAAGTGTTTAATAATCTTGAAGAG
ATAGAGATTTTGTCTAAAGAAAAAAATATATATAAAGTTAATGATAAGTACTTAAAAATGCTTGATATAGACTAAT
TTAGATAATCTGGAGAGGGAATATATGAATAATAAGAAAAAGGCATTTTTGATTTCTGGGGCTATAAACGTAATTT
CATTAATTATTGTTTTTTCATTGTTTCATTATAATATTATAGAAAATAGTACACAAAATATGATAATAACTGTAAT
CTTAATTTTTATTTTTGAAATGATAAAAATAAAAATCATAGAGAAATACTATAAACTATAAACAAGAAATATCTTT
TCTAAGAGCATATTGTACAATATGCTCTTAATTTAGTTATATAGATTTAATATAAATAATGTATTTTTTGTAGATG
ATTTATGTAAGATTTATGACCAATTTGTGTATGATTTGTGTTCTTTAATCATGACAATATTATATTGTAAAAAATA
AATTTAATAAAAAATGACTTGGAATTTATATTCTAGGTCTTTTTTATATAAAAATTTAATAAGTTTCAAATGTTGG
TAACTTTGACAGTAGAAAACGTCTATTGAGATAACGAGGATTCTAATTGAGGGGGAGAGATATTAGCACTTAAAGT
AGTATATGCAACAGATAGAATCTTTACAA
>CD37
GTACTTTCTATAAATAGTTTTGATAATAAAGAACTATACTATCATGAAACTGAAAATATATTAAATTTAATAAATG
AAATAGATAAATTAACATCAAGTAAGATATTTAAAACAATAGAAGATAAAAATGATTTGGCACTAGAGTCTTATTA
TTCTAGTGTAATAGAAGGTGCTTTTTCAACTAGAAAGATTGCAAAATCTATAATTAGAGGAAAGATGAAACCAAGT
AATAAAAGTGAATATATGATTTACAATAATCATAGAGCCTTAGAATATGGATTAGACAACTTAGATAAATTATATA
GTCACAAATTTATATATGATTTGCATCATATATTGGGCGAAAACTGCTTGGATTCAGAAGAATATGAGTATAGAAC
TGAAAAAGTATATGTATGTGATTCAAAAGGTGAGATTATACATACAGGGCTTGAACCTTTGAAGATATATGACTTT
ATGAGTAAATTAATAGATTTTATGGAAAATAGCAAAGTAAGTAATTTAATTAAAAGTGCTATAATTCATTTTTACT
TTGTATATGTTCATCCTTTTAG------------------------------------------------------
----------------------------------------------------------------------------
----------------------------------------------------------------------------
----------------------------------------------------------------------------
----------------------------------------------------------------------------
----------------------------------------------------------------------------
----------------------------------------------------------------------------
----------------------------------------------------------------------------
----------------------------------------------------------------------------
----------------------------------------------------------------------------
----------------------------------------------------------------------------
----------------------------------------------------------------------------
----------------------------------------------------------------------------
----------------------------------------------------------------------------
----------------------------------------------------------------------------
----------------------------------------------------------------------------
----------------------------------------------------------------------------
----------------------------------------------------------------------------
----------------------------------------------------------------------------
----------------------------------------------------------------------------
----------------------------------------------------------------------------
----------------------------------------------------------------------------
----------------------------------------------------------------------------
----------------------------------------------------------------------------
----------------------------------------------------------------------------
----------------------------------------------------------------------------
----------------------------------------------------------------------------
----------------------------------------------------------------------------
----------------------------------------------------------------------------
----------------------------------------------------------------------------
----------------------------------------------------------------------------
----------------------------------------------------------------------------
----------------------------------------------------------------------------
----------------------------------------------------------------------------
----------------------------------------------------------------------------
----------------------------------------------------------------------------
----------------------------------------------------------------------------
----------------------------------------------------------------------------
----------------------------------------------------------------------------
----------------------------------------------------------------------------
----------------------------------------------------------------------------
----------------------------------------------------------------------------
----------------------------------------------------------------------------
----------------------------------------------------------------------------
----------------------------------------------------------------------------
----------------------------------------------------------------------------
----------------------------------------------------------------------------
----------------------------------------------------------------------------
----------------------------------------------------------------------------
----------------------------------------------------------------------------
----------------------------------------------------------------------------
----------------------------------------------------------------------------
----------------------------------------------------------------------------
----------------------------------------------------------------------------
----------------------------------------------------------------------------
----------------------------------------------------------------------------
----------------------------------------------------------------------------
----------------------------------------------------------------------------
----------------------------------------------------------------------------
----------------------------------------------------------------------------
----------------------------------------------------------------------------
----------------------------------------------------------------------------
----------------------------------------------------------------------------
----------------------------------------------------------------------------
----------------------------------------------------------------------------
----------------------------------------------------------------------------
----------------------------------------------------------------------------
----------------------------------------------------------------------------
----------------------------------------------------------------------------
----------------------------------------------------------------------------
----------------------------------------------------------------------------
----------------------------------------------------------------------------
----------------------------------------------------------------------------
----------------------------------------------------------------------------
----------------------------------------------------------------------------
----------------------------------------------------------------------------
----------------------------------------------------------------------------
----------------------------------------------------------------------------
----------------------------------------------------------------------------
----------------------------------------------------------------------------
----------------------------------------------------------------------------
----------------------------------------------------------------------------
----------------------------------------------------------------------------
----------------------------------------------------------------------------
----------------------------------------------------------------------------
----------------------------------------------------------------------------
----------------------------------------------------------------------------
----------------------------------------------------------------------------
----------------------------------------------------------------------------
----------------------------------------------------------------------------
----------------------------------------------------------------------------
----------------------------------------------------------------------------
----------------------------------------------------------------------------
----------------------------------------------------------------------------
----------------------------------------------------------------------------
----------------------------------------------------------------------------
----------------------------------------------------------------------------
----------------------------------------------------------------------------
----------------------------------------------------------------------------
----------------------------------------------------------------------------
----------------------------------------------------------------------------
----------------------------------------------------------------------------
----------------------------------------------------------------------------
----------------------------------------------------------------------------
----------------------------------------------------------------------------
----------------------------------------------------------------------------
----------------------------------------------------------------------------
----------------------------------------------------------------------------
----------------------------------------------------------------------------
----------------------------------------------------------------------------
----------------------------------------------------------------------------
----------------------------------------------------------------------------
----------------------------------------------------------------------------
----------------------------------------------------------------------------
----------------------------------------------------------------------------
----------------------------------------------------------------------------
----------------------------------------------------------------------------
----------------------------------------------------------------------------
----------------------------------------------------------------------------
----------------------------------------------------------------------------
----------------------------------------------------------------------------
----------------------------------------------------------------------------
----------------------------------------------------------------------------
----------------------------------------------------------------------------
----------------------------------------------------------------------------
----------------------------------------------------------------------------
----------------------------------------------------------------------------
----------------------------------------------------------------------------
----------------------------------------------------------------------------
----------------------------------------------------------------------------
----------------------------------------------------------------------------
----------------------------------------------------------------------------
----------------------------------------------------------------------------
----------------------------------------------------------------------------
----------------------------------------------------------------------------
----------------------------------------------------------------------------
----------------------------------------------------------------------------
----------------------------------------------------------------------------
----------------------------------------------------------------------------
----------------------------------------------------------------------------
----------------------------------------------------------------------------
----------------------------------------------------------------------------
----------------------------------------------------------------------------
----------------------------------------------------------------------------
----------------------------------------------------------------------------
----------------------------------------------------------------------------
----------------------------------------------------------------------------
----------------------------------------------------------------------------
----------------------------------------------------------------------------
----------------------------------------------------------------------------
----------------------------------------------------------------------------
----------------------------------------------------------------------------
----------------------------------------------------------------------------
----------------------------------------------------------------------------
----------------------------------------------------------------------------
----------------------------------------------------------------------------
----------------------------------------------------------------------------
----------------------------------------------------------------------------
----------------------------------------------------------------------------
----------------------------------------------------------------------------
----------------------------------------------------------------------------
----------------------------------------------------------------------------
----------------------------------------------------------------------------
----------------------------------------------------------------------------
----------------------------------------------------------------------------
----------------------------------------------------------------------------
----------------------------------------------------------------------------
----------------------------------------------------------------------------
----------------------------------------------------------------------------
----------------------------------------------------------------------------
----------------------------------------------------------------------------
----------------------------------------------------------------------------
----------------------------------------------------------------------------
----------------------------------------------------------------------------
----------------------------------------------------------------------------
----------------------------------------------------------------------------
----------------------------------------------------------------------------
----------------------------------------------------------------------------
----------------------------------------------------------------------------
----------------------------------------------------------------------------
----------------------------------------------------------------------------
----------------------------------------------------------------------------
----------------------------------------------------------------------------
----------------------------------------------------------------------------
----------------------------------------------------------------------------
----------------------------------------------------------------------------
----------------------------------------------------------------------------
----------------------------------------------------------------------------
----------------------------------------------------------------------------
----------------------------------------------------------------------------
----------------------------------------------------------------------------
----------------------------------------------------------------------------
----------------------------------------------------------------------------
----------------------------------------------------------------------------
----------------------------------------------------------------------------
----------------------------------------------------------------------------
----------------------------------------------------------------------------
----------------------------------------------------------------------------
----------------------------------------------------------------------------
----------------------------------------------------------------------------
----------------------------------------------------------------------------
----------------------------------------------------------------------------
----------------------------------------------------------------------------
----------------------------------------------------------------------------
----------------------------------------------------------------------------
----------------------------------------------------------------------------
----------------------------------------------------------------------------
----------------------------------------------------------------------------
----------------------------------------------------------------------------
----------------------------------------------------------------------------
----------------------------------------------------------------------------
----------------------------------------------------------------------------
----------------------------------------------------------------------------
----------------------------------------------------------------------------
----------------------------------------------------------------------------
----------------------------------------------------------------------------
----------------------------------------------------------------------------
----------------------------------------------------------------------------
----------------------------------------------------------------------------
----------------------------------------------------------------------------
----------------------------------------------------------------------------
----------------------------------------------------------------------------
----------------------------------------------------------------------------
----------------------------------------------------------------------------
----------------------------------------------------------------------------
----------------------------------------------------------------------------
----------------------------------------------------------------------------
----------------------------------------------------------------------------
----------------------------------------------------------------------------
----------------------------------------------------------------------------
----------------------------------------------------------------------------
----------------------------------------------------------------------------
----------------------------------------------------------------------------
----------------------------------------------------------------------------
----------------------------------------------------------------------------
----------------------------------------------------------------------------
----------------------------------------------------------------------------
----------------------------------------------------------------------------
----------------------------------------------------------------------------
----------------------------------------------------------------------------
----------------------------------------------------------------------------
----------------------------------------------------------------------------
----------------------------------------------------------------------------
----------------------------------------------------------------------------
----------------------------------------------------------------------------
----------------------------------------------------------------------------
----------------------------------------------------------------------------
----------------------------------------------------------------------------
----------------------------------------------------------------------------
----------------------------------------------------------------------------
----------------------------------------------------------------------------
----------------------------------------------------------------------------
----------------------------------------------------------------------------
----------------------------------------------------------------------------
----------------------------------------------------------------------------
----------------------------------------------------------------------------
----------------------------------------------------------------------------
----------------------------------------------------------------------------
----------------------------------------------------------------------------
----------------------------------------------------------------------------
----------------------------------------------------------------------------
----------------------------------------------------------------------------
----------------------------------------------------------------------------
----------------------------------------------------------------------------
----------------------------------------------------------------------------
----------------------------------------------------------------------------
----------------------------------------------------------------------------
----------------------------------------------------------------------------
----------------------------------------------------------------------------
----------------------------------------------------------------------------
----------------------------------------------------------------------------
----------------------------------------------------------------------------
-----TGATGGTAATGGAAGAACATCAAGAGCCTTATCATATCTATATTTGATTGATAAAGGATATGATACTTTCA
AGGATTTTTCAATATCATATATGATATCTAAAAACAGAACTAAGTATTATAAGGCTATACTTGATGTAGAAAACAA
AGGAAATAATTTAACTGTATTTATAGAATTTATGCTCAAGTCTATAATACAATCTATTAATGAGATGCGTAATATG
CATGATAGAAAATCTTTAGAAAGTATATTAAAAGAAGAATTGTTTGAAAATGACATAACTCTATCAGCAACAGAAG
AACATATATTAAAATATATTTGCAATAAAGATAACTATTCTATGACATTAGAAAATTATATAAAAAAGAATAAAAG
TAGATACTTAAAGGCTGGAATAAAGGAAATTGAATTAGTTGACCAGTTGATGGAAGTGTTTAATAATCTTGAAGAG
ATAGAGATTTTGTCTAAAGAAAAAAATATATATAAAGTTAATGATAAGTACTTAAAAATGCTTGATATAGACTAAT
TTAGATAATCTGGAGAGGGAATATATGAATAATAAGAAAAAGGCATTTTTGATTTCTGGGGCTATAAACGTAATTT
CATTAATTATTGTTTTTTCATTGTTTCATTATAATATTATAGAAAATAGTACACAAAATATGATAATAACTGTAAT
CTTAATTTTTATTTTTGAAATGATAAAAATAAAAATCATAGAGAAATACTATAAACTATAAACAAGAAATATCTTT
TCTAAGAGCATATTGTACAATATGCTCTTAATTTAGTTATATAGATTTAATATAAATAATGTATTTTTTGTAGATG
ATTTATGTAAGATTTATGACCAATTTGTGTATGATTTGTGTTCTTTAATCATGACAATATTATATTGTAAAAAATA
AATTTAATAAAAAATGACTTGGAATTTATATTCTAGGTCTTTTTTATATAAAAATTTAATAAGTTTCAAATGTTGG
TAACTTTGACAGTAGAAAACGTCTATTGAGATAACGAAGATTCTAATTGAGGGGGAGATATATTAGCACTTAAAGT
AGTATATGCAACAGATATAATCTTTATAA
>Paloc37
GTACTTTCTATAAATAGTTTTGATAATAAAGAACTATACTATCATGAAACTGAAAATATATTAAATTTAATAAATG
AAATAGATAAATTAACATCAAGTAAGATATTTAAAACAATAGAAGATAAAAATGATTTGGCACTAGAGTCTTATTA
TTCTAGTGTAATAGAAGGTGCTTTTTCAACTAGAAAGATTGCAAAATCTATAATTAGAGGAAAGATGAAACCAAGT
AATAAAAGTGAATATATGATTTACAATAATCATAGAGCCTTAGAATATGGATTAGACAACTTAGATAAATTATATA
GTCACAAATTTATATATGATTTGCATCATATATTGGGCGAAAACTGCTTGGATTCAGAAGAATATGAGTATAGAAC
TGAAAAAGTATATGTATGTGATTCAAAAGGTGAGATTATACATACAGGGCTTGAACCTTTGAAGATATATGACTTT
ATGAGTAAATTAATAGATTTTATGGAAAATAGCAAAGTAAGTAATTTAATTAAAAGTGCTATAATTCATTTTTACT
TTGTATATGTTCATCCTTTTAGTGATGGAAATGTACCATCAAGACACCTGCTAAGAACCGCATAACAGCAGGCAAA
CAACTTCATATCAAAATTTAAAATTGAATAAATACATATAAAGAGCCATTTGATTTTTCATATCAAGTGGTTTTTG
TTATGTATATGGAGCAAGACGCTTACTAATTCCATTATGGGAAATAGGAGCGTCTATTTTTTTACCCAATTTTGAA
AGGACGTGATACCACGAAAGCAAAAAATCAAGGTCGTTCCCCACCCAATAGACCATCAAACAAATTAGATTCATGA
AACCATTAAACAGAAAGGATAGGTAAAAATATGGAACTTAAATTTGTCATTCCCAACATGGAAAAAACATTCGGAA
ACTTAGAATTTGCTGGCGAGGATAAAATCGTACAGCGAAGAATCAACGGACAGCTTACTATCTTATCAAGAAGCTA
TAACCTCTATTCAGATGTTCAAAGAGCAGATGATATTGTGGTGGTACTTCCTGCTGAAGCTGGCGAAAAACATTTC
AGTTTTGAAGAAAAAGTAAAGCTCGTCAATCCACGTATTACTGCCGAGGGCTACAAAATCGGTACTCGTGGCTTTA
CGAACTACATCTTAGAAGCTGACGACATGATTAAGGAATAGAAAGAAAGAGAGGAAAACATTATGAGATTAGCCAA
TGGCATTGTTTTAGAAAAAGACGCTACGTTTGGGGAATTAAAGTTCTCTGCACTCCGACGTGAAGTAAGAATCCAA
AATGAAGACGGGTCGGTATCAGATGAAATCAAAGAGCGTACCTATGACCTTAAATCCAAAGGACAAGGACGTATGA
TTCAAGTGAGTATTCCTGCCAGTGTTCCACTGAAAGAGTTTGACTATAACGCACGAGTGGAGCTTATCAATCCTGT
TGCTGATACGGTGGCTACTGCTACTTTTCAAGGGGCAGATGTGGACTGGTATATCAAGGCTGACGATATTGTGCTA
ACAAAGGATTCTAATTCCTTTAGAACACAACCTCAACCAAAGAAAGAACCTGTTATAGATAAACAGTAGCACTTCC
GTTAGAGAGAAAGGAGGATTTTACCCATGAAACAGCGTGGTAAAAGGATTCGCCCATCGGATAAAGATTTAGTCTT
TCATTTTACGATTGCTTCACTTCTGCCTGTTTTCCTGCTGGTTGTCGGACTGTTTCATGTGAAGACAATCCAGCAG
ATCAACTGGCAGGATTTAGACCTACTACAAGTAGATAAGATTGACATTCCCTATTTAGTTATCAGTTTCAGTGTCG
CAATTCTTGTTTGCTTGTTAGGTGCTTTTATATTCAGAAGATACAAGTACGATATGTTCAAACAGCTACAGCACCG
TCAAAAGCTGGCGAAGATGATTCTTGAAAACAAGTGGTATGAATCAGAACAAGTCAAAACTGATGGTTTCTTCAAG
GATAGTACCAGTCGGACAAAGGAAAAGATAACCTACTTTCCCAAAATGTATTATCGCCTTAAAGATGGCTTGATAA
GTATACGTGTTGAAATCATGCTGGGGAAATATCAAGACCAGCTCTTACACTTGGAAAAGAAGCTGGAAAGTGGCTT
GTACTGTGAGCTGACCGACAAGGAGCTAAAGGATTCTTATGTAGAATATACCTTGCTCTATGACACCATAGCCAAT
CGACTTTCCATTGATGAAGTACAAGCCAAAGATGGCAAGTTACGCTTAATGACGAATGTCTGGTGGGAATATGACA
AACTCCCTCACATGCTGATTGCTGGGGGAACTGGTGGCGGTAAGACCTACTTCATTTTGACACTGATTGAAGCTCT
ACTTCATACCAATTCAAAACTGACTATCCTTGACCCAAAGAATGCTGATCTTGCAGACTTAGGCTCTGTGATGGGA
AATGTCTACTACAGGAAAGACGATATGCTTTCCTGCATTGACCGTTTCTATGATGAAATGATGAAACGCAGTGAAG
TTATGAAAAAGATGGAAAACTACAAGACAGGCGAAAACTATGCTTACTTAGGATTGCCAGCTCATTTTCTTATCTT
TGATGAATATGTGGCTTTTATGGAAATGCTGGGAACAAAGGAAAATACCGCAGTGCTTAACAAGCTCAAACAGATT
GTTATGTTAGGTCGTCAAGCTGGATTCTTTCTGATACTGGCTTGTCAAAGACCCGACGCAAAATATTTAGGCGACG
GAATCAGAGACCAGTTTAATTTTAGAGTGGCTTTAGGTCGTATGTCTGAAATGGGCTATGGCATGATGTTTGGAAG
TGACGTACAGAAAGACTTTTTCCTAAAGCAGATTAAAGGACGTGGTTATGTTGATGTTGGAACAAGTGTCATCTCT
GAATTTTATACTCCCCTTGTACCTAAAGGACATGATTTCTTAGAGGAAATAAAAAGGTTATCCCACAGCAAACAGG
ACACGCAGGCGACGTGCGAAGCGGAAGTCGCAGGTGTGGACTAATCTTGCTGGCTGGTGTGGCGACAGCCACGCCA
GCACTTAACCCCCCGTATCTAACAGGGGGGTACAAATCGACAGGAAACAGGCAAAAAAATAGTAGAAAATCCTTTG
GTTACAAGGGATTTAGAAAATTTCGGTGTATGTCAAATGAGCTTTAAAAGTTGACATACGCCTTTTTGATTGGAGG
AATTTCACTGAATGAACAAACTTGGGTACAGCATTTAAAGGAAAAACGCTTATCTTATGGACTTTCTCAAAACCGA
CTGGCTATTGCTACAGGCATTACAAGGCAATATCTTAGCGACATTGAAACTGGCAAGGTCAAGCCATCAGACGAAT
TACAACTGGCACTTTTAGAAACGCTGGAACGCTTCAATCCCGACGCTCCCCTTGAAATGCTCTTTGACTATGTAAG
GATTCGGTTTCCAACAACAGACGTACAGCATGTGGTCGAGGACGTTTTACGATTGAAACTTTCCTATATGCTCCAT
GAAGACTATGGCTTCTATTCCTATACCGAACATTATGCTTTAGGCAATATTTTCGTCCTATGCTCTCATGAGCTGG
ATAAAGGGGTTCTAGTGGAATTGAAAGGTCGTGGGTGCAGACAATTTGAAAGCTATCTCTTAGCACAACAAAGAAG
CTGGTATGAGTTCTTTATGGACGCTTTGGTGGCTAGTGGCGTGATGAAACGCCTTGACCTTGCCATCAACGATAAA
ACAGGGATTTTGAATATTCCCATACTGACGGAAAAATGCCGACAGGAAGAGTGTATTTCGGTGTTCCGCAGTTTCA
AGAGCTATCGCAGTGGCGAACTGGTACGCAAAGATGAAAAGGAATGTATGGGAAACACACTTTATATCGGTTCATT
ACAAAGCGAAGTCTATTTCTGTATCTATGAAAAGGACTATGAG---------------------------------
----------------------------------------------------------------------------
----------------------------------------------------------------------------
----------------------------------------------------------------------------
----------------------------------------------------------------------------
----------------------------------------------------------------------------
----------------------------------------------------------------------------
----------------------------------------------------------------------------
----------------------------------------------------------------------------
----------------------------------------------------------------------------
----------------------------------------------------------------------------
----------------------------------------------------------------------------
----------------------------------------------------------------------------
----------------------------------------------------------------------------
----------------------------------------------------------------------------
----------------------------------------------------------------------------
----------------------------------------------------------------------------
----------------------------------------------------------------------------
----------------------------------------------------------------------------
----------------------------------------------------------------------------
----------------------------------------------------------------------------
--------------------------------------------CATGATTGAGGGAGCATTTCTCAAATACTTTG
GGATTCCTGTCGCTTTCACATGGTTTATGTCTACAAAAACCTTTGATGGTAAAAAGCCTTATGGATTTTTAAAGTC
TGTCATTGCTTATGCACTGCGACCAAAGCTGACCTATGCAGGGAAAAAAGTAACCCTTGGCAGAAATCAGCCACAA
GAAGCCATTACAGCAGTTAGGAGTGAATTTTATGGCATATCCAATTAAATACATTGAAAATAATCTGGTCTGGAAT
AAAGATGGCGAATGTTACGCCTATTATGAGCTTGTTCCTTACAATTACTCATTTCTAAGTCCAGAACAGAAAATAC
AAGTGCATGATTCTTTCAGACAGCTTATCGCACAAAATCGTGATGGCAAGATTCATGCCTTACAAATCAGTACAGA
ATCCAGCATACGTTCAGCACAAGAGCGTTCTAAAAATGAAGTCACTGGCAAGCTCAAAGCGATTGCCTATGACAAA
ATCGACCAACAGACAGACGCTTTAATATCCATGATTGGCGAAAATCAAGTGGATTACCGTTTCTTTATCGGCTTTA
AGTTGCTTCTCAACGATCAGGAGTTTTCCATGAAAAGTCTTACCGTTGAAGCCAAAAATGCTTTGTCTGATTTTGT
CTATGATGTGAACCATAAGTTAATGGGAGATTTTGTCAGCATGAGTAATGATGAAATCCTGCGTTTTCAGAAGATG
GAAAAGCTCTTGGAAAATAAAATCTCTCGTCGTTTCAAAATCCGCAGACTGAATAAGGACGACTTCGGCTATCTGA
TTGAACATCTTTACGGACAGACAGGTACAGCTTATGAAGATTATGAGTATCATCTATCAAAGAAGAAGCTGGATAA
TGAAACCTTGATTAAATACTATGACCTCATCAAGCCTACTCGCTGTTTAATAGAAGAAAAACAGCGATACTTGAAA
ATCCAGCAGGAAGATGAAACCGTCTATGTGGCTTATTTTACCATTAACAGTATTGTCGGAGAGCTGGACTTTCCAT
CAAGTGAAATTTTCTATTACCAGCAACAACAATTTACCTTTCCCATTGACACGTCCATGAATGTGGAAATCGTGGC
AAATTGTAAAGCATTAAGCACCGTTCGCAATAAAAAGAAAGAGTTGAAAGATTTAGATAATCACGCATGGCAAAGT
GATAATGAAACCAGCTCCAATGTGGCAGAAGCCTTGGATAGTGTAAATGAGCTGGAAACCAATTTAGACCAATCCA
AAGAATCTATGTACAAACTCTCTTATGTGGTTCGGGTTTCTGCTAATGATTTGGACGAGTTGAAACGTCGCTGTAA
TGAAGTGAAAGACTTTTACGACGATTTGTCTGTGAAACTGGTTCGACCTTTTGGCGATATGCTGGGCTTACATGAA
GAATTTCTGCCAGCAAGCAAAAGATATATGAATGACTATATTCAATATGTAACTTCTGATTTCCTCGCTGGACTTG
GCTTTGGTGCTACGCAAATGCTGGGCGAAAATGAAGGGATTTATGTTGGCTATAGCTTAGATACAGGACGCAATGT
GTATCTCAAACCAGCGCTTGCCAGTCAAGGGGTTAAGGGTTCAGTAACCAATGCGTTAGCGTCGGCTTTTGTTGGC
TCGCTGGGTGGTGGTAAATCCTTTGCGAATAACCTTATCGTCTATTATGCAGTGCTTTATGGAGCACAAGCAGTGA
TTGTTGACCCAAAGGCGGAACGTGGCAGATGGAAAGAAACGCTTCCAGAAATCGCTCACGAGATTAACATTGTGAA
TCTCACTTCTGATGAGAAAAGCAAAGGACTGCTTGACCCTTATGTAATTATGAAAAATCCAAAAGATTCTGAATCA
CTGGCTATTGATATTCTGACATTCCTTACAGGGATATCCTCACGAGATTCTGAACGTTTTCCCGTACTACGGAAAG
CGATTCGTGCAGTAACCAATAGTGAAGTGCGTGGACTTCTTAAAGTCATTGAGGAATTGCGGGTCGAGGGAACACC
AACAAGCACCAGTATCGCTGACCATATCGAGAGCTTTACGGATTATGATTTTGCACATCTCTTATTCAGTGATGGC
TATGTCGAACAATCTATCAGTCTTGAAAAACAGCTCAACATTATACAGGTGGTGGATTTGGTATTACCTGATAAGG
AAACAAGTTTTGAGGAATACACGACAATGGAACTATTATCCGTTGCTATGTTAATTGTCATTAGCACCTTTGCGTT
GGATTTTATCCATTCAGACAGAAGCCTTTTCAAGATTGTAGACCTTGACGAAGCATGGAGTTTCTTACAGGTGGCA
CAAGGTAAAACCTTATCTATGAAGTTAGTAAGAGCTGGACGTGCTATGAATGCAGGTGTCTATTTTGTTACTCAAA
ATACAGATGACCTTTTAGATGAAAAATTGAAAAATAATCTTGGTTTGAAGTTTGCCTTTCGTTCCACTGATATCAA
CGAAATTAAAAAGACCTTAGCTTTTTTTGGAGTTGACCCAGAGGACGAAAACAATCAGAAGCGACTTCGTGACTTA
GAGAACGGACAATGCCTTATCAGTGATTTATATGGTCGTGTCGGTGTGATACAGTTCCACCCAGTCTTTGAAGAAT
TACTTCATGCTTTTGATACCAGACCGCCTGTGAGAAAAGAGGTGTAATGATGGTACAGAAATTAAAATCAAACTGG
ACTCTGAAGCGTCTAAATAAAGTGGCAATGACAGTGGTTTTATCACTCGTGATTGCCATTTTTCTTTTAGCAATGT
TGGGAACAGTGGTTCAAGCTGCGGGCTTGGTAGATGATACGGTCAATGTAGCAAATGAATACAGCCGATACCCACT
TGAAAACTATCAACTGGATTTTTATGTTGATAATAGCTGGGGCTGGCTACCGTGGAACTGGTCGGACGGGATTGGA
AAACAGGTCATGTATGGACTATATGCTATTACCAATTTTATTTGGACAATCAGTCTTTATGTTTCCAATGCGACTG
GCTACTTAGTTCAAGAAGCCTATTCCCTCGACTTCATTTCTGCTACAGCAGATTCCATTGGCAAGAATATGCAGAC
CCTTGCAGGAGTTACGCCTAGCGGACTATCAACAGAGGGATTCTATGTTGGATTCCTCTTACTCTTGATTTTGGTT
CTTGGGGTTTATGTTGTCTATACAGGACTGATAAAAAGAGAAACTACAAAAGCGATTCATGCCATTGTGAACTTTG
TCATGGTATTTATCCTATCAGCTTCCTTTATTGCCTATGCTCCCGACTACATTAAAAAAATCAATGATTTTTCATC
AGACATCAGTCAAGCCAGCTTATCATTAGGAACGAAAATCGTCATGCCCCATTCAGACAGTCAAGGAAATGACAGT
GTGGACTTGATACGTGACAGCCTATTTTCCATACAGGTTCAACAACCGTGGCTACTGCTTCAATACAACAGTTCAG
ACATTGAAAGTATTGGTGCTGACCGTGTGGAAAGTCTACTTTCAACCAGTCCAGACAGTAATAATGGAGAAGACAG
AGAAAAAATTGTAGCAGAAGAAATCGAAGACAGAAACAATGTGAACATGACGATTACAAAAACTATTAACCGTTTG
GGTACAGTCTTCTTTCTCTTTGTATTCAATATCGGGATTTCTATATTCGTATTCCTACTAACAGGAATCATGATTT
TCTCGCAGGTACTTTTTATCATCTATGCCATGTTTCTACCTGTTAGCTTTATTTTAAGCATGATTCCGTCCTTTGA
TGGTATGTCAAAACGAGCCATTATCAAACTCTTTAATACCATTTTGACACGAGCTGGAATCACGCTGATTATTACG
ACAGCCTTTAGTATTTCAACCATGCTCTATACCTTATCGGCTGGTTATCCGTTCTTTTTGATTGCCTTTTTACAGA
TTGTGACCTTTGCAGGAATCTACTTCAAACTGAGCGATTTAATGAGTATGTTTTCGCTTCAAAGCAACGATTCTCA
AAGTGTGGGAAGTCGTGTGATGAGAAAACCTCGTATGCTTATGCACGCTCATATGCACCGCCTACAGCGTAAACTT
GGACGCTCCATGACAGCTTTAGGTGCTGGCTCTGCCATTGCCAGTGCTACAGGAAAACAAGGACAGTCGGGTAGTT
CTGGTAGGACACAAGCAGATCACACCCGTCCAGACGGACAGGAAAAATCAACACTTGGAAAACGTATCGGACAAAC
AATCGGAGCAGTTGCTGATACCAAAGATAAAATCGTTGATTCTGCTGGTAATCTCAAAGAACAGGTTAAGGATATT
CCGACCAATGCAAGATATGCAGTGTATCAAGGAAAATCCAAAGCAAAAGAAAATGTTCGTGACCTAACTTCCAGTA
TTTCTCAAACCAGAGCAGACAGAGCCAGCGGACGCAAGGAACAGCAGGAACAAAGACGCAAAACCATTGCAGAGCG
TCGCTCTGAAATGGAACAGGTCAAACAGAAAAAACAGCCAGCTTCTTCCGTTCATGAAAGACCAGCTACTAAGCAA
GAACAATCTCATGATGGACAGACCGCAAAACAATCTTCTATTCAGACTTCACGCATGGAATCTCAACAAGCCAAAC
AGGAGCGTCCAGCAGTTAAGTCCGATTCTTTAAGTTTAAAAGCGGAACGACAAAACCGTACTACACAAGAAAGAAC
AGTTCAAAAGCCAGCAACTTCAACTACACCAGCAGACAGAGCTTCACAACGTCCAGTCACAAAAGAGCGTCCGTCT
ACTGTTCAAAGAGTTCAAAGCCAAAACCTTAGAAATAGACCACCAATAAAATCCGCCACTATCAAGAAAGGCAGTA
AGAAACCATGAAACTGAAAGCTTTAGTGATTGGTGGTTCTGGGCTATTCTTGATGGTCTTCTCACTACTTCTGTTT
GTTGCCATTTTATTTTCAGATGAACAAGATGGCGGTTTTTCAAACATTCACTATGGCGGTGTGAATGTTTCCGCAG
AAGTGCTGGCTCATAAGCCTATGGTAGAAAAATACGCTAGAGAATATGGCATTGAAGAATACGTTAATGTACTGCT
TGCTATTATACAGGTGGAATCGGGCGGTACTGCCGAAGATGTTATGCAGTCCTCGGAATCCCTTGGTCTACCACCC
AATTCATTGAGTACAGAAGAATCTATCAAGCAAGGTGTGAAGTATTTCAGTGAATTATTAGCCAGTAGAGATAGGC
TCGGTGTGGATTTGGAATCGGTTATTCAGTCCTACAATTATGGCGGTGGCTTCTTAGGGTATGTGGCTAATCGTGG
AAACAAATATACCTTTGAACTGGCTCAAAGTTTCTCTAAGGAATATTCAGACGGCGAAAAAGTGTCCTATCCCAAT
CCAATAGCCATACCCATCAATGGGGGCTGGCGATATAACTATGGCAATATGTTTTATGTTCAGCTTGTTACGCAGT
ATCTTGTCACAACTCAATTTAATGATAATACGGTACAAGCCATCATGGACGAAGCACTGAAATATGAGGGTTGGAA
GTATGTCTATGGCGGAGCTTCCCCGACTACTTCATTTGATTGTAGCGGACTGACACAATGGACGTATGGCAAAGCT
GGGATTAAATTACCACGAACCGCACAACAACAATATGATGTGACCCAACATATCCCACTATCCGAAGCAAAAGCTG
GCGATTTGGTTTTCTTTCATTCTACCTATAACGCTGGCTCTTATATTACTCATATCGGGATTTATTTAGGCGATAA
TCGAATGTTTCACGCAGGAGACCGTGCGAGACGTTCCTAACTGAAAAGGTTAGGCAGTTACAACCTCGCAAAAACA
AAAGTTGTAACGAGAACTGATAATTCGAAAAGTCGAATGACGGAGTAACGCCCTGAAAGGCTTTAGCTAAAACTGC
GACAGGCGATAAATTATTAAGGATTTCATGGTCTGGAGCTCGCAGAAGTCGACTGAGAAGACGCCCTAATCGTATT
TTGAGAATACGAAAGGAAATGCGAACTAGAGGTAGTCGAGTGTCCGATAGGTCGGGCTTCCATAAAATACTCATGG
TAAGAATGTGCGAAAAGCACTGACGAAATTCTGAATGTACGTGTCTACACCGCGAAGTTGTCTAACGGCAGCTACT
ACAAATCGTAGGGTTTGTGGGGTGGAGTAAAACTGGTCACTATGAAACTCCCTATATCGTTACAGGCGATATCAAG
CAAACAGGCACAGAGGGATTACCTAAAAGTATGATGTACGGATAGAATTATCGGAACGTCGTAAGCTGAAAACACG
GATACGCTTATTCGTAAATGAAGTGTTTGTAAGGAAAAGCTTTGACTATAACTTACATTAATTTCAGTGAAAGTGG
TGGCACAGTACCTACGAAACAGTGATAACAAGCTGTGGAGGGATAGCCACTAGTCAACAGTAATTCAATCTATTTG
ACTGTTCATGAATTAGGTTCGGGTAAGACTAAGATAGGAAAACTTCATTATTACGGAAGGAACCAACTAATGACAG
TCAAAGTTAGTAACAAAAAGGCACTGAGGTTCAATGAGTATTACGATACTCAGAAAATTCAAGACGAACTCTATCA
ATTATCTGCCGAAGGCAGTCATGTGTTTAGAGATTTAATGAGCTATATCACACAAGAAGAAAATATTTTATTGGCT
TATCGAAATATCAAAAGCAATAAAGGCAGTAAAACTGCTGGAACAAATAAAAGAACGATTATTGATGTTGGTGAAG
AAAACCCATATCAATTAGTTCAATACGTTCAAAATCGATTTAACAACTTTCAACCTCACTCCATCAGAAGAGTCGA
GATTCCAAAGCCAAATGGTAAAACCAGACCGCTAGGAATCCCAACAATTGAGGATAGATTAGTACAGCAATGCATA
AAGCAGATCCTTGAACCAATTTTGGAAGCAAAATTCCATAAGCATTCTTATGGATTTCGACCAGAAAGAAGTTCGC
ACCATGCCATAGCGATATTTCAGCAATGGACATTTAAAGGATTTCACTATGTAGTGGACATTGATATTAAGGGCTT
CTTTGACAATGTAAATCATGGAAAATTGCTTAAGCAACTCTGGACAATGAAAATTCGAGACAAGACATTTATTTCA
ATATTGTCGAGAATGCTTAAGGCAGAGGTAAAAGGCATTGGAAAATCAACCAAAGGAACCCCACAAGGTGGTATTC
TTTCTCCTCTTTTAGCTAATGTGGTGCTAAACGAATTAGATTGGTGGATAGATAGTCAGTGGGACGGATTTCCAAC
CAAAAGAAAATACAGTAGTCTGCTGAGTAAAACTCAATCAATAAGAAAGTATTCAAACTTGAAAGAAATCAAAATT
GTCCGTTACGCAGATGATTTCAAAATCATGTGCAAAGATTATCATACTGCCCAGAAAATTTTCCTCGCAACAAAAC
AATGGTTAAAAGTACGACTTGATTTAGACATAAGTCCTGAAAAGTCAAAAGTAACTAATCTGAGAAAAAATTATTC
TGACTTTCTAGGATTCAAGTTGAAAGTGAAAAAAGGAAAAGCAAACGGATATACCAATCGAAGCCGAATGTGTGAT
AAGGCAAAGATTAATGCGGTAGATAAACTAAAGAACAATATCAAAACAATCGCCGCTAATCCAACTGTAGATAATG
TCAATAAGTACAACTCTGTTGTTCTAGGTTTGCATAACTATTATAAAATTGCGACTCTGGTCAACTTAGATTTTGT
AGATATTGCTTTCACAGTAAATAAAAGTCTTGATTGTCGAACCAAAAATATTCGCAATAAGCACGGAACGCTAACC
AGTACCTATCAAAAATTCTATAAACAATATAACTGGAAGAAACGATTCATAGCGAACATGATTTTATTTCCAATAG
CCGGGATAAAATTTACAATGCCAAGAATCTTTCCGAAGGACTGGAATCGATATACGCCTGAAGGTAGGCTGTTTAT
TCATCAAAGATTAAAGATGGATATGCATACCGTTTATTACCTGCTGGAAAATTCCAATCCGAATAAGTCTGTAGAA
TTTAACGATAATCGAATCTCTCTGTTCATAGCCCAACAAGGAAAATGTCATGTTAGTGGTGAAAATTTATCAAAAG
ATAATATGGAAGTTCATCACATTAAGCCGTTATCACTTGGTGGGAATGATAACTATAAGAATCTTGTGATTGTTAC
AAAAGAAACACACAAATTGATTCATGCGACTAAAAGAGAAACGATAGTTCATTATTTACCTTTGGTATTAAAAAAG
GAAAGATCATTGGAAAAGCTGAATAAATTACGTGCTTTAGCTGGGAATAGTGAAATAGAAATGAATTACTGTTGAT
GGAACGCCGTGTGAGGGGAAACTCTCATGCACGGTGTGAAGCGGGGGAAAAGATGGAGATAACCTCAAAGTCTTAC
CTATCGCTATCTATCGGCTATGCCGACTTAACAAGCTCCTATTGGCAACAGCATTTAGTAGGAGCAGGACGAATCA
AACAATGAGAAAGGAAGATTCAATGATGAAATTCAGAAAAAATCAGAATAAAGAAAAACAGATACCAAAGGAAAAG
AAACCTCGTATCTACAAAGTCAATCCTCGTAAAAAGGTTGTGATTGGCTTATGGGTGCTTTTAGGGCTTAGTTTCA
GCTTTGCAATATTTAAGCACTTTACAGCCGTTGATACCCACACCATTCACGAAACAACCATCATAGAAAAGGAATA
TGTTGATACTCATAATGTAGAAAATTTTGTAGAGAACTTTGCGAAAGTTTACTATTCATGGGAACTAAACGACCAG
TCCATTGATAATCGTATGGAAAACTTAAAAGCCTATCTGACAGAGGAACTTCAAGCTCTCAATATTGATACAGTCC
GAAAGGATATTCCTGTATCGTCTTCTGTAAGAGGGGTTCAGATATGGATGGTAAAAGCAGATGGCGAAAACCAGTT
TGATGTGACCTATAGTGTAGACCAGTTGATTACAGAGGGGGAAAATATAAAGACCGTCCATTCTGCTTATGAAGTG
ACAGTCTATGTAGATGGTTCTGGAAATATGGTACTGACTAAAAACCCGACCATTACCAGCATACCTAAGAAATCAG
ACTATAAACCAAAAGTCATTGAAAGTGATGGTACAGTTGATTCCATTATGACAAATGAAATCATTGAGTTTCTAAC
GACATTCTTCAAGCTCTATCCTACAGCAACAGCGAGTGAACTTTCTTACTATGTGAATGATGGTATTTTGAAATCT
ATCGGAAAAGATTATATTTTTCAAGAACTCGTGAATCCTATCTACAATCGTAAAGATAATCAAGTCACGGTATCAC
TGACAGTAAAGTATCTCGACCAGCAGACCAAAGCAACGCAAGTATCTCAATTTGATTTGGTGCTAGAAAAAGTAGG
AAATAACTGGAAGATTATAAAATAACTTTTAGTACATGGTTATAGCTATTTTGTAACCACGTTCTCCTTTGACAAA
AAATCGGATATATCTTTACAAATATACTCTTATGTGCTAATGTTAATATAAGTATATAAAAGGAGTTAATAAATAT
GCGGCAAGGTATTCTTAAATAAACTGTCAATTTGATAGTGGGAACAAATAATTAGATGTCCCTTTTTAGGAGGGGT
TAGTTTTTTGTACCCAGTGATAAGAGTATCTGTCACTGGGATTTTTTATGCCTTTTTGGCTTTTGAATGGAGGAAA
ATCACATGAAAATTATTAATATAGGTGTTTTAGCTCATGTTGACGCAGGAAAAACTACTTTGACAGAAAGCTTACT
ATATACTAGTGGAGCGATTGCGGAGTCAGGAAGCGTGGATACAGGCACAACAAGAACGGATACTACATTTTTAGAA
CGTCAGCGAGGAATTACAATTCAGACAGCAGTAACCTCTTTTCAGTGGAAAGATATTAAGGTAAATATCATAGATA
CTCCAGGACATATGGATTTTTTAGCAGAAGTATATCGCTCGTTATCAGTTTTAGATGGGGCAATCCTACTAATTTC
TGCGAGAGATGGAGTACAAGCACAAACTCGGATATTATTTCATGCACTAAATAAAATGGGTATTCCCACAATCTTT
TTTATCAATAAGATTGACCAAAATGGGATTGATTTATCAACGGTTTATCAAGATATTAAAGAGAAACTTTCTATGG
AAATTATAATCAAACAGAAAGTAGAGCTGCACCCTAATATGTGTGTGATGAGCTGTACGGAACCTGAGCAATGGGA
TGTGGTAATAGAAGGAAATGATTATCTTTTGGAGAAATATACACTTGGGAAATCATTGGAGATATTAGAACTCGAA
CAAGAGGAAATCAGAAGATTTCAGAATTGCTCCTTGTACCCTGTTTATCATGGAAGCGCAAAAAGCAACATAGGGA
TTGAGCAGCTTATAGAAGTGATAACGAATAAATTTTATTCATCAACATACAGAAAGAAGTCTGAACTTTGCGGAAA
TGTCTTCAAAATTGAATATTCGGAAGAAAGACAACGTCTTGCATATGTACGCCTTTATGGCGGAATCCTGCATTTG
CGGGATTCGGTTAGAATATCGGAAAAGGAAAAAATAAAAATTACAGAAATGTATACTTCAATAAATGGTGAATTAT
GTAAAATTGATAAGGCTTATTCCGGGGAAATTGTTATTTTGCAAAATGAGTTTTTGAAGCTAAATAGTGTTCTTGG
AGATACAAAGCTATTGCCACAGAGAGAGAGAATTGAAAATCCGCTCCCTCTGCTGCAAACAACTGTTGAACCGAGC
AAACCTCAACAAAGGGAAATGTTACTTGATGCACTTTTAGAAATCTCCGACAGTGACCCGCTTCTACAATATTATG
TGGATTCTACGACACATGAAATCATACTTTCTTTCTTAGGGAAAGTACAAATGGAAGTGACTTGTGCTCTATTGCA
AGAAAAGTATCATGTGGAGGTAAAAATAAAAAAGCCTACAGTCATTTATATGGAAAGACCGTTAAAAAAAGCAGAG
TATACCATTCACATCGAAGTGCCACCGAATCCCTTCTGGGCTTCCATTGGTCTTTCTGTAGCACCGCTTCCATTAG
GGAGCGGAGTACAGTATGAGAGCTCGGTTTCTCTTGGATACTTAAATCAATCGTTTCAAAATGCAGTTATGGAAGG
GATACGATATGGCTGTGAACAAGGATTGTATGGTTGGAATGTGACGGACTGTAAAATCTGTTTTAAGTATGGCTTA
TACTATAGCCCTGTTAGTACCCCAGCAGATTTTCGGATGCTTGCTCCTATTGTATTGGAACAAGTTTTAAAAAAAG
CTGGAACAGAATTGTTAGAGCCATATCTTAGTTTTAAAATTTATGCACCACAAGAATATCTTTCACGAGCATATAA
CGATGCTCCTAAATATTGTGCGAACATCGTAGACACTCAACTGAAAAATAATGAGGTCATTCTTAGTGGAGAAATT
CCTGCTCGGTGTATTCAAGAATATCGTAATGATTTAACTTTCTTTACAAATGGACGTAGCGTTTGTTTAACAGAGT
TAAAAGGGTACTATGTTACTACTGGTGAATCTGTTTGTCAGCCCCGTCGTCCAAATAGTCGGATAGATAAAGTACG
ATATATGTTCAATAAAATAACTTAGCACATTTTATATTGTTATATAAATGTGGCTTCTTGTTAAACGAAACGAGAT
GAAATATTCTTTAATACAGATTTGAATTAAATGTAAAGGAGAAGATAATTATTATAAACTGTGAGTGGGTACTGTG
TCCCATCTGTGGAAATAAAACACGTTTGAAAATAAGGGAAGATACTGAATTGAAGAACTTTCCTCTCTATTGTCCT
AAATGTAGACAGGAAAATTTAGTTGATATAAAGCAGTTCAAGTTAACTGTGATTACAGAGCCAGACGCAAAGACGC
AGAGCCGATAATCTGAGATTAGCATTCTCATTTTATCGGCTCTTTCTGTTTTATGTATTGTTATTATGATTAGTTT
TTGATGTTTCTTGATTCATTGATACCACTAGCTAAGGCTTCAATCAACGATAGTTCTTTATCTGTGAAGTTATCCA
GTAGTTTTTCTACCTGTAATCTTCGGGTACTTTTCGTCAGATCATTATGAGGTAAGAAAAACTCATCAACGGACAC
ATCAAGTAATGATACAAGGTCATAGAGGACTTGTATGCTTGGGTGTTGCCCTTTATTTTCAATATTAGTTAGGTAA
CGTGGGTCAATCTCAATCAATGCTCCCACTTGTTCACGAGTTAAACCTCGCTTCATTCGAGCTTCTTTGATTGCTA
AACCAAAGGCTCTAAAATCGAATTTATCTTCTTTCTTACGCATAATAGACCACCTCTATACATTTTACTGTTCCTG
TTGAATTTGAAACAGGTATAGAAAAACGTGTTAAATAGTTTTTCAGTTCCTATTAAATTACATTCTTAAAAGCACT
ACTCAACTTCAATAAAAAAACCGTTGTTTGGAAATGCTATTCGTGCTGTAAAAATATAAATCTCACTTTCAAATGG
CGGTTTAATGGAGATAAACGTCGCCATGAGATATATTACATATAGTCTGATTCCTAGGTTGTTATCAAAAAAAGTT
ATCCACCAGCAATAGACAAATACGTCTATCGATGTGGTTTTATACATCATATAACAAGAATAATTAAAGCATATAA
ACAGAGAAATCAATCTGTCTATGTGCTTTTTTTGTATCTCTGGATATTTTTTAATGTTTTTTCAATTCTTAATGCA
ACAAATCGCCCTTTCACATTGGGAGTAAGAGTGAAAGGAGATAAAAGAGCAAAGCTCACTTCCTTTCCAAAGAAAG
GGGGTGAGAAACATGAAACCATCTTCTTTTCAAGAGAGAATTGAACATCAGTTTGATTTTATCTGTATGCGAGCTA
TGGACGACGAGCGGAAGAATTATTTCCTTTATCTTTCAAGGCTGGCAAAGCGTGAAGTGTCCTTTTCGGATATTGG
CGATTATCTCGTCAATCAGTTTGCAACGACAGACAGCTATTCATCTGATTTTCAAATTTTTACGCTCAATGATATT
TCTGTTGGTATCGAAAATGATTTATTGAGTGAAGCACTAAAAGAATTGCCAGACAAGAAGCGTGAAATCCTACTGC
TGTTCTATTTTATGGACATGAGTGATTCAGAAATAGCGGATTTACTGAAATTGAACCGCTCTACTGTCTATCGACA
TAGAACCAGTGGACTAGACTTAATCAAGAAGTTTATGGAGGAGGAAAATGAAGAATGAGAAAAGAATATTCCAGAA
TTCCGTTTCCAATGATTGTAAGGGCTTGTGATGGCGATACAGAAGCGATTAACCAGATTCTTCATCATTACAGAGG
GTACATTACAAAACGCTCTCTTAGACTGATGAAAGATGAGTATGGCAATCAAAGTATGGTCGTTGATGAAGTTTTA
CGTGGACGAATGGAAACCAGACTGATTACAAAAATCCTGTCATTTGAAATTGAGTGACACTGCCCTATTTCTTTGT
TCCTTGAAAACTGAATAATAGCAGTCGAATACATTTCGATAAGAAAAGAGCCAGCGGAGCTGACCGCCATGACCTA
TCCCCTAAAGATAGCGAGCGATTCAGTCAATGATCCAAGAAGCAATCTTTAGCAGGATTGCCAGCGAAGACATTCC
TATCGTGATAATGATACTCCTGTACAGTCACAGTCCGAGCGTTCAAAGCGTCGCAGGCAATGAGTACAGTTGGACG
AGAACCGTGCAAGGGTGAAATTCCCGTGAGCTTTGCTAAAGCTGTTCGATTGCTTGTAAAACTCCATGCTGTTTCT
GTTTTATGTAGAAGCAGTATAACCGTGATTATCTTTGCAACAAAGTGAGGTGAAGCTATGCAAGAGAATAGTCAAA
ATAAAACTATGTGTATTGATAATACAAAATTTTATGTGATTTCAAAATTTATAGGAGCTGTAACACTTCAACATCT
TATAAAGAGATTGATAAAAAATGAGGTAGGACAGGTCGTTAAATGACACTAAAACAGTCAAATAAATAGCTGAAAC
CCCTATGAGGGCGTGGTATAATGGAATGGATATGAGTTGTTTGTTTGCTGTGGAAAGGAGCTTACATTGTTAAAAC
AGCAAGCAAATAATAAAGAAAAAGTTGCATTATACTCTCGCCTTTCACGAGATGATGGGTTGGACAAAGAAAGTAA
TAGCATTGCTAATCAAAGAGAAATGTTGAAGCGATATGCGAAAGAAAACAAGTTTTATGTATATGATGAGTACATT
GATGATGGATTCAGCGGAACAACTTTTAACAGACCTGCATTGAATCGAATGTTTGAAGATATTGAAGCAGGAAAAG
TTAATGTAGTTCTGGTCAAGGATATGTCACGTCTAGGACGGAACAATGCACTATTCATGTACTATGTGGAAGAAGT
TTTTCCAGATTTAGATGTTCGCTTTATCGCTATCAATGATATGGTTGATACTGCACAAGATGATAACGAAATTATG
CCCTTCAAATCTGTCTTGAACGAATATTATGCTCGTGATATATCAAAGAAAATCCGTAGTTCAATACGAACAACAG
CTTTGACTGGCGGTTTTACAGGTGCATTTGCTCCTTATGGTTATTTAGTTGACCCAGAGAACAAAAAGAAATTGAT
TGTTGACCCTGAAACAGCGCCGATTGTGAAGCGGATTTTTGAATTATCACAACAAGGTACAAGTACACATCAAATC
GCAAGGATACTTTGTAAAGATGGAATTTTAGTTCCTAGAGCCTATCGAGCAAAGAAAAAAGGGATTTTGGAGCAAA
GCAAAGGATTTACGTTTCCTACTGATTGGGTTGGAAAGAATGTTAAGATGATTTTGGAAAATCAAGTTTATCTAGG
ACACATGGTATCTCATAAATCACAAACCAAATCATTCAAGAACAAGAAAATCGTTCCTGTGCCAAAAGAAGATTGG
ATAGTGGTTGAGAATACTCATGAAGCTATTATCGATAAGGAAACTTTTGAGATAGTACAAAAATTTATTAGTGTAA
AGAAACAGCCTAACAAAACAGGGAAACCCAATATCTTTGTGGGATTGGTTAAGTGTCCAGATTGTGGAAGAAATTT
AGCGTATTCCAATCCAAACGGAAATGAACCAAGATTCCGTTGCAGAACATACGCAAGAAATACCGAACTTTGCACT
ACTCACGCAATTTCATACAAAGCTTTATATGAAATTGTTCAAAATGATATTAAAAATCATGTAAATAGTATGGAAG
AACTAGGAGACCATTTTATCAAAGAAATGCGAGAGCTAAGTGAAACGAGCGGAAGTCAGAAGATTCATCAATTCAA
CCAAGAATTAGTTTCCTTAGAGAAACGGATTGATGAAATAGACAGTATTTTTACCAAACTTATAGAGCAAAATGCT
TTAGGGAAAATAACTGATGAAAGATTCTCTAAAATGTCTATGAACTATGAAACTGAACAAGCAGAGGTAGTGCAAA
GCTATAGAGAATTAAAGTCAAAAATAAAATCCGAAGAGGAGAAAGTACAGGGTACGGATAGATTCCTTGAAACTAT
TAGTAAATACAAAGATGTTACAGAGTTAAACCGTTCTATGCTGTGTGAGCTGATTGATTCAATTTACGTGTATCAA
GCAGAGGGAATCGGTAAAGAACGTACTCAAAAAGTAGAAATCAATTATAGGTTTCTAGCAGTGTCTCATTGATACA
TTCTCTGATGGTAATGGAAGAACATCAAGAGCCTTATCATATCTATATTTGATTGATAAAGGATATGATACTTTCA
AGGAGTTTTCAATATCATATATGATATCTAAAAACAGAACTAAGTATTATAAGGCTATACTTGATGTAGAAAACAA
AGGAAATAATTTAACTGTATTTATAGAATTTATGCTCAAGTCTATAATACAATCTATTAATGAGATGCGTAATATG
CATGATAGAAAATCTTTAGAAAGTATATTAAAAGAGGAATTGTTTGAAAATGACATAACTCTATCAGCAACAGAAG
AACATATATTAAAATATATTTGCAATAAAGATAACTATTCTATGACATTAGAAAATTATATAAAAAAGAATAAAAG
TAGATACTTAAAGGCTGGAATAAAGGAAATTGAATTAGTTGACCAGTTGATGGAAGTGTTTAATAATCTTGAAGAG
ATAGAGATTTTGTCTAAAGAAAAAAATATATATAAAGTTAATGATAAGTACTTAAAAATGCTTGATATAGACTAAT
TTAGATAATCTGGAGAGGGAATATATGAATAATAAGAAAAAGGCATTTTTGATTTCTGGGGCTATAAACGTAATTT
CATTAATTATTGTTTTTTCATTGTTTCATTATAATATTATAGAAAATAGTACACAAAATATGATAATAACTGTAAT
CTTAATTTTTATTTTTGAAATGATAAAAATAAAAATCATAGAGAAATACTATAAACTATAAACAAGAAATATCTTT
TCTAAGAGCATATTGTACAATATGCTCTTAATTTAGTTATATAGATTTAATATAAATAATGTATTTTTTGTAGATG
ATTTATGTAAGATTTATGACCAATTTGTGTATGATTTGTGTTCTTTAATCATGACAATATTATATTGTAAAAAATA
AATTTAATAAAAAATGACTTGGAATTTATATTCTAGGTCTTTTTTATATAAAAATTTAATAAGTTTCAAATGTTGG
TAACTTTGACAGTAGAAAACGTCTATTGAGATAACGAGGATTCTAATTGAGGGGGAGAGATATTAGCACTTAAAGT
AGTATATGCAACAGATAGAATCTTTACAA
