# Supplementary material for: Horizontal gene transfer converts non-toxigenic Clostridium difficile strains into toxin producers
Source: Nat Commun. 2013 Oct 17;4:2601. doi: 10.1038/ncomms3601 (PMC3826655; doi:10.1038/ncomms3601)
Supplement: Supplementary Dataset 2 — Sequence at the junctions between the chromosome and the donor specific fragment. The ends on either side of the transferred fragment are compared to the donor and recipient sequences. [file ncomms3601-s2.zip › Paloc386left.fasta]

>630.550180-551433 550180-551433
ATTTTATGTGTAAAATTTAATTGTGAATCTTGCACCACCATTATGGCAATTTTCTGCATGTAGAGTACCATTTTGA
CGTTCTATAATAGACTTTGATAGAGCAAGCCCTATACCAATACTGTCCTTACTAGCATTTTTACCACGATAAAATC
TATTAAAAATATATGGAAGTTCTTCCTGAACAAACCCCTTACCATTATCTTCTATGCTAATCTCAACATATAGAGG
ATTTTGACTATAATAAGCAACTATATATCCACCATCTTCTATATGCTCACTACAATTTTTAAGAATATTTAAAAGA
GCTTCTAAAGTCCAATTAATATCGATTTCAAATTCTACCGAAGGAGAATCCTCGATAGTAAATGTCTGATGTTTTT
CTCTTAAAGAACCTTCTATAGGCTCAATTGCATAAGTAAGAAGAGAATGTACATCTATAAGTTTGCTTTCAAATAT
TAAAGTACTTGCATCCAATTTTGATAATGTAAGTAAAGATGAAACTAGTCTCTCAAGTCTTGAGATTTGATTTGTA
AGTCTGTTAATATAATCTATTTCTTTATCTGGACAATTTTCTGAAAGTAATTGTGCCATAAGTGACATAGAAGTAA
TTGGAGTCTTAAGTTGATGAGCAATATCTGCAAGATTATCTGAAAGAGTTTGTCTTTCTTTTAAAGCAAATTCTTT
TGAACAACGAAGTTCCCCAACTGTTTTATATATCTCATCTTCAAGGTGAGAAAATTCATCTTCACATCGTAAAAGT
ACAGACTCTTTTCCTAAATTCACTTCTTCTAAGTATTGAGTAAGATTGTTTATTCTACTCAGTTTTTGCTTATTTG
TTCTATGTTTGATTATATATATAACTGTAGCCATTGTTGAAATTATACCAAACGATATCACTAGAAAATAAAAAAA
GTTTTTACTCCAAAATGTACTTTTAGAATATCCATGTTTTGATAAAATTTCATTTCCTGTTTTAAAATCCTTATCA
CTAGAATTTTTCAGTGATTTTAGTATACTTTCTGTAGACTTAGGATTGTACTCATATGATGCACCAAGAGCCTTAG
ACAGTACATTGTATTCATTAAAAGAAGTTATAGTTGTTAGAATTACAGTCAATAAAAAAGTTACAATTAAGCAGAA
TATTATAAAAACAACTGTACTGTTGATATTTCTTGGAGTTTTCACTAGTTGTCCTCCATTCTATATCCTATGCCTC
TTAATGTTTTTATACAAGGTGGATTTTTTAATTTTTCTG
>CD37
ATTTTATGTGTAAAATTTAATTATGAATCTTGCACCACCATTATGGCAATTTTCTGCATGTATAGTACCATTTTGA
CGTTCTATAATAGACTTTGATAGAGCAAGCCCTATACCAATACTGTCCTTACTAGCATTTTTACCACGATAAAATC
TATTAAAAATATATGGAAGTTCTTCCTGAGCAAACCCCTTACCATTATCTTCTATGATAATCTCAACATATAGAGG
ATTTTGACTATAATAAGCAACTATATATCCACCATCTTCTATATGCTCACTACAATTTTTAAGAATATTTAAAAGA
GCTTCTAAAGTCCAATTAATATCGATTTCAAATTCTACCGAAGGAGAAGCCTCGATAGTAAATGTCTGATGTTTTT
CTCTTAAAGAACCTTCTATAGGCTCAATTGCATAAGTAAGAAGAGAATGTACATCTATAAGTTTGCTTTCAAATAT
TAAAGTACTTGCATCCAATTTTGATAATGTAAGTAAAGATGAAACTAGTCTCTCAAGTCTTGAGATTTGATTTGTA
AGTCTGTTAATATAATCTATTTCTTCATCTGGACAATTTTCTGAAAGTAATTGTGCCATAAGTGACATAGAGGTAA
TTGGAGTCTTAAGTTGATGAGCAATATCTGCAAGATTATCTGAAAGAGTTTGTCTTTCTTTTAAAGCAAATTCTTT
TGAACAACGAAGTTCCCCAACTGTTTTATATATCTCATCTTCAAGGTGAGAAAATTCACCTTCACATCGTAAAAGT
ACAGACTCTTTTCCTAAATTCACTTCTTCTAAGTATTGAGTAAGATTGTTTATTCTACTCAGTTTTTGCTTATTTG
TTCTATGTTTGATTATATATATAACTGTAGCCATTGTTGAAATTATACCAAACGATATCACTAGAAAATAAAAAAA
GTTTTTACTCCAAAATGTACTTTTAGAATATCCATGTTTTGATAAAATTTCATTTCCTGTTTTAAAATCCTTATCA
CTAGAATTTTTCAGTGATTTTAGTATACTTTCTGTAGACTTAGGATTGTACTCATATGATGCACCAAGAGCCTTAG
ACAGTACATTGTATTCATTAAAAGAAGTTATAGTTGTTAGAATTACAGTCAATAAAAAAGTTACAATTAAGCAGAA
TATTATAAAAACAACTGTACTGTTGATATTTCTTGGAGTTTTCACTAGTTGTCCTCCATTCTATATCCTATGCCTC
TTAATGTTTTTATACAAGGTGGATTTTTTAATTTTTTTG
>Paloc386
ATTTTATGTGTAAAATTTAATTATGAATCTTGCACCACCATTATGGCAATTTTCTGCATGTATAGTACCATTTTGA
CGTTCTATAATAGACTTTGATAGAGCAAGCCCTATACCAATACTGTCCTTACTAGCATTTTTACCACGATAAAATC
TATTAAAAATATATGGAAGTTCTTCCTGAGCAAACCCCTTACCATTATCTTCTATGATAATCTCAACATATAGAGG
ATTTTGACTATAATAAGCAACTATATATCCACCATCTTCTATATGCTCACTACAATTTTTAAGAATATTTAAAAGA
GCTTCTAAAGTCCAATTAATATCGATTTCAAATTCTACCGAAGGAGAAGCCTCGATAGTAAATGTCTGATGTTTTT
CTCTTAAAGAACCTTCTATAGGCTCAATTGCATAAGTAAGAAGAGAATGTACATCTATAAGTTTGCTTTCAAATAT
TAAAGTACTTGCATCCAATTTTGATAATGTAAGTAAAGATGAAACTAGTCTCTCAAGTCTTGAGATTTGATTTGTA
AGTCTGTTAATATAATCTATTTCTTTATCTGGACAATTTTCTGAAAGTAATTGTGCCATAAGTGACATAGAAGTAA
TTGGAGTCTTAAGTTGATGAGCAATATCTGCAAGATTATCTGAAAGAGTTTGTCTTTCTTTTAAAGCAAATTCTTT
TGAACAACGAAGTTCCCCAACTGTTTTATATATCTCATCTTCAAGGTGAGAAAATTCATCTTCACATCGTAAAAGT
ACAGACTCTTTTCCTAAATTCACTTCTTCTAAGTATTGAGTAAGATTGTTTATTCTACTCAGTTTTTGCTTATTTG
TTCTATGTTTGATTATATATATAACTGTAGCCATTGTTGAAATTATACCAAACGATATCACTAGAAAATAAAAAAA
GTTTTTACTCCAAAATGTACTTTTAGAATATCCATGTTTTGATAAAATTTCATTTCCTGTTTTAAAATCCTTATCA
CTAGAATTTTTCAGTGATTTTAGTATACTTTCTGTAGACTTAGGATTGTACTCATATGATGCACCAAGAGCCTTAG
ACAGTACATTGTATTCATTAAAAGAAGTTATAGTTGTTAGAATTACAGTCAATAAAAAAGTTACAATTAAGCAGAA
TATTATAAAAACAACTGTACTGTTGATATTTCTTGGAGTTTTCACTAGTTGTCCTCCATTCTATATCCTATGCCTC
TTAATGTTTTTATACAAGGTGGATTTTTTAATTTTTCTG
