# Supplementary material for: Horizontal gene transfer converts non-toxigenic Clostridium difficile strains into toxin producers
Source: Nat Commun. 2013 Oct 17;4:2601. doi: 10.1038/ncomms3601 (PMC3826655; doi:10.1038/ncomms3601)
Supplement: Supplementary Dataset 2 — Sequence at the junctions between the chromosome and the donor specific fragment. The ends on either side of the transferred fragment are compared to the donor and recipient sequences. [file ncomms3601-s2.zip › Paloc12left.fasta]

>Paloc12
TAACATTAGAATTATATCAAGAAGGTGAAAATATAACAAAAGCCATTACACCAAAATTTTGTGAAGTAGCAGGTGT
AGACGTTTCTTCTGATAAAAACAGAATTTTATATACTGGTCAGATTTATGAAGATTGTGCAACTCCTTTTTCTGGA
CTTTGGGAGTATCATATAGACAGTGGTGAAACCAAAGAACTTGTACCACAAGGAAAGTACCAAATAAGTTTGGCAA
AATATATTGGCAAAGATAAAGTAATGTTGCAAGCTTCAACATTAGACCGTTCTATTACACAGAATCATGATATTTT
TATACTTGATTTGAGTACTAGTGAAATAAATATGATTGCTAGTCCAGATGGTATGTATGCTACATTGCTGGATGTA
GATGCAGTATATGGTGGTGGACGTAGTAATAAAGTTATAGGAGACAAATTTATTGGTGCAAGAATTTGCAGAACTA
TGACAGAATTTAATGAGTTTGATACAAAGACAGGTAATATACGTATCATCACAAAAGTAGATGCTTTTACATCTTT
TGATATTTACGACAACACCATGTACACAGTAATGTTGAAAGATTATGAGTTAGCAGAAATATATAGCATTGATATG
ACTACAGGTACAATGAAAAAAATGACTGCTTTTTCTAAACCATATTTAGATACTCATAAGGTTTCATTACCTGAAA
AATTGACGTTTGTAGCAAAAAACAAAGAAGAAGTTGATGGTTTTGTTATACCACCTATAGATGCTAAAGAAGGCGA
AAAATATCCTGCTGTATTGTTCATTCATGGTGGGCCTAAATGGGCATATGGCTATATGTTTACACACTTGAAGCAG
TGTGTAACATCAAAGGGAATGTATGTGATTTATTGTAACCCTCATGGTGGTGACGGTTATGGTGAAAAATTCTTAG
AAATGGTAGAAAGATGGGGGTATGTTGACTATGAGCATCTTATGGAATTTGTAGATACTTGTATTGAAAAATATCC
TGGGATTGATGCAGACCGCTTAGGGGTTGCAGGGGGAAGTTACGGTGGTTATATGACAAACTGGATAATTAGTCAT
ACAGACCGTTTCAAAGCAGCAGCTTCTCAAAGAGGTATTAGTAACTTGATTACAGCTTCTTTAATTATTGACTTTG
GGGATAGAATTATGAAGCAGACTTGTGGAGATAAGACGCCTTGGAATCATGAGGAGGTTCTTTGGAATCATTCACC
TATTAAATATGTGAAAAATGTTAAGACACCAACATTGTTCTTACATAGTGATAGGGATTATAGATGTTTTATGGGG
GATACTTTCCAAATGTTTACAGCATTAAAACAACTTGGTGTAGATACAGAAATGTATTTGTTCCACGGAGATACAC
ATGGATTGTCTAGAAATGGAAGACCATCTAATAGAATTGCACGAGCAAATGCTATTGTAGATTGGTTTGAAAGATA
TTTATAATAAGGGGGTTATTCTATGAGTGATATGTTATTATGGTTTAGTGTCGTATTAGTTTTATTTGCTATTGGG
GATTTAATTGCAAGCAAAACAAAAGCAAAAGTATCAGCTGTATTTGTTACACTACTTTTATTTTTGATTCTATTTG
TCACAAAAGCAATACCAGCTGATATTATTGAAAAAGCAGGTATGACCGCAGCAGCTAGTTGGAGTGTTCCAATGAT
TATGTTTAGTATGGGAACAATGTTGAATGTTAAACAATTTATAGACGAATGGAGAACAGTATTGACAGCATGGCTT
GGAATTGTAGCAGTTATAGTCTGTGTCTCATTATGTATTCCTTTGTTTGGAAAATCAACAGTATTGACAAGCATAC
CAGTTATAAATGGAGCTTTACCTGCTACTACTATTATGACACAAGCAGCACTAGAAAAAGGACTGACACTTGCAGC
AGCTACAGCAACAGTTGTATTTGCAATTCAGAAGTTTATTGGTACACCAATAGCTTCAAGAGCAGCGTTACAAGAG
GCAAACCGTCTTTTAGTAGAATATCATGAAGCAAAATCAAAAGGCATTGATTTAGCAAATGTTGATACTGATAAGA
AAGAAGCAGAGAATACAGGCACAAAAGTAAAACAAGCTTTCTGTGAAAAATACGATAAATATTATTCTACAAATGT
TTGTATATTTTTTATAGCATTATTCTCTTATCTAGGGTATGAACTTTCAGAGATTATTCATGTAAATTATTCTATT
GTATGTCTTGTTGTTGGTGTTATTGTAACACGTATTGGTATTGTGCCAAAAGACATTTTGGAAAAAGGAAAAATCA
AGGGATTTATCAACATGGTTGTGTTTGCAGCTGTTATTCCTTCTTTAGCAAAAGTTTCTTTGACAGATTTAATTAG
TCTTTTTGTACCAATTGTGGGTATGTTTGCAGCTTCTATCATTGGTATATTCTTTATGATGAAGGTGTTACCAGGT
TGGAAAATTATCGGTTCTAAACCTCTTGCTTTTGGAGTAGGGTTTTGTCAGATGTTGGGATTCCCAACTACATATT
TAATTTCAAATGAAGTGTGTAATGCTGTTGGAGAAACGGAAGAAGAAAGAGCATATTTGATGTCTAAGATTATGCC
TAAGCTGGTAGTTGGTGGTATGGCTTGTATGATTTCTATTGTGGTAGCTGGTCTTATGGTACCAATGTTATAGATA
GGTTTCATAGTTAAAAAAGTGGTGTTAATTTATAGGAGAAGCTAAAAAGTAGTATTAATTTATAAATAAAGCTAGA
AAGTCAGTATTAATTTATAAACGAA
>CD37
TAACATTAGAATTATATCAAGAAGGTGAAAATATAACAAAAGCCATTACACCAAAATTTTGTGAAGTAGCAGGTGT
AGACGTTTCTTCTGATAAAAACAGAATTTTATATACTGGTCAGATTTATGAAGATTGTGCAACTCCTTTTTCTGGA
CTTTGGGAGTATCATATAGACAGTGGTGAAACCAAAGAACTTGTACCACAAGGAAAGTACCAAATAAGTTTGGCAA
AATATATTGGCAAAGATAAAGTAATGTTGCAAGCTTCAACATTAGACCGTTCTATTACACAGAATCATGATATTTT
TATACTTGATTTGAGTACTAGTGAAATAAATATGATTGCTAGTCCAGATGGTATGTATGCTACATTGCTGGATGTA
GATGCAGTATATGGTGGTGGACGTAGTAATAAAGTTATAGGAGACAAATTTATTGGTGCAAGAATTTGCAGAACTA
TGACAGAATTTAATGAGTTTGATACAAAGACAGGTAATATACGTATCATCACAAAAGTAGATGCTTTTACATCTTT
TGATATTTACGACAACACCATGTACACAGTAATGTTGAAAGATTATGAGTTAGCAGAAATATATAGCATTGATATG
ACTACAGGTACAATGAAAAAAATGACTGCTTTTTCTAAACCATATTTAGATACTCATAAGGTTTCATTACCTGAAA
AATTGACGTTTGTAGCAAAAAACAAAGAAGAAGTTGATGGTTTTGTTATACCACCTATAGATGCTAAAGAAGGCGA
AAAATATCCTGCTGTATTGTTCATTCATGGTGGGCCTAAATGGGCATATGGCTATATGTTTACACACTTGAAGCAG
TGTGTAACATCAAAGGGAATGTATGTGATTTATTGTAACCCTCATGGTGGTGACGGTTATGGTGAAAAATTCTTAG
AAATGGTAGAAAGATGGGGGTATGTTGACTATGAGCATCTTATGGAATTTGTAGATACTTGTATTGAAAAATATCC
TGGGATTGATGCAGACCGCTTAGGGGTTGCAGGGGGAAGTTACGGTGGTTATATGACAAACTGGATAATTAGTCAT
ACAGACCGTTTCAAAGCAGCAGCTTCTCAAAGAGGTATTAGTAACTTGATTACAGCTTCTTTAATTATTGACTTTG
GGGATAGAATTATGAAGCAGACTTGTGGAGATAAGACGCCTTGGAATCATGAGGAGGTTCTTTGGAATCATTCACC
TATTAAATATGTGAAAAATGTTAAGACACCAACATTGTTCTTACATAGTGATAGGGATTATAGATGTTTTATGGGG
GATACTTTCCAAATGTTTACAGCATTAAAACAACTTGGTGTAGATACAGAAATGTATTTGTTCCACGGAGATACAC
ATGGATTGTCTAGAAATGGAAGACCATCTAATAGAATTGCACGAGCAAATGCTATTGTAGATTGGTTTGAAAGATA
TTTATAATAAGGGGGTTATTCTATGAGTGATATGTTATTATGGTTTAGTGTCGTATTAGTTTTATTTGCTATTGGG
GATTTAATTGCAAGCAAAACAAAAGCAAAAGTATCAGCTGTATTTGTTACACTACTTTTATTTTTGATTCTATTTG
TCACAAAAGCAATACCAGCTGATATTATTGAAAAAGCAGGTATGACCGCAGCAGCTAGTTGGAGTGTTCCAATGAT
TATGTTTAGTATGGGAACAATGTTGAATGTTAAACAATTTATAGACGAATGGAGAACAGTATTGACAGCATGGCTT
GGAATTGTAGCAGTTATAGTCTGTGTCTCATTATGTATTCCTTTGTTTGGAAAATCAACAGTATTGACAAGCATAC
CAGTTATAAATGGAGCTTTACCTGCTACTACTATTATGACACAAGCAGCACTAGAAAAAGGACTGACACTTGCAGC
AGCTACAGCAACAGTTGTATTTGCAATTCAGAAGTTTATTGGTACACCAATAGCTTCAAGAGCAGCGTTACAAGAG
GCAAACCGTCTTTTAGTAGAATATCATGAAGCAAAATCAAAAGGCATTGATTTAGCAAATGTTGATACTGATAAGA
AAGAAGCAGAGAATACAGGCACAAAAGTAAAACAAGCTTTCTGTGAAAAATACGATAAATATTATTCTACAAATGT
TTGTATATTTTTTATAGCATTATTCTCTTATCTAGGGTATGAACTTTCAGAGATTATTCATGTAAATTATTCTATT
GTATGTCTTGTTGTTGGTGTTATTGTAACACGTATTGGTATTGTGCCAAAAGACATTTTGGAAAAAGGAAAAATCA
AGGGATTTATCAACATGGTTGTGTTTGCAGCTGTTATTCCTTCTTTAGCAAAAGTTTCTTTGACAGATTTAATTAG
TCTTTTTGTACCAATTGTGGGTATGTTTGCAGCTTCTATCATTGGTATATTCCTTATGATGAAGGTGTTACCAGGT
TGGAAAATTATCGGTTCTAAACCTCTTGCTTTTGGAGTAGGGTTTTGTCAGATGTTGGGATTCCCAACTACATATT
TAATTTCAAATGAAGTGTGTAATGCTGTTGGAGAAACGGAAGAAGAAAGAGCATATTTGATGTCTAAGATTATGCC
TAAGCTGGTAGTTGGTGGTATGGCTTGTATGATTTCTATTGTAGTAGCTGGTCTTATGGTACCAATGTTGTAGATA
GGTTTCAAAGTTAAAAAAGTGGTATTAATTTATAGGAGAAGCTAAAAAGTAGTATTAATT----------------
---------------TATAAAATAA
>630.774121-776881
TAACATTAGAATTATATCAAGAAGGTGAAAATATAACAAAAGCCATTACACCAAAATTTTGTGAAGTAGCAGGTAT
AGATGTTTCTTCGGATAAAAACAGAATTTTATATACTGGTCAGATTTATGAAGATTGTGCAACTCCTTTTTCTGGA
CTTTGGGAGTATCATATAGACAGTGGTGAAACCAAAGAACTTGTACCACAAGGAAAGTACCAAATAAGTTTGGCAA
AATATATTGGCAAAGATAAAGTAATGTTGCAAGCTTCAACATTAGACCGTTCTATTACACAGAATCATGATATTTT
TATACTTGATTTGAGTACTAGTGAAATAAATATGATTGCTAGTCCAGATGGTATGTATGCTACACTACTGGATGTA
GATGCAGTATATGGTGGTGGACGTAGTAATAAAGTTATAGGAGATAAATTTATTGGTGCAAGAATTTGCAGAACTA
TGACAGAATTTAATGAGTTTGATACAAAGACAGGTAATATACGTATCATCACAAAAGTAGATGCTTTTACATCTTT
TGATATTTACGACAACACCATGTACACAGTAATGTTGAAAGATTATGAGTTAGCAGAAATATATAGCATTGATATG
ACTACAGGTACAATGAAAAAAATGACTGCTTTTTCTAAACCATATTTAGATACTCATAAGGTTTCATTACCTGAAA
AATTGACGTTTGTAGCAAAAAATAAAGAAGAAGTTGATGGTTTTGTTATACCACCTATAGATGCTAAAGAAGGCGA
AAAATATCCTGCTGTATTGTTCATTCATGGTGGGCCTAAATGGGCATATGGCTATATGTTTACACACTTGAAGCAG
TGTGTAACATCAAAGGGAATGTATGTGATTTATTGTAACCCTCATGGTGGTGACGGTTATGGTGAAAAATTCTTAG
AAATGGTAGAAAGATGGGGGTATGTTGACTATGAGCATCTTATGGAATTTGTAGATACTTGTATTGAAAAATATCC
TGGGATTGATGCAGACCGCTTAGGGGTTGCAGGGGGAAGTTACGGTGGTTATATGACAAACTGGATAATTGGCCAT
ACAGACCGTTTCAAAGCAGCAGTTTCTCAAAGAGGTATTAGTAACTTGATTACAGCTTCTTTAATTATTGACTTTG
GGGATAGAATTATGAAGCAGACTTGTGGAGATAAGACGCCTTGGAATCATGAGGAGGTTCTTTGGAATCATTCACC
TATTAAATATGTGAAAAATGTTAAGACACCAACATTGTTCTTACATAGTGATAGGGATTATAGATGTTTTATGGGG
GATACTTTCCAAATGTTTACAGCATTAAAACAACTTGGTGTAGATACAGAAATGTATTTGTTCCACGGAGATACAC
ATGGATTGTCTAGAAATGGAAGACCATCTAATAGAATTGCACGAGCAAATGCTATTGTAGATTGGTTTGAAAGATA
TTTATAATAAGGGGGTTATTCTATGAGTGATATGTTATTATGGTTTAGTGTCGTATTAGTTTTATTTGCTATTGGG
GATTTAATTGCAAGCAAAACAAAAGCAAAAGTATCAGCTGTATTTGTTACACTACTTTTATTTTTGATTCTATTTG
TCACAAAAGCAATACCAGCTGATATTATTGAAAAAGCAGGTATGACCGCAGCAGCTAGTTGGAGTGTTCCAATGAT
TATGTTTAGTATGGGAACAATGTTGAATGTTAAACAATTTATAGACGAATGGAGAACAGTATTGACAGCATGGCTT
GGAATTGTAGCAGTTATAGTCTGTGTCTCATTATGTATTCCTTTGTTTGGAAAATCAACAGTATTGACAAGCATAC
CAGTTATAAATGGAGCTTTACCTGCTACTACTATTATGACACAAGCAGCACTAGAAAAAGGACTGACACTTGCAGC
AGCTACAGCAACAGTTGTATTTGCAATTCAGAAGTTTATTGGTACACCAATAGCTTCAAGAGCAGCGTTACAAGAG
GCAAACCGTCTTTTAGTAGAATATCATGAAGCAAAATCAAAAGGCATTGATTTAGCAAATGTTGATACTGATAAGA
AAGAAGCAGAGAATACAGGCACAAAAGTAAAACAAGCTTTCTGTGAAAAATACGATAAATATTATTCTACAAATGT
TTGTATATTTTTTATAGCATTATTCTCTTATCTAGGGTATGAACTTTCAGAGATTATTCATGTAAATTATTCTATT
GTATGTCTTGTTGTTGGTGTTATTGTAACACGTATTGGTATTGTGCCAAAAGACATTTTGGAAAAAGGAAAAATCA
AGGGATTTATCAACATGGTTGTGTTTGCAGCTGTTATTCCTTCTTTAGCAAAAGTTTCTTTGACAGATTTAATTAG
TCTTTTTGTACCAATTGTGGGTATGTTTGCAGCTTCTATCATTGGTATATTCTTTATGATGAAGGTGTTACCAGGT
TGGAAAATTATCGGTTCTAAACCTCTTGCTTTTGGAGTAGGGTTTTGTCAGATGTTGGGATTCCCAACTACATATT
TAATTTCAAATGAAGTGTGTAATGCTGTTGGAGAAACGGAAGAAGAAAGAGCATATTTGATGTCTAAGATTATGCC
TAAGCTGGTAGTTGGTGGTATGGCTTGTATGATTTCTATTGTGGTAGCTGGTCTTATGGTACCAATGTTATAGATA
GGTTTCATAGTTAAAAAAGTGGTGTTAATTTATAGGAGAAGCTAAAAAGTAGTATTAATTTATAAATAAAGCTAGA
AAGTCAGTATTAATTTATAAACGAA
